# Supplementary material for: Saturation mutagenesis identifies activating and resistance-inducing FGFR kinase domain mutations
Source: Nat Genet. 2025 Dec 8;58(1):157–68. doi: 10.1038/s41588-025-02431-8 (PMC12807871; doi:10.1038/s41588-025-02431-8)
Supplement: Supplementary file 3 — Supplementary Tables 1–16. [file 41588_2025_2431_MOESM3_ESM.xlsx]

## Sheet: S1_Correlation of replicates
Supplementary Table 1: Correlation of replicates
Calculation of nonparametric Spearman correlation and P values for every pair of independent biological replicates (BR). For samples with P values below 1.00E-999, 0.00E+00 was assigned.
Spearman r correlation coefficient for activation screen
Replicates	FGFR1	FGFR2	FGFR3	FGFR4
BR1 vs. BR2	0.3112	0.404	0.8059	0.7415
BR1 vs. BR3	0.3089	0.3894	0.8182	0.6727
BR1 vs. BR4	0.3209	0.3868	0.7348	0.4785
BR2 vs. BR3	0.5927	0.416	0.8075	0.7255
BR2 vs. BR4	0.4411	0.4601	0.7429	0.5066
BR3 vs. BR4	0.4092	0.381	0.711	0.4649
Spearman r correlation coefficient for PemR screen
Replicates	FGFR1	FGFR2	FGFR3	FGFR4
BR1 vs. BR2	0.7476	0.7697	0.7925	0.9122
BR2 vs. BR3	0.7808	0.7164	0.7901	0.914
BR1 vs. BR3	0.769	0.7124	0.7843	0.9109
Spearman r correlation coefficient for FutR screen
Replicates	FGFR1	FGFR2	FGFR3	FGFR4
BR1 vs. BR2	0.5646	0.7323	0.6931	0.7371
BR2 vs. BR3	0.8658	0.7072	0.7435	0.7921
BR1 vs. BR3	0.5524	0.6661	0.7057	0.7704
P value for correlation activation screen
Replicates	FGFR1	FGFR2	FGFR3	FGFR4
BR1 vs. BR2	2.72076e-65	3.96924e-112	0	0
BR1 vs. BR3	2.53738e-64	1.24808e-103	0	0
BR1 vs. BR4	1.28733e-69	1.07066e-102	0	4.68837e-164
BR2 vs. BR3	2.15375e-272	2.5964e-120	0	0
BR2 vs. BR4	3.18525e-137	4.00329e-150	0	6.87663e-187
BR3 vs. BR4	1.61192e-116	1.27617e-99	0	7.75028e-154
P value for correlation PemR screen
Replicates	FGFR1	FGFR2	FGFR3	FGFR4
BR1 vs. BR2	0	0	0	0
BR2 vs. BR3	0	0	0	0
BR1 vs. BR3	0	0	0	0
P value for correlation FutR screen
Replicates	FGFR1	FGFR2	FGFR3	FGFR4
BR1 vs. BR2	2.24647e-241	0	0	0
BR2 vs. BR3	0	0	0	0
BR1 vs. BR3	4.8517e-229	0	0	0

## Sheet: S2_Correlation of identical AA
Supplementary Table 2: Correlation of identical amino acid mutations
Calculation of nonparametric Spearman correlation and P values for every pair of data sets.
Spearman r correlation coefficient
Screen	FGFR1	FGFR2	FGFR3	FGFR4
Activation	0.5395	0.6991	0.8891	0.8557
PemigatinibR	0.8847	0.8247	0.8904	0.9456
FutibatinibR	0.8709	0.7109	0.8384	0.8568
P value for correlation
Screen	FGFR1	FGFR2	FGFR3	FGFR4
Activation	2.75647e-20	2.2629e-41	9.41402e-83	5.01606e-68
PemigatinibR	3.46018e-84	4.79377e-69	2.67404e-83	1.18016e-114
FutibatinibR	1.86732e-78	2.54079e-43	1.16866e-64	2.15883e-68

## Sheet: S3_Odds path analysis
Supplementary Table 3: Odds Path Analysis
Odds path analysis guided by Brnich et al. 2019 which compares the screen results of FGFR1-4 missense mutations with datasets from CKB and OncoKB as indicated below
Odds Path analysis	guided by Brnich et al.:
	SE Brnich, AN Abou Tayoun, FJ Couch, GR Cutting, MS Greenblatt, CD Heinen, DM Kanavy, X Luo, SM McNulty, LM Starita, SV Tavtigian, MW Wright, SM Harrison, LG Biesecker, JS Berg: “Recommendations for application of the functional evidence PS3/BS3 criterion using the ACMG/AMP sequence variant interpretation framework” Genome Med (2019) 12:3. doi: 10.1186/s13073-019-0690-2.
	https://pubmed.ncbi.nlm.nih.gov/31892348/	Recommendations for application of the functional evidence PS3/BS3 criterion using the ACMG/AMP sequence variant interpretation framework - PubMed (nih.gov)
	Decision Tree: Figure 2 & Evidence Strength: Table 3 & Odds of Pathogenicity (OddsPath) estimated by performance of classified variant controls in a perfect binary readout: Supplementary Table 1
Step 1:	Disease Mechanism	YES	Cancer is known to be driven by FGFR activation (gain-of-function) leading to cell proliferation.
Step 2:	Applicability of the General Class of Assay	YES	The positive selection in the screening assay is based on the proliferation advantage of FGFR-activating mutations.
Step 3:	Validity of Specific Instances of Assays	YES	The positive and negative controls included in the screening show the expected behavior and four independent replicates have been performed and known pathogenic or benign mutations (according to CKB, OncoKB) have been included.
Step 4:	Evidence to Individual Variant Interpretation	see below
Datasets:	Functional screening results from our activation screen (median enrichment from n=4, activation defined as median enrichment >=1.5)
	Clinical Knowledge Base (CKB)	accessed February 7th, 2024	https://ckb.jax.org/
	MSK Precision Oncology Knowledge Base (OncoKB)	accessed October 23rd, 2023	https://www.oncokb.org/
	Missense mutations in FGFR1-4 kinase domains
	# Classified			Proportion pathogenic (Prior, P1)	Assay result		"+1 proportions" (Posterior, P2)		OddsPath=[P2 x (1 - P1)] / [(1 - P2) x P1]
	Total	Pathogenic	Benign		Functionally abnormal	Functionally normal	Pathogenic	Benign	Pathogenic	Benign
CKB_Protein Effect	136	82	54	0.602941	69	67	0.985714	0.0147059	45.439	0.0098289
		CKB:	CKB:		activating:	non-activating:			PS3	BS3	Evidence Strength Equivalent
		gain of function	no effect - predicted		enrichment >=1.5	enrichment <1.5
		gain of function - predicted	loss of function - predicted
			loss of function
	# Classified			Proportion pathogenic (Prior, P1)	Assay result		"+1 proportions" (Posterior, P2)		OddsPath=[P2 x (1 - P1)] / [(1 - P2) x P1]
	Total	Pathogenic	Benign		Functionally abnormal	Functionally normal	Pathogenic	Benign	Pathogenic	Benign
OncoKB_Protein Effect	118	59	59	0.5	52	66	0.981132	0.0149254	52	0.0151515
		OncoKB:	OncoKB:		activating:	non-activating:			PS3	BS3	Evidence Strength Equivalent
		Gain-of-function	Likely Neutral		enrichment >=1.5	enrichment <1.5
		Likely Gain-of-function	Likely Loss-of-function
	# Classified			Proportion pathogenic (Prior, P1)	Assay result		"+1 proportions" (Posterior, P2)		OddsPath=[P2 x (1- P1)] / [(1- P2) x P1]
	Total	Pathogenic	Benign		Functionally abnormal	Functionally normal	Pathogenic	Benign	Pathogenic	Benign
CKB_Protein Effect	75	50	25	0.666667	45	30	0.978261	0.0322581	22.5	0.0166667
		CKB:	CKB:		activating:	non-activating:			PS3	BS3	Evidence Strength Equivalent
		gain of function	no effect - predicted		enrichment >=1.5	enrichment <1.5
	Odds of Pathogenicity (OddsPath)	Evidence strength equivalent
	<0.0029	BS3_very_strong
	<0.053	BS3
	<0.23	BS3_moderate
	<0.48	BS3_supporting
	0.48-2.1	Indeterminate
	>2.1	PS3_supporting
	>4.3	PS3_moderate
	>18.7	PS3
	>350	PS3_very_strong

## Sheet: S4_NIH-3T3 LSP assay
Supplementary Table 4: ED50 values of low serum proliferation assay in NIH-3T3 cells
The ED50 indicates the amount of serum needed for half-maximal proliferation of NIH-3T3 cells with the respective FGFR overexpression. The ΔED50 indicates the difference of the ED50 for the respective mutation compared to FGFR2 wildtype (WT).
The data was analyzed with a two-parameter log-logistic dose response model with fixed lower (0%) and upper (100%) boundary (R package drc). P values were calculated for each mutation compared to FGFR2 WT.
Name	ED50	ΔED50	P value ΔED50
parental	2.26501	0.518482	1.01447e-09
FGFR2 WT	1.7465
FGFR2 N549K	0.836	-0.910499	3.61837e-15
FGFR2 E565G	0.981566	-0.765019	8.35843e-08
FGFR2 K641R	1.06725	-0.679238	4.24179e-16
FGFR2 I654R	1.45146	-0.295066	0.000347998
FGFR2 I654K	1.25445	-0.492058	8.37e-07
FGFR2 A726D	0.639857	-1.10667	1.25182e-23
FGFR2 N727D	1.31403	-0.432439	1.25786e-09

## Sheet: S5_NIH-3T3 IC50 values
Supplementary Table 5: IC50 values for different FGFR inhibitors in NIH-3T3 cells
NIH-3T3 cells were retrovirally transduced with the respective FGFR2 constructs and treated with six different FGFR inhibitors. The data was analyzed with a 4-parameter log-logistic dose response model (R package drc). The results indicate IC50 doses and 95% confidence intervals.
FGFR2 mutation	Pemigatinib	Futibatinib	Erdafitinib	Infigratinib	AZD4547	Zoligratinib
WT	1.86 [0.62, 5.56]	1.44 [0.63, 3.33]	8.02 [3.31, 19.46]	2.52 [0.58, 10.86]	8.45 [2.35, 30.42]	34.06 [12.55, 92.45]
N549K	46.43 [36.12, 59.68]	11.6 [8.25, 16.32]	39.12 [32.1, 47.68]	49.41 [40.92, 59.67]	72.22 [61.63, 84.63]	139.42 [108.84, 178.6]
E565G	24.17 [14.14, 41.31]	8.24 [5.24, 12.97]	30.41 [17.66, 52.37]	24.55 [17.1, 35.25]	50.9 [36.6, 70.8]	143.51 [89, 231.41]
K641R	9.88 [4.31, 22.63]	4.6 [1.94, 10.89]	21.22 [10.43, 43.16]	15.94 [5.38, 47.23]	36.99 [17.35, 78.85]	95.07 [23.92, 377.82]
I654K	1.37 [0.89, 2.12]	1.02 [0.35, 2.98]	7.26 [3.28, 16.07]	3.52 [1.46, 8.47]	6.6 [3.32, 13.14]	22.14 [8.07, 60.7]
I654R	5.62 [1.18, 26.75]	4.33 [0.76, 24.72]	17.66 [5.35, 58.28]	7.17 [3.18, 16.17]	14.12 [5.8, 34.37]	41.77 [18.4, 94.84]
A726D	1.25 [0.56, 2.77]	0.87 [0.3, 2.59]	8.13 [3.41, 19.38]	5.66 [1.76, 18.23]	10.02 [5.8, 17.31]	29.99 [12.34, 72.9]
N727D	1.57 [0.59, 4.18]	1.49 [0.51, 4.39]	12.29 [4.42, 34.19]	4.99 [1.34, 18.61]	9.67 [4.56, 20.52]	32.86 [12.16, 88.81]

## Sheet: S6_Sex & Age
Supplementary Table 6: Sex and age of patients
Listed are the sex and the age at resistance for the patients depicted in figure 5d.
Patient #	Drug	Sex	Age at resistance
# 1	Pemigatinib	F	53
# 2	Pemigatinib	F	63
# 3	Pemigatinib	F	53
# 4	Pemigatinib	M	65
# 5	Pemigatinib	F	56
#6	Pemigatinib	F	49
#7	Pemigatinib	M	60
#8	Pemigatinib	M	60
#9	Pemigatinib	F	64
#10	Pemigatinib	F	66
#11	Pemigatinib	F	67
#12	Erdafitinib	F	35
#13	Erdafitinib	M	57
#14	Erdafitinib	F	65
#15	Erdafitinib	M	51
#16	Erdafitinib	F	53
#17	Erdafitinib	M	71
#18	Erdafitinib	M	67
#19	Erdafitinib	M	67
#20	Erdafitinib	F	57
#21	Erdafitinib	M	71
#22	Futibatinib	F	40
#23	Futibatinib	M	73
#24	Futibatinib	M	53
#25	Futibatinib	F	64
#26	Futibatinib	F	58
#27	Futibatinib	M	37
#1	Futibatinib	F	54
#14	Futibatinib	F	66

## Sheet: S7_Reported resistance
Supplementary Table 7: Comprehensive analysis of reported resistance mutations from 21 studies
Listed are all aquired resistance mutations in FGFR1-FGFR4 from 21 studies with FGFR inhibitors resulting in 56 mutations which were compared to the resistance screen data from this study.
FGFR	Mutation	Pemigatinib Resistance	Futibatinib Resistance
FGFR1	N546K	44.1064	3.72172
FGFR1	V559L	8.24848	3.44799
FGFR2	C491F	0.900939	17.472
FGFR2	K526E	1.94429	0.954956
FGFR2	M537I	6.80428	1.38867
FGFR2	M538L	3.94673	1.34885
FGFR2	K539M	0.576026	0.831747
FGFR2	G542R	1.70148	1.15243
FGFR2	I547V	3.83943	1.31011
FGFR2	I548T	27.8031	1.90184
FGFR2	N549D	31.3977	2.8882
FGFR2	N549H	49.6537	1.80655
FGFR2	N549I	15.3509	1.66281
FGFR2	N549K	48.912	15.0156
FGFR2	N549T	17.1942	1.71311
FGFR2	L550F	5.74095	1.80038
FGFR2	L551F	4.24077	1.35135
FGFR2	V562L	6.22776	1.53745
FGFR2	V564F	64.182	42.2038
FGFR2	V564I	50.2367	2.79808
FGFR2	V564L	26.5466	24.409
FGFR2	E565A	31.4339	3.32411
FGFR2	E565G	31.582	1.36349
FGFR2	S568F	3.3564	1.17581
FGFR2	L617F	11.6706	1.02199
FGFR2	L617M	11.6409	1.64569
FGFR2	L617V	61.8217	2.96326
FGFR2	Q620L	4.54293	0.923859
FGFR2	C622Y	1.7726	0.954218
FGFR2	L633V	6.73106	11.3975
FGFR2	T635K	4.89198	1.56445
FGFR2	K641R	37.8319	6.20179
FGFR2	D650H	3.92851	1.92716
FGFR2	D650Y	6.07609	3.49819
FGFR2	N652S	2.06969	1.27422
FGFR2	K659M	53.1466	4.56062
FGFR2	K659Q	4.73278	1.77786
FGFR2	H682L	3.42375	1.09715
FGFR2	K714R	1.30486	0.943535
FGFR2	Q746L	0.908091	0.939076
FGFR2	Y779C	0.973366	0.92156
FGFR3	M528I	7.49528	2.01711
FGFR3	N540K	32.7286	21.8131
FGFR3	N540S	3.07628	2.92568
FGFR3	V553L	10.5406	4.96478
FGFR3	V553M	10.7653	16.8628
FGFR3	V555L	52.4851	101.809
FGFR3	V555M	41.9011	83.985
FGFR3	E587Q	0.853352	1.13061
FGFR3	L608V	20.4152	4.78042
FGFR3	K650M	56.4184	11.7284
FGFR3	R669G	6.72805	1.98132
FGFR3	H673Y	2.72872	1.18798
FGFR4	V550M	15.9533	35.2668
FGFR4	V550L	15.3025	33.0457
FGFR4	C552R	7.67687	4.07049

## Sheet: S8_FGFR sequence origin
Supplementary Table 8: Accession numbers of FGFR1-4 transcripts used
Listed are the IDs and the position of the kinase domain at the amino acid level.
FGFR	Gene ID	Transcript ID	CCDS ID	UniProt ID	Kinase domain
FGFR1	ENSG00000077782	ENST00000447712.7	CCDS6107	P11362-1	AA 478-767
FGFR2	ENSG00000066468	ENST00000358487.10	CCDS31298	P21802-1	AA 481-770
FGFR3	ENSG00000068078	ENST00000440486.8	CCDS3353	P22607-1	AA 472-761
FGFR4	ENSG00000160867	ENST00000292408.9	CCDS4410	P22455-1	AA 467-755

## Sheet: S9_Primers
Supplementary Table 9: List of oligonucleotides used
Listed are names, sequences and purpose of use for oligonucleotides. All sequences are given in 5'-3' direction. SDM = Site-Directed Mutagenesis.
Primer name	Sequence 5'-3'	Purpose
FGFR2_206_MIGR1_EcoRI_fwd	cggaattagatctctcgaggttaacgaattggcaccatggtcagctg	Cloning of pMIGR1_FGFR2_WT
FGFR2_206_MIGR1_EcoRI_rev	ccagtaacgttagggggggggggcggaattTTatgttttaacactgccgtttatgtg	Cloning of pMIGR1_FGFR2_WT
FGFR2_N549K_AAT>AAG_fwd	ATATCATAAAgCTTCTTGGAGC	Site-directed mutagenesis
FGFR2_N549K_AAT>AAG_rev	TCTTGTGTTTCCCAATCATC	Site-directed mutagenesis
FGFR2_E565G_GAG>GGG_fwd	GTCATAGTTGgGTATGCCTCTAAAG	Site-directed mutagenesis
FGFR2_E565G_GAG>GGG_rev	ATAGAGAGGCCCATCCTG	Site-directed mutagenesis
FGFR2_K641R_AAA>AGA_fwd	AATGTGATGAgAATAGCAGACTTTG	Site-directed mutagenesis
FGFR2_K641R_AAA>AGA_rev	GTTTTCTGTTACCAAAACATTTC	Site-directed mutagenesis
FGFR2_I654K_ATA>AAA_fwd	TATCAACAATaaaGACTATTACAAAAAGACC	Site-directed mutagenesis
FGFR2_I654K_ATA>AAA_rev	tctctggcgagtccaaag	Site-directed mutagenesis
FGFR2_I654R_ATA>AGA_fwd	ATCAACAATAgAGACTATTACAAAAAGAC	Site-directed mutagenesis
FGFR2_A726D_GCC>GAC_fwd	GATAAGCCAGaCAACTGCACC	Site-directed mutagenesis
FGFR2_A726D_GCC>GAC_rev	CATTCTGTGTCCTTCCTTCAG	Site-directed mutagenesis
FGFR2_N727D_AAC>GAC_fwd	TAAGCCAGCCgACTGCACCAA	Site-directed mutagenesis
FGFR2_N727D_AAC>GAC_rev	TCCATTCTGTGTCCTTCCTTC	Site-directed mutagenesis
MIGR1_Insert_Seq	CTTTATCCAGCCCTCACTCC	Sanger sequencing
FGFR2_Seq_1	AGCCACCAACCAAATACCAA	Sanger sequencing
FGFR2_Seq_2	CCAACACTGTCAAGTTTCGC	Sanger sequencing
FGFR2_Seq_3	CCCTACCTCAAGGTTCTCA	Sanger sequencing
FGFR2_Seq_4	CTCCATGAACTCCAACACC	Sanger sequencing
FGFR2_Seq_5	aacctccgagaatacctcc	Sanger sequencing
FGFR2_Seq_6	ggagatcttcactttaggg	Sanger sequencing
FGFR1_P1 FW	CTGGGGTTCTTCTGGTTCGG	Pool specific FGFR amplification
FGFR1_P1 REV	TTGCCCTTGGAGGCATACTC	Pool specific FGFR amplification
FGFR1_P2 FW	TGTGAAGATGTTGAAGTCGGACG	Pool specific FGFR amplification
FGFR1_P2 REV	TCCACTTCACAGGCAGTCGG	Pool specific FGFR amplification
FGFR1_P3 FW	CTGGCCTCCAAGAAGTGCATA	Pool specific FGFR amplification
FGFR1_P3 REV	TGTACAGCTCGTTGGTGCAG	Pool specific FGFR amplification
FGFR1_P4 FW	CAGAGTGATGTGTGGTCTTTCGG	Pool specific FGFR amplification
FGFR1_P4 REV	GTCCGCCATTGGCAAGCTG	Pool specific FGFR amplification
FGFR2_P1 FW	ctctcttcaacggcagacacc	Pool specific FGFR amplification
FGFR2_P1 REV	aagatttatgatattcttgtgtttcccaat	Pool specific FGFR amplification
FGFR2_P2 FW	ctggtgtcagagatggagatgatgaagatg	Pool specific FGFR amplification
FGFR2_P2 REV	tctggctgctaaatctcgatgaatacattt	Pool specific FGFR amplification
FGFR2_P3 FW	gccagaggcatggagtacttggcttc	Pool specific FGFR amplification
FGFR2_P3 REV	CTCCACGGGAATCCCTGGGTAGG	Pool specific FGFR amplification
FGFR2_P4 FW	gtgttaatgtgggagatcttcactttaggg	Pool specific FGFR amplification
FGFR2_P4 REV	acaagaacttcttgtgtcagggtaactagg	Pool specific FGFR amplification
FGFR3_P1 FW	CGTCCATGAGCTCCAACACA	Pool specific FGFR amplification
FGFR3_P1 REV	GTCGAAGGAGTAGTCCAGGC	Pool specific FGFR amplification
FGFR3_P2 FW	ACAAGGACCTGTCGGACCTG	Pool specific FGFR amplification
FGFR3_P2 REV	CCAAAGGACCAGACGTCACTC	Pool specific FGFR amplification
FGFR3_P3 FW	GGCATGGAGTACTTGGCCTC	Pool specific FGFR amplification
FGFR3_P3 REV	ATGATCATGTACAGGTCGTGTGT	Pool specific FGFR amplification
FGFR3_P4 FW	TACAAGAAGACGACCAACGGC	Pool specific FGFR amplification
FGFR3_P4 REV	CCACGTCACCGCATGTTAGC	Pool specific FGFR amplification
FGFR4_P1 FW	TCAAGCTCATCCCTGGTACG	Pool specific FGFR amplification
FGFR4_P1 REV	GTGGATACACTTCCGGGACTC	Pool specific FGFR amplification
FGFR4_P2 FW	cttggtgtctgcacccaggaagggcc	Pool specific FGFR amplification
FGFR4_P2 REV	gccgcgggccagcccaaagtc	Pool specific FGFR amplification
FGFR4_P3 FW	aatgtgctggtgactgaggacaatgtgatg	Pool specific FGFR amplification
FGFR4_P3 REV	tggggggcagtgtgggggtcg	Pool specific FGFR amplification
FGFR4_P4 FW	gagctgttctcgctgctgcgggag	Pool specific FGFR amplification
FGFR4_P4 REV	gaaggggaaggagctggatcccaatgg	Pool specific FGFR amplification
FGFR2_P2_NGS_CS_FW1	AATGATACGGCGACCACCGAGATCTACACTCTTTCCCTACACGACGCTCTTCCGATCTNNNNNNNNNctggtgtcagagatggagatgatgaagatg	Illumina adapter NGS amplfication
FGFR2_P2_NGS_CS_FW2	AATGATACGGCGACCACCGAGATCTACACTCTTTCCCTACACGACGCTCTTCCGATCTNNNNNNNNctggtgtcagagatggagatgatgaagatg	Illumina adapter NGS amplfication
FGFR2_P2_NGS_CS_FW3	AATGATACGGCGACCACCGAGATCTACACTCTTTCCCTACACGACGCTCTTCCGATCTNNNNNNNctggtgtcagagatggagatgatgaagatg	Illumina adapter NGS amplfication
FGFR2_P2_NGS_CS_FW4	AATGATACGGCGACCACCGAGATCTACACTCTTTCCCTACACGACGCTCTTCCGATCTNNNNNNctggtgtcagagatggagatgatgaagatg	Illumina adapter NGS amplfication
FGFR2_P1_NGS_CS_FW5	AATGATACGGCGACCACCGAGATCTACACTCTTTCCCTACACGACGCTCTTCCGATCTNNNNNNNNNctctcttcaacggcagacacc	Illumina adapter NGS amplfication
FGFR2_P1_NGS_CS_FW6	AATGATACGGCGACCACCGAGATCTACACTCTTTCCCTACACGACGCTCTTCCGATCTNNNNNNNNctctcttcaacggcagacacc	Illumina adapter NGS amplfication
FGFR2_P1_NGS_CS_FW7	AATGATACGGCGACCACCGAGATCTACACTCTTTCCCTACACGACGCTCTTCCGATCTNNNNNNNctctcttcaacggcagacacc	Illumina adapter NGS amplfication
FGFR2_P1_NGS_CS_FW8	AATGATACGGCGACCACCGAGATCTACACTCTTTCCCTACACGACGCTCTTCCGATCTNNNNNNctctcttcaacggcagacacc	Illumina adapter NGS amplfication
FGFR2_P3_NGS_CS_FW9	AATGATACGGCGACCACCGAGATCTACACTCTTTCCCTACACGACGCTCTTCCGATCTNNNNNNNNNgccagaggcatggagtacttggcttc	Illumina adapter NGS amplfication
FGFR2_P3_NGS_CS_FW10	AATGATACGGCGACCACCGAGATCTACACTCTTTCCCTACACGACGCTCTTCCGATCTNNNNNNNNgccagaggcatggagtacttggcttc	Illumina adapter NGS amplfication
FGFR2_P3_NGS_CS_FW11	AATGATACGGCGACCACCGAGATCTACACTCTTTCCCTACACGACGCTCTTCCGATCTNNNNNNNgccagaggcatggagtacttggcttc	Illumina adapter NGS amplfication
FGFR2_P3_NGS_CS_FW12	AATGATACGGCGACCACCGAGATCTACACTCTTTCCCTACACGACGCTCTTCCGATCTNNNNNNgccagaggcatggagtacttggcttc	Illumina adapter NGS amplfication
FGFR2_P4_NGS_CS_FW13	AATGATACGGCGACCACCGAGATCTACACTCTTTCCCTACACGACGCTCTTCCGATCTNNNNNNNNNgtgttaatgtgggagatcttcactttagg	Illumina adapter NGS amplfication
FGFR2_P4_NGS_CS_FW14	AATGATACGGCGACCACCGAGATCTACACTCTTTCCCTACACGACGCTCTTCCGATCTNNNNNNNNgtgttaatgtgggagatcttcactttagg	Illumina adapter NGS amplfication
FGFR2_P4_NGS_CS_FW15	AATGATACGGCGACCACCGAGATCTACACTCTTTCCCTACACGACGCTCTTCCGATCTNNNNNNNgtgttaatgtgggagatcttcactttagg	Illumina adapter NGS amplfication
FGFR2_P4_NGS_CS_FW16	AATGATACGGCGACCACCGAGATCTACACTCTTTCCCTACACGACGCTCTTCCGATCTNNNNNNgtgttaatgtgggagatcttcactttagg	Illumina adapter NGS amplfication
FGFR3_P1_NGS_CS_FW17	AATGATACGGCGACCACCGAGATCTACACTCTTTCCCTACACGACGCTCTTCCGATCTNNNNNNNNNgaccccaaatgggagctgtctcg	Illumina adapter NGS amplfication
FGFR3_P1_NGS_CS_FW18	AATGATACGGCGACCACCGAGATCTACACTCTTTCCCTACACGACGCTCTTCCGATCTNNNNNNNNgaccccaaatgggagctgtctcg	Illumina adapter NGS amplfication
FGFR3_P1_NGS_CS_FW19	AATGATACGGCGACCACCGAGATCTACACTCTTTCCCTACACGACGCTCTTCCGATCTNNNNNNNgaccccaaatgggagctgtctcg	Illumina adapter NGS amplfication
FGFR3_P1_NGS_CS_FW20	AATGATACGGCGACCACCGAGATCTACACTCTTTCCCTACACGACGCTCTTCCGATCTNNNNNNgaccccaaatgggagctgtctcg	Illumina adapter NGS amplfication
FGFR3_P2_NGS_CS_FW21	AATGATACGGCGACCACCGAGATCTACACTCTTTCCCTACACGACGCTCTTCCGATCTNNNNNNNNNctgggcgcctgcacgcaggg	Illumina adapter NGS amplfication
FGFR3_P2_NGS_CS_FW22	AATGATACGGCGACCACCGAGATCTACACTCTTTCCCTACACGACGCTCTTCCGATCTNNNNNNNNctgggcgcctgcacgcaggg	Illumina adapter NGS amplfication
FGFR3_P2_NGS_CS_FW23	AATGATACGGCGACCACCGAGATCTACACTCTTTCCCTACACGACGCTCTTCCGATCTNNNNNNNctgggcgcctgcacgcaggg	Illumina adapter NGS amplfication
FGFR3_P2_NGS_CS_FW24	AATGATACGGCGACCACCGAGATCTACACTCTTTCCCTACACGACGCTCTTCCGATCTNNNNNNctgggcgcctgcacgcaggg	Illumina adapter NGS amplfication
FGFR3_P3_NGS_CS_FW25	AATGATACGGCGACCACCGAGATCTACACTCTTTCCCTACACGACGCTCTTCCGATCTNNNNNNNNNaatgtgctggtgaccgaggacaacg	Illumina adapter NGS amplfication
FGFR3_P3_NGS_CS_FW26	AATGATACGGCGACCACCGAGATCTACACTCTTTCCCTACACGACGCTCTTCCGATCTNNNNNNNNaatgtgctggtgaccgaggacaacg	Illumina adapter NGS amplfication
FGFR3_P3_NGS_CS_FW27	AATGATACGGCGACCACCGAGATCTACACTCTTTCCCTACACGACGCTCTTCCGATCTNNNNNNNaatgtgctggtgaccgaggacaacg	Illumina adapter NGS amplfication
FGFR3_P3_NGS_CS_FW28	AATGATACGGCGACCACCGAGATCTACACTCTTTCCCTACACGACGCTCTTCCGATCTNNNNNNaatgtgctggtgaccgaggacaacg	Illumina adapter NGS amplfication
FGFR3_P4_NGS_CS_FW29	AATGATACGGCGACCACCGAGATCTACACTCTTTCCCTACACGACGCTCTTCCGATCTNNNNNNNNNgagctcttcaagctgctgaaggagggccac	Illumina adapter NGS amplfication
FGFR3_P4_NGS_CS_FW30	AATGATACGGCGACCACCGAGATCTACACTCTTTCCCTACACGACGCTCTTCCGATCTNNNNNNNNgagctcttcaagctgctgaaggagggccac	Illumina adapter NGS amplfication
FGFR3_P4_NGS_CS_FW31	AATGATACGGCGACCACCGAGATCTACACTCTTTCCCTACACGACGCTCTTCCGATCTNNNNNNNgagctcttcaagctgctgaaggagggccac	Illumina adapter NGS amplfication
FGFR3_P4_NGS_CS_FW32	AATGATACGGCGACCACCGAGATCTACACTCTTTCCCTACACGACGCTCTTCCGATCTNNNNNNgagctcttcaagctgctgaaggagggccac	Illumina adapter NGS amplfication
FGFR4_P1_NGS_CS_FW33	AATGATACGGCGACCACCGAGATCTACACTCTTTCCCTACACGACGCTCTTCCGATCTNNNNNNNNNAGATCTACCTCTCGACCCACTATGG	Illumina adapter NGS amplfication
FGFR4_P1_NGS_CS_FW34	AATGATACGGCGACCACCGAGATCTACACTCTTTCCCTACACGACGCTCTTCCGATCTNNNNNNNNAGATCTACCTCTCGACCCACTATGG	Illumina adapter NGS amplfication
FGFR4_P1_NGS_CS_FW35	AATGATACGGCGACCACCGAGATCTACACTCTTTCCCTACACGACGCTCTTCCGATCTNNNNNNNAGATCTACCTCTCGACCCACTATGG	Illumina adapter NGS amplfication
FGFR4_P1_NGS_CS_FW36	AATGATACGGCGACCACCGAGATCTACACTCTTTCCCTACACGACGCTCTTCCGATCTNNNNNNAGATCTACCTCTCGACCCACTATGG	Illumina adapter NGS amplfication
FGFR4_P2_NGS_CS_FW37	AATGATACGGCGACCACCGAGATCTACACTCTTTCCCTACACGACGCTCTTCCGATCTNNNNNNNNNcttggtgtctgcacccaggaagggcc	Illumina adapter NGS amplfication
FGFR4_P2_NGS_CS_FW38	AATGATACGGCGACCACCGAGATCTACACTCTTTCCCTACACGACGCTCTTCCGATCTNNNNNNNNcttggtgtctgcacccaggaagggcc	Illumina adapter NGS amplfication
FGFR4_P2_NGS_CS_FW39	AATGATACGGCGACCACCGAGATCTACACTCTTTCCCTACACGACGCTCTTCCGATCTNNNNNNNcttggtgtctgcacccaggaagggcc	Illumina adapter NGS amplfication
FGFR4_P2_NGS_CS_FW40	AATGATACGGCGACCACCGAGATCTACACTCTTTCCCTACACGACGCTCTTCCGATCTNNNNNNcttggtgtctgcacccaggaagggcc	Illumina adapter NGS amplfication
FGFR4_P3_NGS_CS_FW41	AATGATACGGCGACCACCGAGATCTACACTCTTTCCCTACACGACGCTCTTCCGATCTNNNNNNNNNaatgtgctggtgactgaggacaatgtgatg	Illumina adapter NGS amplfication
FGFR4_P3_NGS_CS_FW42	AATGATACGGCGACCACCGAGATCTACACTCTTTCCCTACACGACGCTCTTCCGATCTNNNNNNNNaatgtgctggtgactgaggacaatgtgatg	Illumina adapter NGS amplfication
FGFR4_P3_NGS_CS_FW43	AATGATACGGCGACCACCGAGATCTACACTCTTTCCCTACACGACGCTCTTCCGATCTNNNNNNNaatgtgctggtgactgaggacaatgtgatg	Illumina adapter NGS amplfication
FGFR4_P3_NGS_CS_FW44	AATGATACGGCGACCACCGAGATCTACACTCTTTCCCTACACGACGCTCTTCCGATCTNNNNNNaatgtgctggtgactgaggacaatgtgatg	Illumina adapter NGS amplfication
FGFR4_P4_NGS_CS_FW45	AATGATACGGCGACCACCGAGATCTACACTCTTTCCCTACACGACGCTCTTCCGATCTNNNNNNNNNgagctgttctcgctgctgcgggag	Illumina adapter NGS amplfication
FGFR4_P4_NGS_CS_FW46	AATGATACGGCGACCACCGAGATCTACACTCTTTCCCTACACGACGCTCTTCCGATCTNNNNNNNNgagctgttctcgctgctgcgggag	Illumina adapter NGS amplfication
FGFR4_P4_NGS_CS_FW47	AATGATACGGCGACCACCGAGATCTACACTCTTTCCCTACACGACGCTCTTCCGATCTNNNNNNNgagctgttctcgctgctgcgggag	Illumina adapter NGS amplfication
FGFR4_P4_NGS_CS_FW48	AATGATACGGCGACCACCGAGATCTACACTCTTTCCCTACACGACGCTCTTCCGATCTNNNNNNgagctgttctcgctgctgcgggag	Illumina adapter NGS amplfication
FGFR1_P1_NGS_CS_FW49	AATGATACGGCGACCACCGAGATCTACACTCTTTCCCTACACGACGCTCTTCCGATCTNNNNNNNNNcccgaagaccctcgctgggag	Illumina adapter NGS amplfication
FGFR1_P1_NGS_CS_FW50	AATGATACGGCGACCACCGAGATCTACACTCTTTCCCTACACGACGCTCTTCCGATCTNNNNNNNNcccgaagaccctcgctgggag	Illumina adapter NGS amplfication
FGFR1_P1_NGS_CS_FW51	AATGATACGGCGACCACCGAGATCTACACTCTTTCCCTACACGACGCTCTTCCGATCTNNNNNNNcccgaagaccctcgctgggag	Illumina adapter NGS amplfication
FGFR1_P1_NGS_CS_FW52	AATGATACGGCGACCACCGAGATCTACACTCTTTCCCTACACGACGCTCTTCCGATCTNNNNNNcccgaagaccctcgctgggag	Illumina adapter NGS amplfication
FGFR1_P2_NGS_CS_FW53	AATGATACGGCGACCACCGAGATCTACACTCTTTCCCTACACGACGCTCTTCCGATCTNNNNNNNNNaacctgctgggggcctgcacg	Illumina adapter NGS amplfication
FGFR1_P2_NGS_CS_FW54	AATGATACGGCGACCACCGAGATCTACACTCTTTCCCTACACGACGCTCTTCCGATCTNNNNNNNNaacctgctgggggcctgcacg	Illumina adapter NGS amplfication
FGFR1_P2_NGS_CS_FW55	AATGATACGGCGACCACCGAGATCTACACTCTTTCCCTACACGACGCTCTTCCGATCTNNNNNNNaacctgctgggggcctgcacg	Illumina adapter NGS amplfication
FGFR1_P2_NGS_CS_FW56	AATGATACGGCGACCACCGAGATCTACACTCTTTCCCTACACGACGCTCTTCCGATCTNNNNNNaacctgctgggggcctgcacg	Illumina adapter NGS amplfication
FGFR1_P3_NGS_CS_FW57	AATGATACGGCGACCACCGAGATCTACACTCTTTCCCTACACGACGCTCTTCCGATCTNNNNNNNNNgccaggaatgtcctggtgacagaggac	Illumina adapter NGS amplfication
FGFR1_P3_NGS_CS_FW58	AATGATACGGCGACCACCGAGATCTACACTCTTTCCCTACACGACGCTCTTCCGATCTNNNNNNNNgccaggaatgtcctggtgacagaggac	Illumina adapter NGS amplfication
FGFR1_P3_NGS_CS_FW59	AATGATACGGCGACCACCGAGATCTACACTCTTTCCCTACACGACGCTCTTCCGATCTNNNNNNNgccaggaatgtcctggtgacagaggac	Illumina adapter NGS amplfication
FGFR1_P3_NGS_CS_FW60	AATGATACGGCGACCACCGAGATCTACACTCTTTCCCTACACGACGCTCTTCCGATCTNNNNNNgccaggaatgtcctggtgacagaggac	Illumina adapter NGS amplfication
FGFR1_P4_NGS_CS_FW61	AATGATACGGCGACCACCGAGATCTACACTCTTTCCCTACACGACGCTCTTCCGATCTNNNNNNNNNgtggaggaacttttcaagctgctgaaggag	Illumina adapter NGS amplfication
FGFR1_P4_NGS_CS_FW62	AATGATACGGCGACCACCGAGATCTACACTCTTTCCCTACACGACGCTCTTCCGATCTNNNNNNNNgtggaggaacttttcaagctgctgaaggag	Illumina adapter NGS amplfication
FGFR1_P4_NGS_CS_FW63	AATGATACGGCGACCACCGAGATCTACACTCTTTCCCTACACGACGCTCTTCCGATCTNNNNNNNgtggaggaacttttcaagctgctgaaggag	Illumina adapter NGS amplfication
FGFR1_P4_NGS_CS_FW64	AATGATACGGCGACCACCGAGATCTACACTCTTTCCCTACACGACGCTCTTCCGATCTNNNNNNgtggaggaacttttcaagctgctgaaggag	Illumina adapter NGS amplfication
FGFR2_P2_NGS_CS_REV1	CAAGCAGAAGACGGCATACGAGATCGTGATGTGACTGGAGTTCAGACGTGTGCTCTTCCGATCTtctggctgctaaatctcgatgaatacattt	Illumina adapter NGS amplfication
FGFR2_P2_NGS_CS_REV2	CAAGCAGAAGACGGCATACGAGATACATCGGTGACTGGAGTTCAGACGTGTGCTCTTCCGATCTtctggctgctaaatctcgatgaatacattt	Illumina adapter NGS amplfication
FGFR2_P2_NGS_CS_REV3	CAAGCAGAAGACGGCATACGAGATGCCTAAGTGACTGGAGTTCAGACGTGTGCTCTTCCGATCTtctggctgctaaatctcgatgaatacattt	Illumina adapter NGS amplfication
FGFR2_P2_NGS_CS_REV4	CAAGCAGAAGACGGCATACGAGATTGGTCAGTGACTGGAGTTCAGACGTGTGCTCTTCCGATCTtctggctgctaaatctcgatgaatacattt	Illumina adapter NGS amplfication
FGFR2_P2_NGS_CS_REV5	CAAGCAGAAGACGGCATACGAGATCACTGTGTGACTGGAGTTCAGACGTGTGCTCTTCCGATCTtctggctgctaaatctcgatgaatacattt	Illumina adapter NGS amplfication
FGFR2_P2_NGS_CS_REV6	CAAGCAGAAGACGGCATACGAGATATTGGCGTGACTGGAGTTCAGACGTGTGCTCTTCCGATCTtctggctgctaaatctcgatgaatacattt	Illumina adapter NGS amplfication
FGFR2_P2_NGS_CS_REV7	CAAGCAGAAGACGGCATACGAGATGATCTGGTGACTGGAGTTCAGACGTGTGCTCTTCCGATCTtctggctgctaaatctcgatgaatacattt	Illumina adapter NGS amplfication
FGFR2_P2_NGS_CS_REV8	CAAGCAGAAGACGGCATACGAGATTCAAGTGTGACTGGAGTTCAGACGTGTGCTCTTCCGATCTtctggctgctaaatctcgatgaatacattt	Illumina adapter NGS amplfication
FGFR2_P1_NGS_CS_REV9	CAAGCAGAAGACGGCATACGAGATCGTGATGTGACTGGAGTTCAGACGTGTGCTCTTCCGATCTaagatttatgatattcttgtgtttcccaat	Illumina adapter NGS amplfication
FGFR2_P1_NGS_CS_REV10	CAAGCAGAAGACGGCATACGAGATACATCGGTGACTGGAGTTCAGACGTGTGCTCTTCCGATCTaagatttatgatattcttgtgtttcccaat	Illumina adapter NGS amplfication
FGFR2_P1_NGS_CS_REV11	CAAGCAGAAGACGGCATACGAGATGCCTAAGTGACTGGAGTTCAGACGTGTGCTCTTCCGATCTaagatttatgatattcttgtgtttcccaat	Illumina adapter NGS amplfication
FGFR2_P3_NGS_CS_REV12	CAAGCAGAAGACGGCATACGAGATTGGTCAGTGACTGGAGTTCAGACGTGTGCTCTTCCGATCTCTCCACGGGAATCCCTGGGTAGG	Illumina adapter NGS amplfication
FGFR2_P3_NGS_CS_REV13	CAAGCAGAAGACGGCATACGAGATCACTGTGTGACTGGAGTTCAGACGTGTGCTCTTCCGATCTCTCCACGGGAATCCCTGGGTAGG	Illumina adapter NGS amplfication
FGFR2_P3_NGS_CS_REV14	CAAGCAGAAGACGGCATACGAGATATTGGCGTGACTGGAGTTCAGACGTGTGCTCTTCCGATCTCTCCACGGGAATCCCTGGGTAGG	Illumina adapter NGS amplfication
FGFR2_P4_NGS_CS_REV15	CAAGCAGAAGACGGCATACGAGATGATCTGGTGACTGGAGTTCAGACGTGTGCTCTTCCGATCTacaagaacttcttgtgtcagggtaactagg	Illumina adapter NGS amplfication
FGFR2_P4_NGS_CS_REV16	CAAGCAGAAGACGGCATACGAGATTCAAGTGTGACTGGAGTTCAGACGTGTGCTCTTCCGATCTacaagaacttcttgtgtcagggtaactagg	Illumina adapter NGS amplfication
FGFR2_P4_NGS_CS_REV17	CAAGCAGAAGACGGCATACGAGATCTGATCGTGACTGGAGTTCAGACGTGTGCTCTTCCGATCTacaagaacttcttgtgtcagggtaactagg	Illumina adapter NGS amplfication
FGFR3_P1_NGS_CS_REV18	CAAGCAGAAGACGGCATACGAGATCGTGATGTGACTGGAGTTCAGACGTGTGCTCTTCCGATCTacccttggccgcgtactccac	Illumina adapter NGS amplfication
FGFR3_P1_NGS_CS_REV19	CAAGCAGAAGACGGCATACGAGATACATCGGTGACTGGAGTTCAGACGTGTGCTCTTCCGATCTacccttggccgcgtactccac	Illumina adapter NGS amplfication
FGFR3_P1_NGS_CS_REV20	CAAGCAGAAGACGGCATACGAGATGCCTAAGTGACTGGAGTTCAGACGTGTGCTCTTCCGATCTacccttggccgcgtactccac	Illumina adapter NGS amplfication
FGFR3_P2_NGS_CS_REV21	CAAGCAGAAGACGGCATACGAGATTGGTCAGTGACTGGAGTTCAGACGTGTGCTCTTCCGATCTgtcccgggccagcccgaagtctg	Illumina adapter NGS amplfication
FGFR3_P2_NGS_CS_REV22	CAAGCAGAAGACGGCATACGAGATCACTGTGTGACTGGAGTTCAGACGTGTGCTCTTCCGATCTgtcccgggccagcccgaagtctg	Illumina adapter NGS amplfication
FGFR3_P2_NGS_CS_REV23	CAAGCAGAAGACGGCATACGAGATATTGGCGTGACTGGAGTTCAGACGTGTGCTCTTCCGATCTgtcccgggccagcccgaagtctg	Illumina adapter NGS amplfication
FGFR3_P3_NGS_CS_REV24	CAAGCAGAAGACGGCATACGAGATGATCTGGTGACTGGAGTTCAGACGTGTGCTCTTCCGATCTgtgtgtgcagttggcgggcttg	Illumina adapter NGS amplfication
FGFR3_P3_NGS_CS_REV25	CAAGCAGAAGACGGCATACGAGATTCAAGTGTGACTGGAGTTCAGACGTGTGCTCTTCCGATCTgtgtgtgcagttggcgggcttg	Illumina adapter NGS amplfication
FGFR3_P3_NGS_CS_REV26	CAAGCAGAAGACGGCATACGAGATCTGATCGTGACTGGAGTTCAGACGTGTGCTCTTCCGATCTgtgtgtgcagttggcgggcttg	Illumina adapter NGS amplfication
FGFR3_P4_NGS_CS_REV27	CAAGCAGAAGACGGCATACGAGATAAGCTAGTGACTGGAGTTCAGACGTGTGCTCTTCCGATCTactgctgggtggggccgggggcagcaggtc	Illumina adapter NGS amplfication
FGFR3_P4_NGS_CS_REV28	CAAGCAGAAGACGGCATACGAGATGTAGCCGTGACTGGAGTTCAGACGTGTGCTCTTCCGATCTactgctgggtggggccgggggcagcaggtc	Illumina adapter NGS amplfication
FGFR3_P4_NGS_CS_REV29	CAAGCAGAAGACGGCATACGAGATTACAAGGTGACTGGAGTTCAGACGTGTGCTCTTCCGATCTactgctgggtggggccgggggcagcaggtc	Illumina adapter NGS amplfication
FGFR4_P1_NGS_CS_REV30	CAAGCAGAAGACGGCATACGAGATCGTGATGTGACTGGAGTTCAGACGTGTGCTCTTCCGATCTtcccttggcggcgcactcc	Illumina adapter NGS amplfication
FGFR4_P1_NGS_CS_REV31	CAAGCAGAAGACGGCATACGAGATACATCGGTGACTGGAGTTCAGACGTGTGCTCTTCCGATCTtcccttggcggcgcactcc	Illumina adapter NGS amplfication
FGFR4_P1_NGS_CS_REV32	CAAGCAGAAGACGGCATACGAGATGCCTAAGTGACTGGAGTTCAGACGTGTGCTCTTCCGATCTtcccttggcggcgcactcc	Illumina adapter NGS amplfication
FGFR4_P2_NGS_CS_REV33	CAAGCAGAAGACGGCATACGAGATTGGTCAGTGACTGGAGTTCAGACGTGTGCTCTTCCGATCTgccgcgggccagcccaaagtc	Illumina adapter NGS amplfication
FGFR4_P2_NGS_CS_REV34	CAAGCAGAAGACGGCATACGAGATCACTGTGTGACTGGAGTTCAGACGTGTGCTCTTCCGATCTgccgcgggccagcccaaagtc	Illumina adapter NGS amplfication
FGFR4_P2_NGS_CS_REV35	CAAGCAGAAGACGGCATACGAGATATTGGCGTGACTGGAGTTCAGACGTGTGCTCTTCCGATCTgccgcgggccagcccaaagtc	Illumina adapter NGS amplfication
FGFR4_P3_NGS_CS_REV36	CAAGCAGAAGACGGCATACGAGATGATCTGGTGACTGGAGTTCAGACGTGTGCTCTTCCGATCTtggggggcagtgtgggggtcg	Illumina adapter NGS amplfication
FGFR4_P3_NGS_CS_REV37	CAAGCAGAAGACGGCATACGAGATTCAAGTGTGACTGGAGTTCAGACGTGTGCTCTTCCGATCTtggggggcagtgtgggggtcg	Illumina adapter NGS amplfication
FGFR4_P3_NGS_CS_REV38	CAAGCAGAAGACGGCATACGAGATCTGATCGTGACTGGAGTTCAGACGTGTGCTCTTCCGATCTtggggggcagtgtgggggtcg	Illumina adapter NGS amplfication
FGFR4_P4_NGS_CS_REV39	CAAGCAGAAGACGGCATACGAGATAAGCTAGTGACTGGAGTTCAGACGTGTGCTCTTCCGATCTgaaggggaaggagctggatcccaatgg	Illumina adapter NGS amplfication
FGFR4_P4_NGS_CS_REV40	CAAGCAGAAGACGGCATACGAGATGTAGCCGTGACTGGAGTTCAGACGTGTGCTCTTCCGATCTgaaggggaaggagctggatcccaatgg	Illumina adapter NGS amplfication
FGFR4_P4_NGS_CS_REV41	CAAGCAGAAGACGGCATACGAGATTACAAGGTGACTGGAGTTCAGACGTGTGCTCTTCCGATCTgaaggggaaggagctggatcccaatgg	Illumina adapter NGS amplfication
FGFR1_P1_NGS_CS_REV42	CAAGCAGAAGACGGCATACGAGATCGTGATGTGACTGGAGTTCAGACGTGTGCTCTTCCGATCTggaggcatactccacgatgacatacaaggg	Illumina adapter NGS amplfication
FGFR1_P1_NGS_CS_REV43	CAAGCAGAAGACGGCATACGAGATACATCGGTGACTGGAGTTCAGACGTGTGCTCTTCCGATCTggaggcatactccacgatgacatacaaggg	Illumina adapter NGS amplfication
FGFR1_P1_NGS_CS_REV44	CAAGCAGAAGACGGCATACGAGATGCCTAAGTGACTGGAGTTCAGACGTGTGCTCTTCCGATCTggaggcatactccacgatgacatacaaggg	Illumina adapter NGS amplfication
FGFR1_P2_NGS_CS_REV45	CAAGCAGAAGACGGCATACGAGATTGGTCAGTGACTGGAGTTCAGACGTGTGCTCTTCCGATCTtgcgaggccaaagtctgctatcttcatcac	Illumina adapter NGS amplfication
FGFR1_P2_NGS_CS_REV46	CAAGCAGAAGACGGCATACGAGATCACTGTGTGACTGGAGTTCAGACGTGTGCTCTTCCGATCTtgcgaggccaaagtctgctatcttcatcac	Illumina adapter NGS amplfication
FGFR1_P2_NGS_CS_REV47	CAAGCAGAAGACGGCATACGAGATATTGGCGTGACTGGAGTTCAGACGTGTGCTCTTCCGATCTtgcgaggccaaagtctgctatcttcatcac	Illumina adapter NGS amplfication
FGFR1_P3_NGS_CS_REV48	CAAGCAGAAGACGGCATACGAGATGATCTGGTGACTGGAGTTCAGACGTGTGCTCTTCCGATCTgcagttactgggcttgtccatgcgg	Illumina adapter NGS amplfication
FGFR1_P3_NGS_CS_REV49	CAAGCAGAAGACGGCATACGAGATTCAAGTGTGACTGGAGTTCAGACGTGTGCTCTTCCGATCTgcagttactgggcttgtccatgcgg	Illumina adapter NGS amplfication
FGFR1_P3_NGS_CS_REV50	CAAGCAGAAGACGGCATACGAGATCTGATCGTGACTGGAGTTCAGACGTGTGCTCTTCCGATCTgcagttactgggcttgtccatgcgg	Illumina adapter NGS amplfication
FGFR1_P4_NGS_CS_REV51	CAAGCAGAAGACGGCATACGAGATAAGCTAGTGACTGGAGTTCAGACGTGTGCTCTTCCGATCTgggctcctcgggcagcggctcatg	Illumina adapter NGS amplfication
FGFR1_P4_NGS_CS_REV52	CAAGCAGAAGACGGCATACGAGATGTAGCCGTGACTGGAGTTCAGACGTGTGCTCTTCCGATCTgggctcctcgggcagcggctcatg	Illumina adapter NGS amplfication
FGFR1_P4_NGS_CS_REV53	CAAGCAGAAGACGGCATACGAGATTACAAGGTGACTGGAGTTCAGACGTGTGCTCTTCCGATCTgggctcctcgggcagcggctcatg	Illumina adapter NGS amplfication
FGFR2 K659Q FW	CTATTACAAACAGACCACCAATGG	SDM_NEB_kit_pHAGE_Puro
FGFR2 K659E FW	CTATTACAAAGAGACCACCAATGG	SDM_NEB_kit_pHAGE_Puro
FGFR2 K659M FW	CTATTACAAAATGACCACCAATGG	SDM_NEB_kit_pHAGE_Puro
FGFR2 K659T FW	CTATTACAAAACGACCACCAATGG	SDM_NEB_kit_pHAGE_Puro
FGFR2 K659R FW	CTATTACAAAAGGACCACCAATGG	SDM_NEB_kit_pHAGE_Puro
FGFR2 K659N FW	CTATTACAAAAATACCACCAATGG	SDM_NEB_kit_pHAGE_Puro
FGFR2 K659Q/E/M/T/R/N REV	TCTATATTGTTGATATCTCTGGCGAG	SDM_NEB_kit_pHAGE_Puro
FGFR2 V564F FW	CTCTATGTCATATTTGAGTATGCCTC	SDM_pHAGE_Puro
FGFR2 V564F REV	GAGGCATACTCAAATATGACATAGAG	SDM_pHAGE_Puro
FGFR2 V564I FW	CTCTATGTCATAATTGAGTATGCCTC	SDM_pHAGE_Puro
FGFR2 V564I REV	GAGGCATACTCAATTATGACATAGAG	SDM_pHAGE_Puro
FGFR2 V564L FW	CTCTATGTCATACTTGAGTATGCCTC	SDM_pHAGE_Puro
FGFR2 V564L REV	GAGGCATACTCAAGTATGACATAGAG	SDM_pHAGE_Puro
FGFR2 V564G FW	CTCTATGTCATAGGTGAGTATGCCTC	SDM_pHAGE_Puro
FGFR2 V564G REV	GAGGCATACTCACCTATGACATAGAG	SDM_pHAGE_Puro
FGFR2 V564A FW	CTCTATGTCATAGCTGAGTATGCCTC	SDM_pHAGE_Puro
FGFR2 V564A REV	GAGGCATACTCAGCTATGACATAGAG	SDM_pHAGE_Puro
FGFR2 N549K FW	CAAGAATATCATAAAACTTCTTGGAGCCTG	SDM_pHAGE_Puro
FGFR2 N549K REV	CAGGCTCCAAGAAGTTTTATGATATTCTTG	SDM_pHAGE_Puro
FGFR2 E565A Mut FW	CTATGTCATAGTTGCGTATGCCTCTAAAG	SDM_pHAGE_Puro
FGFR2 E565A Mut REV	CTTTAGAGGCATACGCAACTATGACATAG	SDM_pHAGE_Puro
FGFR2_V564D_SDM_Mut Primer FW	CTCTATGTCATAGATGAGTATGCCTCTAA	SDM_NEB_kit_pHAGE_Puro
FGFR2_V564D_SDM Primer Rev	AGGCCCATCCTGTGTGCA	SDM_NEB_kit_pHAGE_Puro
FGFR2_E565G Mut-Primer FW	ATGTCATAGTTGGGTATGCCTCTAAAG	SDM_NEB_kit_pHAGE_Puro
FGFR2_E565G Primer REV	AGAGAGGCCCATCCTGTGT	SDM_NEB_kit_pHAGE_Puro
FGFR2_I654K_SDM_Mut Primer FW	GATATCAACAATAAAGACTATTACAAAAAG	SDM_NEB_kit_pHAGE_Puro
FGFR2_I654K-R-M_SDM Primer Rev	TCTGGCGAGTCCAAAGTC	SDM_NEB_kit_pHAGE_Puro
FGFR2_I654R_SDM_Mut Primer FW	GATATCAACAATAGAGACTATTACAAAAAG	SDM_NEB_kit_pHAGE_Puro
FGFR2_I654M_SDM_Mut Primer FW	GATATCAACAATATGGACTATTACAAAAAG	SDM_NEB_kit_pHAGE_Puro
FGFR2_R678G_SDM_Mut Primer FW	GCCCTGTTTGATGGAGTATACAC	SDM_NEB_kit_pHAGE_Puro
FGFR2_R678G_SDM Primer Rev	TTCTGGAGCCATCCACTTGA	SDM_NEB_kit_pHAGE_Puro
FGFR2_A726D_SDM_Mut Primer FW	GATAAGCCAGACAACTGCACCA	SDM_NEB_kit_pHAGE_Puro
FGFR2_A726D_SDM Primer REV	CATTCTGTGTCCTTCCTTCAGCAG	SDM_NEB_kit_pHAGE_Puro
FGFR2_N727D_SDM_Mut Primer FW	GATAAGCCAGCCGACTGCAC	SDM_NEB_kit_pHAGE_Puro
FGFR2_N727D_SDM Primer REV	CATTCTGTGTCCTTCCTTCAGCA	SDM_NEB_kit_pHAGE_Puro
FGFR2 E711K FW	ATTCCCGTGGAGAAACTTTTTAAGCTG	SDM_NEB_kit_pHAGE_Puro
FGFR2 E711K REV	CCCTGGGTAGGGCGAGC	SDM_NEB_kit_pHAGE_Puro
FGFR2 G646E FW	AGACTTTGAACTCGCCAGAGATATC	SDM_NEB_kit_pHAGE_Puro
FGFR2 G646E REV	GCTATTTTCATCACATTGTTTTCTGTTACC	SDM_NEB_kit_pHAGE_Puro
FGFR2 E673G FW	CTCCAGGAGCCCTGTTTGATAG	SDM_NEB_kit_pHAGE_Puro
FGFR2 E673G REV	CCATCCACTTGACTGGAAGC	SDM_NEB_kit_pHAGE_Puro
FGFR2 C491Y FW	GAAGGTTACTTTGGGCAAGTGG	SDM_NEB_kit_pHAGE_Puro
FGFR2 C491F FW	GAAGGTTTCTTTGGGCAAGTGG	SDM_NEB_kit_pHAGE_Puro
FGFR2 C491S FW	GAAGGTTCCTTTGGGCAAGTGG	SDM_NEB_kit_pHAGE_Puro
FGFR2 C491 Y/F/S REV	TCCCAGGGGCTTGCC	SDM_NEB_kit_pHAGE_Puro
FGFR2 L617V FW	GCATGGAGTACGTGGCTTCC	SDM_NEB_kit_pHAGE_Puro
FGFR2 L617V REV	CTCTGGCCAGCTGGTAGGT	SDM_NEB_kit_pHAGE_Puro
FGFR2 K641T FW	AACAATGTGATGACAATAGCAGAC	SDM_NEB_kit_pHAGE_Puro
FGFR2 K641R FW	TGATGAGAATAGCAGACTTTGG	SDM_NEB_kit_pHAGE_Puro
FGFR2 K641T REV	TTCTGTTACCAAAACATTTCTGGC	SDM_NEB_kit_pHAGE_Puro
FGFR1 N546K Mut Primer FW	AAGAATATCATCAAACTGCTGGG	SDM_NEB_kit_pHAGE_Puro
FGFR1 N546K SDM REV	ATGCTTCCCGATCATCTTCATC	SDM_NEB_kit_pHAGE_Puro
FGFR1 L614V Mut Primer FW	CATGGAGTATGTGGCCTCCAAGAAG	SDM_NEB_kit_pHAGE_Puro
FGFR1 L614V SDM REV	CCTCGGGCCACCTGGTAG	SDM_NEB_kit_pHAGE_Puro
FGFR1 K638T Mut Primer FW	ACAATGTGATGACGATAGCAG	SDM_NEB_kit_pHAGE_Puro
FGFR1 K638R Mut Primer FW	GACAATGTGATGAGGATAGC	SDM_NEB_kit_pHAGE_Puro
FGFR1 K638T SDM REV	CCTCTGTCACCAGGACAT	SDM_NEB_kit_pHAGE_Puro
FGFR1 V561G Mut Primer FW	CTTGTATGTCATCGGGGAGTATGC	SDM_NEB_kit_pHAGE_Puro
FGFR1 V561G SDM REV	GGACCATCCTGCGTGCAG	SDM_NEB_kit_pHAGE_Puro
FGFR3 N540K Mut Primer FW	AAAAACATCATCAAGCTGCTGG	SDM_NEB_kit_pHAGE_Puro
FGFR3 N540K SDM REV	GTGTTTCCCGATCATCTTCATC	SDM_NEB_kit_pHAGE_Puro
FGFR3 L608V Mut Prime FW	GGCATGGAGTACGTGGCCTCC	SDM_NEB_kit_pHAGE_Puro
FGFR3 L608V SDM REV	CCGGGCCACCTGGTAGGC	SDM_NEB_kit_pHAGE_Puro
FGFR3 K632T Mut Primer FW	ACAACGTGATGACGATCGCAG	SDM_NEB_kit_pHAGE_Puro
FGFR3 K632R Mut Primer FW	GACAACGTGATGAGGATCGC	SDM_NEB_kit_pHAGE_Puro
FGFR3 K632T SDM REV	CCTCGGTCACCAGCACATT	SDM_NEB_kit_pHAGE_Puro
FGFR3 V555G Mut Primer FW	CCTGTACGTGCTGGGGGAGTACGC	SDM_NEB_kit_pHAGE_Puro
FGFR3 V555G SDM REV	GGCCCGCCCTGCGTGCAG	SDM_NEB_kit_pHAGE_Puro
FGFR3 D641G FW	GGGGCGTGCACAACCTCGAC	SDM_NEB_kit_pHAGE_Puro
FGFR3 D641G REV	GGGCCAGCCCGAAGTCTGC	SDM_NEB_kit_pHAGE_Puro
FGFR3 K650N FW	CTACAAGAATACAACCAACGGCCG	SDM_NEB_kit_pHAGE_Puro
FGFR3 K650N REV	TAGTCGAGGTTGTGCACGTCC	SDM_NEB_kit_pHAGE_Puro
FGFR4 N535K Mut Primer FW	ACAAGAACATCATCAAACTGCTTGG	SDM_NEB_kit_pHAGE_Puro
FGFR4 N535K SDM REV	GTCGGCCGATCAGCTTCATC	SDM_NEB_kit_pHAGE_Puro
FGFR4 L603V Mut Primer FW	GCAGTATGTGGAGTCCCGGAAGTG	SDM_NEB_kit_pHAGE_Puro
FGFR4 L603V SDM REV	ATGCCTCGGGCCACCTGG	SDM_NEB_kit_pHAGE_Puro
FGFR4 K627T Mut Primer FW	GACAATGTGATGACGATTGC	SDM_NEB_kit_pHAGE_Puro
FGFR4 K627R Mut Primer FW	GACAATGTGATGAGGATTGC	SDM_NEB_kit_pHAGE_Puro
FGFR4 K627T SDM REV	CTCAGTCACCAGCACATT	SDM_NEB_kit_pHAGE_Puro
FGFR4 V550G Mut Primer FW	CCCTGTACGTGATCGGGGAGTG	SDM_NEB_kit_pHAGE_Puro
FGFR4 V550G SDM REV	GCCCTTCCTGGGTGCAGACA	SDM_NEB_kit_pHAGE_Puro
FGFR4 P712T FW	GACCGACCCACACACTGCC	SDM_NEB_kit_pHAGE_Puro
FGFR4 P712T REV	CATCCGATGTCCCTCCCGCAG	SDM_NEB_kit_pHAGE_Puro
FGFR4 S772N FW	GGACGCCAACAGCACCTGC	SDM_NEB_kit_pHAGE_Puro
FGFR4 S772N REV	CCACCAGAGGGGGAATAGGGTC	SDM_NEB_kit_pHAGE_Puro
FGFR2 K517R FW	GCCGTGAGGATGTTGAAAGATG	SDM_NEB_kit_pHAGE_Puro
FGFR2 K517R REV	CACGGTGACCGCCTCCTTG	SDM_NEB_kit_pHAGE_Puro
FGFR2 R625Q FW	TGTATTCATCAAGATTTAGCAGCCAG	SDM_NEB_kit_pHAGE_Puro
FGFR2 R625Q REV	TTTTTGGGAAGCCAAGTACTCC	SDM_NEB_kit_pHAGE_Puro
FGFR2 A648P FW	TGGACTCCCCAGAGATATCAAC	SDM_NEB_kit_pHAGE_Puro
FGFR2 A648T FW	TGGACTCACCAGAGATATCAAC	SDM_NEB_kit_pHAGE_Puro
FGFR2 A648P/T REV	AAGTCTGCTATTTTCATCACATTGTTTTC	SDM_NEB_kit_pHAGE_Puro
FGFR2 D644V FW	TAGCAGTCTTTGGACTCGCCAG	SDM_NEB_kit_pHAGE_Puro
FGFR2 D644V REV	TTTTCATCACATTGTTTTCTGTTACC	SDM_NEB_kit_pHAGE_Puro
FGFR2 Y657S FW	GACTATTCCAAAAAGACCACCAATGG	SDM_NEB_kit_pHAGE_Puro
FGFR2 Y657S REV	TATATTGTTGATATCTCTGGCGAGTCC	SDM_NEB_kit_pHAGE_Puro
FGFR2 P666A FW	CGGCTTGCAGTCAAGTGG	SDM_NEB_kit_pHAGE_Puro
FGFR2 P666A REV	CCCATTGGTGGTCTTTTTGTAATAG	SDM_NEB_kit_pHAGE_Puro
FGFR2 L675R FW	GAAGCCCGGTTTGATAGAGTATAC	SDM_NEB_kit_pHAGE_Puro
FGFR2 L675R REV	TGGAGCCATCCACTTGACTG	SDM_NEB_kit_pHAGE_Puro
FGFR2 L633V FW	ATGTTGTGGTAACAGAAAACAATGTG	SDM_NEB_kit_pHAGE_Puro
FGFR2 L633V REV	TTCTGGCTGCTAAATCTCGATG	SDM_NEB_kit_pHAGE_Puro
FGFR3 Exon10-Exon13 gDNA human FW	TGTGGGTGACACTCTTCGTC	Sanger sequencing endogenous FGFR3
FGFR3 Exon10-Exon13 gDNA human REV	TCATCACGTTGTCCTCGGTC	Sanger sequencing endogenous FGFR3
FGFR3 Exon13-Exon16 gDNA human FW	TGACCGAGGACAACGTGATG	Sanger sequencing endogenous FGFR3
FGFR3 Exon13-Exon16 gDNA human REV	GTGGACGTCACGGTAAGGAC	Sanger sequencing endogenous FGFR3
FGFR1 Seq FW1	CTCTGACAAGGGCAACTACACC	Sanger sequencing
FGFR1 Seq FW2	GTTCTTCTGGTTCGGCCATC	Sanger sequencing
FGFR2 Seq FW1	gaacacgaccaagaagccag	Sanger sequencing
FGFR2 Seq FW2	tggaaagtgtggtcccatctg	Sanger sequencing
FGFR2 Seq FW3	tggtgtcagagatggagatgatg	Sanger sequencing
FGFR3 Seq FW1	AGAACAAGTTTGGCAGCATCC	Sanger sequencing
FGFR3 Seq FW2	ATGCTGAAAGACGATGCCACTG	Sanger sequencing
FGFR3 Seq FW3	AGCTCCAACACACCACTG	Sanger sequencing
FGFR4 Seq FW1	CGGCAAGTCAAGCTCATCC	Sanger sequencing
FGFR4 Seq FW2	CCGGCAAGTCAAGCTCATCC	Sanger sequencing
EF1alpha FW	CCAGGCACCTCGATTAGTTCTC	Sanger sequencing
Puro REV	tccgcgacccacaccttg	Sanger sequencing

## Sheet: S10_Screen data table
Supplementary Table 10: Complete data for the replicates for each FGFR1-4 kinase domain screen
Listed are individual enrichment values for each replicate of the activation and resistance screens. Categories were assigned according to the median enrichment: potentially activating/resistant (1.5- to 2.5-fold), weakly activating/resistant (>2.5- to 5-fold), activating/resistant (>5- to 10-fold), strongly activating/resistant (>10-fold).
Mutations were classified as activating if the level of enrichment was equal to or higher than 1.5 in three out of four replicates. In case of a sequencing error, the cells remain empty because the values were excluded from the analysis.
Enrichment scores were further log(ln)-transformed and p-values were calculated using a two-tailed t-test, using all replicates of synonymous mutations as a control group. P-values were FDR corrected using a two-staged step-up method of Benjamini, Krieger and Yekutieli and discoveries were determined with Q = 1% (thresholds displayed in Supplementary Table S11)
Predicted values for AlphaMissense, EVE, and REVEL were calculated for each mutation where possible.
Alpha missense scores range from 0 to 1 with the following classifications: < 0.4 Likely benign; 0.4 - 0.6 Uncertain significance; > 0.6 Likely pathogenic.
EVE scores range from 0 to 1 with the following classifications: < 0.3 Likely benign; 0.3 - 0.7 Uncertain significance; > 0.7 Likely pathogenic.
REVEL scores range from 0 to 1 with the following classifications: < 0.25 Likely benign; 0.25 - 0.5 Uncertain significance; 0.5 - 0.75 Likely pathogenic; > 0.75 High confidence pathogenic.
																																						Discovery according to FDR corrected p-value
FGFR	Index	Transcript ID	NT MUT	AA MUT	Activation BR1	Activation BR2	Activation BR3	Activation BR4	PemR BR1	PemR BR2	PemR BR3	FutR BR1	FutR BR2	FutR BR3	Median activation	Median PemR	Median FutR	Category activation	Category LOF	Category PemR	Category FutR	Activation log(ln) BR1	Activation log(ln) BR2	Activation log(ln) BR3	Activation log(ln) BR4	PemR log(ln) BR1	PemR log(ln) BR2	PemR log(ln) BR3	FutR log(ln) BR1	FutR log(ln) BR2	FutR log(ln) BR3	p-value Activation	p-value PemR	p-value FutR	q-value Activation	q-value PemR	q-value FutR	Discovery Activation	Discovery_PemR	Discovery_FutR	AlphaMissense score	EVE score	REVEL score
FGFR1	1	ENST00000447712.7	G1426A	D476N	1.24744	1.2267	1.4884	0.921434	0.987902	1.02715	0.867284	1.12222	1.18727	1.67069	1.23707	0.987902	1.18727	Neutral	Neutral	Neutral	Neutral	0.221094	0.20433	0.397702	-0.0818241	-0.0121717	0.0267858	-0.142388	0.115305	0.171655	0.513234	0.684242	0.654202	0.0244745	0.835846	0.543032	0.0985157	No	No	No	0.1476	0.266267	0.529
FGFR1	2	ENST00000447712.7	G1426T	D476Y	0.869234	0.95433	1.16215	0.790783	0.778385	0.731681	1.0889	0.946179	0.893254	0.890091	0.911782	0.778385	0.893254	Neutral	Neutral	Neutral	Neutral	-0.140142	-0.0467463	0.150268	-0.234732	-0.250534	-0.31241	0.0851678	-0.0553232	-0.112885	-0.116431	0.538269	0.101295	0.337758	0.755728	0.13801	0.479885	No	No	No	0.4736	0.616052	0.627
FGFR1	3	ENST00000447712.7	G1426C	D476H	0.697472	0.860224	0.646729	0.896375	0.856322	0.984012	0.892953	0.923773	0.896826	0.827638	0.778848	0.892953	0.896826	Neutral	Neutral	Neutral	Neutral	-0.360293	-0.150562	-0.435828	-0.109397	-0.155109	-0.0161176	-0.113221	-0.0792886	-0.108893	-0.189179	0.159343	0.326297	0.217612	0.395294	0.337497	0.36564	No	No	No	0.4007	0.362445	0.639
FGFR1	4	ENST00000447712.7	A1427T	D476V	0.897106	0.880212	0.749588	1.11798	1.15489	0.804083	0.942551	0.888481	0.913055	1.13591	0.888659	0.942551	0.913055	Neutral	Neutral	Neutral	Neutral	-0.108582	-0.127592	-0.288232	0.111519	0.144006	-0.218052	-0.0591653	-0.118243	-0.0909593	0.12743	0.448286	0.641038	0.720238	0.706694	0.535479	0.736136	No	No	No	0.4468	0.54618	0.772
FGFR1	5	ENST00000447712.7	A1427C	D476A	1.70395	1.13089	0.754141	4.8985	0.934508	1.00401	1.06998	1.00051	1.0718	0.763484	1.41742	1.00401	1.00051	Neutral	Neutral	Neutral	Neutral	0.532947	0.123008	-0.282176	1.58893	-0.0677354	0.00400384	0.0676382	0.00051091	0.0693396	-0.269863	0.101676	0.999487	0.479018	0.289297	0.687277	0.590333	No	No	No	0.2842	0.300612	0.586
FGFR1	6	ENST00000447712.7	A1427G	D476G	0.856632	1.11847	0.598799	1.04734	0.94767	0.980833	0.887493	1.09836	1.05682	0.701408	0.951986	0.94767	1.05682	Neutral	Neutral	Neutral	Neutral	-0.154747	0.111963	-0.51283	0.0462533	-0.0537492	-0.0193527	-0.119355	0.0938197	0.0552679	-0.354665	0.392256	0.503931	0.46903	0.681238	0.456184	0.583241	No	No	No	0.2455	0.401988	0.731
FGFR1	7	ENST00000447712.7	C1428A	D476E	0.867871	1.3516	0.951242	1.18075	1.25387	0.921478	1.08287	1.06934	1.1087	0.971499	1.066	1.08287	1.06934	Neutral	Neutral	Neutral	Neutral	-0.141712	0.30129	-0.0499868	0.166151	0.226234	-0.0817761	0.0796117	0.0670403	0.103193	-0.0289147	0.949587	0.453019	0.762572	0.917758	0.426581	0.758762	No	No	No	0.1041	0.147284	0.334
FGFR1	8	ENST00000447712.7	C1428G	D476E	0.724963	0.879717	0.646172	0.681517	0.991298	1.20442	0.90587	0.964922	1.03038	0.80388	0.70324	0.991298	0.964922	Neutral	Neutral	Neutral	Neutral	-0.321634	-0.128155	-0.436689	-0.383434	-0.00873958	0.186	-0.0988591	-0.0357075	0.029925	-0.218306	0.104587	0.799221	0.435823	0.294161	0.604695	0.556173	No	No	No	0.1041	0.147284	0.334
FGFR1	9	ENST00000447712.7	A1429G	R477G	1.35727	1.05491	1.13535	0.877995	0.949676	0.906735	0.664918	1.13029	1.0632	2.06726	1.09513	0.906735	1.13029	Neutral	Neutral	Neutral	Neutral	0.305477	0.0534538	0.126944	-0.130114	-0.0516341	-0.0979055	-0.408092	0.122478	0.0612816	0.726224	0.986005	0.0560802	0.0101515	0.929675	0.0864194	0.0470491	No	No	No	0.5902	.	0.79
FGFR1	10	ENST00000447712.7	G1430A	R477K	1.02143	0.937692	1.03004	2.95259	0.849396	0.968987	0.747352	0.944	0.965503	1.00987	1.02573	0.849396	0.965503	Neutral	Neutral	Neutral	Neutral	0.0211999	-0.0643334	0.0295944	1.08268	-0.163229	-0.0315045	-0.291219	-0.0576291	-0.0351059	0.00981896	0.461053	0.0954609	0.717645	0.715427	0.131696	0.734697	No	No	No	0.1347	.	0.437
FGFR1	11	ENST00000447712.7	G1430T	R477I	0.909988	0.955318	0.967587	0.752982	0.929217	0.753018	0.714357	1.06972	1.20528	1.23419	0.932653	0.753018	1.20528	Neutral	Neutral	Neutral	Neutral	-0.0943237	-0.0457113	-0.0329494	-0.283714	-0.0734126	-0.283666	-0.336373	0.0674004	0.186711	0.210414	0.0397349	0.0176533	0.208215	0.15798	0.0331613	0.355564	No	No	No	0.7397	.	0.788
FGFR1	12	ENST00000447712.7	G1430C	R477T	1.21451	1.47367	0.966243	1.02144	1.09304	1.08604	1.19643	1.07919	1.04447	0.978214	1.11798	1.09304	1.04447	Neutral	Neutral	Neutral	Neutral	0.19434	0.387758	-0.0343394	0.0212172	0.088963	0.0825375	0.179342	0.0762103	0.0435113	-0.0220265	0.815955	0.23704	0.862656	0.885875	0.266114	0.803323	No	No	No	0.654	.	0.787
FGFR1	13	ENST00000447712.7	A1431T	R477S	0.746263	1.03131	1.04261	0.853066	1.11904	0.861397	1.07583	0.965567	0.882811	0.777019	0.94219	1.07583	0.882811	Neutral	Neutral	Neutral	Neutral	-0.292677	0.0308341	0.0417288	-0.158919	0.112473	-0.149199	0.0730889	-0.0350398	-0.124644	-0.252291	0.468997	0.91147	0.181831	0.720124	0.657176	0.328136	No	No	No	0.7536	.	0.771
FGFR1	14	ENST00000447712.7	A1431C	R477S	0.969317	1.09008	0.957427	3.24466	1.00147	0.945051	0.979337	1.19076	1.06771	1.73936	1.0297	0.979337	1.19076	Neutral	Neutral	Neutral	Neutral	-0.0311632	0.0862495	-0.0435062	1.17701	0.00146683	-0.0565165	-0.0208798	0.174595	0.0655181	0.553514	0.391177	0.786115	0.0257714	0.681238	0.59962	0.103233	No	No	No	0.7536	.	0.771
FGFR1	15	ENST00000447712.7	C1432A	L478M	1.08865	1.29322	1.03818	1.16561	1.1296	0.829945	0.949355	1.10838	1.01838	0.988444	1.12713	0.949355	1.01838	Neutral	Neutral	Neutral	Neutral	0.084934	0.257138	0.0374725	0.153248	0.12186	-0.186396	-0.0519723	0.102899	0.0182143	-0.0116232	0.386022	0.682215	0.835305	0.679109	0.556005	0.791288	No	No	No	0.6942	0.693826	0.774
FGFR1	16	ENST00000447712.7	C1432G	L478V	0.928219	1.07937	0.90375	0.872716	0.888015	0.919283	1.02381	1.05535	1.04344	1.01228	0.915985	0.919283	1.04344	Neutral	Neutral	Neutral	Neutral	-0.0744873	0.0763818	-0.101202	-0.136145	-0.118767	-0.084161	0.0235318	0.0538679	0.0425247	0.0122066	0.0518047	0.532762	0.194667	0.187672	0.474101	0.341121	No	No	No	0.4764	0.360315	0.747
FGFR1	17	ENST00000447712.7	T1433A	L478Q	0.89058	1.1192	1.14595	1.15121	0.775818	0.680749	0.821269	0.585363	0.539331	1.00482	1.13258	0.775818	0.585363	Neutral	Neutral	Neutral	Neutral	-0.115882	0.112615	0.136233	0.140816	-0.253838	-0.384561	-0.196904	-0.535523	-0.617425	0.00480936	0.812087	0.00430101	0.000458473	0.884796	0.00904889	0.0030234	No	Yes	Yes	0.9986	0.827512	0.972
FGFR1	18	ENST00000447712.7	T1433C	L478P	0.428819	2.03098	0.877554	1.62115	0.586889	0.619015	0.631931	0.453563	0.456883	0.673623	1.24935	0.619015	0.456883	Neutral	Neutral	Neutral	Neutral	-0.84672	0.708521	-0.130616	0.483137	-0.53292	-0.479626	-0.458975	-0.790621	-0.783329	-0.395084	0.900452	5.43912e-07	3.33466e-09	0.908815	1.72e-06	0	No	Yes	Yes	0.9995	0.84703	0.97
FGFR1	19	ENST00000447712.7	T1433G	L478R	0.267706	32.3689	0.983501	0.795707	0.81803	0.793889	0.592662	0.420885	0.450822	0.897927	0.889604	0.793889	0.450822	Neutral	Neutral	Neutral	Neutral	-1.31786	3.4772	-0.0166368	-0.228524	-0.200856	-0.230812	-0.523131	-0.865395	-0.796682	-0.107666	0.729918	0.001116	0.130212	0.8589	0.00255769	0.270862	No	Yes	No	0.9975	0.826711	0.969
FGFR1	20	ENST00000447712.7	G1435A	V479I	1.0367	2.57175	1.28189	0.804861	0.699728	0.909886	0.897851	0.886299	1.04872	0.915233	1.1593	0.897851	0.915233	Neutral	Neutral	Neutral	Neutral	0.0360462	0.944587	0.248335	-0.217086	-0.357063	-0.0944357	-0.107751	-0.120701	0.0475739	-0.0885771	0.49686	0.055308	0.552013	0.734013	0.0854963	0.638808	No	No	No	0.0682	0.151188	0.25
FGFR1	21	ENST00000447712.7	G1435T	V479F	11.3328	1.16687	1.70535	1.02157	0.942479	0.902301	0.959443	0.954074	0.949764	0.784762	1.43611	0.942479	0.949764	Neutral	Neutral	Neutral	Neutral	2.4277	0.154327	0.53377	0.0213429	-0.0592415	-0.102807	-0.0414024	-0.047014	-0.0515422	-0.242374	0.299022	0.480322	0.260593	0.593556	0.442999	0.409736	No	No	No	0.2212	0.451227	0.415
FGFR1	22	ENST00000447712.7	G1435C	V479L	1.22652	1.0995	1.4585	11.2669	1.45868	1.01533	1.1253	1.08836	1.06026	1.34843	1.34251	1.1253	1.08836	Neutral	Neutral	Neutral	Neutral	0.204184	0.0948543	0.377405	2.42187	0.377532	0.0152161	0.118048	0.0846736	0.0585096	0.298943	0.300073	0.0843571	0.233243	0.594205	0.11955	0.381238	No	No	No	0.1604	0.169148	0.272
FGFR1	23	ENST00000447712.7	T1436A	V479D	0.885811	0.958949	0.902205	0.946983	1.11392	0.977662	1.35482	1.04047	0.925199	1.00348	0.924594	1.11392	1.00348	Neutral	Neutral	Neutral	Neutral	-0.121251	-0.041917	-0.102914	-0.0544744	0.107887	-0.0225908	0.303672	0.0396696	-0.0777463	0.00347786	0.000723965	0.189631	0.826972	0.00910583	0.225136	0.787148	Yes	No	No	0.7055	0.333186	0.525
FGFR1	24	ENST00000447712.7	T1436C	V479A	0.882201	1.09159	0.96869	1.1012	1.07944	0.981465	0.912633	0.999197	1.07743	0.907043	1.03014	0.981465	0.999197	Neutral	Neutral	Neutral	Neutral	-0.125335	0.0876362	-0.0318102	0.0964041	0.0764443	-0.0187093	-0.0914219	-0.000803551	0.0745826	-0.0975657	0.237502	0.898604	0.851995	0.512162	0.650512	0.798981	No	No	No	0.3113	0.267172	0.312
FGFR1	25	ENST00000447712.7	T1436G	V479G	0.725465	0.916258	0.610696	0.623323	0.723023	0.708273	0.864828	0.974097	0.946836	0.736488	0.674394	0.723023	0.946836	Neutral	Neutral	Neutral	Neutral	-0.320943	-0.0874577	-0.493156	-0.47269	-0.324315	-0.344925	-0.145225	-0.0262441	-0.0546292	-0.305863	0.0839573	0.00536456	0.207564	0.258267	0.0110511	0.354941	No	No	No	0.3993	0.358646	0.497
FGFR1	26	ENST00000447712.7	T1438A	L480I	0.996386	0.962669	0.993234	1.1291	0.751783	0.959646	0.815444	0.872552	0.79762	1.14464	0.99481	0.815444	0.872552	Neutral	Neutral	Neutral	Neutral	-0.00362086	-0.0380455	-0.00678948	0.121425	-0.285308	-0.0411909	-0.204023	-0.136334	-0.226123	0.135094	0.154639	0.0689203	0.430255	0.386117	0.101685	0.553986	No	No	No	0.5119	0.354054	0.61
FGFR1	27	ENST00000447712.7	T1438G	L480V	0.962808	0.827177	0.894986	1.50636	1.75664	0.910637	0.912633	0.727585	0.626374	3.44017	0.928897	0.912633	0.727585	Neutral	Neutral	Neutral	Neutral	-0.0379009	-0.189737	-0.110948	0.409699	0.563402	-0.0936106	-0.0914219	-0.318024	-0.467808	1.23552	0.787356	0.625522	0.825082	0.875913	0.526077	0.78698	No	No	No	0.5914	0.440573	0.709
FGFR1	28	ENST00000447712.7	T1439C	L480S	0.752611	0.672101	0.822222	0.969971	0.881653	1.2453	0.888992	1.16667	1.28443	0.815958	0.787417	0.888992	1.16667	Neutral	Neutral	Neutral	Neutral	-0.284206	-0.397346	-0.195745	-0.030489	-0.125956	0.219379	-0.117667	0.154151	0.250315	-0.203392	0.208508	0.924153	0.632204	0.473612	0.662202	0.683914	No	No	No	0.9901	0.766653	0.926
FGFR1	29	ENST00000447712.7	A1440T	L480F	0.843022	0.946429	1.3875	1.99915	1.50168	1.42328	1.36353	1.49625	1.60932	1.53239	1.16696	1.42328	1.53239	Neutral	Neutral	Neutral	Potentially resistant	-0.170762	-0.0550598	0.327504	0.692721	0.406586	0.352964	0.310073	0.402962	0.475814	0.426828	0.645405	0.000288478	0.00018274	0.809508	0.00070621	0.00129461	No	Yes	Yes	0.8629	0.363436	0.691
FGFR1	30	ENST00000447712.7	A1440C	L480F	5.24547	3.3125	3.62745	3.57904	1.33316	1.35948	1.55709	7.54353	8.43122	6.35658	3.60324	1.35948	7.54353	Weakly activating	Neutral	Neutral	Resistant	1.65737	1.1977	1.28853	1.27509	0.28755	0.3071	0.44282	2.02069	2.13194	1.84949	3.13702e-07	0.000437901	7.93268e-65	1.018e-05	0.0010486	0	Yes	Yes	Yes	0.8629	0.363436	0.691
FGFR1	31	ENST00000447712.7	G1441A	G481S	1.14507	0.990615	1.63407	1.33587	1.13262	1.14032	1.047	1.28959	1.33441	1.43804	1.24047	1.13262	1.33441	Neutral	Neutral	Neutral	Neutral	0.135465	-0.00942917	0.491073	0.289585	0.124533	0.131309	0.0459327	0.254324	0.288491	0.363278	0.566238	0.309946	0.0103574	0.77074	0.326569	0.0479137	No	No	No	0.8894	0.393982	0.911
FGFR1	32	ENST00000447712.7	G1441T	G481C	1.03061	1.04482	0.999706	1.00781	1.16655	0.908468	1.18853	1.43577	1.73016	1.73616	1.01921	1.16655	1.73016	Neutral	Neutral	Neutral	Potentially resistant	0.0301493	0.0438482	-0.000293729	0.00777628	0.154052	-0.0959957	0.172717	0.361702	0.548214	0.551674	0.000795488	0.439385	2.6677e-05	0.00955884	0.415923	0.00021619	Yes	No	Yes	0.9743	0.723332	0.943
FGFR1	33	ENST00000447712.7	G1441C	G481R	1.32297	1.06704	1.11327	0.775353	1.28783	1.96657	1.37849	1.69858	1.50827	2.23404	1.09015	1.37849	1.69858	Neutral	Neutral	Neutral	Potentially resistant	0.279882	0.0648841	0.107306	-0.254437	0.252958	0.67629	0.320987	0.529795	0.41096	0.803813	0.887032	2.30116e-05	4.93262e-07	0.906965	6.287e-05	5e-06	No	Yes	Yes	0.9944	0.496471	0.921
FGFR1	34	ENST00000447712.7	G1442A	G481D	1.05059	0.817865	1.02214	0.672333	0.710535	1.06409	0.944839	1.14939	1.01631	0.979929	0.920003	0.944839	1.01631	Neutral	Neutral	Neutral	Neutral	0.0493493	-0.201059	0.0219003	-0.397001	-0.341737	0.0621215	-0.0567405	0.139233	0.0161757	-0.020275	0.382548	0.247033	0.776571	0.676512	0.27402	0.764712	No	No	No	0.9914	0.476837	0.929
FGFR1	35	ENST00000447712.7	G1442T	G481V	0.805584	1.26394	1.42547	2.25416	1.63361	1.38389	1.10417	1.84751	1.98236	1.524	1.34471	1.38389	1.84751	Neutral	Neutral	Neutral	Potentially resistant	-0.216188	0.234235	0.3545	0.812779	0.490789	0.3249	0.0990911	0.613841	0.684286	0.421339	0.392812	0.00194717	7.16618e-07	0.681238	0.00431734	7.23e-06	No	Yes	Yes	0.994	0.356814	0.938
FGFR1	36	ENST00000447712.7	G1442C	G481A	0.836605	1.06434	1.13429	13.7698	0.909564	1.12795	0.957079	1.16615	1.20887	1.13645	1.09931	0.957079	1.16615	Neutral	Neutral	Neutral	Neutral	-0.178403	0.0623546	0.126004	2.62248	-0.0947897	0.1204	-0.0438694	0.153704	0.189687	0.127906	0.447627	0.940327	0.201036	0.706694	0.668656	0.347857	No	No	No	0.9099	0.862774	0.871
FGFR1	37	ENST00000447712.7	A1444C	K482Q	0.932529	1.11889	0.767407	3.82909	0.858834	0.816461	0.76923	0.830044	0.786306	1.09777	1.02571	0.816461	0.830044	Neutral	Neutral	Neutral	Neutral	-0.0698555	0.112336	-0.264737	1.34263	-0.15218	-0.202776	-0.262365	-0.186276	-0.24041	0.0932814	0.430484	0.0344621	0.270271	0.698148	0.0578929	0.418845	No	No	No	0.6448	0.463118	0.802
FGFR1	38	ENST00000447712.7	A1444G	K482E	1.12921	1.16104	0.957311	10.7441	0.824601	1.13196	1.0125	0.767466	0.809674	1.39869	1.14512	1.0125	0.809674	Neutral	Neutral	Neutral	Neutral	0.12152	0.149314	-0.0436274	2.37435	-0.192855	0.123946	0.0124253	-0.264662	-0.211123	0.335536	0.39858	0.837559	0.595746	0.684218	0.625103	0.665397	No	No	No	0.8816	0.269369	0.855
FGFR1	39	ENST00000447712.7	A1445T	K482I	1.47517	1.06758	1.20393	1.60267	0.86405	0.863107	0.997771	1.22562	1.28176	1.99096	1.33955	0.86405	1.28176	Neutral	Neutral	Neutral	Neutral	0.388773	0.0653929	0.185592	0.471672	-0.146124	-0.147217	-0.00223106	0.20345	0.248232	0.688616	0.435248	0.30799	0.00114729	0.69919	0.325534	0.00683837	No	No	Yes	0.9501	0.570821	0.933
FGFR1	40	ENST00000447712.7	A1445C	K482T	0.811243	2.24231	1.23833	1.06415	0.777509	1.10361	1.11702	1.22202	1.1323	0.977935	1.15124	1.10361	1.1323	Neutral	Neutral	Neutral	Neutral	-0.209187	0.807506	0.213761	0.0621744	-0.251659	0.09859	0.110668	0.200509	0.124251	-0.0223123	0.588724	0.875232	0.436047	0.783559	0.643245	0.556173	No	No	No	0.8713	0.433526	0.877
FGFR1	41	ENST00000447712.7	A1445G	K482R	1.15247	1.02518	1.04428	1.01258	1.158	1.13328	1.03668	1.05971	1.09597	0.947852	1.03473	1.13328	1.05971	Neutral	Neutral	Neutral	Neutral	0.14191	0.0248706	0.0433298	0.0125019	0.146693	0.125115	0.0360207	0.0579934	0.0916417	-0.0535566	0.407417	0.300234	0.866425	0.690115	0.320092	0.803566	No	No	No	0.2196	0.374225	0.779
FGFR1	42	ENST00000447712.7	A1446T	K482N	0.973891	1.17696	1.36493	1.08091	1.09429	0.979417	0.88211	0.918414	0.85835	1.09754	1.12894	0.979417	0.918414	Neutral	Neutral	Neutral	Neutral	-0.0264554	0.162934	0.311102	0.077806	0.0901071	-0.0207975	-0.125439	-0.0851069	-0.152744	0.0930682	0.85028	0.838462	0.586021	0.894977	0.625541	0.659587	No	No	No	0.9501	0.423979	0.721
FGFR1	43	ENST00000447712.7	A1446C	K482N	1.22871	1.21673	1.19014	1.0038	0.840083	0.986886	1.08941	0.871595	0.790625	0.848015	1.20344	0.986886	0.848015	Neutral	Neutral	Neutral	Neutral	0.205962	0.196168	0.174073	0.00379452	-0.174255	-0.013201	0.0856321	-0.13743	-0.234932	-0.164857	0.295228	0.719241	0.0880643	0.586891	0.572945	0.22915	No	No	No	0.9501	0.423979	0.721
FGFR1	44	ENST00000447712.7	C1447A	P483T	0.859122	0.75602	1.25429	2.6334	0.948613	0.88998	0.80364	1.72925	1.95746	1.60004	1.05671	0.88998	1.72925	Neutral	Neutral	Neutral	Potentially resistant	-0.151845	-0.279687	0.226572	0.968275	-0.0527539	-0.116556	-0.218604	0.547685	0.67165	0.470031	0.668196	0.182249	1.12123e-06	0.826372	0.218341	1.089e-05	No	No	Yes	0.7168	0.306901	0.668
FGFR1	45	ENST00000447712.7	C1447T	P483S	0.781935	0.83602	0.673515	1.27517	0.655795	0.555386	1.01053	1.21912	1.21357	0.971691	0.808978	0.655795	1.21357	Neutral	Neutral	Neutral	Neutral	-0.245983	-0.179102	-0.395245	0.24308	-0.421907	-0.588092	0.0104701	0.198126	0.193563	-0.0287177	0.355463	0.00065594	0.338109	0.649988	0.00153537	0.479885	No	Yes	No	0.798	0.33574	0.734
FGFR1	46	ENST00000447712.7	C1447G	P483A	1.12112	0.918467	0.890547	1.45858	0.895749	0.949917	1.08432	1.09378	1.06976	1.14091	1.01979	0.949917	1.09378	Neutral	Neutral	Neutral	Neutral	0.11433	-0.0850495	-0.115919	0.377462	-0.110095	-0.0513809	0.0809551	0.0896435	0.0674344	0.131825	0.961714	0.774146	0.459953	0.921537	0.594161	0.575703	No	No	No	0.3928	0.563219	0.612
FGFR1	47	ENST00000447712.7	C1448A	P483H	0.76711	0.76334	0.874499	10.4464	1.14029	1.24928	0.937808	1.64234	1.81586	2.35131	0.820804	1.14029	1.81586	Neutral	Neutral	Neutral	Potentially resistant	-0.265125	-0.270051	-0.134104	2.34626	0.131281	0.222571	-0.0642102	0.496125	0.596559	0.854971	0.638797	0.330214	1.86857e-08	0.806276	0.340236	2.35028e-07	No	No	Yes	0.906	0.439827	0.635
FGFR1	48	ENST00000447712.7	C1448T	P483L	0.836347	1.02922	1.03365	1.14422	0.640049	0.932726	0.738798	2.66574	2.93666	5.43876	1.03143	0.738798	2.93666	Neutral	Neutral	Neutral	Weakly resistant	-0.178712	0.0287979	0.0330918	0.134725	-0.44621	-0.0696435	-0.302731	0.980483	1.07727	1.69355	0.311338	0.0051565	0.0310202	0.608578	0.0106558	0.11925	No	No	No	0.747	0.267829	0.674
FGFR1	49	ENST00000447712.7	C1448G	P483R	1.19823	0.904974	1.16091	6.67693	1.08855	1.36047	1.0109	1.58295	1.71782	1.86587	1.17957	1.08855	1.71782	Neutral	Neutral	Neutral	Potentially resistant	0.180848	-0.0998486	0.149202	1.89866	0.0848442	0.307832	0.0108441	0.459291	0.541057	0.623728	0.402122	0.173429	2.90063e-06	0.686301	0.210281	2.693e-05	No	No	Yes	0.8807	0.272144	0.681
FGFR1	50	ENST00000447712.7	C1450A	L484M	0.82643	0.681429	1.06721	1.05297	0.496605	0.628874	0.511127	0.467429	0.428927	0.541143	0.939699	0.511127	0.467429	Neutral	Neutral	Neutral	Neutral	-0.19064	-0.383564	0.0650486	0.0516124	-0.699961	-0.463825	-0.671137	-0.760509	-0.846469	-0.614072	0.421797	4.61333e-10	2.8945e-11	0.696645	0	0	No	Yes	Yes	0.8783	0.874647	0.81
FGFR1	51	ENST00000447712.7	C1450G	L484V	0.919769	0.959634	1.29547	1.31941	0.808333	0.888491	1.52647	0.935683	0.778899	1.09998	1.12755	0.888491	0.935683	Neutral	Neutral	Neutral	Neutral	-0.0836327	-0.041203	0.25887	0.277183	-0.212781	-0.11823	0.422955	-0.0664784	-0.249874	0.0952925	0.941395	0.895581	0.4412	0.917758	0.649697	0.56159	No	No	No	0.8074	0.480876	0.835
FGFR1	52	ENST00000447712.7	T1451A	L484Q	0.528174	0.585397	0.532226	6.32648	0.545385	0.572335	0.789775	0.404204	0.459569	0.90503	0.558812	0.572335	0.459569	Neutral	Neutral	Neutral	Neutral	-0.63833	-0.535465	-0.630687	1.84474	-0.606264	-0.558031	-0.236008	-0.905836	-0.777466	-0.0997867	0.91078	1.87533e-06	0.135732	0.911507	5.71e-06	0.276324	No	Yes	No	0.9974	0.853188	0.978
FGFR1	53	ENST00000447712.7	T1451C	L484P	0.600556	1.543	0.90371	2.86601	0.749167	0.500123	0.549509	0.366369	0.347019	0.926788	1.22336	0.549509	0.366369	Neutral	Neutral	Neutral	Neutral	-0.5099	0.43373	-0.101247	1.05292	-0.288793	-0.692902	-0.598731	-1.00411	-1.05838	-0.0760305	0.588092	7.73091e-08	0.150473	0.783559	2.72022e-07	0.290768	No	Yes	No	0.9991	0.846083	0.979
FGFR1	54	ENST00000447712.7	T1451G	L484R	0.484869	0.892826	0.873677	0.672793	0.628583	0.501694	0.554098	0.417257	0.379221	0.745255	0.773235	0.554098	0.417257	Neutral	Neutral	Neutral	Neutral	-0.723876	-0.113364	-0.135045	-0.396317	-0.464286	-0.689766	-0.590413	-0.874053	-0.969636	-0.294028	0.0850162	3.06047e-09	1.56346e-10	0.259449	0	0	No	Yes	Yes	0.9926	0.877707	0.978
FGFR1	55	ENST00000447712.7	G1453A	G485R	0.437658	2.5859	0.638712	1.5638	0.789327	0.551263	0.639532	0.308807	0.436932	1.08859	1.10126	0.639532	0.436932	Neutral	Neutral	Neutral	Neutral	-0.826317	0.950073	-0.448301	0.447118	-0.236575	-0.595543	-0.447019	-1.17504	-0.827978	0.0848877	0.82781	1.31401e-05	0.224599	0.886775	3.698e-05	0.371269	No	Yes	No	0.9997	0.878476	0.956
FGFR1	56	ENST00000447712.7	G1453C	G485R	0.666195	0.836422	0.463426	1.66436	0.470615	0.440881	0.646512	0.311422	0.297399	0.750668	0.751308	0.470615	0.311422	Neutral	Neutral	Neutral	Neutral	-0.406173	-0.178623	-0.769108	0.509439	-0.753714	-0.81898	-0.436163	-1.16661	-1.21268	-0.286792	0.232849	9.651e-12	0.0957915	0.508312	0	0.236103	No	Yes	No	0.9997	0.878476	0.956
FGFR1	57	ENST00000447712.7	G1454A	G485E	0.423235	0.6707	0.901244	1.14857	0.685511	0.581884	0.61997	0.313304	0.230353	0.518415	0.785972	0.61997	0.313304	Neutral	Neutral	Neutral	Neutral	-0.859828	-0.399433	-0.103979	0.138518	-0.37759	-0.541483	-0.478084	-1.16058	-1.46814	-0.65698	0.114838	1.94919e-06	0.0425762	0.313256	5.91e-06	0.152481	No	Yes	No	0.9997	0.886808	0.939
FGFR1	58	ENST00000447712.7	G1454T	G485V	0.290091	0.547064	1.04646	0.903436	0.469901	0.305275	0.435777	0.243939	0.290985	0.736097	0.72525	0.435777	0.290985	Neutral	Neutral	Neutral	Neutral	-1.23756	-0.603189	0.0454175	-0.10155	-0.755234	-1.18654	-0.830624	-1.41084	-1.23448	-0.306393	0.0242262	9.18749e-21	0.100539	0.113013	0	0.24049	No	Yes	No	0.9994	0.891913	0.94
FGFR1	59	ENST00000447712.7	G1454C	G485A	0.506302	0.535761	1.30841	0.613727	0.632716	0.62351	0.464784	0.390783	0.419307	1.7372	0.574744	0.62351	0.419307	Neutral	Neutral	Neutral	Neutral	-0.680622	-0.624067	0.268809	-0.488205	-0.457734	-0.47239	-0.766182	-0.939604	-0.869151	0.552275	0.0603024	8.184e-09	0.467911	0.207032	3.58541e-08	0.582435	No	Yes	No	0.9953	0.908375	0.885
FGFR1	60	ENST00000447712.7	G1456A	E486K	0.759689	1.42053	1.14441	1.05284	1.10308	1.12202	1.13299	0.584577	0.582752	1.03049	1.09863	1.12202	0.584577	Neutral	Neutral	Neutral	Neutral	-0.274846	0.351032	0.134889	0.0514941	0.0981088	0.115135	0.124864	-0.536867	-0.539994	0.0300328	0.939008	0.000918205	0.0013457	0.917418	0.00212407	0.00796356	No	Yes	Yes	0.9818	0.854581	0.768
FGFR1	61	ENST00000447712.7	G1456C	E486Q	0.881809	1.47084	1.12681	2.0679	0.888191	1.04493	1.1255	0.883849	0.837059	1.36063	1.29883	1.04493	0.883849	Neutral	Neutral	Neutral	Neutral	-0.12578	0.385831	0.119395	0.726535	-0.118568	0.043946	0.118232	-0.123469	-0.177861	0.30795	0.438598	0.891918	0.923126	0.701874	0.648523	0.829523	No	No	No	0.9501	0.436281	0.693
FGFR1	62	ENST00000447712.7	A1457T	E486V	0.826506	0.912757	1.05145	1.14857	0.830785	1.01491	0.817586	1.28945	1.30998	1.58981	0.982105	0.830785	1.30998	Neutral	Neutral	Neutral	Neutral	-0.190548	-0.0912853	0.0501718	0.138518	-0.185384	0.0148047	-0.2014	0.254215	0.270009	0.463611	0.663147	0.200742	0.00503855	0.822563	0.235218	0.0252902	No	No	No	0.9908	0.885841	0.874
FGFR1	63	ENST00000447712.7	A1457C	E486A	0.890141	0.89839	0.616667	1.14312	0.867509	1.27048	1.31119	0.586515	0.636136	0.866806	0.894266	1.27048	0.636136	Neutral	Neutral	Neutral	Neutral	-0.116375	-0.107151	-0.483427	0.133764	-0.142129	0.239397	0.270934	-0.533557	-0.452343	-0.14294	0.357589	0.214818	0.000559682	0.651847	0.246306	0.00360456	No	No	Yes	0.9765	0.715349	0.886
FGFR1	64	ENST00000447712.7	A1457G	E486G	0.69286	1.77446	0.799454	0.922728	0.543425	0.565311	0.628808	0.422067	0.444345	0.899595	0.861091	0.565311	0.444345	Neutral	Neutral	Neutral	Neutral	-0.366928	0.573498	-0.223827	-0.0804206	-0.609863	-0.570379	-0.463929	-0.86259	-0.811153	-0.10581	0.659942	2.24896e-08	0.130987	0.820477	7.08086e-08	0.271562	No	Yes	No	0.9804	0.867258	0.882
FGFR1	65	ENST00000447712.7	G1458T	E486D	0.770968	1.2304	0.758462	1.22728	0.81791	0.739786	0.585403	0.420147	0.526615	0.88234	0.999122	0.739786	0.526615	Neutral	Neutral	Neutral	Neutral	-0.260109	0.20734	-0.276462	0.204798	-0.201004	-0.301395	-0.535454	-0.86715	-0.641286	-0.125178	0.640432	0.000398262	0.126284	0.806276	0.00095716	0.266068	No	Yes	No	0.977	0.848459	0.687
FGFR1	66	ENST00000447712.7	G1458C	E486D	0.55973	1.24017	1.00772	1.23171	0.709149	0.523939	0.828757	0.398659	0.450165	0.658913	1.11972	0.709149	0.450165	Neutral	Neutral	Neutral	Neutral	-0.5803	0.215247	0.0076939	0.208406	-0.34369	-0.646381	-0.187828	-0.91965	-0.798142	-0.417163	0.622884	5.97537e-05	1.58983e-10	0.799748	0.0001576	0	No	Yes	Yes	0.977	0.848459	0.687
FGFR1	67	ENST00000447712.7	G1459A	G487S	0.375795	1.08274	0.80995	1.14422	0.569708	0.47319	0.497653	0.324925	0.287883		0.946346	0.497653	0.306404	Neutral	Neutral	Neutral	Neutral	-0.978711	0.0794972	-0.210782	0.134726	-0.562632	-0.748259	-0.697853	-1.12416	-1.2452		0.185162	9.41755e-12	7.79255e-18	0.436421	0	0	No	Yes	Yes	0.9991	0.916785	0.981
FGFR1	68	ENST00000447712.7	G1459T	G487C	0.490805	0.801913	0.714379	0.975939	0.465039	0.576476	0.483864	0.324367	0.286467	0.620393	0.758146	0.483864	0.324367	Neutral	Neutral	Neutral	Neutral	-0.711709	-0.220755	-0.336342	-0.0243554	-0.765633	-0.550822	-0.725951	-1.12588	-1.25013	-0.477403	0.0997209	4.28963e-12	0.0565002	0.285928	0	0.180235	No	Yes	No	0.9998	0.922033	0.989
FGFR1	69	ENST00000447712.7	G1459C	G487R	0.968915	0.622793	1.05771	0.883041	0.7869	0.596168	0.335817	0.278226	0.272859	0.54664	0.925978	0.596168	0.278226	Neutral	Neutral	Neutral	Neutral	-0.0315784	-0.473541	0.0561066	-0.124384	-0.239654	-0.517232	-1.09119	-1.27932	-1.2988	-0.603966	0.357468	0.132855	0.0423543	0.651847	0.169879	0.152202	No	No	No	0.9999	0.914671	0.99
FGFR1	70	ENST00000447712.7	G1460A	G487D	0.422423	0.674226	1.11327	0.689202	0.981706	0.529662	0.612661	0.273805	0.256037		0.681714	0.612661	0.264921	Neutral	Neutral	Neutral	Neutral	-0.861748	-0.39419	0.107306	-0.37222	-0.0184638	-0.635515	-0.489943	-1.29534	-1.36243		0.0607262	9.80314e-05	6.85083e-22	0.208026	0.00025349	0	No	Yes	Yes	0.9996	0.922675	0.976
FGFR1	71	ENST00000447712.7	G1460T	G487V	0.416432	0.641003	0.458967	1.01135	0.410601	0.518233	0.67881	0.270915	0.293919	1.14896	0.549985	0.518233	0.293919	Neutral	Neutral	Neutral	Neutral	-0.876031	-0.444721	-0.778777	0.0112821	-0.890134	-0.65733	-0.387414	-1.30595	-1.22445	0.138858	0.0143956	5.32514e-11	0.225927	0.078756	0	0.371977	No	Yes	No	0.9993	0.915077	0.991
FGFR1	72	ENST00000447712.7	G1460C	G487A	0.4497	0.529679	1.47316	0.867412	0.465351	0.89049	0.657072	0.291293	0.286704	0.778509	0.698545	0.657072	0.291293	Neutral	Neutral	Neutral	Neutral	-0.799174	-0.635485	0.387411	-0.142241	-0.764964	-0.115983	-0.419961	-1.23343	-1.2493	-0.250375	0.123335	9.61413e-06	0.107542	0.327915	2.724e-05	0.249445	No	Yes	No	0.9988	0.923262	0.958
FGFR1	73	ENST00000447712.7	T1462A	C488S	0.681933	0.652328	0.777973	0.711425	0.784537	0.802305	0.411168	1.81037	2.14248	10.1219	0.696679	0.784537	2.14248	Neutral	Neutral	Neutral	Potentially resistant	-0.382824	-0.427207	-0.251063	-0.340485	-0.242662	-0.220267	-0.888752	0.593529	0.761966	2.31471	0.00082295	0.175385	0.15776	0.00970134	0.212007	0.297244	Yes	No	No	0.9865	0.703602	0.809
FGFR1	74	ENST00000447712.7	T1462C	C488R	0.65287	12.3117	0.359943	0.919183	0.460748	0.371324	0.397627	0.491502	0.406772	0.919774	0.786026	0.397627	0.491502	Neutral	Neutral	Neutral	Neutral	-0.426377	2.51055	-1.02181	-0.0842701	-0.774904	-0.99068	-0.922242	-0.710289	-0.899502	-0.0836269	0.850634	1.16102e-19	0.143866	0.894977	0	0.283058	No	Yes	No	0.9986	0.685178	0.907
FGFR1	75	ENST00000447712.7	T1462G	C488G	0.801358	0.64522	0.612359	0.766851	0.427101	0.775173	0.388841	0.918347	1.2082	2.86996	0.706036	0.427101	1.2082	Neutral	Neutral	Neutral	Neutral	-0.221447	-0.438163	-0.490437	-0.265462	-0.850736	-0.254669	-0.944585	-0.08518	0.189132	1.0543	0.00605309	0.0867714	0.390833	0.0440088	0.121922	0.524039	No	No	No	0.987	0.668873	0.805
FGFR1	76	ENST00000447712.7	G1463A	C488Y	0.608817	0.724415	1.35613	1.15963	0.571999	0.387337	0.559733	1.16908	1.56627	4.73731	0.942021	0.559733	1.56627	Neutral	Neutral	Neutral	Potentially resistant	-0.496237	-0.32239	0.304636	0.148099	-0.558618	-0.948461	-0.580295	0.15622	0.448694	1.55547	0.477299	1.51273e-12	0.238921	0.72226	0	0.386504	No	Yes	No	0.9954	0.600904	0.898
FGFR1	77	ENST00000447712.7	G1463T	C488F	0.787752	1.16846	0.58868	1.11915	0.617948	0.56225	0.654844	2.45697	3.37981	14.3827	0.95345	0.617948	3.37981	Neutral	Neutral	Neutral	Weakly resistant	-0.238572	0.155687	-0.529872	0.112568	-0.481351	-0.57581	-0.423359	0.898931	1.21782	2.66602	0.397425	4.65278e-07	0.100696	0.683684	1.5e-06	0.240539	No	Yes	No	0.9803	0.352431	0.855
FGFR1	78	ENST00000447712.7	G1463C	C488S	0.701711	0.63961	1.02729	0.752504	0.662365	0.452459	0.66813	1.5875	2.03655	6.54379	0.727108	0.662365	2.03655	Neutral	Neutral	Neutral	Potentially resistant	-0.354234	-0.446897	0.0269223	-0.284348	-0.411939	-0.793058	-0.403272	0.462161	0.711258	1.87852	0.15862	4.58835e-08	0.148104	0.394958	1.71788e-07	0.2878	No	Yes	No	0.9865	0.703602	0.752
FGFR1	79	ENST00000447712.7	C1464G	C488W	0.77216	0.818866	1.05714	1.69304	0.666797	0.415919	0.328827	0.50087	0.512257	1.16753	0.938005	0.415919	0.512257	Neutral	Neutral	Neutral	Neutral	-0.258564	-0.199834	0.0555699	0.526526	-0.40527	-0.877265	-1.11222	-0.69141	-0.668928	0.154894	0.828484	0.0613895	0.274641	0.886775	0.0925085	0.420217	No	No	No	0.9977	0.669066	0.813
FGFR1	80	ENST00000447712.7	T1465A	F489I	0.635288	5.21537	1.02693	0.552665	0.731354	0.565187	0.512481	0.38574	0.300813	0.728613	0.831107	0.565187	0.38574	Neutral	Neutral	Neutral	Neutral	-0.453677	1.65161	0.0265693	-0.593003	-0.312858	-0.570598	-0.668493	-0.952591	-1.20127	-0.316613	0.89594	1.30313e-07	0.0864341	0.908815	4.35293e-07	0.228069	No	Yes	No	0.9998	0.915103	0.951
FGFR1	81	ENST00000447712.7	T1465C	F489L	0.470745	0.80168	1.14253	0.845465	0.676818	0.480345	0.539362	0.52931	0.485212	0.672983	0.823573	0.539362	0.52931	Neutral	Neutral	Neutral	Neutral	-0.753439	-0.221045	0.133249	-0.167869	-0.390353	-0.733251	-0.617369	-0.636181	-0.723169	-0.396035	0.173974	3.3238e-09	1.21435e-07	0.421113	0	1.32e-06	No	Yes	Yes	1	0.920591	0.948
FGFR1	82	ENST00000447712.7	T1465G	F489V	0.473715	0.626035	0.988418	0.902448	0.495812	0.37568	0.611944	0.488986	0.557893	2.37335	0.764242	0.495812	0.557893	Neutral	Neutral	Neutral	Neutral	-0.747149	-0.468349	-0.0116493	-0.102644	-0.701558	-0.979019	-0.491115	-0.715422	-0.583589	0.864303	0.0923705	1.93522e-13	0.784434	0.274631	0	0.768184	No	Yes	No	0.9996	0.894834	0.956
FGFR1	83	ENST00000447712.7	T1466A	F489Y	0.739888	0.857763	0.921754	0.935071	0.73139	0.601949	0.634972	0.842211	0.80163	1.05624	0.889759	0.634972	0.842211	Neutral	Neutral	Neutral	Neutral	-0.301257	-0.153427	-0.0814765	-0.0671331	-0.312808	-0.507582	-0.454174	-0.171725	-0.221108	0.0547183	0.0199866	1.399e-05	0.264198	0.0991603	3.92e-05	0.413307	No	Yes	No	0.9793	0.847771	0.898
FGFR1	84	ENST00000447712.7	T1466C	F489S	0.68745	0.794177	0.735404	0.770938	0.596413	0.607315	0.619712	1.17391	1.52231	3.32775	0.753171	0.607315	1.52231	Neutral	Neutral	Neutral	Potentially resistant	-0.374766	-0.230449	-0.307336	-0.260147	-0.516823	-0.498707	-0.4785	0.160343	0.420231	1.2023	0.000585173	0.000119472	0.204547	0.00771571	0.00030612	0.351967	Yes	Yes	No	0.9996	0.915651	0.953
FGFR1	85	ENST00000447712.7	T1466G	F489C	0.711443	0.82288	0.950836	5.05557	0.898319	0.697978	0.530535	1.50306	1.72108	4.50517	0.886858	0.697978	1.72108	Neutral	Neutral	Neutral	Potentially resistant	-0.340461	-0.194944	-0.0504133	1.62049	-0.10723	-0.359568	-0.633869	0.407506	0.542954	1.50523	0.729122	0.000175843	0.145022	0.8589	0.00044084	0.28416	No	Yes	No	0.9997	0.915253	0.961
FGFR1	86	ENST00000447712.7	T1467A	F489L	0.509075	0.628234	0.950254	3.56998	0.645098	0.654136	0.720309	0.396202	0.486581	0.753475	0.789244	0.654136	0.486581	Neutral	Neutral	Neutral	Neutral	-0.67516	-0.464842	-0.0510264	1.27256	-0.438354	-0.42444	-0.328074	-0.92583	-0.720352	-0.283059	0.795779	4.88031e-05	6.88553e-09	0.87831	0.00012993	1.2275e-07	No	Yes	Yes	1	0.920591	0.812
FGFR1	87	ENST00000447712.7	T1467G	F489L	0.555577	0.772606	0.541972	0.685562	0.598093	0.550861	0.58218	0.393577	0.468386	0.905524	0.62057	0.58218	0.468386	Neutral	Neutral	Neutral	Neutral	-0.587748	-0.257987	-0.612541	-0.377516	-0.51401	-0.596273	-0.540975	-0.932477	-0.758462	-0.0992412	0.0282673	1.95523e-08	0.138126	0.126598	7.08086e-08	0.278053	No	Yes	No	1	0.920591	0.812
FGFR1	88	ENST00000447712.7	G1468A	G490R	3.50998	0.764324	0.847118	0.927229	0.582467	0.337066	0.461636	0.294488	0.274812	0.833249	0.887173	0.461636	0.294488	Neutral	Neutral	Neutral	Neutral	1.25561	-0.268763	-0.165916	-0.0755552	-0.540483	-1.08748	-0.772978	-1.22252	-1.29167	-0.182423	0.681557	4.91165e-16	0.126126	0.835008	0	0.266068	No	Yes	No	0.9998	0.91501	0.984
FGFR1	89	ENST00000447712.7	G1468T	G490W	0.419638	0.798841	0.672077	2.38437	0.563567	0.460333	0.430848	0.330319	0.329662	0.473782	0.735459	0.460333	0.330319	Neutral	Neutral	Neutral	Neutral	-0.868363	-0.224594	-0.397382	0.868933	-0.57347	-0.775806	-0.842001	-1.1077	-1.10969	-0.747008	0.33327	1.13892e-13	1.38567e-18	0.630834	0	0	No	Yes	Yes	0.9998	0.918755	0.979
FGFR1	90	ENST00000447712.7	G1468C	G490R	0.551008	0.703783	0.99545	1.51658	0.569866	0.369271	0.498476	0.281662	0.315778	0.765268	0.849617	0.498476	0.315778	Neutral	Neutral	Neutral	Neutral	-0.596006	-0.351285	-0.00456033	0.416456	-0.562354	-0.996224	-0.6962	-1.26705	-1.15271	-0.267529	0.378011	2.32218e-14	0.102504	0.671091	0	0.242755	No	Yes	No	0.9998	0.91501	0.984
FGFR1	91	ENST00000447712.7	G1469A	G490E	0.366547	0.556426	0.961281	0.964804	0.504928	0.334462	0.420704	0.279381	0.284895	0.713876	0.758854	0.420704	0.284895	Neutral	Neutral	Neutral	Neutral	-1.00363	-0.58622	-0.0394886	-0.0358303	-0.68334	-1.09523	-0.865825	-1.27518	-1.25564	-0.337046	0.043316	4.47555e-19	0.0886269	0.167757	0	0.22915	No	Yes	No	0.9999	0.901513	0.978
FGFR1	92	ENST00000447712.7	G1469T	G490V	0.419638	0.640077	0.728615	0.658983	0.356012	0.415726	0.795683	0.287754	0.301857	0.765583	0.64953	0.415726	0.301857	Neutral	Neutral	Neutral	Neutral	-0.868363	-0.446167	-0.316609	-0.417057	-1.03279	-0.877728	-0.228554	-1.24565	-1.1978	-0.267117	0.016064	0.101172	0.102483	0.0846159	0.13801	0.242755	No	No	No	0.9998	0.913492	0.977
FGFR1	93	ENST00000447712.7	G1469C	G490A	1.21805	0.878371	0.757553	1.0209	0.634386	0.532667	0.667293	1.87715	2.34407	9.46174	0.949634	0.634386	2.34407	Neutral	Neutral	Neutral	Potentially resistant	0.197251	-0.129686	-0.277662	0.0206817	-0.455097	-0.629858	-0.404526	0.629757	0.851889	2.24726	0.59423	3.98613e-07	0.135744	0.785589	1.3e-06	0.276324	No	Yes	No	0.9975	0.830536	0.96
FGFR1	94	ENST00000447712.7	C1471A	Q491K	0.954189	0.942196	0.79543	0.684197	1.22793	1.34746	1.38058	1.2664	1.13151	1.20887	0.868813	1.34746	1.20887	Neutral	Neutral	Neutral	Neutral	-0.0468939	-0.0595421	-0.228872	-0.37951	0.205328	0.298221	0.322502	0.236181	0.123554	0.189682	0.287794	0.0051294	0.131139	0.5768	0.0106109	0.27165	No	No	No	0.6301	0.333837	0.759
FGFR1	95	ENST00000447712.7	C1471G	Q491E	0.961003	1.325	0.847328	0.761707	0.778523	0.43879	0.551794	0.601679	0.512793	0.596146	0.904165	0.551794	0.596146	Neutral	Neutral	Neutral	Neutral	-0.039778	0.281412	-0.165667	-0.272194	-0.250356	-0.823734	-0.59458	-0.508031	-0.667882	-0.51727	0.589493	1.45815e-08	3.21202e-07	0.783928	3.58541e-08	3.38e-06	No	Yes	Yes	0.4104	0.41814	0.734
FGFR1	96	ENST00000447712.7	A1472T	Q491L	2.55176	1.11947	0.846645	0.803216	0.720419	0.83315	0.893777	0.700462	0.635475	1.10888	0.983058	0.83315	0.700462	Neutral	Neutral	Neutral	Neutral	0.936783	0.112857	-0.166474	-0.219131	-0.327922	-0.182542	-0.112299	-0.356015	-0.453383	0.10335	0.742528	0.0329419	0.0276533	0.863338	0.0556704	0.108685	No	No	No	0.7106	0.335577	0.807
FGFR1	97	ENST00000447712.7	A1472C	Q491P	0.437499	3.65869	0.858883	1.39923	1.02868	0.441468	0.329765	0.325361	0.311028	1.08828	1.12906	0.441468	0.325361	Neutral	Neutral	Neutral	Neutral	-0.826681	1.2971	-0.152122	0.335921	0.0282792	-0.81765	-1.10937	-1.12282	-1.16787	0.0846017	0.870984	0.204132	0.209598	0.901126	0.238201	0.356942	No	No	No	0.9921	0.803309	0.942
FGFR1	98	ENST00000447712.7	A1472G	Q491R	0.841426	0.667194	0.862756	0.851242	1.18689	1.20788	1.09899	1.18281	1.18221	1.27594	0.846334	1.18689	1.18281	Neutral	Neutral	Neutral	Neutral	-0.172657	-0.404675	-0.147623	-0.161059	0.171336	0.188864	0.0943891	0.167895	0.167388	0.243684	0.0141976	0.124628	0.110257	0.0779895	0.161768	0.250706	No	No	No	0.6958	0.333046	0.837
FGFR1	99	ENST00000447712.7	G1473T	Q491H	1.00645	1.16114	1.28939	0.868074	0.953616	1.02404	0.835843	0.514853	0.601261	0.848833	1.0838	0.953616	0.601261	Neutral	Neutral	Neutral	Neutral	0.00643089	0.149402	0.254166	-0.141478	-0.0474937	0.0237538	-0.179314	-0.663875	-0.508726	-0.163892	0.943783	0.481237	4.90289e-05	0.917758	0.443636	0.00037522	No	No	Yes	0.9106	0.612062	0.766
FGFR1	100	ENST00000447712.7	G1473C	Q491H	0.817682	1.13511	0.944707	0.964804	0.94173	0.911808	1.1253	0.563465	0.503873	1.04336	0.954756	0.94173	0.563465	Neutral	Neutral	Neutral	Neutral	-0.201282	0.12673	-0.0568803	-0.0358303	-0.0600364	-0.0923254	0.118048	-0.573651	-0.685432	0.042444	0.609781	0.896925	0.205527	0.793819	0.650249	0.352919	No	No	No	0.9106	0.612062	0.766
FGFR1	101	ENST00000447712.7	G1474A	V492M	0.374301	0.53684	0.701072	2.08986	0.407549	0.605616	0.4402	0.273454	0.285565	0.93353	0.618956	0.4402	0.285565	Neutral	Neutral	Neutral	Neutral	-0.982695	-0.622055	-0.355144	0.737099	-0.897595	-0.501509	-0.820525	-1.29662	-1.25329	-0.0687817	0.115595	5.6901e-14	0.158509	0.314283	0	0.298202	No	Yes	No	0.9969	0.922715	0.927
FGFR1	102	ENST00000447712.7	G1474T	V492L	0.471022	0.743622	1.0068	2.61586	0.62887	1.05619	0.737602	0.312381	0.316718	0.932792	0.875213	0.737602	0.316718	Neutral	Neutral	Neutral	Neutral	-0.75285	-0.296222	0.00677969	0.961594	-0.46383	0.0546638	-0.304351	-1.16353	-1.14974	-0.069573	0.67265	0.0147363	0.155704	0.829381	0.0282644	0.296064	No	No	No	0.9979	0.923097	0.924
FGFR1	103	ENST00000447712.7	G1474C	V492L	0.458206	2.67654	1.02685	0.979926	0.71228	0.602572	0.628789	0.290448	0.260991	1.28281	1.00339	0.628789	0.290448	Neutral	Neutral	Neutral	Neutral	-0.780436	0.984525	0.0264947	-0.0202779	-0.339284	-0.506549	-0.46396	-1.23633	-1.34327	0.249052	0.897256	8.06918e-06	0.264062	0.908815	2.304e-05	0.413307	No	Yes	No	0.9979	0.923097	0.924
FGFR1	104	ENST00000447712.7	T1475A	V492E	0.566124	0.63748	0.641489	1.3608	0.589399	0.473893	0.718189	0.336782	0.331887	0.903308	0.639485	0.589399	0.336782	Neutral	Neutral	Neutral	Neutral	-0.568942	-0.450232	-0.443963	0.308069	-0.528652	-0.746774	-0.331022	-1.08832	-1.10296	-0.101692	0.131897	4.73348e-08	0.143527	0.343116	1.71788e-07	0.283058	No	Yes	No	0.9991	0.922693	0.987
FGFR1	105	ENST00000447712.7	T1475C	V492A	1.04677	0.989549	0.62649	0.986062	1.34167	2.47263	1.7331	1.44516	1.93058	4.88182	0.987806	1.7331	1.93058	Neutral	Neutral	Potentially resistant	Potentially resistant	0.0457132	-0.0105062	-0.467622	-0.0140357	0.293911	0.905284	0.54991	0.36822	0.657821	1.58552	0.428306	3.41122e-09	0.144589	0.698148	0	0.283635	No	Yes	No	0.9975	0.921073	0.97
FGFR1	106	ENST00000447712.7	T1475G	V492G	0.550415	0.657594	0.786986	0.724717	0.410169	0.357124	0.617163	0.248149	0.277041	0.553691	0.691155	0.410169	0.277041	Neutral	Neutral	Neutral	Neutral	-0.597083	-0.419168	-0.239545	-0.321974	-0.891187	-1.02967	-0.482622	-1.39373	-1.28359	-0.591148	0.05318	4.61111e-16	0.0481429	0.190602	0	0.164425	No	Yes	No	0.9841	0.920386	0.99
FGFR1	107	ENST00000447712.7	G1477A	V493M	0.989677	1.3024	1.82252		0.960018	1.52854	1.41379	1.12029	1.1748	0.934529	1.3024	1.41379	1.12029	Neutral	Neutral	Neutral	Neutral	-0.0103762	0.26421	0.600218		-0.0408028	0.424311	0.346274	0.113591	0.1611	-0.0677127	0.484215	0.0135437	0.619633	0.726019	0.0262574	0.679313	No	No	No	0.2951	0.250819	0.456
FGFR1	108	ENST00000447712.7	G1477T	V493L	1.0885	0.907211	0.597609	0.82036	1.23763	0.861419	1.05634	0.936442	1.0763	1.10481	0.863785	1.05634	1.0763	Neutral	Neutral	Neutral	Neutral	0.0848043	-0.0973801	-0.514818	-0.198012	0.213201	-0.149174	0.0548138	-0.0656677	0.0735292	0.0996704	0.28302	0.69506	0.839842	0.571915	0.563683	0.793354	No	No	No	0.6943	0.405718	0.572
FGFR1	109	ENST00000447712.7	G1477C	V493L	0.925422	1.0012	0.853931	1.08557	1.16736	0.863992	1.14209	1.02339	1.09149	0.85242	0.963311	1.14209	1.02339	Neutral	Neutral	Neutral	Neutral	-0.0775057	0.00119936	-0.157905	0.0821082	0.154741	-0.146192	0.132857	0.0231168	0.0875405	-0.159676	0.0956139	0.639163	0.793921	0.277803	0.534365	0.773034	No	No	No	0.6943	0.405718	0.572
FGFR1	110	ENST00000447712.7	T1478A	V493E	1.75251	0.94933	0.604853	1.77169	0.813498	0.899106	0.897175	0.778851	0.81291	1.44041	1.35092	0.897175	0.81291	Neutral	Neutral	Neutral	Neutral	0.561049	-0.0519993	-0.50277	0.571935	-0.206412	-0.106354	-0.108504	-0.249936	-0.207135	0.364925	0.808823	0.147755	0.697778	0.883909	0.18498	0.722412	No	No	No	0.9721	0.684451	0.959
FGFR1	111	ENST00000447712.7	T1478C	V493A	1.09471	1.01227	1.44017	1.82909	0.996491	0.78767	1.22362	0.97913	1.00799	1.22394	1.26744	0.996491	1.00799	Neutral	Neutral	Neutral	Neutral	0.0904872	0.0121924	0.364758	0.603818	-0.00351563	-0.238676	0.20181	-0.0210904	0.0079583	0.202073	0.459523	0.880668	0.65777	0.714792	0.644382	0.699088	No	No	No	0.9235	0.743651	0.886
FGFR1	112	ENST00000447712.7	T1478G	V493G	9.2388	0.95636	0.644162	2.52461	0.527824	0.765171	0.723766	0.643872	0.697176	1.67976	1.74048	0.723766	0.697176	Neutral	Neutral	Neutral	Neutral	2.22341	-0.0446211	-0.439805	0.926085	-0.638993	-0.267656	-0.323287	-0.440255	-0.360717	0.518652	0.399054	2.77941e-05	0.760495	0.684218	7.541e-05	0.757915	No	Yes	No	0.9259	0.631749	0.966
FGFR1	113	ENST00000447712.7	T1480A	L494M	1.15371	1.28348	0.969801	1.08166	1.15204	0.834019	1.05001	0.938917	0.866915	1.25217	1.11768	1.05001	0.938917	Neutral	Neutral	Neutral	Neutral	0.142979	0.249572	-0.0306648	0.0785013	0.141538	-0.181499	0.0487951	-0.0630278	-0.142815	0.224878	0.695678	0.986098	0.95231	0.842797	0.68248	0.842293	No	No	No	0.1014	0.0675982	0.276
FGFR1	114	ENST00000447712.7	T1480G	L494V	1.59106	0.787177	1.11046	2.58642	0.752668	0.822195	0.559767	0.692251	0.665108	0.931538	1.35076	0.752668	0.692251	Neutral	Neutral	Neutral	Neutral	0.464402	-0.239302	0.10477	0.950273	-0.284131	-0.195778	-0.580235	-0.367807	-0.407806	-0.070918	0.342112	0.000299115	0.00883179	0.640365	0.00073044	0.0416328	No	Yes	No	0.2573	0.364429	0.38
FGFR1	115	ENST00000447712.7	T1481C	L494S	1.83592	1.94074	0.72549	1.74657	1.22089	0.8122	0.949228	0.712353	0.688583	0.817274	1.79124	0.949228	0.712353	Potentially activating	Neutral	Neutral	Neutral	0.607543	0.663067	-0.320908	0.557654	0.199581	-0.208008	-0.0521068	-0.339182	-0.37312	-0.201781	0.238294	0.826849	0.00482084	0.512162	0.619177	0.0243452	No	No	No	0.7519	0.327264	0.765
FGFR1	116	ENST00000447712.7	T1481G	L494W	0.980531	0.937722	1.65082	1.2918	1.18828	0.738485	1.09645	0.660175	0.598616	0.754431	1.13616	1.09645	0.660175	Neutral	Neutral	Neutral	Neutral	-0.0196608	-0.0643016	0.501273	0.256035	0.172503	-0.303154	0.0920768	-0.415251	-0.513134	-0.281792	0.73531	0.885556	0.000223095	0.860217	0.646265	0.00154515	No	No	Yes	0.5866	0.372565	0.804
FGFR1	117	ENST00000447712.7	G1482T	L494F	1.36509	1.27207	9.38317	0.896404	0.767053	0.815811	0.909809	0.699089	0.7038	0.899224	1.31858	0.815811	0.7038	Neutral	Neutral	Neutral	Neutral	0.311219	0.240647	2.23892	-0.109364	-0.2652	-0.203572	-0.0945202	-0.357978	-0.351262	-0.106223	0.350444	0.0535217	0.0114958	0.647408	0.0832562	0.0522057	No	No	No	0.3972	0.374659	0.534
FGFR1	118	ENST00000447712.7	G1482C	L494F	1.017	0.702525	1.11264	0.808901	0.571088	0.543983	0.69691	0.65809	0.589496	0.661126	0.912951	0.571088	0.65809	Neutral	Neutral	Neutral	Neutral	0.0168588	-0.353075	0.106739	-0.212079	-0.560212	-0.608838	-0.361098	-0.418413	-0.528487	-0.413812	0.431178	1.92478e-07	3.55345e-05	0.698148	6.32979e-07	0.00028057	No	Yes	Yes	0.3972	0.374659	0.534
FGFR1	119	ENST00000447712.7	G1483A	A495T	0.98112	0.902187	1.07922	1.05151	0.893735	1.04033	1.38644	1.00073	1.03123	1.11246	1.01632	1.04033	1.03123	Neutral	Neutral	Neutral	Neutral	-0.0190602	-0.102933	0.076243	0.050228	-0.112346	0.0395417	0.326739	0.000725537	0.0307552	0.106574	0.126299	0.39439	0.76994	0.333614	0.385904	0.761813	No	No	No	0.987	0.862802	0.841
FGFR1	120	ENST00000447712.7	G1483T	A495S	0.843475	0.839951	0.564451	1.11384	0.91846	0.743989	1.07357	0.832947	0.793896	1.00529	0.841713	0.91846	0.832947	Neutral	Neutral	Neutral	Neutral	-0.170225	-0.174412	-0.571901	0.10781	-0.0850567	-0.295729	0.0709854	-0.182785	-0.230802	0.00527857	0.247033	0.285795	0.185426	0.521102	0.308226	0.331103	No	No	No	0.726	0.831258	0.77
FGFR1	121	ENST00000447712.7	G1483C	A495P	0.574326	0.674467	0.536991	3.36594	0.771394	0.497056	0.3292	0.287747	0.244871	0.529108	0.624397	0.497056	0.287747	Neutral	Neutral	Neutral	Neutral	-0.554557	-0.393832	-0.621773	1.21371	-0.259556	-0.699052	-1.11109	-1.24567	-1.40702	-0.636562	0.483852	0.10664	0.0418747	0.726019	0.143219	0.150916	No	No	No	0.999	0.876901	0.925
FGFR1	122	ENST00000447712.7	C1484A	A495E	0.400202	0.731027	0.964299	4.87991	0.590413	0.721146	0.61627	0.36899	0.313482	1.05927	0.847663	0.61627	0.36899	Neutral	Neutral	Neutral	Neutral	-0.915785	-0.313304	-0.0363535	1.58513	-0.526932	-0.326914	-0.48407	-0.996987	-1.16001	0.0575799	0.993569	5.16121e-06	0.202681	0.932684	1.504e-05	0.350214	No	Yes	No	0.9993	0.8461	0.8
FGFR1	123	ENST00000447712.7	C1484T	A495V	0.68492	0.88235	0.756891	0.651454	0.552917	0.553245	0.375546	0.552065	0.52433	0.782571	0.720905	0.552917	0.552065	Neutral	Neutral	Neutral	Neutral	-0.378454	-0.125166	-0.278536	-0.428548	-0.592547	-0.591955	-0.979374	-0.59409	-0.645635	-0.24517	0.117984	2.32905e-13	6.88766e-06	0.317573	0	6.058e-05	No	Yes	Yes	0.992	0.840252	0.71
FGFR1	124	ENST00000447712.7	C1484G	A495G	1.02609	0.781745	1.05842	0.952148	1.04624	1.19285	0.88977	0.84808	0.760691	0.928278	0.989118	1.04624	0.84808	Neutral	Neutral	Neutral	Neutral	0.0257525	-0.246226	0.0567752	-0.0490343	0.0451983	0.176343	-0.116793	-0.16478	-0.273528	-0.0744241	0.57802	0.730783	0.102441	0.775586	0.578176	0.242755	No	No	No	0.1191	0.203567	0.401
FGFR1	125	ENST00000447712.7	G1486A	E496K	0.818589	1.01148	0.986667	0.808963	1.00802	1.05164	1.22745	0.957521	1.01733	1.4734	0.902628	1.05164	1.01733	Neutral	Neutral	Neutral	Neutral	-0.200173	0.0114135	-0.013423	-0.212002	0.00798922	0.0503539	0.204942	-0.0434075	0.017186	0.38757	0.0488017	0.376633	0.340779	0.180684	0.372777	0.481023	No	No	No	0.6933	0.405971	0.749
FGFR1	126	ENST00000447712.7	G1486C	E496Q	0.915538	1.37407	1.32793	1.00679	1.36205	1.2593	1.36446	1.03295	1.03367	0.988024	1.16736	1.36205	1.03295	Neutral	Neutral	Neutral	Neutral	-0.0882434	0.317775	0.283621	0.00676735	0.30899	0.230554	0.310762	0.0324204	0.0331109	-0.0120485	0.854614	0.00396088	0.785436	0.897161	0.00841393	0.768559	No	Yes	No	0.4581	0.381745	0.677
FGFR1	127	ENST00000447712.7	A1487T	E496V	0.87837	0.676191	0.904778	0.834482	0.765678	0.874181	0.974192	0.975693	0.857848	1.65819	0.856426	0.874181	0.975693	Neutral	Neutral	Neutral	Neutral	-0.129687	-0.39128	-0.100066	-0.180944	-0.266993	-0.134468	-0.0261464	-0.0246077	-0.153329	0.505726	0.0213509	0.141891	0.393867	0.1043	0.179115	0.525625	No	No	No	0.7898	0.469331	0.823
FGFR1	128	ENST00000447712.7	A1487C	E496A	0.815904	0.80317	0.959191	0.890719	0.59572	0.478946	0.694764	0.829418	0.863383	0.844713	0.853312	0.59572	0.844713	Neutral	Neutral	Neutral	Neutral	-0.203458	-0.219189	-0.0416655	-0.115726	-0.517984	-0.736168	-0.364183	-0.187031	-0.146896	-0.168758	0.00932186	3.75817e-08	0.00141589	0.0591395	1.39369e-07	0.00826064	No	Yes	Yes	0.7323	0.715349	0.835
FGFR1	129	ENST00000447712.7	A1487G	E496G	4.61387	0.6075	0.724683	0.715011	0.674332	0.754424	0.552896	0.402582	0.389324	0.646753	0.719847	0.674332	0.402582	Neutral	Neutral	Neutral	Neutral	1.52907	-0.498403	-0.322022	-0.335458	-0.394032	-0.2818	-0.592586	-0.909857	-0.943343	-0.43579	0.986685	1.5454e-05	7.73243e-12	0.929675	4.293e-05	0	No	Yes	Yes	0.8387	0.673824	0.885
FGFR1	130	ENST00000447712.7	G1488T	E496D	1.30284	1.05166	0.607594	0.932532	1.0202	1.00962	1.19817	0.939718	1.11496	1.47256	0.992095	1.0202	1.11496	Neutral	Neutral	Neutral	Neutral	0.264548	0.0503679	-0.498248	-0.0698516	0.0200035	0.00956996	0.180797	-0.0621752	0.108818	0.387005	0.550515	0.481479	0.243437	0.761847	0.443653	0.392159	No	No	No	0.3033	0.179495	0.573
FGFR1	131	ENST00000447712.7	G1488C	E496D	1.15881	0.891642	1.2036	0.900441	1.05854	1.13755	1.02358	1.10126	1.2081	0.744985	1.02963	1.05854	1.10126	Neutral	Neutral	Neutral	Neutral	0.147395	-0.114691	0.185318	-0.104871	0.0568868	0.128876	0.023307	0.096453	0.189048	-0.294391	0.820157	0.484193	0.886785	0.886775	0.444701	0.814701	No	No	No	0.3033	0.179495	0.572
FGFR1	132	ENST00000447712.7	G1489A	A497T	1.17308	0.883333	1.3604	2.124	1.17475	1.18159	1.08289	1.14376	1.2365	1.13923	1.26674	1.17475	1.14376	Neutral	Neutral	Neutral	Neutral	0.159632	-0.124053	0.307782	0.753299	0.161057	0.166864	0.0796306	0.134319	0.212282	0.130353	0.444177	0.168973	0.195211	0.704935	0.205958	0.34135	No	No	No	0.355	0.359464	0.651
FGFR1	133	ENST00000447712.7	G1489T	A497S	0.816387	3.56702	0.709011	5.69876	0.731717	0.880746	1.22766	1.09044	1.00484	0.76395	2.1917	0.880746	1.00484	Neutral	Neutral	Neutral	Neutral	-0.202866	1.27173	-0.343884	1.74025	-0.312361	-0.126986	0.205107	0.0865787	0.00483115	-0.269253	0.384416	0.418118	0.520693	0.677612	0.401369	0.618373	No	No	No	0.4183	0.489694	0.674
FGFR1	134	ENST00000447712.7	G1489C	A497P	3.37482	3.2546	0.881665	3.03453	0.917156	1.63046	1.43445	1.13464	1.16239	1.13225	3.14457	1.43445	1.13464	Weakly activating	Neutral	Neutral	Neutral	1.21634	1.18007	-0.125943	1.11006	-0.0864776	0.488859	0.360779	0.126314	0.150481	0.124204	0.0021758	0.00984753	0.00072153	0.0200565	0.0196311	0.00454079	No	No	Yes	0.9965	0.698693	0.879
FGFR1	135	ENST00000447712.7	C1490A	A497D	1.13474	1.43317	0.922779	5.25166	1.10912	0.877116	1.37997	0.9359	1.03854	0.876362	1.28395	1.10912	0.9359	Neutral	Neutral	Neutral	Neutral	0.126402	0.359887	-0.0803653	1.65854	0.103568	-0.131116	0.322059	-0.0662468	0.0378155	-0.131976	0.0819633	0.322303	0.554577	0.253874	0.334768	0.640177	No	No	No	0.9974	0.79651	0.842
FGFR1	136	ENST00000447712.7	C1490T	A497V	0.999726	3.19729	1.29052	0.987454	0.901076	1.16105	1.07889	0.912582	0.774064	0.950187	1.14512	1.07889	0.912582	Neutral	Neutral	Neutral	Neutral	-0.000274263	1.1623	0.255045	-0.0126256	-0.104166	0.149323	0.0759357	-0.0914778	-0.256101	-0.0510961	0.282264	0.689319	0.195043	0.570816	0.561101	0.34135	No	No	No	0.2988	0.273762	0.537
FGFR1	137	ENST00000447712.7	C1490G	A497G	0.846242	0.988402	0.704323	1.14662	1.03456	1.01101	0.643183	0.994381	1.10505	1.62057	0.917322	1.01101	1.10505	Neutral	Neutral	Neutral	Neutral	-0.16695	-0.0116655	-0.350518	0.136821	0.0339738	0.0109504	-0.441325	-0.00563514	0.0998943	0.482776	0.460829	0.173453	0.111844	0.715427	0.210281	0.251299	No	No	No	0.3942	0.276161	0.5
FGFR1	138	ENST00000447712.7	A1492T	I498F	0.961348	1.71559	1.04917	1.32441	0.742383	1.01934	1.13991	0.890589	0.929819	1.36322	1.18679	1.01934	0.929819	Neutral	Neutral	Neutral	Neutral	-0.0394187	0.53976	0.0480037	0.280968	-0.29789	0.0191512	0.130951	-0.115872	-0.0727658	0.309847	0.620262	0.606048	0.808453	0.799071	0.515849	0.779694	No	No	No	0.1439	0.142132	0.413
FGFR1	139	ENST00000447712.7	A1492C	I498L	0.969213	1.19281	1.21711	0.766511	1.02999	1.02029	0.785596	0.985482	0.976684	0.991472	1.08101	1.02029	0.985482	Neutral	Neutral	Neutral	Neutral	-0.0312712	0.176313	0.19648	-0.265907	0.0295524	0.0200827	-0.241313	-0.0146247	-0.0235919	-0.00856493	0.790841	0.505784	0.0016329	0.876717	0.456957	0.0093941	No	No	Yes	0.0777	0.103727	0.22
FGFR1	140	ENST00000447712.7	A1492G	I498V	0.997256	0.890806	0.886886	0.767167	0.90182	1.03906	1.15834	0.990187	0.996684	1.27469	0.888846	1.03906	0.996684	Neutral	Neutral	Neutral	Neutral	-0.0027479	-0.115629	-0.120038	-0.265051	-0.103341	0.0383169	0.146989	-0.00986175	-0.00332147	0.242703	0.0275396	0.789838	0.573413	0.124583	0.599682	0.652225	No	No	No	0.0602	0.0944738	0.222
FGFR1	141	ENST00000447712.7	T1493A	I498N	0.769991	1.06315	1.657	1.2413	0.812418	0.777728	0.908721	0.877763	0.940124	0.700383	1.15223	0.812418	0.877763	Neutral	Neutral	Neutral	Neutral	-0.261377	0.0612359	0.50501	0.216162	-0.20774	-0.251379	-0.0957168	-0.130378	-0.0617437	-0.356128	0.853754	0.0571772	0.0822428	0.896609	0.0876995	0.222869	No	No	No	0.443	0.180022	0.623
FGFR1	142	ENST00000447712.7	T1493C	I498T	1.0078	0.966084	0.852367	4.40679	0.857347	0.93786	0.781015	0.806938	0.991721	1.02924	0.986943	0.857347	0.991721	Neutral	Neutral	Neutral	Neutral	0.00777309	-0.034505	-0.159738	1.48315	-0.153913	-0.0641545	-0.247161	-0.214508	-0.00831363	0.0288177	0.334091	0.110268	0.490039	0.6315	0.146991	0.598279	No	No	No	0.1434	0.18165	0.546
FGFR1	143	ENST00000447712.7	T1493G	I498S	1.33944	0.852655	1.08074	0.983008	1.09424	0.860046	1.14305	1.01401	0.875363	0.721129	1.03187	1.09424	0.875363	Neutral	Neutral	Neutral	Neutral	0.292252	-0.1594	0.0776436	-0.0171382	0.0900572	-0.150769	0.133696	0.0139156	-0.133116	-0.326937	0.88362	0.813511	0.151047	0.905366	0.611238	0.291107	No	No	No	0.2749	0.216215	0.67
FGFR1	144	ENST00000447712.7	C1494G	I498M	1.02481	0.861128	1.1802	3.18283	1.16522	1.27117	1.14067	1.08068	1.00772	0.796548	1.10251	1.16522	1.00772	Neutral	Neutral	Neutral	Neutral	0.024511	-0.149512	0.165685	1.15777	0.152908	0.239936	0.131617	0.0775917	0.00769096	-0.227467	0.385702	0.076161	0.591367	0.678989	0.109754	0.6631	No	No	No	0.0749	0.175543	0.283
FGFR1	145	ENST00000447712.7	G1495A	G499R	0.689435	0.745273	0.7645	1.60637	1.22205	1.38088	0.704126	0.673357	0.81692	0.880816	0.754887	1.22205	0.81692	Neutral	Neutral	Neutral	Neutral	-0.371882	-0.294005	-0.268533	0.473979	0.200529	0.32272	-0.350798	-0.395479	-0.202214	-0.126906	0.420229	0.811482	0.0238835	0.696645	0.61095	0.0966072	No	No	No	0.9863	0.433479	0.835
FGFR1	146	ENST00000447712.7	G1495T	G499W	0.607335	0.918635	0.957692	0.489328	0.587168	0.538214	0.670565	0.32128	0.364289	0.805865	0.762985	0.587168	0.364289	Neutral	Neutral	Neutral	Neutral	-0.498675	-0.0848661	-0.0432293	-0.714721	-0.532444	-0.6195	-0.399635	-1.13544	-1.00981	-0.215839	0.0901025	1.29781e-07	0.108715	0.270116	4.35293e-07	0.24957	No	Yes	No	0.9831	0.835683	0.91
FGFR1	147	ENST00000447712.7	G1495C	G499R	0.542216	0.944872	0.871435	1.24194	0.557973	0.825784	0.686053	0.677782	0.720147	0.903024	0.908153	0.686053	0.720147	Neutral	Neutral	Neutral	Neutral	-0.612091	-0.0567059	-0.137614	0.216674	-0.583444	-0.191422	-0.3768	-0.388929	-0.328301	-0.102006	0.348991	8.63243e-05	0.0111387	0.646499	0.00022497	0.0509576	No	Yes	No	0.9863	0.433479	0.835
FGFR1	148	ENST00000447712.7	G1496A	G499E	0.782585	0.932929	1.22044	18.6735	1.28023	1.00138	0.856334	0.931387	0.922679	0.988444	1.07668	1.00138	0.931387	Neutral	Neutral	Neutral	Neutral	-0.245153	-0.0694265	0.199207	2.92711	0.247037	0.00138166	-0.155095	-0.0710801	-0.0804738	-0.0116232	0.46852	0.760313	0.549067	0.720109	0.589037	0.637975	No	No	No	0.9865	0.659182	0.906
FGFR1	149	ENST00000447712.7	G1496T	G499V	0.642302	1.15724	4.02244	10.4233	0.526093	0.395482	0.514022	0.258361	0.28659	0.769397	2.58984	0.514022	0.28659	Neutral	Neutral	Neutral	Neutral	-0.442696	0.146041	1.39189	2.34404	-0.642277	-0.927651	-0.66549	-1.3534	-1.2497	-0.262148	0.303213	3.7286e-14	0.108411	0.597907	0	0.24957	No	Yes	No	0.9621	0.813877	0.908
FGFR1	150	ENST00000447712.7	G1496C	G499A	0.786779	1.51894	1.24208	0.925644	0.623005	0.819004	0.752626	0.94495	0.907646	1.24044	1.08386	0.752626	0.94495	Neutral	Neutral	Neutral	Neutral	-0.239807	0.418011	0.216785	-0.0772661	-0.473201	-0.199666	-0.284187	-0.0566233	-0.0969003	0.215466	0.983365	0.00108362	0.946468	0.929675	0.00248636	0.841453	No	Yes	No	0.7178	0.646516	0.86
FGFR1	151	ENST00000447712.7	C1498A	L500M	0.893262	1.90097	1.40018	0.516161	0.952397	0.761474	1.11772	0.929183	0.924148	1.21785	1.14672	0.952397	0.929183	Neutral	Neutral	Neutral	Neutral	-0.112876	0.642364	0.3366	-0.661336	-0.0487729	-0.2725	0.111293	-0.0734499	-0.0788832	0.19709	0.892778	0.466884	0.986999	0.90863	0.434869	0.856742	No	No	No	0.106	0.189382	0.321
FGFR1	152	ENST00000447712.7	C1498G	L500V	0.716278	0.778597	2.05686	0.77635	1.00466	0.898737	0.962906	0.839905	0.84587	0.787706	0.777473	0.962906	0.839905	Neutral	Neutral	Neutral	Neutral	-0.333687	-0.250262	0.721179	-0.253152	0.00465251	-0.106764	-0.0377993	-0.174467	-0.16739	-0.23863	0.646725	0.624618	0.0667075	0.810452	0.525989	0.200091	No	No	No	0.109	0.120017	0.299
FGFR1	153	ENST00000447712.7	T1499A	L500Q	1.03141	0.903722	0.818465	0.942132	1.03346	0.775589	1.12605	0.86541	1.0636	0.758857	0.922927	1.03346	0.86541	Neutral	Neutral	Neutral	Neutral	0.030925	-0.101234	-0.200325	-0.0596101	0.0329081	-0.254132	0.118718	-0.144552	0.0616608	-0.275942	0.0371693	0.717601	0.238921	0.151986	0.572945	0.386504	No	No	No	0.6993	0.347283	0.795
FGFR1	154	ENST00000447712.7	T1499C	L500P	0.894052	1.0729	0.798938	1.3181	1.11788	1.05408	0.794658	0.805062	0.972059	1.10416	0.983475	1.05408	0.972059	Neutral	Neutral	Neutral	Neutral	-0.111991	0.0703641	-0.224471	0.276191	0.111432	0.0526695	-0.229843	-0.216836	-0.0283387	0.0990888	0.740381	0.813035	0.583418	0.862141	0.611187	0.657253	No	No	No	0.8299	0.379165	0.821
FGFR1	155	ENST00000447712.7	T1499G	L500R	0.99124	3.86576	1.24406	1.22745	0.936665	1.21441	0.809211	0.927743	0.977675	0.811626	1.23575	0.936665	0.927743	Neutral	Neutral	Neutral	Neutral	-0.00879841	1.35216	0.218377	0.204941	-0.0654293	0.194255	-0.211695	-0.075	-0.0225781	-0.208716	0.149803	0.768155	0.30651	0.376837	0.592556	0.450776	No	No	No	0.8339	0.408414	0.804
FGFR1	156	ENST00000447712.7	G1501A	D501N	0.999307	1.17678	0.869605	0.610499	1.04726	1.02046	1.04916	1.05736	1.03825	1.30518	0.934456	1.04726	1.05736	Neutral	Neutral	Neutral	Neutral	-0.000693128	0.162782	-0.139717	-0.493479	0.0461772	0.0202579	0.0479894	0.0557714	0.0375319	0.266338	0.413966	0.0364655	0.343097	0.695104	0.0605885	0.483093	No	No	No	0.1858	0.172526	0.522
FGFR1	157	ENST00000447712.7	G1501T	D501Y	3.97699	0.979269	0.830911	0.795349	1.13646	1.0547	1.20289	0.924895	1.01824	1.12313	0.90509	1.13646	1.01824	Neutral	Neutral	Neutral	Neutral	1.38053	-0.0209484	-0.185233	-0.228975	0.12792	0.0532553	0.184729	-0.0780751	0.018072	0.116118	0.540631	0.217325	0.960192	0.755929	0.249037	0.845227	No	No	No	0.3898	0.382591	0.885
FGFR1	158	ENST00000447712.7	G1501C	D501H	0.92486	0.767105	1.0386	1.05676	1.2713	0.998051	1.10517	0.865789	0.925463	1.76837	0.981728	1.10517	0.925463	Neutral	Neutral	Neutral	Neutral	-0.0781132	-0.265131	0.0378703	0.0552057	0.24004	-0.00195122	0.100002	-0.144114	-0.0774611	0.570059	0.552472	0.254805	0.695235	0.763379	0.280279	0.722002	No	No	No	0.417	0.433158	0.827
FGFR1	159	ENST00000447712.7	A1502T	D501V	2.35218	1.00072	1.15544	4.29108	0.819283	0.845224	1.2753	0.988105	0.942528	0.855509	1.75381	0.845224	0.942528	Neutral	Neutral	Neutral	Neutral	0.855343	0.000723422	0.14448	1.45654	-0.199326	-0.168153	0.243184	-0.011966	-0.0591893	-0.156059	0.0327184	0.663073	0.430327	0.139826	0.546036	0.553986	No	No	No	0.3965	0.311959	0.929
FGFR1	160	ENST00000447712.7	A1502C	D501A	1.08874	1.05706	0.750454	0.888526	0.959676	1.14984	0.791569	1.0336	1.07246	0.730589	0.972792	0.959676	1.0336	Neutral	Neutral	Neutral	Neutral	0.0850208	0.0554898	-0.287077	-0.118192	-0.0411593	0.139627	-0.233738	0.033046	0.0699564	-0.313904	0.542675	0.636041	0.459318	0.756834	0.533335	0.575494	No	No	No	0.4041	0.343016	0.872
FGFR1	161	ENST00000447712.7	A1502G	D501G	0.842599	1.02312	1.02881	0.740731	0.806769	0.901802	0.872218	1.02343	0.890322	0.957102	0.932861	0.872218	0.957102	Neutral	Neutral	Neutral	Neutral	-0.171264	0.0228595	0.0283989	-0.300118	-0.214718	-0.10336	-0.136716	0.0231624	-0.116172	-0.0438456	0.443925	0.118378	0.602206	0.704935	0.155893	0.668397	No	No	No	0.4548	0.246816	0.875
FGFR1	162	ENST00000447712.7	C1503A	D501E	0.877863	0.914932	1.07398	0.678838	0.848008	1.04818	0.78959	0.98196	0.921928	0.7784	0.896397	0.848008	0.921928	Neutral	Neutral	Neutral	Neutral	-0.130265	-0.0889055	0.071374	-0.387373	-0.164865	0.0470567	-0.236241	-0.0182051	-0.0812886	-0.250515	0.377959	0.223129	0.249397	0.671091	0.254359	0.399	No	No	No	0.2424	0.251764	0.699
FGFR1	163	ENST00000447712.7	C1503G	D501E	0.916606	0.915206	0.788316	2.54665	0.879247	0.983582	1.06008	0.947526	0.918809	1.03446	0.915906	0.983582	0.947526	Neutral	Neutral	Neutral	Neutral	-0.0870777	-0.0886059	-0.237856	0.934779	-0.128689	-0.0165548	0.0583466	-0.0539011	-0.0846767	0.0338842	0.853654	0.757564	0.67007	0.896609	0.587368	0.706108	No	No	No	0.2424	0.251764	0.699
FGFR1	164	ENST00000447712.7	A1504C	K502Q	1.12754	0.980056	0.729802	1.205	1.10556	1.01619	0.869852	0.983965	1.08933	1.72717	1.0538	1.01619	1.08933	Neutral	Neutral	Neutral	Neutral	0.120042	-0.020146	-0.314981	0.186481	0.100356	0.0160566	-0.139433	-0.0161647	0.0855659	0.546483	0.711081	0.927432	0.0883447	0.851678	0.6624	0.22915	No	No	No	0.2138	0.326104	0.637
FGFR1	165	ENST00000447712.7	A1504G	K502E	1.09321	1.22283	1.28832	1.06133	0.892168	0.808325	0.867315	0.866095	0.887847	1.14197	1.15802	0.867315	0.887847	Neutral	Neutral	Neutral	Neutral	0.0891195	0.201165	0.253343	0.0595247	-0.114101	-0.212791	-0.142353	-0.143761	-0.118955	0.132754	0.245139	0.107218	0.616578	0.518733	0.143663	0.678552	No	No	No	0.362	0.235198	0.652
FGFR1	166	ENST00000447712.7	A1505T	K502M	1.07786	1.18589	0.677429	3.22258	1.05882	1.05785	0.778897	0.940619	0.989141	0.703635	1.13188	1.05785	0.940619	Neutral	Neutral	Neutral	Neutral	0.0749812	0.170493	-0.389451	1.17018	0.0571515	0.0562357	-0.249877	-0.0612169	-0.0109181	-0.351495	0.487937	0.633062	0.170933	0.727218	0.531739	0.313954	No	No	No	0.5356	0.537174	0.779
FGFR1	167	ENST00000447712.7	A1505C	K502T	1.13491	2.84458	0.991369	2.103	1.02672	0.972514	0.862689	0.998737	0.92111	0.772507	1.61895	0.972514	0.92111	Neutral	Neutral	Neutral	Neutral	0.126552	1.04541	-0.00866867	0.743363	0.0263725	-0.0278709	-0.147702	-0.00126372	-0.0821762	-0.258114	0.113698	0.602426	0.259843	0.311705	0.513873	0.408815	No	No	No	0.394	0.373064	0.769
FGFR1	168	ENST00000447712.7	A1505G	K502R	1.68049	0.9762	0.984875	1.61955	1.02623	1.14923	0.774286	0.899697	0.967398	1.58842	1.30221	1.02623	0.967398	Neutral	Neutral	Neutral	Neutral	0.519086	-0.0240874	-0.0152404	0.482149	0.0258966	0.139094	-0.255814	-0.105698	-0.0331454	0.462738	0.52918	0.747551	0.400116	0.752801	0.585347	0.531072	No	No	No	0.0897	0.145896	0.349
FGFR1	169	ENST00000447712.7	G1506T	K502N	0.879905	1.16851	0.867097	4.00745	1.00046	0.97212	0.79426	0.911747	0.947516	0.834437	1.02421	0.97212	0.911747	Neutral	Neutral	Neutral	Neutral	-0.127941	0.155733	-0.142605	1.38816	0.000455603	-0.0282757	-0.230344	-0.0923932	-0.0539117	-0.180998	0.345909	0.372437	0.278012	0.643041	0.36992	0.42343	No	No	No	0.6931	0.204805	0.59
FGFR1	170	ENST00000447712.7	G1506C	K502N	1.00691	0.831213	0.670309	1.19608	0.97244	0.962785	0.90652	0.887976	0.881594	1.86389	0.91906	0.962785	0.887976	Neutral	Neutral	Neutral	Neutral	0.00688374	-0.184869	-0.400016	0.179051	-0.0279472	-0.0379251	-0.0981419	-0.11881	-0.126024	0.622666	0.456786	0.567701	0.694109	0.713917	0.49363	0.721727	No	No	No	0.6931	0.204805	0.59
FGFR1	171	ENST00000447712.7	G1507A	D503N	0.805834	1.07914	1.69476	0.939405	1.68514	1.06591	1.11213	1.04403	1.11419	1.5072	1.00927	1.11213	1.11419	Neutral	Neutral	Neutral	Neutral	-0.215878	0.0761606	0.527541	-0.0625083	0.521848	0.0638275	0.106274	0.0430881	0.108129	0.410255	0.989479	0.0192536	0.122456	0.931561	0.0355684	0.262656	No	No	No	0.1256	0.15797	0.316
FGFR1	172	ENST00000447712.7	G1507T	D503Y	0.975523	0.815347	1.26827	0.865291	1.2364	0.956207	1.39778	0.890598	1.05958	0.869235	0.920407	1.2364	0.890598	Neutral	Neutral	Neutral	Neutral	-0.0247818	-0.204142	0.237655	-0.144689	0.212206	-0.0447806	0.334882	-0.115862	0.0578687	-0.140142	0.632104	0.0896979	0.482352	0.802849	0.125498	0.593262	No	No	No	0.3208	0.296109	0.557
FGFR1	173	ENST00000447712.7	G1507C	D503H	0.951111	0.870338	1.11392	2.88086	0.99572	0.948796	1.25738	0.949297	0.921548	2.08769	1.03252	0.99572	0.949297	Neutral	Neutral	Neutral	Neutral	-0.0501246	-0.138874	0.107888	1.05809	-0.00428921	-0.0525618	0.229033	-0.0520331	-0.0817005	0.736056	0.519482	0.566158	0.555939	0.746309	0.492935	0.641153	No	No	No	0.3657	0.295077	0.518
FGFR1	174	ENST00000447712.7	A1508T	D503V	0.897858	1.145	0.655867	2.56823	1.04565	1.38855	1.48465	1.08418	1.12326	1.18462	1.02143	1.38855	1.12326	Neutral	Neutral	Neutral	Neutral	-0.107744	0.135403	-0.421797	0.943218	0.0446352	0.328259	0.395176	0.0808197	0.116231	0.169425	0.831702	0.00931181	0.332811	0.888458	0.0186006	0.475607	No	No	No	0.2395	0.350185	0.56
FGFR1	175	ENST00000447712.7	A1508C	D503A	54.3684	0.8809	0.86819	1.31663	1.17788	1.06991	1.18119	1.0211	1.0762	1.1009	1.09876	1.17788	1.0762	Neutral	Neutral	Neutral	Neutral	3.99578	-0.126811	-0.141345	0.275075	0.163713	0.0675726	0.166524	0.0208811	0.073434	0.0961296	0.428426	0.17949	0.654496	0.698148	0.215952	0.697703	No	No	No	0.1971	0.219154	0.305
FGFR1	176	ENST00000447712.7	A1508G	D503G	0.937195	1.12176	1.08483	1.03021	1.10822	1.12392	0.878722	0.965133	1.11063	1.57752	1.05752	1.10822	1.11063	Neutral	Neutral	Neutral	Neutral	-0.0648644	0.114895	0.0814244	0.029767	0.102753	0.116826	-0.129287	-0.0354891	0.104929	0.455852	0.344515	0.768097	0.150688	0.64174	0.592556	0.290768	No	No	No	0.1968	0.207836	0.378
FGFR1	177	ENST00000447712.7	C1509A	D503E	0.852139	1.03703	1.99547	0.816346	1.06695	1.06012	0.917359	0.99997	1.01268	0.860036	0.944585	1.06012	0.99997	Neutral	Neutral	Neutral	Neutral	-0.160005	0.0363618	0.690878	-0.202917	0.0648053	0.0583798	-0.0862562	-3.04942e-05	0.0126002	-0.150781	0.979122	0.909921	0.599429	0.928958	0.656539	0.666808	No	No	No	0.0756	0.109409	0.306
FGFR1	178	ENST00000447712.7	C1509G	D503E	0.896266	0.692039	0.644162	0.926109	0.903357	2.40974	0.679876	1.08115	1.05951	0.752082	0.794153	0.903357	1.05951	Neutral	Neutral	Neutral	Neutral	-0.109518	-0.368113	-0.439805	-0.0767632	-0.101637	0.879517	-0.385845	0.0780235	0.057811	-0.28491	0.17868	0.767749	0.577442	0.427307	0.592556	0.654053	No	No	No	0.0756	0.109409	0.306
FGFR1	179	ENST00000447712.7	A1510C	K504Q	1.03724	0.771045	0.654991	1.85625	0.869347	0.907303	0.980711	0.844746	0.972298	1.00556	0.904143	0.907303	0.972298	Neutral	Neutral	Neutral	Neutral	0.0365638	-0.260008	-0.423134	0.618557	-0.140013	-0.0972791	-0.0194774	-0.16872	-0.0280929	0.00554463	0.711622	0.374887	0.495094	0.851678	0.37198	0.601731	No	No	No	0.2497	0.258947	0.442
FGFR1	180	ENST00000447712.7	A1510G	K504E	0.734051	1.18574	1.42222	0.613918	0.920589	0.797242	0.797969	0.781141	0.766972	0.976257	0.959893	0.797969	0.781141	Neutral	Neutral	Neutral	Neutral	-0.309176	0.170363	0.352221	-0.487894	-0.0827419	-0.226597	-0.225685	-0.246999	-0.265305	-0.0240298	0.536305	0.066574	0.0886187	0.755728	0.0985915	0.22915	No	No	No	0.6163	0.394949	0.486
FGFR1	181	ENST00000447712.7	A1511T	K504I	1.10473	1.06903	0.747475	0.811249	0.795217	0.839506	0.983391	0.890909	0.976248	1.05943	0.940141	0.839506	0.976248	Neutral	Neutral	Neutral	Neutral	0.0995996	0.0667555	-0.291055	-0.209181	-0.229141	-0.174941	-0.0167485	-0.115513	-0.0240388	0.0577304	0.497441	0.148239	0.720091	0.734469	0.185413	0.736136	No	No	No	0.7121	0.442755	0.617
FGFR1	182	ENST00000447712.7	A1511C	K504T	2.5541	0.724416	1.14112	0.943929	0.716252	0.963655	0.735029	0.776542	0.836824	0.818971	1.04253	0.735029	0.818971	Neutral	Neutral	Neutral	Neutral	0.937702	-0.32239	0.132012	-0.0577039	-0.333723	-0.0370217	-0.307845	-0.252904	-0.178141	-0.199706	0.723108	0.0202339	0.0474547	0.856814	0.0371844	0.163653	No	No	No	0.5912	0.369249	0.608
FGFR1	183	ENST00000447712.7	A1511G	K504R	1.02173	1.0585	1.11481	21.1775	0.914944	0.893996	0.94618	0.973154	0.868973	0.913299	1.08665	0.914944	0.913299	Neutral	Neutral	Neutral	Neutral	0.021499	0.0568517	0.108681	3.05294	-0.0888922	-0.112055	-0.0553228	-0.0272132	-0.140443	-0.0906918	0.403624	0.375779	0.378434	0.686301	0.372677	0.513172	No	No	No	0.0789	0.140347	0.235
FGFR1	184	ENST00000447712.7	A1512T	K504N	1.41353	0.939416	1.14655	0.988051	1.05625	0.899562	0.94047	0.907747	0.812018	0.99913	1.0673	0.94047	0.907747	Neutral	Neutral	Neutral	Neutral	0.346091	-0.0624966	0.136757	-0.0120208	0.0547289	-0.105847	-0.0613759	-0.0967896	-0.208233	-0.000870445	0.943713	0.692186	0.307082	0.917758	0.562276	0.451303	No	No	No	0.79	0.213685	0.478
FGFR1	185	ENST00000447712.7	A1512C	K504N	0.87929	1.20188	1.55728	1.43053	1.14691	0.941751	0.827454	0.970213	0.895307	0.803934	1.3162	0.941751	0.895307	Neutral	Neutral	Neutral	Neutral	-0.12864	0.183888	0.442938	0.358042	0.137069	-0.0600147	-0.189402	-0.0302398	-0.110589	-0.218237	0.601221	0.692658	0.23852	0.788411	0.562428	0.386504	No	No	No	0.79	0.213685	0.478
FGFR1	186	ENST00000447712.7	C1513A	P505T	0.986297	0.765141	1.42441	0.959787	1.24323	0.947314	0.813762	0.897183	0.903985	1.28538	0.973042	0.947314	0.903985	Neutral	Neutral	Neutral	Neutral	-0.013798	-0.267695	0.35376	-0.0410439	0.21771	-0.0541252	-0.206087	-0.108495	-0.100942	0.251058	0.756553	0.87497	0.994407	0.866982	0.643245	0.858225	No	No	No	0.2243	0.380321	0.649
FGFR1	187	ENST00000447712.7	C1513T	P505S	0.982054	0.957915	0.809939	2.98622	0.872665	0.897799	0.853336	0.960521	0.899425	1.03576	0.969984	0.872665	0.960521	Neutral	Neutral	Neutral	Neutral	-0.0181093	-0.0429966	-0.210796	1.09401	-0.136203	-0.107809	-0.158602	-0.0402791	-0.105999	0.0351319	0.625638	0.00808547	0.656216	0.800036	0.0163661	0.698635	No	No	No	0.2949	0.38637	0.612
FGFR1	188	ENST00000447712.7	C1513G	P505A	1.3638	0.907001	0.836507	1.11574	0.700413	0.684762	1.07735	0.938119	0.767512	0.895345	1.01137	0.700413	0.895345	Neutral	Neutral	Neutral	Neutral	0.310275	-0.0976114	-0.17852	0.109519	-0.356086	-0.378684	0.0745011	-0.0638783	-0.264601	-0.110546	0.844191	0.0239336	0.157022	0.893786	0.0430622	0.296813	No	No	No	0.1456	0.403637	0.544
FGFR1	189	ENST00000447712.7	C1514A	P505H	0.800318	0.81367	0.983812	0.770382	1.07988	0.904137	1.14084	0.873908	0.969511	0.827844	0.806994	1.07988	0.873908	Neutral	Neutral	Neutral	Neutral	-0.222746	-0.2062	-0.0163209	-0.260869	0.0768458	-0.100775	0.131763	-0.13478	-0.0309632	-0.18893	0.0157756	0.722861	0.243721	0.0842508	0.573516	0.392159	No	No	No	0.4439	0.557774	0.689
FGFR1	190	ENST00000447712.7	C1514T	P505L	0.937563	1.06968	0.917829	0.614501	1.08583	0.752061	1.04516	0.928372	1.02307	0.977471	0.927696	1.04516	0.977471	Neutral	Neutral	Neutral	Neutral	-0.0644713	0.0673636	-0.0857437	-0.486945	0.0823424	-0.284938	0.0441681	-0.0743227	0.0228112	-0.022787	0.359373	0.580932	0.736798	0.652134	0.50029	0.745685	No	No	No	0.2357	0.365342	0.727
FGFR1	191	ENST00000447712.7	C1514G	P505R	1.16927	0.817023	1.04256	0.760918	0.794225	0.977845	1.34398	0.925685	0.945394	1.04102	0.929793	0.977845	0.945394	Neutral	Neutral	Neutral	Neutral	0.156379	-0.202087	0.0416822	-0.273229	-0.230388	-0.0224039	0.295638	-0.0772214	-0.0561535	0.0402018	0.534356	0.894077	0.695093	0.755728	0.649196	0.722002	No	No	No	0.4336	0.34104	0.752
FGFR1	192	ENST00000447712.7	A1516T	N506Y	0.739438	0.972095	1.25385	0.739721	1.16267	0.990631	0.987021	1.13497	1.07961	1.12782	0.855908	0.990631	1.12782	Neutral	Neutral	Neutral	Neutral	-0.301865	-0.0283015	0.226222	-0.301482	0.150715	-0.0094134	-0.0130635	0.126604	0.0766036	0.120283	0.452845	0.671437	0.0198388	0.711144	0.550408	0.0825358	No	No	No	0.1848	0.305865	0.673
FGFR1	193	ENST00000447712.7	A1516C	N506H	1.09374	0.99234	0.839716	0.807796	0.95426	1.57352	1.34302	1.0914	1.07974	0.741923	0.916028	1.34302	1.07974	Neutral	Neutral	Neutral	Neutral	0.0896003	-0.00768906	-0.174691	-0.213445	-0.046819	0.453317	0.294924	0.0874652	0.0767198	-0.29851	0.51528	0.0176586	0.607639	0.745673	0.0331613	0.673523	No	No	No	0.1046	0.282973	0.432
FGFR1	194	ENST00000447712.7	A1516G	N506D	0.71371	0.963222	0.863022	2.55451	1.26593	0.995196	0.811358	0.927399	0.957964	0.741333	0.913122	0.995196	0.927399	Neutral	Neutral	Neutral	Neutral	-0.337279	-0.0374715	-0.147315	0.937861	0.235804	-0.0048151	-0.209046	-0.0753717	-0.0429447	-0.299305	0.93776	0.95053	0.17647	0.917418	0.671353	0.321504	No	No	No	0.213	0.100366	0.239
FGFR1	195	ENST00000447712.7	A1517T	N506I	1.19063	0.894968	1.27864	1.43361	1.03522	0.837764	0.911566	0.994008	0.97293	0.649023	1.23463	0.911566	0.97293	Neutral	Neutral	Neutral	Neutral	0.17448	-0.110967	0.245795	0.360193	0.034613	-0.177018	-0.0925915	-0.00601052	-0.0274427	-0.432288	0.73822	0.416165	0.135377	0.862141	0.400273	0.276274	No	No	No	0.2244	0.318346	0.628
FGFR1	196	ENST00000447712.7	A1517C	N506T	0.855835	0.928539	1.1524	1.64431	0.921647	0.864633	1.17082	1.07569	1.07322	0.939869	1.04047	0.921647	1.07322	Neutral	Neutral	Neutral	Neutral	-0.155677	-0.074143	0.141847	0.497318	-0.0815925	-0.14545	0.157703	0.0729582	0.0706623	-0.0620148	0.942905	0.803517	0.900235	0.917758	0.606339	0.822165	No	No	No	0.1021	0.128913	0.221
FGFR1	197	ENST00000447712.7	A1517G	N506S	0.938804	0.831356	0.913386	0.717618	0.912014	1.1378	1.1624	0.997455	1.04671	1.10217	0.872371	1.1378	1.04671	Neutral	Neutral	Neutral	Neutral	-0.0631482	-0.184698	-0.0905972	-0.331817	-0.0920999	0.129092	0.150483	-0.00254786	0.0456485	0.0972804	0.0237055	0.531413	0.764681	0.111162	0.473326	0.759641	No	No	No	0.0598	0.148148	0.226
FGFR1	198	ENST00000447712.7	C1518A	N506K	0.866643	1.22213	1.16439	1.69304	0.929811	0.942259	1.40384	0.941739	0.994564	1.05473	1.19326	0.942259	0.994564	Neutral	Neutral	Neutral	Neutral	-0.143128	0.200593	0.152197	0.526526	-0.0727741	-0.0594751	0.33921	-0.060027	-0.00545087	0.053284	0.688061	0.489091	0.878973	0.836882	0.447508	0.810207	No	No	No	0.3837	0.136726	0.398
FGFR1	199	ENST00000447712.7	C1518G	N506K	0.944717	0.83522	1.27944	0.596116	1.18586	1.4216	0.938808	0.863334	0.967878	1.4523	0.889968	1.18586	0.967878	Neutral	Neutral	Neutral	Neutral	-0.0568703	-0.18006	0.246422	-0.51732	0.170467	0.351783	-0.0631443	-0.146954	-0.0326495	0.373145	0.393136	0.121169	0.648214	0.681238	0.158737	0.693689	No	No	No	0.3837	0.136726	0.399
FGFR1	200	ENST00000447712.7	C1519A	R507S	0.80723	0.902299	0.714225	1.69648	1.15767	0.737183	1.04269	0.921093	0.86038	0.939752	0.854765	1.04269	0.921093	Neutral	Neutral	Neutral	Neutral	-0.214146	-0.102809	-0.336557	0.528557	0.146413	-0.30492	0.0418016	-0.0821943	-0.150381	-0.062139	0.640112	0.681894	0.322955	0.806276	0.556005	0.466038	No	No	No	0.4439	0.154962	0.41
FGFR1	201	ENST00000447712.7	C1519T	R507C	2.3523	0.908965	0.895462	0.805554	1.11122	0.96174	1.02998	0.909592	0.864608	1.38165	0.902214	1.02998	0.909592	Neutral	Neutral	Neutral	Neutral	0.855392	-0.0954491	-0.110415	-0.216225	0.105459	-0.0390109	0.0295357	-0.0947592	-0.145479	0.323278	0.92371	0.753274	0.896957	0.914191	0.586574	0.82038	No	No	No	0.1239	0.373399	0.503
FGFR1	202	ENST00000447712.7	C1519G	R507G	0.892412	0.982515	0.800656	1.14409	0.917882	0.925268	0.803371	0.783493	0.774217	0.990985	0.937463	0.917882	0.783493	Neutral	Neutral	Neutral	Neutral	-0.113827	-0.01764	-0.222324	0.134613	-0.0856867	-0.0776715	-0.218938	-0.243993	-0.255903	-0.00905584	0.573585	0.188593	0.104857	0.773967	0.224174	0.245978	No	No	No	0.2748	0.158075	0.399
FGFR1	203	ENST00000447712.7	G1520A	R507H	1.84541	1.00672	1.09386	0.762678	0.874558	0.882972		0.982582	0.892706	0.966469	1.05029	0.878765	0.966469	Neutral	Neutral	Neutral	Neutral	0.612699	0.00669875	0.0897132	-0.270919	-0.134037	-0.124462		-0.0175711	-0.113498	-0.0341061	0.919772	0.276222	0.545137	0.913123	0.299725	0.634301	No	No	No	0.092	0.263708	0.419
FGFR1	204	ENST00000447712.7	G1520T	R507L	0.922058	0.899517	0.702723	1.25392	0.972466	0.876439	0.860874	0.904609	0.979657	0.88619	0.910788	0.876439	0.904609	Neutral	Neutral	Neutral	Neutral	-0.0811472	-0.105897	-0.352793	0.226274	-0.0279197	-0.131888	-0.149807	-0.100253	-0.0205526	-0.120824	0.510545	0.285828	0.405794	0.74358	0.308226	0.535554	No	No	No	0.2442	0.282637	0.406
FGFR1	205	ENST00000447712.7	G1520C	R507P	0.754421	1.86632	0.943867	0.850988	0.885323	0.99303	1.4609	0.87653	0.975229	1.14428	0.897428	0.99303	0.975229	Neutral	Neutral	Neutral	Neutral	-0.281805	0.623969	-0.0577697	-0.161357	-0.121803	-0.00699428	0.379056	-0.131784	-0.0250831	0.134773	0.827979	0.401531	0.855943	0.886775	0.389898	0.800155	No	No	No	0.8422	0.231842	0.567
FGFR1	206	ENST00000447712.7	G1522A	V508M	0.779294	1.26685	1.10664	1.10977	1.35102	0.910894	0.950953	0.959642	0.933087	0.801441	1.1082	0.950953	0.933087	Neutral	Neutral	Neutral	Neutral	-0.249367	0.236532	0.101326	0.104151	0.300862	-0.0933291	-0.0502911	-0.0411953	-0.0692571	-0.221344	0.883052	0.601239	0.272198	0.905128	0.513081	0.419471	No	No	No	0.1496	0.249659	0.407
FGFR1	207	ENST00000447712.7	G1522T	V508L	1.17636	0.873197	1.08372	1.40439	1.07941	1.41445	1.18834	1.01167	1.0162	0.845559	1.13004	1.18834	1.01167	Neutral	Neutral	Neutral	Neutral	0.162427	-0.135594	0.0803957	0.339604	0.0764136	0.346741	0.172556	0.0116045	0.0160683	-0.167758	0.912834	0.0438767	0.595594	0.911507	0.0705872	0.665397	No	No	No	0.1774	0.182079	0.367
FGFR1	208	ENST00000447712.7	G1522C	V508L	1.01901	0.831093	1.00789	0.976988	1.13297	1.10872	0.722522	1.00358	1.01673	0.917847	0.992436	1.10872	1.00358	Neutral	Neutral	Neutral	Neutral	0.0188346	-0.185013	0.00785438	-0.0232814	0.124843	0.103208	-0.325008	0.00357782	0.016595	-0.085725	0.0682664	0.731888	0.756405	0.224358	0.578587	0.756226	No	No	No	0.1774	0.182079	0.367
FGFR1	209	ENST00000447712.7	T1523A	V508E	0.96449	3.45853	0.9681	0.837418	0.753532	0.739148	0.98252	0.976237	0.983359	0.94714	0.966295	0.753532	0.976237	Neutral	Neutral	Neutral	Neutral	-0.0361556	1.24085	-0.0324195	-0.177432	-0.282984	-0.302257	-0.0176344	-0.0240503	-0.0167811	-0.0543088	0.508005	0.0389535	0.0443373	0.741525	0.0639692	0.156382	No	No	No	0.5425	0.187961	0.445
FGFR1	210	ENST00000447712.7	T1523C	V508A	1.00635	0.841	1.11932	0.671018	0.952378	0.874796	0.926909	1.01164	0.984711	0.709385	0.923675	0.926909	0.984711	Neutral	Neutral	Neutral	Neutral	0.0063294	-0.173164	0.112724	-0.398959	-0.0487935	-0.133764	-0.0759003	0.0115736	-0.0154074	-0.343357	0.424414	0.371784	0.252995	0.697421	0.369545	0.40161	No	No	No	0.2924	0.0846798	0.366
FGFR1	211	ENST00000447712.7	T1523G	V508G	0.759231	0.922719	1.06097	1.06343	0.903968	0.966958	0.962705	0.982595	0.983113	1.12217	0.991846	0.962705	0.983113	Neutral	Neutral	Neutral	Neutral	-0.275449	-0.0804305	0.0591866	0.0614988	-0.100961	-0.0336004	-0.0380084	-0.0175582	-0.0170308	0.115261	0.562629	0.548115	0.902423	0.767951	0.482977	0.822357	No	No	No	0.4037	0.175904	0.47
FGFR1	212	ENST00000447712.7	A1525T	T509S	1.41297	0.859896	0.624975	0.800542	1.12671	1.07998	1.01371	1.01685	0.989669	1.0293	0.830219	1.07998	1.01685	Neutral	Neutral	Neutral	Neutral	0.345697	-0.150944	-0.470044	-0.222467	0.119303	0.0769456	0.0136197	0.01671	-0.010385	0.0288798	0.398808	0.482495	0.921254	0.684218	0.44376	0.8288	No	No	No	0.1469	0.14033	0.287
FGFR1	213	ENST00000447712.7	A1525C	T509P	0.935415	0.878396	1.04256	2.22639	0.71135	0.950397	1.03746	1.00836	1.12927	1.12514	0.988989	0.950397	1.12514	Neutral	Neutral	Neutral	Neutral	-0.0667647	-0.129658	0.0416822	0.800382	-0.340591	-0.0508755	0.0367762	0.00832951	0.121575	0.117911	0.756542	0.222443	0.537036	0.866982	0.25387	0.627525	No	No	No	0.8184	0.394508	0.675
FGFR1	214	ENST00000447712.7	A1525G	T509A	1.02487	1.02818	0.91147	1.07917	0.898062	0.985373	1.0228	0.98485	1.06064	0.796931	1.02652	0.985373	0.98485	Neutral	Neutral	Neutral	Neutral	0.024562	0.0277859	-0.0926962	0.0761892	-0.107516	-0.0147347	0.0225454	-0.0152661	0.0588727	-0.226987	0.122643	0.724585	0.510044	0.327237	0.574192	0.612732	No	No	No	0.1204	0.193552	0.248
FGFR1	215	ENST00000447712.7	C1526A	T509N	1.2514	0.829485	1.14076	1.11181	0.948561	0.832195	0.904357	0.999612	0.934969	1.09087	1.12628	0.904357	0.999612	Neutral	Neutral	Neutral	Neutral	0.224259	-0.18695	0.131694	0.105988	-0.0528087	-0.183688	-0.100531	-0.000388386	-0.0672423	0.0869787	0.948982	0.245779	0.953026	0.917758	0.272942	0.842293	No	No	No	0.3023	0.226431	0.414
FGFR1	216	ENST00000447712.7	C1526T	T509I	0.802715	1.34099	1.8197	0.9348	1.0036	1.05859	1.24764	0.961102	1.09182	1.15157	1.1379	1.05859	1.09182	Neutral	Neutral	Neutral	Neutral	-0.219756	0.293411	0.598669	-0.0674226	0.00358935	0.0569356	0.221253	-0.0396749	0.0878459	0.141129	0.787967	0.343611	0.656975	0.875913	0.34758	0.699088	No	No	No	0.2637	0.147327	0.356
FGFR1	217	ENST00000447712.7	C1526G	T509S	0.576475	0.779097	0.725197	1.03921	0.818275	0.887701	0.922903	1.00646	0.878771	0.896274	0.752147	0.887701	0.896274	Neutral	Neutral	Neutral	Neutral	-0.550822	-0.249619	-0.321311	0.0384567	-0.200557	-0.119121	-0.0802307	0.00643568	-0.129231	-0.109509	0.151393	0.169203	0.421573	0.380483	0.205958	0.548583	No	No	No	0.1469	0.14033	0.389
FGFR1	218	ENST00000447712.7	A1528C	K510Q	12.2772	1.07647	1.28411	1.01102	0.978493	1.03766	0.899406	1.07188	1.14366	1.74768	1.18029	0.978493	1.14366	Neutral	Neutral	Neutral	Neutral	2.50774	0.0736848	0.250066	0.0109576	-0.0217412	0.0369726	-0.106021	0.0694136	0.134233	0.558291	0.374285	0.747482	0.0326836	0.668954	0.585347	0.124296	No	No	No	0.2596	0.216687	0.505
FGFR1	219	ENST00000447712.7	A1528G	K510E	1.05292	2.4572	1.1824	0.612476	0.989899	1.24276	0.70154	1.07207	1.00927	0.995728	1.11766	0.989899	1.00927	Neutral	Neutral	Neutral	Neutral	0.0515638	0.899023	0.167547	-0.490246	-0.0101522	0.217338	-0.354478	0.0695917	0.00922452	-0.00428121	0.770274	0.607438	0.916818	0.87309	0.516809	0.827042	No	No	No	0.506	0.199577	0.488
FGFR1	220	ENST00000447712.7	A1529T	K510I	1.06869	1.13834	1.61461	0.97575	1.1663	1.25096	1.29952	1.21423	1.21765	1.01792	1.10352	1.25096	1.21423	Neutral	Neutral	Neutral	Neutral	0.0664327	0.129572	0.479094	-0.0245488	0.15384	0.223911	0.261992	0.194111	0.196923	0.01776	0.752702	0.0303421	0.274151	0.86695	0.0521557	0.420217	No	No	No	0.7693	0.170761	0.496
FGFR1	221	ENST00000447712.7	A1529C	K510T	2.01537	0.875585	1.12515	1.0105	1.13004	1.01538	1.01215	1.04468	1.21742	1.49223	1.06782	1.01538	1.21742	Neutral	Neutral	Neutral	Neutral	0.700801	-0.132863	0.117913	0.0104478	0.122257	0.0152609	0.0120719	0.0437091	0.196734	0.400271	0.717965	0.619224	0.0752572	0.855093	0.523007	0.21133	No	No	No	0.2694	0.0504312	0.321
FGFR1	222	ENST00000447712.7	A1529G	K510R	1.21014	0.799068	1.3848	0.86462	1.06203	1.19558	0.895302	1.03342	1.11581	1.14307	1.03738	1.06203	1.11581	Neutral	Neutral	Neutral	Neutral	0.190736	-0.224309	0.325552	-0.145465	0.0601849	0.178633	-0.110594	0.0328747	0.109577	0.133716	0.846452	0.671541	0.483164	0.894004	0.550408	0.593642	No	No	No	0.1178	0.186671	0.381
FGFR1	223	ENST00000447712.7	A1530T	K510N	0.854316	1.0754	0.843652	0.911668	0.767375	0.794631	0.900928	1.15451	1.15095	1.19303	0.882992	0.794631	1.15451	Neutral	Neutral	Neutral	Neutral	-0.157454	0.0726917	-0.170015	-0.0924792	-0.26478	-0.229877	-0.10433	0.143677	0.140584	0.1765	0.0523507	0.0401585	0.0025981	0.188634	0.0657295	0.0139742	No	No	No	0.748	0.282087	0.26
FGFR1	224	ENST00000447712.7	A1530C	K510N	0.979155	1.14833	0.58303	0.973498	1.00848	0.847587	1.09523	1.13103	1.14681	0.869558	0.976327	1.00848	1.13103	Neutral	Neutral	Neutral	Neutral	-0.0210653	0.138312	-0.539516	-0.0268592	0.00844366	-0.165362	0.0909622	0.123129	0.136982	-0.139771	0.426764	0.812415	0.810367	0.698148	0.611052	0.780329	No	No	No	0.748	0.282087	0.26
FGFR1	225	ENST00000447712.7	G1531A	V511M	0.958345	1.48399	1.1396	0.698483	1.26499	1.19881	1.11889	1.24754	1.29313	1.30309	1.04897	1.19881	1.29313	Neutral	Neutral	Neutral	Neutral	-0.0425479	0.394738	0.130674	-0.358845	0.235061	0.18133	0.112334	0.22117	0.257067	0.264741	0.828725	0.0737912	0.00140143	0.886775	0.107427	0.00821493	No	No	Yes	0.9728	0.840865	0.895
FGFR1	226	ENST00000447712.7	G1531T	V511L	1.08679	1.03937	0.620359	1.10757	1.27854	1.19228	1.31073	1.00599	1.11814	1.38659	1.06308	1.27854	1.11814	Neutral	Neutral	Neutral	Neutral	0.0832253	0.038616	-0.477456	0.102171	0.245717	0.175869	0.270581	0.00597017	0.111665	0.326849	0.550315	0.0190845	0.230578	0.761847	0.0353683	0.377628	No	No	No	0.9714	0.704826	0.873
FGFR1	227	ENST00000447712.7	G1531C	V511L	0.990595	0.932544	7.26772	1.08518	1.00116	1.27453	1.70458	1.18484	1.23423	0.960656	1.03789	1.27453	1.18484	Neutral	Neutral	Neutral	Neutral	-0.00944987	-0.069839	1.98344	0.0817485	0.00116407	0.242575	0.533316	0.169611	0.210451	-0.0401384	0.46777	0.0085582	0.373624	0.719882	0.0171996	0.510514	No	No	No	0.9714	0.704826	0.873
FGFR1	228	ENST00000447712.7	T1532A	V511E	0.431289	0.476626	1.24453	1.20518	0.707704	0.398648	0.442327	0.388495	0.371305	0.67876	0.840903	0.442327	0.388495	Neutral	Neutral	Neutral	Neutral	-0.840977	-0.741024	0.218758	0.186629	-0.34573	-0.919676	-0.815705	-0.945475	-0.990731	-0.387488	0.126565	1.83082e-12	3.8868e-12	0.333663	0	0	No	Yes	Yes	0.9989	0.787338	0.976
FGFR1	229	ENST00000447712.7	T1532C	V511A	1.19961	0.869239	0.867865	1.23091	1.04046	1.16845	1.42536	1.19243	1.0823	0.772118	1.03442	1.16845	1.0823	Neutral	Neutral	Neutral	Neutral	0.181996	-0.140137	-0.141719	0.20775	0.0396601	0.155675	0.354423	0.175997	0.0790839	-0.258618	0.816035	0.063061	0.899285	0.885875	0.0945226	0.8216	No	No	No	0.926	0.434122	0.901
FGFR1	230	ENST00000447712.7	T1532G	V511G	0.900895	1.01468	0.971995	0.723791	1.42784	1.85048	1.42685	1.3542	1.65783	1.35031	0.936445	1.42784	1.3542	Neutral	Neutral	Neutral	Neutral	-0.104366	0.0145772	-0.0284046	-0.323253	0.356165	0.615442	0.355471	0.303211	0.505507	0.300333	0.431219	6.94199e-06	0.00156651	0.698148	1.99e-05	0.00909658	No	Yes	Yes	0.9417	0.854049	0.983
FGFR1	231	ENST00000447712.7	G1534A	A512T	0.41871	0.597507	0.690418	0.630744	0.661558	0.509885	0.667557	0.341788	0.371464	1.24262	0.614125	0.661558	0.371464	Neutral	Neutral	Neutral	Neutral	-0.870577	-0.51499	-0.370459	-0.460856	-0.413157	-0.673571	-0.404131	-1.07357	-0.990302	0.217218	0.00995236	3.90716e-07	0.270741	0.0610211	1.27e-06	0.418909	No	Yes	No	0.9936	0.923544	0.939
FGFR1	232	ENST00000447712.7	G1534T	A512S	0.663352	3.5387	1.08253	1.1524	0.675023	0.403788	0.652572	0.521439	0.582823	0.818023	1.11747	0.652572	0.582823	Neutral	Neutral	Neutral	Neutral	-0.410449	1.26376	0.0793001	0.14185	-0.393009	-0.906864	-0.426834	-0.651163	-0.539872	-0.200865	0.458012	4.58852e-09	2.40433e-05	0.714792	0	0.00019608	No	Yes	Yes	0.9198	0.922801	0.912
FGFR1	233	ENST00000447712.7	G1534C	A512P	0.468814	0.910938	1.18708	2.41853	0.566592	0.418519	0.528139	0.352625	0.35126	0.896731	1.04901	0.528139	0.352625	Neutral	Neutral	Neutral	Neutral	-0.757549	-0.093281	0.171499	0.883162	-0.568116	-0.871034	-0.638396	-1.04235	-1.04623	-0.108999	0.892078	1.87734e-12	0.139205	0.90863	0	0.278633	No	Yes	No	0.9975	0.919341	0.962
FGFR1	234	ENST00000447712.7	C1535A	A512D	0.496571	0.671333	0.772889	1.44402	0.612317	0.395062	0.414027	0.336933	0.315926	0.859651	0.722111	0.414027	0.336933	Neutral	Neutral	Neutral	Neutral	-0.700028	-0.398489	-0.25762	0.367433	-0.490505	-0.928713	-0.881824	-1.08787	-1.15225	-0.151229	0.180648	7.01486e-15	0.129194	0.430356	0	0.269422	No	Yes	No	0.9998	0.860534	0.956
FGFR1	235	ENST00000447712.7	C1535T	A512V	0.396505	0.630988	0.944707	0.981157	0.474872	0.441968	0.505358	0.344287	0.346901	0.745909	0.787847	0.474872	0.346901	Neutral	Neutral	Neutral	Neutral	-0.925066	-0.460469	-0.0568803	-0.0190232	-0.744709	-0.816517	-0.682488	-1.06628	-1.05872	-0.293151	0.0694483	2.94978e-14	0.0855775	0.226308	0	0.227474	No	Yes	No	0.9914	0.920884	0.964
FGFR1	236	ENST00000447712.7	C1535G	A512G	0.963589	2.03527	0.788715	0.991809	1.7238	2.57471	1.49683	1.19285	1.21659	1.17282	0.977699	1.7238	1.19285	Neutral	Neutral	Potentially resistant	Neutral	-0.0370909	0.710627	-0.237351	-0.00822514	0.544531	0.945738	0.403349	0.176348	0.196048	0.159412	0.927979	1.58798e-10	0.00115632	0.915341	0	0.00687567	No	Yes	Yes	0.9601	0.920624	0.925
FGFR1	237	ENST00000447712.7	G1537A	V513M	0.940971	1.28809	0.838254	0.854184	0.956918	0.864954	0.706147	0.795543	0.96802	1.60369	0.897577	0.864954	0.96802	Neutral	Neutral	Neutral	Neutral	-0.0608433	0.253162	-0.176434	-0.157609	-0.0440374	-0.145079	-0.347932	-0.22873	-0.032503	0.472306	0.627971	0.0656407	0.611662	0.801704	0.0974284	0.67647	No	No	No	0.9555	0.904219	0.861
FGFR1	238	ENST00000447712.7	G1537T	V513L	0.860629	2.85286	0.746549	1.24056	0.794865	0.733137	0.575722	0.794655	0.822851	0.785934	1.0506	0.733137	0.794655	Neutral	Neutral	Neutral	Neutral	-0.150091	1.04832	-0.292294	0.215567	-0.229583	-0.310423	-0.552131	-0.229847	-0.19498	-0.240883	0.626073	0.000195127	0.001574	0.800036	0.00048673	0.00911872	No	Yes	Yes	0.9051	0.888816	0.691
FGFR1	239	ENST00000447712.7	G1537C	V513L	0.866401	0.931861	1.03655	2.95452	0.786689	0.664057	0.953703	0.719867	0.775402	1.49459	0.984206	0.786689	0.775402	Neutral	Neutral	Neutral	Neutral	-0.143407	-0.070572	0.0358996	1.08334	-0.239922	-0.409387	-0.0474032	-0.328689	-0.254373	0.401853	0.567479	0.017157	0.781564	0.77074	0.0323732	0.765801	No	No	No	0.9051	0.888816	0.691
FGFR1	240	ENST00000447712.7	T1538A	V513E	0.707133	0.462918	0.435245	1.01347	0.458835	0.301142	0.42396	0.364618	0.321563	0.557606	0.585026	0.42396	0.364618	Neutral	Neutral	Neutral	Neutral	-0.346536	-0.770205	-0.831847	0.0133788	-0.779065	-1.20017	-0.858116	-1.00891	-1.13456	-0.584102	0.0218433	1.1866e-21	4.95541e-16	0.105746	0	0	No	Yes	Yes	0.9995	0.902716	0.903
FGFR1	241	ENST00000447712.7	T1538C	V513A	1.05982	2.31417	0.755559	0.831491	0.853704	0.91805	1.12147	1.04486	0.962809	1.51914	0.945657	0.91805	1.04486	Neutral	Neutral	Neutral	Neutral	0.0581017	0.839051	-0.280298	-0.184535	-0.15817	-0.0855032	0.114637	0.0438852	-0.0378999	0.418145	0.924499	0.651171	0.255045	0.914191	0.541653	0.404087	No	No	No	0.9201	0.899251	0.851
FGFR1	242	ENST00000447712.7	T1538G	V513G	0.510046	0.62629	1.05266	0.788821	0.998758	0.755475	0.503226	0.407632	0.43474	0.784869	0.707556	0.755475	0.43474	Neutral	Neutral	Neutral	Neutral	-0.673255	-0.467941	0.0513232	-0.237216	-0.00124267	-0.280409	-0.686716	-0.89739	-0.833007	-0.242239	0.0928852	0.244994	3.24843e-09	0.274631	0.272677	0	No	No	Yes	0.9818	0.900961	0.952
FGFR1	243	ENST00000447712.7	A1540C	K514Q	0.388889	0.483549	1.04904	7.51104	0.640972	0.446147	0.365696	0.280805	0.247504	0.678452	0.766295	0.446147	0.280805	Neutral	Neutral	Neutral	Neutral	-0.944463	-0.726603	0.0478775	2.01637	-0.444769	-0.807106	-1.00595	-1.2701	-1.39633	-0.387941	0.985056	2.21742e-14	0.0829749	0.929675	0	0.223388	No	Yes	No	0.9995	0.880738	0.977
FGFR1	244	ENST00000447712.7	A1540G	K514E	0.606369	0.722286	0.79732	1.06668	0.519534	0.37011	0.727898	0.327511	0.297886	0.771129	0.759803	0.519534	0.327511	Neutral	Neutral	Neutral	Neutral	-0.500266	-0.325334	-0.226499	0.0645536	-0.654823	-0.993954	-0.317594	-1.11623	-1.21104	-0.2599	0.18088	0.0781179	0.101492	0.430356	0.112027	0.241975	No	No	No	0.9997	0.923527	0.976
FGFR1	245	ENST00000447712.7	A1541T	K514M	0.524119	0.743317	0.55076	0.706433	0.432795	0.502796	0.440437	0.296964	0.266383	0.62348	0.628597	0.440437	0.296964	Neutral	Neutral	Neutral	Neutral	-0.646036	-0.296632	-0.596455	-0.347527	-0.837491	-0.68757	-0.819988	-1.21414	-1.32282	-0.472438	0.0247802	2.0616e-15	0.0626634	0.114801	0	0.192298	No	Yes	No	0.9983	0.919522	0.989
FGFR1	246	ENST00000447712.7	A1541C	K514T	0.36508	0.900741	0.858388	2.5211	0.540592	0.297339	0.605594	0.410149	0.297392	0.646714	0.879564	0.540592	0.410149	Neutral	Neutral	Neutral	Neutral	-1.00764	-0.104538	-0.152699	0.924695	-0.615091	-1.21288	-0.501545	-0.891236	-1.2127	-0.435851	0.494009	0.0718628	0.0623104	0.731491	0.105162	0.191928	No	No	No	0.9981	0.92353	0.99
FGFR1	247	ENST00000447712.7	A1541G	K514R	0.472768	0.591416	1.16452	0.731168	0.537539	0.493403	0.686015	0.412189	0.318281	0.592397	0.661292	0.537539	0.412189	Neutral	Neutral	Neutral	Neutral	-0.749151	-0.525235	0.15231	-0.313112	-0.620754	-0.706428	-0.376856	-0.886274	-1.14482	-0.523578	0.073589	7.00822e-09	2.70229e-14	0.236086	3.58541e-08	0	No	Yes	Yes	0.9872	0.923142	0.974
FGFR1	248	ENST00000447712.7	G1542T	K514N	1.3808	1.73356	0.71502	0.705477	0.518652	0.352838	0.662025	0.285172	0.26705	0.5478	1.04791	0.518652	0.285172	Neutral	Neutral	Neutral	Neutral	0.322661	0.550176	-0.335445	-0.348881	-0.656523	-1.04174	-0.412452	-1.25466	-1.32032	-0.601845	0.87981	9.01859e-13	0.0427987	0.904666	0	0.152724	No	Yes	No	0.9999	0.919748	0.93
FGFR1	249	ENST00000447712.7	G1542C	K514N	0.42375	0.761483	0.855911	0.923659	0.475338	0.684343	0.756221	0.342328	0.241605	1.09299	0.808697	0.684343	0.342328	Neutral	Neutral	Neutral	Neutral	-0.858613	-0.272488	-0.155589	-0.0794127	-0.74373	-0.379295	-0.279421	-1.07198	-1.42045	0.0889176	0.0855056	1.82368e-06	0.216248	0.260647	5.55e-06	0.36476	No	Yes	No	0.9999	0.919748	0.93
FGFR1	250	ENST00000447712.7	A1543T	M515L	1.17351	1.02348	1.01197	1.24807	1.10872	0.539411	0.616733	0.604872	0.659779	0.995398	1.09849	0.616733	0.659779	Neutral	Neutral	Neutral	Neutral	0.159996	0.0232062	0.0118948	0.221602	0.103202	-0.617277	-0.483319	-0.502739	-0.415851	-0.00461274	0.732531	0.270478	0.00446484	0.859854	0.294567	0.0226397	No	No	No	0.7673	0.839997	0.86
FGFR1	251	ENST00000447712.7	A1543C	M515L	0.978352	0.643652	1.02073	0.934126	0.704633	0.629042	0.635	0.633907	0.670119	0.735206	0.956239	0.635	0.670119	Neutral	Neutral	Neutral	Neutral	-0.0218853	-0.440597	0.0205156	-0.068144	-0.350078	-0.463557	-0.454131	-0.455854	-0.4003	-0.307604	0.3918	1.54978e-05	0.00037798	0.681238	4.301e-05	0.00253282	No	Yes	Yes	0.7673	0.839997	0.86
FGFR1	252	ENST00000447712.7	A1543G	M515V	0.599145	0.625603	0.543965	1.07341	0.782404	1.0153	0.572808	0.378401	0.38831	0.734273	0.612374	0.782404	0.38831	Neutral	Neutral	Neutral	Neutral	-0.512251	-0.46904	-0.60887	0.0708412	-0.245384	0.0151856	-0.557204	-0.971801	-0.945951	-0.308875	0.0609012	0.00716577	0.0733705	0.208026	0.0146093	0.208384	No	No	No	0.8316	0.668521	0.921
FGFR1	253	ENST00000447712.7	T1544A	M515K	0.862892	1.08983	1.49495	0.821784	0.753907	0.615681	0.850619	0.940606	1.20641	1.23436	0.976359	0.753907	1.20641	Neutral	Neutral	Neutral	Neutral	-0.147466	0.0860188	0.402092	-0.196277	-0.282487	-0.485027	-0.16179	-0.0612309	0.187648	0.210555	0.844757	0.00150701	0.378361	0.893786	0.00338702	0.513172	No	Yes	No	0.9544	0.464424	0.926
FGFR1	254	ENST00000447712.7	T1544C	M515T	0.89404	1.10833	0.837736	0.826555	1.27535	1.19637	0.742764	0.736981	0.823019	1.33071	0.865888	1.19637	0.823019	Neutral	Neutral	Neutral	Neutral	-0.112005	0.102857	-0.177052	-0.190489	0.243219	0.179289	-0.297377	-0.305193	-0.194776	0.285714	0.470443	0.679593	0.453647	0.72111	0.555243	0.571565	No	No	No	0.9697	0.439982	0.914
FGFR1	255	ENST00000447712.7	T1544G	M515R	0.900774	1.03716	0.918621	1.00707	0.830864	0.874585	0.674052	1.78234	1.74648	1.97899	0.962844	0.830864	1.78234	Neutral	Neutral	Neutral	Potentially resistant	-0.1045	0.0364816	-0.084882	0.00704233	-0.185289	-0.134006	-0.394448	0.57793	0.557604	0.682588	0.0339506	0.0146149	1.54716e-07	0.142419	0.0280862	1.62e-06	No	No	Yes	0.9568	0.782308	0.934
FGFR1	256	ENST00000447712.7	G1545A	M515I	0.497477	21.2626	1.09879	0.64698	0.809884	0.527949	0.804631	0.478795	0.511317	0.78945	0.872887	0.804631	0.511317	Neutral	Neutral	Neutral	Neutral	-0.698206	3.05695	0.0942135	-0.435439	-0.210864	-0.638755	-0.217371	-0.736484	-0.670765	-0.236418	0.661299	0.00027476	7.01015e-07	0.821405	0.00067346	7.06e-06	No	Yes	Yes	0.98	0.85789	0.872
FGFR1	257	ENST00000447712.7	G1545T	M515I	1.21584	0.859934	0.718764	0.725288	0.600362	0.588668	0.724806	0.428344	0.397523	0.835917	0.792611	0.600362	0.428344	Neutral	Neutral	Neutral	Neutral	0.195434	-0.1509	-0.330222	-0.321186	-0.510222	-0.529893	-0.321852	-0.847828	-0.922502	-0.179226	0.3401	3.49724e-06	0.106986	0.63793	1.032e-05	0.248387	No	Yes	No	0.98	0.85789	0.872
FGFR1	258	ENST00000447712.7	G1545C	M515I	0.730531	1.13632	0.614738	0.963317	0.834989	0.469116	0.593277	0.390979	0.450956	1.10493	0.846924	0.593277	0.450956	Neutral	Neutral	Neutral	Neutral	-0.313983	0.127798	-0.48656	-0.0373723	-0.180337	-0.756905	-0.522094	-0.939101	-0.796385	0.0997796	0.290008	6.98419e-07	0.228059	0.580373	2.22e-06	0.374244	No	Yes	No	0.98	0.85789	0.871
FGFR1	259	ENST00000447712.7	T1546A	L516M	0.869174	0.889765	0.946524	2.05173	0.818344	0.575374	0.695513	0.750475	0.887467	0.723308	0.918144	0.695513	0.750475	Neutral	Neutral	Neutral	Neutral	-0.140212	-0.116798	-0.0549587	0.718684	-0.200472	-0.552736	-0.363106	-0.287049	-0.119384	-0.323921	0.945028	0.000140699	0.0228332	0.917758	0.00035774	0.0926614	No	Yes	No	0.9181	0.904512	0.746
FGFR1	260	ENST00000447712.7	T1546G	L516V	0.949729	0.837747	1.08107	1.08413	0.895586	1.03461	1.13014	1.04812	0.927061	1.19396	1.0154	1.03461	1.04812	Neutral	Neutral	Neutral	Neutral	-0.0515791	-0.177039	0.077953	0.0807773	-0.110277	0.0340247	0.122343	0.0469958	-0.075736	0.177277	0.195292	0.885239	0.746375	0.452764	0.646265	0.752001	No	No	No	0.9097	0.436978	0.746
FGFR1	261	ENST00000447712.7	T1547C	L516S	0.773002	0.85426	1.33559	0.842285	0.722435	1.02875	0.627978	0.761166	0.650643	0.755273	0.848273	0.722435	0.755273	Neutral	Neutral	Neutral	Neutral	-0.257473	-0.15752	0.289376	-0.171637	-0.325128	0.0283423	-0.46525	-0.272904	-0.429795	-0.280676	0.521183	0.00922057	0.00250112	0.746987	0.018437	0.0134999	No	No	No	0.9997	0.899937	0.973
FGFR1	262	ENST00000447712.7	T1547G	L516W	0.71536	5.08136	1.12132	0.800341	0.801831	0.659136	0.832085	0.372376	0.469609	0.676296	0.96083	0.801831	0.469609	Neutral	Neutral	Neutral	Neutral	-0.334969	1.62558	0.114506	-0.222717	-0.220858	-0.416825	-0.183821	-0.987851	-0.755855	-0.391124	0.673463	0.00498481	1.6129e-10	0.829617	0.0103226	0	No	No	Yes	0.9996	0.913191	0.971
FGFR1	263	ENST00000447712.7	G1548T	L516F	0.574816	0.737031	0.626944	1.11547	0.434884	0.767901	0.680854	0.4515	0.410843	1.07835	0.681988	0.680854	0.4515	Neutral	Neutral	Neutral	Neutral	-0.553705	-0.305125	-0.466897	0.109273	-0.832676	-0.264094	-0.384408	-0.79518	-0.889544	0.07543	0.116686	4.78098e-07	0.215469	0.315973	1.53e-06	0.363941	No	Yes	No	0.9968	0.9006	0.699
FGFR1	264	ENST00000447712.7	G1548C	L516F	0.54279	0.824147	0.753183	0.798177	0.637389	0.502624	0.797326	0.47023	0.468228	1.56097	0.77568	0.637389	0.47023	Neutral	Neutral	Neutral	Neutral	-0.611033	-0.193406	-0.283447	-0.225425	-0.450375	-0.687912	-0.226492	-0.754533	-0.758799	0.445308	0.0955722	3.39343e-06	0.454195	0.277803	1.004e-05	0.571965	No	Yes	No	0.9968	0.9006	0.699
FGFR1	265	ENST00000447712.7	A1549C	K517Q	0.881462	0.792335	0.728183	1.12375	0.568831	0.488932	0.589545	0.445085	0.407796	0.962319	0.836898	0.568831	0.445085	Neutral	Neutral	Neutral	Neutral	-0.126174	-0.232771	-0.317202	0.116674	-0.564172	-0.715532	-0.528404	-0.80949	-0.896988	-0.0384094	0.364835	8.12652e-10	0.161013	0.658182	0	0.301248	No	Yes	No	0.9716	0.906792	0.786
FGFR1	266	ENST00000447712.7	A1549G	K517E	0.420677	0.675619	0.561716	0.831329	0.481264	0.410708	0.463689	0.317426	0.267525	0.917073	0.618667	0.463689	0.317426	Neutral	Neutral	Neutral	Neutral	-0.865891	-0.392126	-0.576759	-0.18473	-0.73134	-0.889873	-0.768542	-1.14751	-1.31854	-0.086568	0.0173873	6.15608e-16	0.154176	0.0894847	0	0.294974	No	Yes	No	0.9973	0.923256	0.895
FGFR1	267	ENST00000447712.7	A1550T	K517M	0.64515	1.12735	1.06668	3.74505	0.529219	0.632327	0.486005	0.411994	0.382867	0.780276	1.09702	0.529219	0.411994	Neutral	Neutral	Neutral	Neutral	-0.438272	0.119874	0.0645486	1.32044	-0.636352	-0.458349	-0.721536	-0.886746	-0.960067	-0.248107	0.462893	6.87894e-10	0.0878396	0.715427	0	0.22915	No	Yes	No	0.9926	0.921761	0.904
FGFR1	268	ENST00000447712.7	A1550C	K517T	0.529527	0.672892	0.641616	0.768707	0.661173	0.433066	0.409844	0.275722	0.355277	1.27101	0.657254	0.433066	0.355277	Neutral	Neutral	Neutral	Neutral	-0.635772	-0.396171	-0.443765	-0.263045	-0.413739	-0.836866	-0.891978	-1.28836	-1.03486	0.239812	0.0361034	4.01569e-13	0.273212	0.1496	0	0.420217	No	Yes	No	0.9905	0.917417	0.886
FGFR1	269	ENST00000447712.7	A1550G	K517R	1.10904	0.825286	1.15581	1.01522	0.633901	0.568889	0.826115	0.7632	0.709765	1.15716	1.06213	0.633901	0.7632	Neutral	Neutral	Neutral	Neutral	0.103497	-0.192026	0.144801	0.015105	-0.455862	-0.56407	-0.191022	-0.270235	-0.342821	0.145966	0.787537	3.67745e-05	0.134398	0.875913	9.91e-05	0.275183	No	Yes	No	0.4812	0.923431	0.757
FGFR1	270	ENST00000447712.7	G1551T	K517N	0.518742	2.05485	0.855363	1.34406	0.800459	0.391958	0.532836	0.325449	0.352365	1.25375	1.09971	0.532836	0.352365	Neutral	Neutral	Neutral	Neutral	-0.656348	0.720201	-0.156229	0.295698	-0.222569	-0.9366	-0.629541	-1.12255	-1.04309	0.226137	0.891644	0.101774	0.270202	0.90863	0.138368	0.418845	No	No	No	0.9964	0.923494	0.644
FGFR1	271	ENST00000447712.7	G1551C	K517N	0.631945	0.682622	1.10787	0.913047	0.557802	0.519785	0.489543	0.334369	0.346169	0.978848	0.797835	0.519785	0.346169	Neutral	Neutral	Neutral	Neutral	-0.458953	-0.381814	0.10244	-0.0909677	-0.583752	-0.654339	-0.714283	-1.09551	-1.06083	-0.0213794	0.238651	3.42678e-11	0.170902	0.512162	0	0.313954	No	Yes	No	0.9964	0.923494	0.644
FGFR1	272	ENST00000447712.7	T1552A	S518T	0.942345	0.929825	1.0386	1.19552	1.0296	1.16023	1.07526	0.915649	1.03383	1.10244	0.990471	1.07526	1.03383	Neutral	Neutral	Neutral	Neutral	-0.0593842	-0.0727594	0.0378703	0.178585	0.0291669	0.148622	0.0725581	-0.088122	0.033275	0.0975293	0.355323	0.400819	0.991895	0.649988	0.389686	0.857251	No	No	No	0.1072	.	0.247
FGFR1	273	ENST00000447712.7	T1552C	S518P	0.869281	1.05627	0.910545	1.6821	1.11485	1.24734	1.0555	0.889549	0.851477	0.770269	0.983408	1.11485	0.851477	Neutral	Neutral	Neutral	Neutral	-0.140089	0.0547442	-0.0937117	0.520041	0.108721	0.221012	0.054012	-0.117041	-0.160782	-0.261016	0.997904	0.195546	0.087188	0.933373	0.23091	0.228286	No	No	No	0.1236	.	0.416
FGFR1	274	ENST00000447712.7	T1552G	S518A	1.06927	0.952394	0.975624	0.721953	0.852852	1.14938	1.03381	1.10001	1.02065	1.80965	0.964009	1.03381	1.10001	Neutral	Neutral	Neutral	Neutral	0.0669784	-0.0487767	-0.0246775	-0.325796	-0.15917	0.139226	0.0332496	0.0953207	0.0204348	0.593135	0.498461	0.973949	0.0478577	0.735571	0.678932	0.164129	No	No	No	0.0558	.	0.268
FGFR1	275	ENST00000447712.7	C1553T	S518L	0.908946	0.842831	1.14973	0.84078	1.12832	0.744146	0.999331	0.97345	0.921828	1.24987	0.875888	0.999331	0.97345	Neutral	Neutral	Neutral	Neutral	-0.0954695	-0.170989	0.139527	-0.173426	0.12073	-0.295518	-0.000669175	-0.0269088	-0.0813967	0.223041	0.519112	0.541899	0.823256	0.746309	0.479808	0.786629	No	No	No	0.1481	.	0.403
FGFR1	276	ENST00000447712.7	C1553G	S518W	0.966292	0.752826	0.83567	0.635565	1.07342	1.3175	1.09942	0.981206	0.972904	0.922934	0.794248	1.09942	0.972904	Neutral	Neutral	Neutral	Neutral	-0.0342894	-0.283921	-0.179521	-0.453241	0.0708507	0.275734	0.0947848	-0.0189724	-0.0274699	-0.0801972	0.19318	0.136127	0.623411	0.450883	0.173277	0.68036	No	No	No	0.6211	.	0.528
FGFR1	277	ENST00000447712.7	G1555A	D519N	1.07834	0.884426	0.896674	1.66264	0.938246	1.27393	0.909287	1.25476	1.25057	1.51961	0.987506	0.938246	1.25476	Neutral	Neutral	Neutral	Neutral	0.0754203	-0.122816	-0.109063	0.508406	-0.0637434	0.242109	-0.0950946	0.226943	0.223603	0.418455	0.989077	0.786487	0.0141345	0.931508	0.599673	0.0629211	No	No	No	0.372	0.175197	0.404
FGFR1	278	ENST00000447712.7	G1555T	D519Y	1.00234	0.955919	0.906964	0.62369	1.14631	1.20829	1.36408	1.32123	1.41081	1.23438	0.931442	1.20829	1.32123	Neutral	Neutral	Neutral	Neutral	0.00233562	-0.0450819	-0.0976528	-0.472102	0.136547	0.18921	0.310482	0.27856	0.344162	0.210573	0.337218	0.0312805	0.0188424	0.635181	0.0534572	0.0790535	No	No	No	0.9171	0.670244	0.84
FGFR1	279	ENST00000447712.7	G1555C	D519H	0.963941	0.74579	0.930596	0.459088	0.976243	1.12865	1.24522	1.3264	1.49543	1.49193	0.838193	1.12865	1.49193	Neutral	Neutral	Neutral	Neutral	-0.0367251	-0.293311	-0.0719304	-0.778514	-0.0240438	0.121023	0.219309	0.282471	0.402413	0.400069	0.125412	0.287092	0.00199219	0.331921	0.309115	0.0111506	No	No	No	0.9308	0.526192	0.782
FGFR1	280	ENST00000447712.7	A1556T	D519V	1.30761	0.998496	0.692646	0.892606	1.10396	1.42969	0.875157	1.62384	1.64752	1.20731	0.945551	1.10396	1.62384	Neutral	Neutral	Neutral	Potentially resistant	0.268202	-0.00150543	-0.367237	-0.11361	0.0989049	0.35746	-0.133352	0.484793	0.499274	0.188392	0.577087	0.277238	0.00081333	0.775446	0.300604	0.00502916	No	No	Yes	0.9223	0.536513	0.9
FGFR1	281	ENST00000447712.7	A1556C	D519A	7.33055	0.857109	1.0175	0.927866	0.715695	0.944444	1.14854	1.20662	1.48714	1.20321	0.972683	0.944444	1.20662	Neutral	Neutral	Neutral	Neutral	1.99205	-0.15419	0.0173486	-0.0748684	-0.334501	-0.0571584	0.138494	0.187827	0.396855	0.184992	0.53573	0.381973	0.0307422	0.755728	0.377117	0.118365	No	No	No	0.8651	0.418185	0.872
FGFR1	282	ENST00000447712.7	A1556G	D519G	0.829398	1.12956	0.986802	0.486816	0.908944	1.1289	1.28492	1.18416	1.24329	0.899557	0.9081	1.1289	1.18416	Neutral	Neutral	Neutral	Neutral	-0.187055	0.121828	-0.013286	-0.719869	-0.0954722	0.121246	0.250696	0.169036	0.21776	-0.105853	0.251384	0.353051	0.474554	0.527799	0.355672	0.587166	No	No	No	0.7388	0.262748	0.875
FGFR1	283	ENST00000447712.7	C1557A	D519E	0.882217	0.718525	1.02746	1.20502	0.806218	0.917486	0.708126	0.947345	1.00885	0.699404	0.954837	0.806218	0.947345	Neutral	Neutral	Neutral	Neutral	-0.125317	-0.330554	0.0270864	0.186493	-0.215401	-0.0861177	-0.345134	-0.0540916	0.00881136	-0.357526	0.557826	0.0268399	0.191022	0.764419	0.0474274	0.337277	No	No	No	0.7182	0.294302	0.554
FGFR1	284	ENST00000447712.7	C1557G	D519E	1.12662	0.902841	0.836507	1.14631	0.947617	0.948991	0.853565	0.967133	1.14761	0.918156	1.01473	0.947617	0.967133	Neutral	Neutral	Neutral	Neutral	0.119219	-0.102209	-0.17852	0.136548	-0.0538049	-0.0523563	-0.158333	-0.0334191	0.137684	-0.0853876	0.713806	0.360891	0.951922	0.852781	0.362094	0.842293	No	No	No	0.7182	0.294302	0.554
FGFR1	285	ENST00000447712.7	G1558A	A520T	0.943081	0.961535	0.966243	1.36891	0.82668	0.675559	0.989356	1.04057	1.11981	1.23588	0.963889	0.82668	1.11981	Neutral	Neutral	Neutral	Neutral	-0.0586026	-0.039224	-0.0343394	0.314014	-0.190338	-0.392214	-0.0107014	0.0397685	0.113155	0.211783	0.874457	0.0421981	0.335467	0.902851	0.0681086	0.47805	No	No	No	0.8878	0.455831	0.843
FGFR1	286	ENST00000447712.7	G1558T	A520S	0.94505	0.809938	1.2036	1.23974	0.530867	0.797555	0.854349	0.860287	0.998576	0.881322	1.07433	0.797555	0.881322	Neutral	Neutral	Neutral	Neutral	-0.0565174	-0.210798	0.185318	0.214899	-0.633244	-0.226204	-0.157416	-0.150489	-0.00142488	-0.126332	0.835698	0.000524642	0.347411	0.889093	0.00124425	0.486955	No	Yes	No	0.4225	0.307081	0.732
FGFR1	287	ENST00000447712.7	G1558C	A520P	0.857625	0.94211	1.48188	1.01792	0.675783	0.509224	1.07229	0.689886	0.753621	0.718179	0.980013	0.675783	0.718179	Neutral	Neutral	Neutral	Neutral	-0.153588	-0.059633	0.393309	0.0177578	-0.391883	-0.674867	0.0698005	-0.371229	-0.282866	-0.331036	0.887203	0.264093	0.00245671	0.906965	0.288568	0.0133226	No	No	No	0.9934	0.563379	0.879
FGFR1	288	ENST00000447712.7	C1559A	A520E	0.717657	0.80953	0.631158	26.5107	0.504537	0.389904	0.701771	0.478851	0.469744	0.68284	0.763594	0.504537	0.478851	Neutral	Neutral	Neutral	Neutral	-0.331763	-0.211301	-0.4602	3.27755	-0.684114	-0.941854	-0.354149	-0.736365	-0.755568	-0.381495	0.6297	1.94367e-11	1.74564e-08	0.802011	0	2.35028e-07	No	Yes	Yes	0.9969	0.736458	0.891
FGFR1	289	ENST00000447712.7	C1559T	A520V	4.06871	1.0491	0.740101	0.797837	1.01404	0.86267	0.627914	0.861896	0.82688	0.822432	0.92347	0.86267	0.82688	Neutral	Neutral	Neutral	Neutral	1.40333	0.0479346	-0.300968	-0.225851	0.0139426	-0.147723	-0.465353	-0.148621	-0.190096	-0.19549	0.554718	0.0402946	0.00331127	0.764419	0.0658432	0.0172127	No	No	No	0.9683	0.686975	0.777
FGFR1	290	ENST00000447712.7	C1559G	A520G	0.906928	0.684582	1.19947	4.79961	0.672684	0.720405	0.742612	1.13747	1.19712	0.926084	1.0532	0.720405	1.13747	Neutral	Neutral	Neutral	Neutral	-0.0976923	-0.378947	0.181884	1.56854	-0.396479	-0.327941	-0.297582	0.128811	0.179919	-0.0767906	0.34593	0.000484529	0.568539	0.643041	0.00115606	0.649272	No	Yes	No	0.2633	0.398357	0.687
FGFR1	291	ENST00000447712.7	A1561T	T521S	1.39905	0.83546	0.979853	0.920738	1.25604	1.00886	0.937244	1.07166	1.02747	0.778707	0.950295	1.00886	1.02747	Neutral	Neutral	Neutral	Neutral	0.335797	-0.179773	-0.0203532	-0.0825796	0.227963	0.00881819	-0.0648119	0.0692075	0.027097	-0.250121	0.773386	0.566652	0.567839	0.87309	0.492935	0.649141	No	No	No	0.1353	0.237384	0.235
FGFR1	292	ENST00000447712.7	A1561C	T521P	1.69057	1.41003	0.62999	0.873175	0.529509	0.673863	0.916274	0.684476	0.601621	1.3529	1.1416	0.673863	0.684476	Neutral	Neutral	Neutral	Neutral	0.525069	0.34361	-0.462051	-0.13562	-0.635805	-0.394728	-0.0874394	-0.379102	-0.508127	0.302249	0.945802	0.000139209	0.494899	0.917758	0.0003544	0.601731	No	Yes	No	0.5759	0.742059	0.741
FGFR1	293	ENST00000447712.7	A1561G	T521A	0.929915	1.3483	0.857087	0.535002	0.786644	0.869851	1.08293	1.05928	1.01992	1.13977	0.893501	0.869851	1.05928	Neutral	Neutral	Neutral	Neutral	-0.0726622	0.298844	-0.154216	-0.625485	-0.239979	-0.139433	0.0796688	0.0575899	0.0197261	0.130826	0.368145	0.301467	0.617151	0.662822	0.320743	0.678552	No	No	No	0.2173	0.474992	0.472
FGFR1	294	ENST00000447712.7	C1562A	T521K	2.82586	0.772447	0.944681	0.807796	0.812136	0.741371	0.745162	0.990128	1.1137	2.00165	0.876239	0.745162	1.1137	Neutral	Neutral	Neutral	Neutral	1.03881	-0.258192	-0.0569081	-0.213445	-0.208087	-0.299254	-0.294154	-0.0099214	0.10769	0.693969	0.862371	0.00613097	0.368356	0.898298	0.0125644	0.505175	No	No	No	0.7871	0.777862	0.617
FGFR1	295	ENST00000447712.7	C1562T	T521I	0.681183	0.883333	0.565278	0.67604	1.14727	1.11523	0.929722	0.915833	0.872955	0.882858	0.678612	1.11523	0.882858	Neutral	Neutral	Neutral	Neutral	-0.383924	-0.124053	-0.570438	-0.391502	0.137382	0.109057	-0.0728694	-0.0879209	-0.135872	-0.124591	0.0680527	0.562897	0.00765409	0.224188	0.491183	0.0367804	No	No	No	0.8874	0.529217	0.671
FGFR1	296	ENST00000447712.7	C1562G	T521R	1.71713	0.994744	0.745189	0.987641	0.796012	0.766866	0.858446	1.04221	1.15386	1.01954	0.991192	0.796012	1.04221	Neutral	Neutral	Neutral	Neutral	0.540653	-0.00526968	-0.294117	-0.0124363	-0.228141	-0.265443	-0.152632	0.0413461	0.143111	0.0193552	0.911969	0.0269059	0.626209	0.911507	0.0474592	0.681379	No	No	No	0.7648	0.833453	0.687
FGFR1	297	ENST00000447712.7	G1564A	E522K	0.774479	0.970368	0.986667	1.0594	0.978818	0.892375	1.05403	1.02035	1.01233	1.20187	0.978517	0.978818	1.02035	Neutral	Neutral	Neutral	Neutral	-0.255565	-0.0300803	-0.013423	0.0576982	-0.0214093	-0.113869	0.0526226	0.0201486	0.0122584	0.183882	0.558424	0.768572	0.600306	0.764419	0.592646	0.667185	No	No	No	0.9086	0.510637	0.659
FGFR1	298	ENST00000447712.7	G1564C	E522Q	0.682146	0.961505	0.691177	0.961728	1.05842	1.12828	0.874122	0.978713	1.10626	1.43536	0.826341	1.05842	1.10626	Neutral	Neutral	Neutral	Neutral	-0.382511	-0.0392556	-0.369359	-0.0390239	0.0567771	0.120693	-0.134535	-0.0215173	0.100986	0.361419	0.238275	0.893739	0.234814	0.512162	0.649196	0.383048	No	No	No	0.7912	0.430827	0.579
FGFR1	299	ENST00000447712.7	A1565T	E522V	1.11582	0.822445	0.695199	0.979886	0.95652	1.2884	0.99062	1.1715	1.3356	1.27356	0.901166	0.99062	1.27356	Neutral	Neutral	Neutral	Neutral	0.109587	-0.195474	-0.363558	-0.0203188	-0.044454	0.253401	-0.00942406	0.158288	0.289379	0.241819	0.414703	0.504916	0.0543895	0.695907	0.456727	0.176952	No	No	No	0.9368	0.655869	0.755
FGFR1	300	ENST00000447712.7	A1565C	E522A	1.04909	0.941121	1.15265	0.909811	1.05069	1.33195	1.42962	1.11411	1.05594	1.51488	0.995108	1.33195	1.11411	Neutral	Neutral	Neutral	Neutral	0.0479276	-0.060683	0.142062	-0.0945179	0.0494465	0.286643	0.357409	0.108058	0.0544285	0.415339	0.254171	0.0189038	0.111184	0.53034	0.0350992	0.251072	No	No	No	0.8456	0.672474	0.724
FGFR1	301	ENST00000447712.7	A1565G	E522G	0.937489	1.09544	1.13961	2.2932	0.902776	1.17438	0.987154	1.08	1.123	1.14269	1.11753	0.987154	1.123	Neutral	Neutral	Neutral	Neutral	-0.0645504	0.0911568	0.13069	0.829946	-0.10228	0.160739	-0.0129296	0.076961	0.116005	0.133388	0.512647	0.886757	0.0227956	0.745408	0.646265	0.0926602	No	No	No	0.7925	0.464854	0.744
FGFR1	302	ENST00000447712.7	G1566T	E522D	0.837225	0.828664	0.899891	0.808606	0.901418	0.884063	0.905345	0.890163	1.08649	0.816387	0.832945	0.901418	0.890163	Neutral	Neutral	Neutral	Neutral	-0.177662	-0.18794	-0.105481	-0.212443	-0.103786	-0.123227	-0.0994389	-0.116351	0.0829503	-0.202867	0.000420835	0.000610648	0.414931	0.00586905	0.00143945	0.542638	Yes	Yes	No	0.3135	0.108045	0.312
FGFR1	303	ENST00000447712.7	G1566C	E522D	0.970658	1.34151	1.04507	0.864321	1.03304	1.10396	1.13545	1.03016	1.0764	0.848675	1.00786	1.10396	1.03016	Neutral	Neutral	Neutral	Neutral	-0.0297814	0.293797	0.0440815	-0.145811	0.0325045	0.0989015	0.127029	0.02971	0.0736201	-0.164079	0.858923	0.385544	0.767278	0.897579	0.380073	0.76009	No	No	No	0.3135	0.108045	0.312
FGFR1	304	ENST00000447712.7	A1567C	K523Q	1.12642	0.86256	0.695139	1.989	1.20007	1.26586	1.31406	1.07788	1.26426	1.01852	0.994491	1.26586	1.07788	Neutral	Neutral	Neutral	Neutral	0.119046	-0.147851	-0.363643	0.687631	0.182379	0.235754	0.273125	0.0749953	0.234485	0.0183506	0.965235	0.0192424	0.393108	0.923595	0.0355684	0.525625	No	No	No	0.8883	0.304072	0.679
FGFR1	305	ENST00000447712.7	A1567G	K523E	1.28753	1.12213	1.34545	0.896643	1.80636	1.88269	2.01671	1.08718	1.14166	1.38168	1.20483	1.88269	1.14166	Neutral	Neutral	Potentially resistant	Neutral	0.252722	0.115228	0.296732	-0.109097	0.591314	0.6327	0.701469	0.0835845	0.132486	0.323297	0.826466	7.41328e-11	0.138967	0.886775	0	0.278633	No	Yes	No	0.9661	0.621183	0.761
FGFR1	306	ENST00000447712.7	A1568T	K523I	0.922782	0.819816	1.40245	0.602332	1.00133	1.37941	1.19516	1.03197	1.11445	0.686377	0.871299	1.19516	1.03197	Neutral	Neutral	Neutral	Neutral	-0.080362	-0.198675	0.338223	-0.506947	0.0013339	0.321658	0.17828	0.0314727	0.108357	-0.376329	0.427606	0.0902988	0.414828	0.698148	0.12616	0.542638	No	No	No	0.9907	0.584094	0.788
FGFR1	307	ENST00000447712.7	A1568C	K523T	1.18499	1.12704	1.0703	0.771059	1.65952	1.51421	1.65484	1.23904	1.17385	0.950656	1.09867	1.65484	1.17385	Neutral	Neutral	Potentially resistant	Neutral	0.169731	0.119591	0.0679394	-0.25999	0.506529	0.414891	0.503706	0.214338	0.160285	-0.0506028	0.807722	1.37696e-06	0.39943	0.883858	4.24e-06	0.530981	No	Yes	No	0.946	0.36903	0.779
FGFR1	308	ENST00000447712.7	A1568G	K523R	0.943341	0.746869	0.662094	0.718583	0.86447	1.00209	0.816408	0.972339	0.986356	1.37106	0.732726	0.86447	0.986356	Neutral	Neutral	Neutral	Neutral	-0.0583275	-0.291866	-0.412348	-0.330474	-0.145639	0.00208608	-0.202841	-0.028051	-0.0137377	0.315585	0.148584	0.233099	0.487758	0.374471	0.263143	0.59695	No	No	No	0.3215	0.233013	0.52
FGFR1	309	ENST00000447712.7	A1569T	K523N	1.081	0.973775	1.04657	0.921968	1.32249	1.76	1.40646	1.10385	1.09939	1.04578	1.01017	1.40646	1.09939	Neutral	Neutral	Neutral	Neutral	0.0778837	-0.0265753	0.0455207	-0.0812442	0.279513	0.565315	0.341075	0.0988052	0.094755	0.0447615	0.105958	5.87061e-05	0.0543049	0.296466	0.00015527	0.176952	No	Yes	No	0.9763	0.343455	0.562
FGFR1	310	ENST00000447712.7	A1569C	K523N	1.1368	0.979904	1.26902	0.907764	1.13146	1.36049	1.29963	1.27666	1.16768	1.03364	1.05835	1.29963	1.16768	Neutral	Neutral	Neutral	Neutral	0.128218	-0.0203011	0.238249	-0.0967712	0.123507	0.307842	0.26208	0.244244	0.155021	0.0330837	0.928427	0.0188803	0.24474	0.915341	0.0350886	0.393544	No	No	No	0.9763	0.343455	0.562
FGFR1	311	ENST00000447712.7	G1570A	D524N	0.623927	0.87894	0.940383	1.00206	0.427463	0.664198	0.574442	0.508112	0.484306	0.754703	0.909662	0.574442	0.508112	Neutral	Neutral	Neutral	Neutral	-0.471722	-0.129038	-0.0614681	0.00205674	-0.849887	-0.409174	-0.554357	-0.677054	-0.725038	-0.281431	0.313558	7.46591e-10	3.7983e-07	0.611144	0	3.96e-06	No	Yes	Yes	0.9703	0.79801	0.615
FGFR1	312	ENST00000447712.7	G1570T	D524Y	1.74709	0.751356	1.18974	0.63452	0.509247	0.455773	0.812899	1.50656	1.95081	2.40304	0.970549	0.509247	1.95081	Neutral	Neutral	Neutral	Potentially resistant	0.557953	-0.285876	0.173736	-0.454886	-0.674822	-0.78576	-0.207149	0.409827	0.668245	0.876736	0.725918	1.49476e-08	1.66987e-08	0.857734	3.58541e-08	2.35028e-07	No	Yes	Yes	0.9816	0.81335	0.824
FGFR1	313	ENST00000447712.7	G1570C	D524H	0.533943	0.753124	0.549821	0.506317	0.389959	0.497535	0.487909	0.621	0.633781	1.19423	0.541882	0.487909	0.633781	Neutral	Neutral	Neutral	Neutral	-0.627467	-0.283525	-0.598163	-0.680592	-0.941714	-0.698089	-0.717626	-0.476424	-0.456052	0.177501	0.0107649	1.49761e-15	0.0190278	0.0641049	0	0.0796967	No	Yes	No	0.9946	0.843047	0.738
FGFR1	314	ENST00000447712.7	A1571T	D524V	0.563864	1.31568	1.24338	1.50762	0.644738	0.647806	0.723423	0.842593	0.888651	0.882392	1.27953	0.647806	0.882392	Neutral	Neutral	Neutral	Neutral	-0.572942	0.274353	0.217836	0.410532	-0.438911	-0.434164	-0.323761	-0.171271	-0.11805	-0.125119	0.993074	4.47562e-05	0.00831306	0.932684	0.00011966	0.0394878	No	Yes	No	0.991	0.641259	0.864
FGFR1	315	ENST00000447712.7	A1571C	D524A	0.796699	1.21492	0.55503	1.17739	0.486475	0.570031	0.753116	0.646572	0.758576	0.745803	0.987044	0.570031	0.745803	Neutral	Neutral	Neutral	Neutral	-0.227278	0.194682	-0.588733	0.163298	-0.720569	-0.562065	-0.283537	-0.43607	-0.276312	-0.293294	0.421611	1.0101e-07	0.00200842	0.696645	3.38861e-07	0.0111842	No	Yes	No	0.9897	0.878447	0.766
FGFR1	316	ENST00000447712.7	A1571G	D524G	0.541229	0.636749	0.958775	1.15237	0.434138	0.460673	0.636762	0.583746	0.737965	0.859951	0.797762	0.460673	0.737965	Neutral	Neutral	Neutral	Neutral	-0.613913	-0.45138	-0.0420988	0.141824	-0.834393	-0.775067	-0.45136	-0.53829	-0.303859	-0.15088	0.188285	2.84285e-12	0.00228498	0.442231	0	0.0124595	No	Yes	No	0.9929	0.780338	0.771
FGFR1	317	ENST00000447712.7	C1572A	D524E	0.956512	0.873922	1.02082	0.912767	0.689044	0.814915	0.590307	0.941495	0.973414	0.927767	0.93464	0.689044	0.941495	Neutral	Neutral	Neutral	Neutral	-0.0444616	-0.134764	0.0206017	-0.0912746	-0.37245	-0.204671	-0.527113	-0.0602859	-0.0269458	-0.0749743	0.0172088	0.000165642	0.0321684	0.0890771	0.00041792	0.122524	No	Yes	No	0.9111	0.180151	0.441
FGFR1	318	ENST00000447712.7	C1572G	D524E	0.844192	1.21048	1.27086	1.25389	0.750774	0.613769	0.492091	0.971148	1.10927	0.916416	1.23219	0.613769	0.971148	Neutral	Neutral	Neutral	Neutral	-0.169375	0.191019	0.239691	0.226254	-0.286651	-0.488137	-0.709092	-0.0292767	0.103699	-0.0872844	0.880289	4.46458e-07	0.877425	0.904666	1.45e-06	0.809382	No	Yes	No	0.9111	0.180151	0.441
FGFR1	319	ENST00000447712.7	T1573A	L525M	0.809194	1.21464	0.737134	1.08112	1.0453	0.737074	1.10598	0.896676	0.911877	0.608748	0.945155	1.0453	0.896676	Neutral	Neutral	Neutral	Neutral	-0.211717	0.194444	-0.304985	0.0779938	0.0443038	-0.305066	0.10073	-0.109061	-0.0922497	-0.496351	0.556496	0.577245	0.0293713	0.764419	0.498499	0.113793	No	No	No	0.6142	0.241734	0.572
FGFR1	320	ENST00000447712.7	T1573G	L525V	1.71602	0.781802	0.695372	0.606313	0.731184	0.57887	0.674139	0.682872	0.605011	0.779892	0.738587	0.674139	0.682872	Neutral	Neutral	Neutral	Neutral	0.54001	-0.246154	-0.363309	-0.500359	-0.31309	-0.546678	-0.394319	-0.381448	-0.502508	-0.248599	0.359545	1.91603e-05	0.000534999	0.652134	5.279e-05	0.0034636	No	Yes	Yes	0.6342	0.386445	0.631
FGFR1	321	ENST00000447712.7	T1574C	L525S	1.52697	0.881149	0.464258	0.687092	1.10756	0.780734	0.67386	0.873055	0.832459	1.29894	0.78412	0.780734	0.873055	Neutral	Neutral	Neutral	Neutral	0.423284	-0.126529	-0.767315	-0.375287	0.102156	-0.247521	-0.394733	-0.135756	-0.183372	0.261545	0.232259	0.0643292	0.77457	0.507435	0.0957695	0.764283	No	No	No	0.9959	0.830954	0.852
FGFR1	322	ENST00000447712.7	T1574G	L525W	0.994589	0.845899	0.944853	2.23738	0.833861	0.987414	0.766963	0.756138	0.728214	1.02613	0.969721	0.833861	0.756138	Neutral	Neutral	Neutral	Neutral	-0.00542572	-0.167356	-0.056726	0.805307	-0.181689	-0.012666	-0.265317	-0.279532	-0.317161	0.0257912	0.810681	0.1146	0.0711552	0.884505	0.151792	0.205865	No	No	No	0.9886	0.836819	0.802
FGFR1	323	ENST00000447712.7	G1575T	L525F	1.54774	0.973302	1.02016	0.796225	0.739993	0.848651	0.760432	0.881481	0.921709	1.00898	0.996734	0.760432	0.921709	Neutral	Neutral	Neutral	Neutral	0.436795	-0.0270604	0.019964	-0.227873	-0.301114	-0.164107	-0.273869	-0.126151	-0.0815262	0.00894022	0.890382	0.0114542	0.481203	0.90849	0.0224936	0.592142	No	No	No	0.9251	0.390655	0.598
FGFR1	324	ENST00000447712.7	G1575C	L525F	0.866721	0.907896	1.04308	0.743279	1.08822	0.761048	1.19191	0.812378	0.955742	0.874666	0.887308	1.08822	0.874666	Neutral	Neutral	Neutral	Neutral	-0.143038	-0.0966256	0.0421749	-0.296684	0.0845389	-0.273059	0.175557	-0.207789	-0.0452678	-0.133913	0.400727	0.954723	0.207211	0.686301	0.672533	0.354609	No	No	No	0.9251	0.390655	0.598
FGFR1	325	ENST00000447712.7	T1576A	S526T	1.00488	1.34872	1.07204	0.876802	1.21759	1.05391	0.704467	0.900671	0.987946	1.00223	1.03846	1.05391	0.987946	Neutral	Neutral	Neutral	Neutral	0.00487002	0.299155	0.0695602	-0.131475	0.196872	0.0525039	-0.350313	-0.104615	-0.0121268	0.00222901	0.922589	0.721798	0.649025	0.914191	0.573133	0.693958	No	No	No	0.4681	0.199163	0.59
FGFR1	326	ENST00000447712.7	T1576C	S526P	1.21625	0.996117	2.59617	0.751122	0.929788	0.994175	0.962784	1.25857	1.41979	1.02762	1.10618	0.962784	1.25857	Neutral	Neutral	Neutral	Neutral	0.195773	-0.00389046	0.954037	-0.286187	-0.0727987	-0.00584168	-0.0379264	0.229976	0.35051	0.0272445	0.598946	0.68195	0.0926594	0.788411	0.556005	0.23278	No	No	No	0.9929	0.447288	0.816
FGFR1	327	ENST00000447712.7	T1576G	S526A	0.977113	0.971231	1.17774	1.78395	1.07488	0.928522	0.927704	0.928293	0.939273	2.54038	1.07743	0.928522	0.939273	Neutral	Neutral	Neutral	Neutral	-0.0231534	-0.0291909	0.163596	0.578828	0.0722131	-0.0741609	-0.0750425	-0.0744077	-0.0626493	0.932314	0.722628	0.78336	0.528894	0.856814	0.598907	0.622836	No	No	No	0.1806	0.10099	0.345
FGFR1	328	ENST00000447712.7	C1577T	S526L	1.00675	1.0289	1.27138	0.907799	1.42782	1.16548	1.08748	1.11562	1.07355	0.788292	1.01783	1.16548	1.07355	Neutral	Neutral	Neutral	Neutral	0.00673039	0.0284904	0.240104	-0.0967322	0.356149	0.153136	0.0838656	0.109414	0.0709682	-0.237887	0.871865	0.0448015	0.774679	0.901211	0.0718409	0.764283	No	No	No	0.6338	0.177671	0.646
FGFR1	329	ENST00000447712.7	G1579A	D527N	0.587961	0.832732	1.03882	2.98026	0.552587	0.564405	0.583782	0.996881	0.996533	0.864889	0.935777	0.564405	0.996533	Neutral	Neutral	Neutral	Neutral	-0.531095	-0.183043	0.0380881	1.09201	-0.593145	-0.571982	-0.538227	-0.00312382	-0.0034731	-0.145155	0.937651	6.98328e-09	0.571867	0.917418	3.58541e-08	0.651642	No	Yes	No	0.9868	0.424731	0.584
FGFR1	330	ENST00000447712.7	G1579T	D527Y	0.983261	0.972456	1.11313	0.98965	0.789679	0.766989	0.827992	2.0918	2.46545	4.87692	0.986455	0.789679	2.46545	Neutral	Neutral	Neutral	Potentially resistant	-0.0168806	-0.0279304	0.107172	-0.0104044	-0.236129	-0.265283	-0.188752	0.738024	0.902374	1.58451	0.104004	0.0181579	0.0546783	0.293441	0.0339696	0.177331	No	No	No	0.9927	0.840252	0.871
FGFR1	331	ENST00000447712.7	G1579C	D527H	0.960343	0.705692	0.870353	1.06937	1.08	0.931059	0.759132	2.18565	2.72097	3.80868	0.915348	0.931059	2.72097	Neutral	Neutral	Neutral	Weakly resistant	-0.0404645	-0.348577	-0.138856	0.0670703	0.0769635	-0.0714323	-0.27558	0.781912	1.00099	1.33728	0.419868	0.35127	1.94488e-19	0.696645	0.354239	0	No	No	Yes	0.9984	0.863441	0.874
FGFR1	332	ENST00000447712.7	A1580T	D527V	0.981806	1.23615	1.33761	0.922411	1.66578	1.41324	1.38913	2.45633	3.03662	5.97269	1.10898	1.41324	3.03662	Neutral	Neutral	Neutral	Weakly resistant	-0.0183618	0.212003	0.290884	-0.0807645	0.510295	0.345884	0.328675	0.898667	1.11074	1.7872	0.947385	5.93726e-05	0.0428074	0.917758	0.0001568	0.152724	No	Yes	No	0.9971	0.611049	0.919
FGFR1	333	ENST00000447712.7	A1580C	D527A	0.922136	1.97945	1.35403	0.997739	0.729372	1.10764	1.04699	2.02534	2.30497	2.58701	1.17588	1.04699	2.30497	Neutral	Neutral	Neutral	Potentially resistant	-0.0810631	0.682818	0.303083	-0.00226399	-0.315572	0.10223	0.0459164	0.705738	0.835066	0.950504	0.569123	0.5602	5.63842e-13	0.77134	0.489478	0	No	No	Yes	0.9959	0.519546	0.889
FGFR1	334	ENST00000447712.7	A1580G	D527G	0.598343	0.785339	1.43443	0.889089	0.618067	0.72456	0.808376	0.483262	0.570249	1.32018	0.837214	0.72456	0.570249	Neutral	Neutral	Neutral	Neutral	-0.513591	-0.24164	0.360767	-0.117558	-0.481158	-0.322191	-0.212728	-0.727195	-0.561683	0.27777	0.390832	0.000524125	0.377304	0.681238	0.00124425	0.51302	No	Yes	No	0.9985	0.782385	0.927
FGFR1	335	ENST00000447712.7	C1581A	D527E	0.659684	0.815938	1.02692	2.04753	0.729372	0.519112	0.600457	0.513631	0.506201	1.04751	0.921427	0.600457	0.513631	Neutral	Neutral	Neutral	Neutral	-0.415995	-0.203416	0.02656	0.716634	-0.315571	-0.655636	-0.510064	-0.666249	-0.680822	0.0464201	0.828596	4.64107e-07	0.203802	0.886775	1.48e-06	0.351659	No	Yes	No	0.9966	0.827366	0.634
FGFR1	336	ENST00000447712.7	C1581G	D527E	0.557689	1.01182	0.499527	1.17054	0.74481	0.705038	0.747388	0.470163	0.520527	1.16468	0.784753	0.74481	0.520527	Neutral	Neutral	Neutral	Neutral	-0.583953	0.011747	-0.694094	0.157467	-0.294626	-0.349504	-0.29117	-0.754676	-0.652913	0.152445	0.144297	0.00139775	0.271517	0.367105	0.00315582	0.419139	No	Yes	No	0.9966	0.827366	0.636
FGFR1	337	ENST00000447712.7	C1582A	L528M	1.14787	0.969865	0.771114	1.29897	0.618458	0.682272	0.795679	0.558282	0.576857	1.21168	1.05887	0.682272	0.576857	Neutral	Neutral	Neutral	Neutral	0.137904	-0.0305982	-0.259919	0.261568	-0.480527	-0.382327	-0.228559	-0.58289	-0.550161	0.192007	0.816875	0.000196415	0.325658	0.885875	0.00048933	0.468844	No	Yes	No	0.8671	0.909483	0.605
FGFR1	338	ENST00000447712.7	C1582G	L528V	1.55453	0.5948	0.88192	0.92816	0.587591	0.489661	0.485342	0.335924	0.326314	0.642128	0.90504	0.489661	0.335924	Neutral	Neutral	Neutral	Neutral	0.441175	-0.519531	-0.125654	-0.0745513	-0.531725	-0.714041	-0.722902	-1.09087	-1.1199	-0.442968	0.533599	2.3784e-11	0.0555345	0.755728	0	0.179152	No	Yes	No	0.9319	0.912831	0.662
FGFR1	339	ENST00000447712.7	T1583A	L528Q	0.473129	0.627068	0.865229	0.772379	0.796963	0.508109	0.552681	0.359343	0.341616	0.803901	0.699723	0.552681	0.359343	Neutral	Neutral	Neutral	Neutral	-0.748387	-0.4667	-0.144761	-0.258281	-0.226947	-0.677059	-0.592974	-1.02348	-1.07407	-0.218279	0.0483893	3.56111e-07	0.105322	0.179404	1.17e-06	0.246601	No	Yes	No	0.9992	0.914215	0.936
FGFR1	340	ENST00000447712.7	T1583C	L528P	0.416724	0.710347	0.712593	0.851811	0.854858	0.87572	0.707013	0.448	0.420311	1.02916	0.71147	0.854858	0.448	Neutral	Neutral	Neutral	Neutral	-0.875332	-0.342001	-0.338845	-0.160391	-0.15682	-0.132709	-0.346706	-0.802962	-0.866759	0.0287428	0.0381676	0.0293662	0.191657	0.15472	0.0509348	0.337277	No	No	No	1	0.914167	0.948
FGFR1	341	ENST00000447712.7	T1583G	L528R	0.560932	1.21777	0.670135	2.02578	0.610202	0.626846	0.591439	0.363353	0.366194	0.845094	0.943955	0.610202	0.366194	Neutral	Neutral	Neutral	Neutral	-0.578155	0.197025	-0.400276	0.705953	-0.493965	-0.467054	-0.525197	-1.01238	-1.00459	-0.168308	0.676384	4.19757e-07	0.11791	0.83056	1.36e-06	0.258044	No	Yes	No	0.9981	0.911537	0.935
FGFR1	342	ENST00000447712.7	A1585T	I529F	1.16648	2.9604	1.12121	6.58643	1.03851	1.04843	1.23525	0.982937	1.13254	0.717576	2.06344	1.04843	0.982937	Neutral	Neutral	Neutral	Neutral	0.153987	1.08533	0.11441	1.88501	0.0377856	0.0472967	0.21127	-0.0172102	0.124467	-0.331877	0.00349466	0.318891	0.435129	0.0284181	0.332798	0.556173	No	No	No	0.9627	0.484261	0.565
FGFR1	343	ENST00000447712.7	A1585C	I529L	1.2458	0.956484	0.894167	1.36898	0.890891	1.19259	0.916289	0.90825	0.809561	0.857003	1.10114	0.916289	0.857003	Neutral	Neutral	Neutral	Neutral	0.219778	-0.0444908	-0.111863	0.314067	-0.115533	0.17613	-0.0874235	-0.0962356	-0.211263	-0.154314	0.968512	0.917153	0.138155	0.924431	0.659589	0.278053	No	No	No	0.6596	0.249507	0.464
FGFR1	344	ENST00000447712.7	A1585G	I529V	1.05855	1.0783	0.977778	0.993962	0.809545	0.758091	1.02116	1.08889	0.93974	0.807184	1.02625	0.809545	0.93974	Neutral	Neutral	Neutral	Neutral	0.0568962	0.0753888	-0.0224729	-0.00605609	-0.211283	-0.276951	0.0209356	0.0851578	-0.0621521	-0.214203	0.0828833	0.108807	0.495305	0.25584	0.14524	0.601731	No	No	No	0.2491	0.105332	0.381
FGFR1	345	ENST00000447712.7	T1586A	I529N	1.17136	0.926504	1.11278	3.64147	1.00897	1.06488	0.899448	0.931579	1.02767	1.53623	1.14207	1.00897	1.02767	Neutral	Neutral	Neutral	Neutral	0.158163	-0.0763372	0.106863	1.29239	0.00892863	0.0628663	-0.105974	-0.0708743	0.0272913	0.429331	0.249198	0.897278	0.305573	0.524407	0.650267	0.450465	No	No	No	0.9969	0.535708	0.691
FGFR1	346	ENST00000447712.7	T1586C	I529T	0.766939	1.05259	1.11802	3.97352	0.901081	0.808666	0.77157	0.981165	0.931124	0.752366	1.0853	0.808666	0.931124	Neutral	Neutral	Neutral	Neutral	-0.265347	0.0512523	0.111557	1.37965	-0.104161	-0.212369	-0.259328	-0.0190146	-0.071363	-0.284532	0.343967	0.0484421	0.220431	0.64174	0.0766829	0.367813	No	No	No	0.979	0.635915	0.684
FGFR1	347	ENST00000447712.7	T1586G	I529S	1.04297	1.149	1.32458	0.794737	1.07333	0.907349	1.34461	1.09822	1.04372	0.856652	1.09598	1.07333	1.04372	Neutral	Neutral	Neutral	Neutral	0.0420702	0.138891	0.281095	-0.229744	0.0707679	-0.0972282	0.296106	0.0936907	0.0427914	-0.154724	0.914741	0.365295	0.864899	0.911707	0.365399	0.803347	No	No	No	0.9935	0.502872	0.703
FGFR1	348	ENST00000447712.7	C1587G	I529M	0.833893	1.00211	1.12666	0.952818	1.13918	1.32522	1.08102	1.02728	1.01987	1.09348	0.977466	1.13918	1.02728	Neutral	Neutral	Neutral	Neutral	-0.18165	0.00211121	0.119256	-0.0483314	0.130311	0.281579	0.0779053	0.0269139	0.0196725	0.0893681	0.170257	0.0978817	0.774693	0.415102	0.134655	0.764283	No	No	No	0.8259	0.302618	0.497
FGFR1	349	ENST00000447712.7	T1588A	S530T	0.85835	1.25894	1.17185	0.656612	0.797549	1.16433	0.853889	0.683988	0.730449	1.40074	1.0151	0.853889	0.730449	Neutral	Neutral	Neutral	Neutral	-0.152743	0.230273	0.158582	-0.420662	-0.226212	0.152147	-0.157954	-0.379815	-0.314096	0.336998	0.597675	0.422244	0.622126	0.787968	0.404348	0.679855	No	No	No	0.7838	0.392113	0.684
FGFR1	350	ENST00000447712.7	T1588C	S530P	0.819996	1.12236	0.555982	0.884777	1.50475	2.25775	0.877197	0.894758	0.884977	1.63744	0.852387	1.50475	0.894758	Neutral	Neutral	Potentially resistant	Neutral	-0.198455	0.11543	-0.587019	-0.122419	0.408628	0.81437	-0.131024	-0.111202	-0.122193	0.493135	0.253804	0.316341	0.514692	0.529985	0.331538	0.615929	No	No	No	0.9992	0.779084	0.901
FGFR1	351	ENST00000447712.7	T1588G	S530A	0.85368	2.10037	1.47716	1.01164	0.659698	0.609547	0.778248	0.686492	0.750911	1.13879	1.2444	0.659698	0.750911	Neutral	Neutral	Neutral	Neutral	-0.158199	0.742116	0.390122	0.0115719	-0.415974	-0.495039	-0.25071	-0.37616	-0.286468	0.129966	0.513711	7.43983e-05	0.0909071	0.745408	0.00019468	0.23199	No	Yes	No	0.5525	0.737108	0.672
FGFR1	352	ENST00000447712.7	C1589T	S530L	0.810435	1.12014	0.772995	0.833625	0.921468	0.410277	0.597288	0.593812	0.568333	0.906658	0.82203	0.597288	0.593812	Neutral	Neutral	Neutral	Neutral	-0.210184	0.113452	-0.257483	-0.181972	-0.0817872	-0.890922	-0.515357	-0.521193	-0.565048	-0.0979902	0.377395	0.167223	0.000303411	0.671091	0.204431	0.00206681	No	No	Yes	0.9464	0.831447	0.818
FGFR1	353	ENST00000447712.7	G1591A	E531K	0.469119	0.573005	0.92885	0.830536	0.522863	0.498594	0.332459	0.301484	0.309154	1.12202	0.70177	0.498594	0.309154	Neutral	Neutral	Neutral	Neutral	-0.756898	-0.556861	-0.073808	-0.185684	-0.648435	-0.695962	-1.10124	-1.19904	-1.17392	0.115128	0.0537867	1.41044e-16	0.219676	0.191887	0	0.366862	No	Yes	No	0.9995	0.920089	0.953
FGFR1	354	ENST00000447712.7	G1591C	E531Q	0.360208	1.20027	1.00911	0.711174	0.413915	0.372302	0.516911	0.295574	0.279384	0.796062	0.860143	0.413915	0.295574	Neutral	Neutral	Neutral	Neutral	-1.02107	0.182545	0.00907015	-0.340838	-0.882095	-0.98805	-0.659885	-1.21884	-1.27517	-0.228078	0.128112	1.24712e-17	0.113645	0.336148	0	0.253785	No	Yes	No	0.9982	0.911093	0.917
FGFR1	355	ENST00000447712.7	A1592T	E531V	0.572454	0.597793	0.872251	0.919962	0.50907	0.252905	0.505884	0.265455	0.312238	0.92458	0.735022	0.505884	0.312238	Neutral	Neutral	Neutral	Neutral	-0.557823	-0.514511	-0.136678	-0.083423	-0.675169	-1.37474	-0.681449	-1.32631	-1.16399	-0.0784153	0.0998541	0.0591089	0.156663	0.285928	0.0897269	0.296813	No	No	No	0.9997	0.923468	0.964
FGFR1	356	ENST00000447712.7	A1592C	E531A	0.38545	0.694249	0.992971	0.870861	0.438258	0.352148	0.461885	0.23885	0.284743	0.696293	0.782555	0.438258	0.284743	Neutral	Neutral	Neutral	Neutral	-0.953344	-0.364924	-0.00705357	-0.138273	-0.824947	-1.0437	-0.772439	-1.43192	-1.25617	-0.361985	0.0691127	4.79053e-19	0.0897392	0.225761	0	0.231139	No	Yes	No	0.9993	0.920631	0.978
FGFR1	357	ENST00000447712.7	A1592G	E531G	0.493026	0.576903	1.03989	4.00312	0.774909	0.356305	0.446797	0.337676	0.263157	0.815859	0.808396	0.446797	0.337676	Neutral	Neutral	Neutral	Neutral	-0.707193	-0.550081	0.0391132	1.38707	-0.255009	-1.03197	-0.805651	-1.08567	-1.33501	-0.203514	0.934721	0.0938636	0.12256	0.916554	0.13026	0.262656	No	No	No	0.999	0.922484	0.986
FGFR1	358	ENST00000447712.7	A1593T	E531D	0.270281	0.686992	0.508394	1.30105	0.338041	0.534348	0.67541	0.317403	0.282733	0.655064	0.597693	0.534348	0.317403	Neutral	Neutral	Neutral	Neutral	-1.30829	-0.375432	-0.676498	0.26317	-1.08459	-0.626707	-0.392436	-1.14758	-1.26325	-0.423023	0.0141046	0.0744314	0.0677568	0.0779895	0.10793	0.200724	No	No	No	0.9995	0.922837	0.892
FGFR1	359	ENST00000447712.7	A1593C	E531D	20.4573	0.708454	0.655877	11.198	0.689494	0.537786	0.41489	0.321272	0.272002	0.787355	5.95325	0.537786	0.321272	Neutral	Neutral	Neutral	Neutral	3.01834	-0.34467	-0.421782	2.41574	-0.371797	-0.620294	-0.879742	-1.13547	-1.30194	-0.239077	0.316979	2.14994e-10	0.111174	0.614256	0	0.251072	No	Yes	No	0.9995	0.922837	0.892
FGFR1	360	ENST00000447712.7	A1594T	M532L	1.02496	1.04124	0.759646	0.839966	1.06721	1.46313	1.41363	1.31352	1.19543	1.17167	0.932461	1.41363	1.19543	Neutral	Neutral	Neutral	Neutral	0.0246504	0.0404118	-0.274902	-0.174394	0.0650474	0.380576	0.346158	0.272713	0.178506	0.158428	0.465779	0.00733724	0.0914662	0.718461	0.0149281	0.232318	No	No	No	0.9182	0.353059	0.772
FGFR1	361	ENST00000447712.7	A1594C	M532L	2.60936	0.959221	1.9898	0.855774	1.27063	1.13685	1.24244	1.04971	1.18397	0.981401	1.47451	1.24244	1.04971	Neutral	Neutral	Neutral	Neutral	0.959106	-0.0416337	0.688035	-0.155749	0.239512	0.128265	0.21708	0.0485174	0.168874	-0.0187746	0.262304	0.047828	0.637166	0.541435	0.0758932	0.687433	No	No	No	0.9182	0.353059	0.772
FGFR1	362	ENST00000447712.7	A1594G	M532V	1.35588	0.888322	1.15698	9.56662	2.2927	2.91852	2.1567	1.02354	0.973202	0.953721	1.25643	2.2927	0.973202	Neutral	Neutral	Potentially resistant	Neutral	0.304452	-0.11842	0.145817	2.25828	0.82973	1.07108	0.76858	0.0232704	-0.0271631	-0.0473839	0.376843	2.5836e-19	0.788732	0.671091	0	0.770264	No	Yes	No	0.9603	0.857384	0.847
FGFR1	363	ENST00000447712.7	T1595A	M532K	1.48531	1.15531	1.89522	0.98749	1.65791	2.30212	1.73587	1.18807	1.10387	1.03481	1.32031	1.73587	1.10387	Neutral	Neutral	Potentially resistant	Neutral	0.395626	0.144365	0.639336	-0.0125893	0.50556	0.833831	0.551507	0.172328	0.0988226	0.0342132	0.403175	1.62783e-10	0.430931	0.686301	0	0.554209	No	Yes	No	0.9984	0.875297	0.93
FGFR1	364	ENST00000447712.7	T1595C	M532T	1.26944	0.988558	0.68046	0.732413	1.35361	1.47126	1.45853	0.857555	0.825652	1.04757	0.860485	1.45853	0.857555	Neutral	Neutral	Neutral	Neutral	0.238574	-0.011508	-0.384987	-0.311411	0.302778	0.386122	0.377429	-0.15367	-0.191582	0.0464715	0.414995	0.000301183	0.317191	0.695963	0.00073457	0.460474	No	Yes	No	0.997	0.879225	0.912
FGFR1	365	ENST00000447712.7	T1595G	M532R	0.718047	1.02467	1.42519	1.60086	1.07089	1.0535	1.1086	1.00924	1.03905	1.348	1.22493	1.07089	1.03905	Neutral	Neutral	Neutral	Neutral	-0.33122	0.0243674	0.354302	0.470543	0.0684918	0.052116	0.103095	0.00920198	0.0383038	0.29862	0.85617	0.0326846	0.363895	0.897579	0.0553778	0.502326	No	No	No	0.999	0.862915	0.924
FGFR1	366	ENST00000447712.7	G1596A	M532I	1.64381	1.78888	2.69397	3.92692	4.85748	5.0898	4.7047	1.46601	1.41173	2.05828	2.24143	4.85748	1.46601	Potentially activating	Neutral	Weakly resistant	Neutral	0.497015	0.581589	0.991018	1.36786	1.58052	1.62724	1.54856	0.382543	0.344818	0.721872	0.00178237	1.80695e-55	3.15387e-05	0.017134	0	0.00025309	No	Yes	Yes	0.9959	0.641721	0.791
FGFR1	367	ENST00000447712.7	G1596T	M532I	1.54715	1.29823	1.07969	1.31111	3.07243	3.37598	2.66351	1.00593	0.970789	1.33919	1.30467	3.07243	1.00593	Neutral	Neutral	Weakly resistant	Neutral	0.436414	0.261004	0.07667	0.270873	1.12247	1.21669	0.979645	0.00590844	-0.0296459	0.292066	0.475732	1.05751e-28	0.49792	0.722258	0	0.602445	No	Yes	No	0.9959	0.641721	0.789
FGFR1	368	ENST00000447712.7	G1596C	M532I	1.48533	1.18916	1.32973	0.879459	2.72756	3.4157	2.98241	0.840962	0.878633	1.11892	1.25944	2.98241	0.878633	Neutral	Neutral	Weakly resistant	Neutral	0.395637	0.173244	0.284973	-0.128449	1.00341	1.22838	1.09273	-0.173209	-0.129388	0.112364	0.696073	8.55947e-29	0.497119	0.842818	0	0.602445	No	Yes	No	0.9959	0.641721	0.791
FGFR1	369	ENST00000447712.7	G1597A	E533K	1.40624	1.33099	0.828592	0.911864	1.65669	1.89108	1.66723	1.38733	1.23311	1.31401	1.12142	1.66723	1.31401	Neutral	Neutral	Potentially resistant	Neutral	0.34092	0.285919	-0.188027	-0.0922642	0.504824	0.637149	0.511162	0.327382	0.209538	0.273087	0.993424	2.18308e-08	0.0226149	0.932684	7.08086e-08	0.092077	No	Yes	No	0.9916	0.470321	0.839
FGFR1	370	ENST00000447712.7	G1597C	E533Q	1.33325	1.07863	0.919033	0.993717	1.28152	1.46991	1.34582	1.07681	1.02432	1.07989	1.03618	1.34582	1.07681	Neutral	Neutral	Neutral	Neutral	0.28762	0.0756958	-0.0844334	-0.00630238	0.24805	0.3852	0.297005	0.0740028	0.0240328	0.0768576	0.947044	0.00161854	0.110411	0.917758	0.00362531	0.250706	No	Yes	No	0.9211	0.392434	0.671
FGFR1	371	ENST00000447712.7	A1598T	E533V	2.91905	1.29466	0.979135	1.04038	1.08811	0.909245	1.09193	0.937252	0.995124	1.55275	1.16752	1.08811	0.995124	Neutral	Neutral	Neutral	Neutral	1.07126	0.258245	-0.0210859	0.0395859	0.0844436	-0.0951406	0.0879472	-0.0648032	-0.00488822	0.440028	0.308463	0.802215	0.327618	0.606039	0.606051	0.470379	No	No	No	0.9896	0.7162	0.852
FGFR1	372	ENST00000447712.7	A1598C	E533A	1.16842	1.15381	1.33859	1.02893	1.46774	1.09188	1.34268	1.14314	1.04083	1.36377	1.16111	1.34268	1.14314	Neutral	Neutral	Neutral	Neutral	0.155648	0.143066	0.291615	0.028524	0.383724	0.0879055	0.294671	0.13378	0.040023	0.31025	0.285063	0.0094615	0.188166	0.573889	0.0188806	0.333491	No	No	No	0.9557	0.638791	0.821
FGFR1	373	ENST00000447712.7	A1598G	E533G	0.916565	0.747706	1.54034	0.822633	1.44533	1.7552	1.36485	1.02824	1.09168	1.39945	0.869599	1.44533	1.09168	Neutral	Neutral	Neutral	Neutral	-0.0871223	-0.290745	0.432001	-0.195245	0.368335	0.56258	0.311044	0.0278494	0.0877186	0.336077	0.628461	2.57608e-05	0.222447	0.801704	7e-05	0.369826	No	Yes	No	0.9637	0.839095	0.863
FGFR1	374	ENST00000447712.7	G1599T	E533D	0.975626	1.06653	1.17588	1.14116	1.25844	1.06051	0.600701	0.934346	0.974575	0.858682	1.10385	1.06051	0.934346	Neutral	Neutral	Neutral	Neutral	-0.024676	0.0644144	0.162015	0.132049	0.229872	0.0587468	-0.509657	-0.0679087	-0.0257537	-0.152357	0.980056	0.769395	0.398506	0.929516	0.592818	0.530674	No	No	No	0.9657	0.323491	0.709
FGFR1	375	ENST00000447712.7	G1599C	E533D	1.288	1.10996	1.00389	1.08954	1.08824	0.828033	1.10493	1.04554	0.905674	1.02865	1.09975	1.08824	1.02865	Neutral	Neutral	Neutral	Neutral	0.253094	0.104323	0.00388178	0.0857558	0.0845582	-0.188702	0.0997804	0.0445308	-0.0990757	0.028243	0.640257	0.978043	0.846159	0.806276	0.679873	0.795938	No	No	No	0.9657	0.323491	0.709
FGFR1	376	ENST00000447712.7	A1600T	M534L	0.9046	2.41716	1.11108	0.970966	1.32788	1.68164	1.40525	1.19366	1.18231	2.64704	1.04102	1.40525	1.19366	Neutral	Neutral	Neutral	Neutral	-0.100262	0.882595	0.105333	-0.0294638	0.283586	0.519767	0.340217	0.177025	0.167471	0.973442	0.599955	0.000106563	0.251555	0.788411	0.00027411	0.40023	No	Yes	No	0.6502	0.160509	0.598
FGFR1	377	ENST00000447712.7	A1600C	M534L	1.22302	2.78345	2.33464	1.15174	1.26322	1.12517	1.38078	1.29598	1.27821	1.30494	1.77883	1.26322	1.29598	Neutral	Neutral	Neutral	Neutral	0.20132	1.02369	0.847859	0.141276	0.233664	0.117935	0.322648	0.259268	0.245462	0.266158	0.0584972	0.0224528	1.21121e-06	0.202383	0.0408443	1.167e-05	No	No	Yes	0.6502	0.160509	0.598
FGFR1	378	ENST00000447712.7	A1600G	M534V	0.933165	1.79054	1.50211	1.51536	1.1059	1.75973	1.54996	1.00677	1.02508	0.733175	1.50874	1.54996	1.00677	Potentially activating	Neutral	Potentially resistant	Neutral	-0.0691728	0.582516	0.406869	0.415656	0.100661	0.565162	0.438229	0.00674973	0.0247706	-0.31037	0.314114	0.000185138	0.346682	0.611341	0.00046357	0.486529	No	Yes	No	0.6251	0.14941	0.513
FGFR1	379	ENST00000447712.7	T1601A	M534K	0.460581	0.644208	0.429593	0.635789	0.540994	0.941751	0.790514	0.34948	0.383703	0.70509	0.548185	0.790514	0.383703	Neutral	Neutral	Neutral	Neutral	-0.775267	-0.439733	-0.844917	-0.452888	-0.614347	-0.0600147	-0.235072	-1.05131	-0.957887	-0.34943	0.00403323	0.00191582	0.0680802	0.0313758	0.0042526	0.201155	No	Yes	No	0.9923	0.69623	0.921
FGFR1	380	ENST00000447712.7	T1601C	M534T	0.952441	1.9601	1.04582	1.09915	0.736612	0.928522	1.71723	0.707124	0.642146	0.67795	1.07249	0.928522	0.67795	Neutral	Neutral	Neutral	Neutral	-0.0487271	0.672995	0.0447979	0.0945406	-0.305694	-0.0741609	0.540712	-0.346549	-0.44294	-0.388682	0.667831	0.854905	0.000321154	0.826372	0.63279	0.0021757	No	No	Yes	0.9725	0.196861	0.863
FGFR1	381	ENST00000447712.7	T1601G	M534R	0.453499	0.584222	0.824592	0.645258	0.491568	0.597716	0.677755	0.32438	0.366097	1.02061	0.61474	0.597716	0.366097	Neutral	Neutral	Neutral	Neutral	-0.790762	-0.537474	-0.192867	-0.438105	-0.710156	-0.51464	-0.38897	-1.12584	-1.00486	0.0204017	0.0204615	4.0809e-08	0.187543	0.100502	1.39369e-07	0.332634	No	Yes	No	0.9934	0.64625	0.892
FGFR1	382	ENST00000447712.7	G1602A	M534I	1.56677	1.24818	2.28115	1.21622	5.38196	6.78733	6.24567	1.66784	1.74688	1.38747	1.40748	6.24567	1.66784	Neutral	Neutral	Resistant	Potentially resistant	0.449017	0.221687	0.82468	0.195748	1.68305	1.91506	1.83189	0.51153	0.557833	0.327484	0.172248	1.75431e-70	6.08289e-05	0.418818	0	0.00046126	No	Yes	Yes	0.9741	0.327149	0.654
FGFR1	383	ENST00000447712.7	G1602T	M534I	1.38986	1.47491	1.36837	1.43893	4.61023	5.68802	4.75237	1.43372	1.54747	1.52452	1.41439	4.75237	1.52452	Neutral	Neutral	Weakly resistant	Potentially resistant	0.329202	0.388596	0.31362	0.3639	1.52828	1.73836	1.55864	0.360274	0.436621	0.421678	2.64102e-05	6.39363e-57	0.000491386	0.00059737	0	0.00322335	Yes	Yes	Yes	0.9741	0.327149	0.654
FGFR1	384	ENST00000447712.7	G1602C	M534I	1.88139	1.31222	1.51121	0.854089	4.78558	6.18246	5.26545	1.46144	1.53002	1.71222	1.41171	5.26545	1.53002	Neutral	Neutral	Resistant	Potentially resistant	0.632008	0.271719	0.412908	-0.15772	1.56561	1.82172	1.66117	0.379422	0.425284	0.537792	0.407662	8.76522e-62	0.000118072	0.690115	0	0.0008636	No	Yes	Yes	0.9741	0.327149	0.654
FGFR1	385	ENST00000447712.7	A1603T	M535L	1.18168	1.15949	1.28346	0.992921	4.61612	5.38893	5.05059	1.96103	2.25634	2.46987	1.17059	5.05059	2.25634	Neutral	Neutral	Resistant	Potentially resistant	0.166937	0.147982	0.249562	-0.00710459	1.52955	1.68435	1.61951	0.673468	0.813746	0.904164	0.384406	4.15698e-57	4.55139e-12	0.677612	0	0	No	Yes	Yes	0.9105	0.679014	0.779
FGFR1	386	ENST00000447712.7	A1603C	M535L	1.32444	1.36462	1.22924	0.614501	5.35781	5.5243	4.98902	2.09488	2.49802	2.70313	1.27684	5.35781	2.49802	Neutral	Neutral	Resistant	Potentially resistant	0.280989	0.310874	0.206393	-0.486945	1.67855	1.70916	1.60724	0.739498	0.915499	0.99441	0.978206	1.25454e-60	1.76231e-14	0.928416	0	0	No	Yes	Yes	0.9105	0.679014	0.779
FGFR1	387	ENST00000447712.7	A1603G	M535V	1.12357	0.951194	1.07974	1.15056	4.62963	11.0607	6.08765	1.95532	2.52224	2.83018	1.10165	6.08765	2.52224	Neutral	Neutral	Resistant	Weakly resistant	0.116508	-0.0500374	0.0767216	0.140246	1.53248	2.4034	1.80626	0.670556	0.925148	1.04034	0.770827	0.0175763	2.41548e-14	0.87309	0.0330696	0	No	No	Yes	0.9894	0.903794	0.922
FGFR1	388	ENST00000447712.7	T1604A	M535K	0.394696	0.677571	0.973072	0.81785	0.492341	0.489187	0.483442	0.292506	0.283028	1.12112	0.74771	0.489187	0.292506	Neutral	Neutral	Neutral	Neutral	-0.92964	-0.389242	-0.0272975	-0.201076	-0.708584	-0.71501	-0.726825	-1.22927	-1.26221	0.114329	0.0571561	5.57804e-09	0.21766	0.199784	3.58541e-08	0.36564	No	Yes	No	0.9988	0.893341	0.94
FGFR1	389	ENST00000447712.7	T1604C	M535T	0.694768	0.759886	0.58943	1.3459	1.27044	1.29872	1.25812	0.798119	0.962679	1.46936	0.727327	1.27044	0.962679	Neutral	Neutral	Neutral	Neutral	-0.364177	-0.274587	-0.5286	0.297065	0.239365	0.261377	0.229618	-0.225497	-0.0380351	0.384824	0.222632	0.000309182	0.80837	0.492265	0.00075315	0.779694	No	Yes	No	0.9993	0.89068	0.93
FGFR1	390	ENST00000447712.7	T1604G	M535R	0.468826	0.635806	0.650549	0.49923	0.436932	0.490571	0.466162	0.331282	0.405643	0.938019	0.567518	0.466162	0.405643	Neutral	Neutral	Neutral	Neutral	-0.757523	-0.452862	-0.429938	-0.694689	-0.827977	-0.712185	-0.763221	-1.10479	-0.902282	-0.063985	0.00700507	6.22003e-15	0.157899	0.0485959	0	0.29728	No	Yes	No	0.9989	0.886783	0.925
FGFR1	391	ENST00000447712.7	G1605A	M535I	1.08586	1.39719	1.24659	0.993421	6.20791	7.41214	6.75307	2.28176	2.45147	2.11809	1.16622	6.75307	2.28176	Neutral	Neutral	Resistant	Potentially resistant	0.0823707	0.334461	0.22041	-0.00660068	1.82582	2.00312	1.91	0.824947	0.896688	0.750517	0.767993	7.3748e-78	8.41183e-13	0.872611	0	0	No	Yes	Yes	0.9992	0.802595	0.879
FGFR1	392	ENST00000447712.7	G1605T	M535I	1.77908	0.906036	0.713237	0.532543	4.47445	6.09907	4.34812	1.68489	1.8348	1.85929	0.809637	4.47445	1.8348	Neutral	Neutral	Weakly resistant	Potentially resistant	0.576098	-0.0986758	-0.337941	-0.630091	1.49838	1.80814	1.46974	0.521698	0.606935	0.620197	0.403013	7.82346e-56	4.56064e-07	0.686301	0	4.71e-06	No	Yes	Yes	0.9992	0.802595	0.877
FGFR1	393	ENST00000447712.7	G1605C	M535I	1.19223	1.10972	0.82079	1.60594	4.36271	6.2799	4.38685	1.78604	1.89057	1.71057	1.15097	4.38685	1.78604	Neutral	Neutral	Weakly resistant	Potentially resistant	0.175824	0.104104	-0.197488	0.473712	1.47309	1.83735	1.47861	0.579999	0.636878	0.536828	0.826036	4.32541e-56	4.23146e-07	0.886775	0	4.36e-06	No	Yes	Yes	0.9992	0.802595	0.877
FGFR1	394	ENST00000447712.7	A1606C	K536Q	1.15644	1.03934	0.818273	1.34559	0.968637	0.753564	0.925256	0.926915	0.926219	0.859789	1.09789	0.925256	0.926219	Neutral	Neutral	Neutral	Neutral	0.145343	0.0385869	-0.20056	0.29683	-0.0318655	-0.282941	-0.0776845	-0.0758935	-0.0766446	-0.151068	0.953171	0.177279	0.31024	0.920448	0.213943	0.454024	No	No	No	0.9734	0.915493	0.734
FGFR1	395	ENST00000447712.7	A1606G	K536E	0.930796	1.03662	1.4963	2.2214	0.858828	0.68199	0.790745	0.807188	0.786184	0.808259	1.26646	0.790745	0.807188	Neutral	Neutral	Neutral	Neutral	-0.0717147	0.0359678	0.402998	0.798138	-0.152187	-0.38274	-0.23478	-0.214199	-0.240565	-0.212873	0.404021	0.00848389	0.000146845	0.686543	0.0170851	0.00105535	No	No	Yes	0.9963	0.919519	0.907
FGFR1	396	ENST00000447712.7	A1607T	K536M	1.20991	2.34485	1.53029	0.716221	1.00092	0.631584	1.02435	0.937584	0.928409	1.47342	1.3701	1.00092	0.937584	Neutral	Neutral	Neutral	Neutral	0.190545	0.852223	0.42546	-0.333767	0.000918977	-0.459525	0.0240629	-0.0644494	-0.074283	0.387583	0.421922	0.136011	0.535374	0.696645	0.173242	0.626453	No	No	No	0.9865	0.918403	0.888
FGFR1	397	ENST00000447712.7	A1607C	K536T	0.947606	1.5062	0.939719	1.48049	1.07377	0.899392	0.960272	0.955736	0.892976	1.54003	1.21405	0.960272	0.955736	Neutral	Neutral	Neutral	Neutral	-0.0538162	0.409592	-0.0621742	0.392375	0.0711736	-0.106036	-0.0405387	-0.0452734	-0.113196	0.431804	0.725726	0.787526	0.488908	0.857734	0.599682	0.597472	No	No	No	0.9917	0.912682	0.876
FGFR1	398	ENST00000447712.7	A1607G	K536R	0.9891	1.17365	0.77796	1.06154	0.82845	0.711801	0.734425	0.916911	0.981893	0.822637	1.02532	0.734425	0.916911	Neutral	Neutral	Neutral	Neutral	-0.0109598	0.16012	-0.25108	0.0597239	-0.188199	-0.339957	-0.308667	-0.0867451	-0.0182729	-0.19524	0.700875	0.00422971	0.315026	0.845969	0.00890836	0.458681	No	Yes	No	0.6146	0.818882	0.695
FGFR1	399	ENST00000447712.7	G1608T	K536N	1.53555	0.936383	0.895717	0.842973	0.899617	0.685289	0.910033	0.847821	0.812807	0.806621	0.91605	0.899617	0.812807	Neutral	Neutral	Neutral	Neutral	0.428886	-0.065731	-0.110131	-0.17082	-0.105786	-0.377915	-0.0942749	-0.165085	-0.207262	-0.214902	0.795983	0.0477037	0.00315078	0.87831	0.0757569	0.0165169	No	No	No	0.9976	0.907526	0.682
FGFR1	400	ENST00000447712.7	G1608C	K536N	0.879852	1.21528	0.968345	0.903307	0.80883	1.01937	1.37707	0.88236	0.897245	0.719458	0.935826	1.01937	0.88236	Neutral	Neutral	Neutral	Neutral	-0.128002	0.194974	-0.0321666	-0.101692	-0.212166	0.0191813	0.319959	-0.125155	-0.108426	-0.329258	0.682489	0.674919	0.074889	0.835264	0.552338	0.211012	No	No	No	0.9976	0.907526	0.682
FGFR1	401	ENST00000447712.7	A1609T	M537L	1.20355	1.12579	0.869231	4.59308	1.05085	1.2019	1.07232	1.05576	0.96095	1.94844	1.16467	1.07232	1.05576	Neutral	Neutral	Neutral	Neutral	0.185276	0.118486	-0.140147	1.52455	0.0496009	0.183903	0.0698244	0.0542637	-0.039833	0.667031	0.173666	0.307457	0.435975	0.421113	0.325335	0.556173	No	No	No	0.2529	0.131013	0.291
FGFR1	402	ENST00000447712.7	A1609C	M537L	1.25596	0.970423	1.64444	1.0512	1.01362	1.10729	1.26187	1.09765	1.14286	0.724761	1.15358	1.10729	1.09765	Neutral	Neutral	Neutral	Neutral	0.227899	-0.0300237	0.497403	0.0499279	0.0135294	0.101912	0.232594	0.0931739	0.133536	-0.321914	0.68136	0.24093	0.690889	0.835008	0.269367	0.720182	No	No	No	0.2529	0.131013	0.291
FGFR1	403	ENST00000447712.7	A1609G	M537V	0.852947	0.893343	1.29972	0.965225	0.925876	0.92666	0.853703	0.851898	0.894034	0.828336	0.929284	0.925876	0.851898	Neutral	Neutral	Neutral	Neutral	-0.159058	-0.112785	0.262146	-0.0353941	-0.0770154	-0.0761682	-0.158172	-0.160288	-0.112012	-0.188337	0.698714	0.283143	0.139071	0.845255	0.306335	0.278633	No	No	No	0.1688	0.182229	0.322
FGFR1	404	ENST00000447712.7	T1610A	M537K	0.990345	0.9328	1.01298	0.752839	1.60952	1.41274	1.61267	1.12149	1.15995	1.03158	0.961573	1.60952	1.12149	Neutral	Neutral	Potentially resistant	Neutral	-0.00970155	-0.0695645	0.0128943	-0.283904	0.475935	0.345532	0.47789	0.114661	0.148376	0.031093	0.486992	1.06737e-05	0.450628	0.726614	3.02e-05	0.569387	No	Yes	No	0.7746	0.273348	0.638
FGFR1	405	ENST00000447712.7	T1610C	M537T	0.877686	1.03699	1.21304	1.22604	2.38574	0.813845	1.99659	0.986543	0.897481	0.925815	1.12502	1.99659	0.925815	Neutral	Neutral	Potentially resistant	Neutral	-0.130466	0.0363271	0.193128	0.20379	0.869509	-0.205985	0.691439	-0.013548	-0.108164	-0.0770805	0.971332	0.308603	0.481088	0.925355	0.325675	0.592142	No	No	No	0.5895	0.165858	0.509
FGFR1	406	ENST00000447712.7	T1610G	M537R	0.87487	1.80864	0.97438	1.23911	1.08373	1.33689	1.59974	1.13186	1.20418	1.18773	1.10674	1.33689	1.18773	Neutral	Neutral	Neutral	Neutral	-0.13368	0.592574	-0.0259543	0.21439	0.0804116	0.290343	0.469838	0.123863	0.185799	0.172042	0.755202	0.00442073	0.190404	0.86695	0.00926131	0.336505	No	Yes	No	0.7996	0.207529	0.647
FGFR1	407	ENST00000447712.7	G1611A	M537I	0.909565	0.989456	1.29565	0.754692	1.0606	1.56008	1.29182	1.10305	1.10384	1.25854	0.94951	1.29182	1.10384	Neutral	Neutral	Neutral	Neutral	-0.0947889	-0.0106003	0.259011	-0.281446	0.0588346	0.44474	0.256054	0.0980805	0.0987953	0.229954	0.637966	0.010123	0.25139	0.806276	0.0201395	0.40023	No	No	No	0.312	0.191098	0.366
FGFR1	408	ENST00000447712.7	G1611T	M537I	0.801726	1.09412	1.29043	0.76143	1.06145	1.04858	1.08612	0.916946	0.911664	1.26217	0.947925	1.06145	0.916946	Neutral	Neutral	Neutral	Neutral	-0.220989	0.0899543	0.254978	-0.272557	0.0596396	0.0474337	0.0826126	-0.0867066	-0.0924836	0.232836	0.623065	0.0162725	0.966027	0.799748	0.0308515	0.847314	No	No	No	0.312	0.191098	0.366
FGFR1	409	ENST00000447712.7	G1611C	M537I	0.982711	1.20956	1.41156	0.762678	1.47083	1.11826	1.25192	1.06057	1.10785	1.73836	1.09614	1.25192	1.10785	Neutral	Neutral	Neutral	Neutral	-0.0174406	0.19026	0.344692	-0.270919	0.385829	0.111777	0.224676	0.0588105	0.102418	0.552942	0.926189	0.0144636	0.0460646	0.915341	0.0278497	0.160221	No	No	No	0.312	0.191098	0.366
FGFR1	410	ENST00000447712.7	A1612T	I538F	1.25902	1.01473	0.955387	1.79958	1.98452	2.19437	2.05828	1.2521	1.1407	1.91846	1.13688	2.05828	1.2521	Neutral	Neutral	Potentially resistant	Neutral	0.230334	0.0146242	-0.045639	0.587552	0.685375	0.785896	0.72187	0.224819	0.131643	0.651522	0.650815	1.28878e-13	0.00421518	0.813581	0	0.0214615	No	Yes	No	0.8451	0.709362	0.805
FGFR1	411	ENST00000447712.7	A1612C	I538L	1.31093	1.70337	1.62991	2.0699	1.38128	1.59729	1.77175	1.11101	0.996457	1.48524	1.66664	1.59729	1.11101	Potentially activating	Neutral	Potentially resistant	Neutral	0.270735	0.532609	0.488522	0.7275	0.323008	0.468309	0.571967	0.105273	-0.00354975	0.395574	0.0898371	3.86799e-06	0.175494	0.269877	1.136e-05	0.320431	No	Yes	No	0.5308	0.499087	0.641
FGFR1	412	ENST00000447712.7	A1612G	I538V	0.87556	0.926504	0.754219	1.01254	0.654709	0.76636	0.86245	0.882105	0.954322	1.0105	0.901032	0.76636	0.954322	Neutral	Neutral	Neutral	Neutral	-0.132891	-0.0763372	-0.282073	0.0124579	-0.423565	-0.266103	-0.147978	-0.125444	-0.0467542	0.0104429	0.0438309	0.00420106	0.551893	0.168539	0.00885747	0.638808	No	Yes	No	0.3528	0.269529	0.623
FGFR1	413	ENST00000447712.7	T1613A	I538N	1.1719	1.85758	1.44243	1.76985	1.20279	1.38612	1.22887	1.30463	1.04215	0.946302	1.60614	1.22887	1.04215	Neutral	Neutral	Neutral	Neutral	0.158627	0.619274	0.36633	0.570895	0.184642	0.326508	0.206094	0.265923	0.0412817	-0.0551934	0.164727	0.0151414	0.529005	0.40566	0.0288733	0.622836	No	No	No	0.9851	0.700063	0.887
FGFR1	414	ENST00000447712.7	T1613C	I538T	0.942912	0.890079	1.41152	1.10506	0.79016	0.737183	0.975213	0.712312	0.687769	1.07317	1.02399	0.79016	0.712312	Neutral	Neutral	Neutral	Neutral	-0.0587819	-0.116445	0.344667	0.099902	-0.235519	-0.30492	-0.0250993	-0.339239	-0.374302	0.0706149	0.944445	0.0526407	0.043738	0.917758	0.0821445	0.155014	No	No	No	0.8155	0.69589	0.901
FGFR1	415	ENST00000447712.7	T1613G	I538S	0.787454	1.54779	1.00016	0.963317	0.693816	0.886744	0.911621	0.894739	0.976795	0.929269	0.981739	0.886744	0.929269	Neutral	Neutral	Neutral	Neutral	-0.23895	0.436827	0.000161408	-0.0373723	-0.365549	-0.120199	-0.0925312	-0.111223	-0.0234789	-0.0733571	0.857655	0.0475758	0.464179	0.897579	0.0756754	0.578951	No	No	No	0.9605	0.676204	0.936
FGFR1	416	ENST00000447712.7	C1614G	I538M	1.1406	0.950965	0.911468	0.795537	0.834912	1.06538	0.868158	1.0416	1.19929	0.819514	0.931217	0.868158	1.0416	Neutral	Neutral	Neutral	Neutral	0.131555	-0.0502775	-0.092699	-0.228738	-0.180429	0.0633309	-0.141382	0.0407609	0.181733	-0.199044	0.559249	0.371872	0.962717	0.764419	0.369545	0.845669	No	No	No	0.2964	0.141421	0.606
FGFR1	417	ENST00000447712.7	G1615A	G539R	1.01149	0.926075	1.14934	1.04677	1.59898	2.2047	1.65669	1.33778	1.30161	1.47767	1.02913	1.65669	1.33778	Neutral	Neutral	Potentially resistant	Neutral	0.0114272	-0.0767998	0.13919	0.0457115	0.469369	0.790591	0.504822	0.29101	0.263602	0.390465	0.310191	2.37688e-09	0.00739085	0.608547	0	0.0356537	No	Yes	No	0.9681	0.85224	0.877
FGFR1	418	ENST00000447712.7	G1615T	G539W	1.12752	1.93371	0.781367	0.798472	0.779319	0.623484	0.662284	0.574938	0.596318	1.21225	0.962996	0.662284	0.596318	Neutral	Neutral	Neutral	Neutral	0.120021	0.659442	-0.246711	-0.225056	-0.249335	-0.472432	-0.412061	-0.553493	-0.516981	0.192481	0.9753	0.000109977	0.334986	0.927293	0.00028254	0.477914	No	Yes	No	0.9872	0.81857	0.911
FGFR1	419	ENST00000447712.7	G1615C	G539R	1.19669	1.13771	1.12857	2.41006	1.82042	2.17646	1.77391	1.34338	1.38918	1.18382	1.1672	1.82042	1.34338	Neutral	Neutral	Potentially resistant	Neutral	0.179561	0.12902	0.120953	0.879653	0.599068	0.777698	0.573184	0.29519	0.328714	0.168744	0.327296	4.31078e-11	0.0258482	0.625243	0	0.103374	No	Yes	No	0.9681	0.85224	0.879
FGFR1	420	ENST00000447712.7	G1616A	G539E	1.05246	1.15587	1.67179	1.24119	1.48481	0.962323	1.34246	1.09917	1.39585	0.877479	1.19853	1.34246	1.09917	Neutral	Neutral	Neutral	Neutral	0.0511291	0.144852	0.513893	0.21607	0.395285	-0.0384053	0.294505	0.0945513	0.333504	-0.130702	0.553156	0.0275743	0.445228	0.763836	0.0483789	0.565163	No	No	No	0.9611	0.851364	0.852
FGFR1	421	ENST00000447712.7	G1616T	G539V	0.983333	1.31843	1.4374	1.44498	1.94102	2.06867	1.33207	1.38536	1.43514	1.5875	1.37791	1.94102	1.43514	Neutral	Neutral	Potentially resistant	Neutral	-0.0168071	0.27644	0.362837	0.368093	0.663214	0.726907	0.286738	0.325959	0.361261	0.462161	0.510369	1.41473e-08	0.00103313	0.74358	3.58541e-08	0.0062972	No	Yes	Yes	0.9795	0.787023	0.874
FGFR1	422	ENST00000447712.7	G1616C	G539A	2.13087	1.23487	1.00028	3.3417	1.62935	1.71166	1.41241	1.10955	1.27996	0.833394	1.68287	1.62935	1.10955	Neutral	Neutral	Potentially resistant	Neutral	0.756529	0.210969	0.000278114	1.20648	0.488179	0.537464	0.345296	0.103959	0.246826	-0.182249	0.0641221	3.40607e-06	0.702134	0.215743	1.008e-05	0.725407	No	Yes	No	0.8187	0.865486	0.812
FGFR1	423	ENST00000447712.7	A1618C	K540Q	1.13265	1.12566	1.09145	1.16303	0.78642	0.875778	0.846914	0.813982	0.824028	0.924155	1.12916	0.846914	0.824028	Neutral	Neutral	Neutral	Neutral	0.124561	0.118373	0.0875029	0.151028	-0.240264	-0.132642	-0.166156	-0.205817	-0.193551	-0.078876	0.0623823	0.0645442	0.125706	0.21195	0.0960172	0.26595	No	No	No	0.2684	0.234265	0.693
FGFR1	424	ENST00000447712.7	A1618G	K540E	0.998908	1.05712	1.48405	4.29086	0.842461	0.886669	0.844226	0.948499	0.959505	1.525	1.27058	0.844226	0.959505	Neutral	Neutral	Neutral	Neutral	-0.00109296	0.0555499	0.394773	1.45649	-0.171428	-0.120284	-0.169336	-0.0528741	-0.0413381	0.421994	0.114089	0.113428	0.393574	0.31208	0.150493	0.525625	No	No	No	0.6418	0.47285	0.861
FGFR1	425	ENST00000447712.7	A1619T	K540M	0.868985	0.70354	0.667965	1.13718	0.931037	0.871584	0.621671	0.793912	0.799013	0.752182	0.786263	0.871584	0.793912	Neutral	Neutral	Neutral	Neutral	-0.140429	-0.35163	-0.40352	0.128555	-0.0714558	-0.137444	-0.475344	-0.230783	-0.224378	-0.284777	0.264609	0.0192645	0.0211746	0.544523	0.0355684	0.0867828	No	No	No	0.6891	0.651239	0.878
FGFR1	426	ENST00000447712.7	A1619C	K540T	0.743109	0.898056	0.863333	1.83883	0.897932	1.03704	0.927601	0.827556	0.800901	0.847543	0.880694	0.927601	0.827556	Neutral	Neutral	Neutral	Neutral	-0.296913	-0.107523	-0.146954	0.60913	-0.107661	0.0363676	-0.0751534	-0.189279	-0.222018	-0.165413	0.777036	0.608962	0.00396074	0.8733	0.517883	0.0202492	No	No	No	0.5822	0.334357	0.882
FGFR1	427	ENST00000447712.7	A1619G	K540R	1.16471	1.22224	7.12816	1.17217	0.910442	0.996523	1.03888	1.04571	1.03703	1.98666	1.19721	0.996523	1.04571	Neutral	Neutral	Neutral	Neutral	0.152471	0.200689	1.96405	0.158858	-0.0938251	-0.003483	0.0381398	0.0447002	0.0363568	0.686456	0.319099	0.83036	0.0315204	0.615701	0.620668	0.120612	No	No	No	0.0925	0.198421	0.697
FGFR1	428	ENST00000447712.7	G1620T	K540N	1.74849	0.875154	0.91358	0.886364	0.673725	0.588935	0.707013	0.643827	0.690768	1.8498	0.899972	0.673725	0.690768	Neutral	Neutral	Neutral	Neutral	0.558753	-0.133355	-0.0903841	-0.120627	-0.394933	-0.52944	-0.346706	-0.440325	-0.369951	0.615076	0.900418	1.47547e-05	0.839892	0.908815	4.122e-05	0.793354	No	Yes	No	0.8296	0.689318	0.585
FGFR1	429	ENST00000447712.7	G1620C	K540N	0.823645	0.878049	1.02409	1.1011	0.895219	0.482593	0.937496	0.730277	0.631923	0.720187	0.95107	0.895219	0.720187	Neutral	Neutral	Neutral	Neutral	-0.194015	-0.130053	0.0238056	0.0963118	-0.110686	-0.728581	-0.0645423	-0.314331	-0.458988	-0.328245	0.584093	0.293147	0.000747002	0.779864	0.313495	0.00465383	No	No	Yes	0.8296	0.689318	0.585
FGFR1	430	ENST00000447712.7	C1621A	H541N	0.876437	1.0233	0.641109	0.849428	1.45269	0.99013	0.657753	0.868097	0.949538	1.44309	0.862933	0.99013	0.949538	Neutral	Neutral	Neutral	Neutral	-0.13189	0.0230324	-0.444555	-0.163192	0.37342	-0.00991866	-0.418926	-0.141452	-0.0517799	0.366785	0.286992	0.939183	0.69126	0.57648	0.668376	0.720182	No	No	No	0.9406	0.406911	0.883
FGFR1	431	ENST00000447712.7	C1621T	H541Y	1.16634	1.28509	0.688451	0.837757	1.20406	0.978578	1.33078	1.01723	1.03026	0.705428	1.00205	1.20406	1.01723	Neutral	Neutral	Neutral	Neutral	0.153867	0.250827	-0.373312	-0.177027	0.185698	-0.0216544	0.285768	0.0170854	0.0298129	-0.348951	0.625202	0.128819	0.312724	0.800036	0.165791	0.456127	No	No	No	0.9603	0.88378	0.925
FGFR1	432	ENST00000447712.7	C1621G	H541D	1.26576	9.82646	0.792548	1.24477	0.645282	0.528462	0.751037	0.722473	0.737051	1.05394	1.25526	0.645282	0.737051	Neutral	Neutral	Neutral	Neutral	0.235673	2.28508	-0.232503	0.21895	-0.438068	-0.637784	-0.2863	-0.325075	-0.305098	0.0525387	0.406799	3.51136e-06	0.0681303	0.689956	1.033e-05	0.201155	No	Yes	No	0.9885	0.901455	0.942
FGFR1	433	ENST00000447712.7	A1622T	H541L	0.517591	0.916514	0.929551	1.21884	0.567802	0.684638	0.449292	0.403323	0.414715	0.67991	0.923032	0.567802	0.414715	Neutral	Neutral	Neutral	Neutral	-0.65857	-0.0871779	-0.0730539	0.197897	-0.565982	-0.378865	-0.800082	-0.908017	-0.880165	-0.385795	0.33306	3.09317e-09	7.58688e-11	0.630834	0	0	No	Yes	Yes	0.9917	0.877854	0.972
FGFR1	434	ENST00000447712.7	A1622C	H541P	0.795796	0.698657	0.867097	1.45589	0.919536	1.12927	0.973204	0.575885	0.664492	0.711232	0.831447	0.973204	0.664492	Neutral	Neutral	Neutral	Neutral	-0.228412	-0.358595	-0.142605	0.375619	-0.0838855	0.121569	-0.0271616	-0.551847	-0.408733	-0.340757	0.484731	0.981508	7.50415e-05	0.726019	0.681317	0.00056383	No	No	Yes	0.9809	0.90335	0.975
FGFR1	435	ENST00000447712.7	A1622G	H541R	0.801495	1.55123	1.01205	1.10184	0.96615	1.37916	1.30356	0.748708	0.832775	0.982831	1.05694	1.30356	0.832775	Neutral	Neutral	Neutral	Neutral	-0.221277	0.439048	0.0119753	0.0969792	-0.034436	0.321474	0.265099	-0.289407	-0.182991	-0.0173177	0.990614	0.0619742	0.117608	0.932303	0.0932473	0.257611	No	No	No	0.9934	0.875641	0.98
FGFR1	436	ENST00000447712.7	T1623A	H541Q	0.76733	0.977488	0.839874	7.68816	1.10938	1.13963	1.25501	1.00104	1.09247	1.6662	0.908681	1.13963	1.09247	Neutral	Neutral	Neutral	Neutral	-0.264838	-0.0227692	-0.174504	2.03968	0.103797	0.130708	0.227142	0.001038	0.0884417	0.510547	0.613067	0.118852	0.097376	0.795682	0.15622	0.237457	No	No	No	0.9919	0.907969	0.937
FGFR1	437	ENST00000447712.7	T1623G	H541Q	0.836734	1.06978	1.35457	1.22512	1.15022	1.21646	1.15146	1.10288	0.938114	0.759885	1.14745	1.15146	0.938114	Neutral	Neutral	Neutral	Neutral	-0.17825	0.0674554	0.303486	0.203039	0.139954	0.195947	0.14103	0.0979237	-0.0638835	-0.274588	0.95384	0.107022	0.407805	0.920547	0.143536	0.537858	No	No	No	0.9919	0.907969	0.938
FGFR1	438	ENST00000447712.7	A1624C	K542Q	1.46997	1.38363	1.32429	0.775353	1.65025	0.975418	0.87995	0.875517	0.899564	1.17863	1.35396	0.975418	0.899564	Neutral	Neutral	Neutral	Neutral	0.385243	0.32471	0.280875	-0.254437	0.500928	-0.0248888	-0.12789	-0.132941	-0.105845	0.164355	0.687919	0.61521	0.736586	0.836882	0.52073	0.745685	No	No	No	0.7768	0.618527	0.78
FGFR1	439	ENST00000447712.7	A1624G	K542E	1.60868	1.10459	1.47033	1.04073	0.726478	0.662952	0.892714	0.746225	0.742641	0.976677	1.28746	0.726478	0.746225	Neutral	Neutral	Neutral	Neutral	0.475413	0.0994706	0.385489	0.0399193	-0.319548	-0.411052	-0.113489	-0.292729	-0.297542	-0.0235994	0.504093	0.0039226	0.0533933	0.738618	0.00834158	0.174736	No	Yes	No	0.9508	0.456265	0.853
FGFR1	440	ENST00000447712.7	A1625T	K542M	1.2944	1.21859	1.25098	0.884264	0.708781	0.933008	1.23304	0.923022	1.01446	1.01043	1.23479	0.933008	1.01043	Neutral	Neutral	Neutral	Neutral	0.258046	0.197695	0.223929	-0.122999	-0.344208	-0.0693416	0.209479	-0.0801025	0.0143522	0.0103807	0.825611	0.479597	0.779426	0.886775	0.442951	0.7657	No	No	No	0.9586	0.425787	0.885
FGFR1	441	ENST00000447712.7	A1625C	K542T	1.1794	1.29546	1.09979	1.16262	1.06367	1.00401	1.24506	0.856943	0.95424	1.16836	1.17101	1.06367	0.95424	Neutral	Neutral	Neutral	Neutral	0.165003	0.258867	0.0951171	0.150674	0.0617212	0.00400236	0.219187	-0.154384	-0.0468405	0.155602	0.0884028	0.3382	0.801702	0.267059	0.345826	0.775599	No	No	No	0.9288	0.709412	0.853
FGFR1	442	ENST00000447712.7	A1625G	K542R	1.22288	1.01285	1.10915	1.29638	0.684893	0.856782	0.954327	0.789321	0.8466	1.44484	1.16601	0.856782	0.8466	Neutral	Neutral	Neutral	Neutral	0.201206	0.0127703	0.103597	0.259579	-0.378493	-0.154572	-0.046749	-0.236582	-0.166528	0.368001	0.354596	0.0470175	0.826039	0.649988	0.0749834	0.78698	No	No	No	0.221	0.37741	0.723
FGFR1	443	ENST00000447712.7	G1626T	K542N	1.25174	0.993863	1.10152	0.883041	1.25677	0.847642	1.12596	0.997369	0.996616	1.49534	1.04769	1.12596	0.997369	Neutral	Neutral	Neutral	Neutral	0.224532	-0.00615564	0.0966918	-0.124384	0.228545	-0.165297	0.118633	-0.00263399	-0.00338995	0.402353	0.881487	0.544151	0.290945	0.904666	0.480341	0.435899	No	No	No	0.9852	0.486377	0.653
FGFR1	444	ENST00000447712.7	G1626C	K542N	1.3028	1.20376	0.757734	9.21006	1.06809	1.10385	1.04804	1.02941	0.927022	1.11581	1.25328	1.06809	1.02941	Neutral	Neutral	Neutral	Neutral	0.264514	0.185448	-0.277423	2.2203	0.0658675	0.0988031	0.0469246	0.0289875	-0.0757783	0.109584	0.422094	0.0375801	0.944449	0.696645	0.0619608	0.840261	No	No	No	0.9852	0.486377	0.653
FGFR1	445	ENST00000447712.7	A1627T	N543Y	1.64771	1.61193	1.70945	0.806653	1.85548	2.14268	1.95564	1.14108	1.28761	1.78536	1.62982	1.95564	1.28761	Potentially activating	Neutral	Potentially resistant	Neutral	0.499384	0.477435	0.536174	-0.214861	0.618142	0.762056	0.670718	0.131971	0.252788	0.579618	0.332827	4.15426e-12	0.0062594	0.630834	0	0.0307946	No	Yes	No	0.9777	0.854535	0.959
FGFR1	446	ENST00000447712.7	A1627C	N543H	0.94505	1.23504	1.06472	0.913491	1.44389	1.91657	1.63363	1.3102	1.41153	1.67013	1.00489	1.63363	1.41153	Neutral	Neutral	Potentially resistant	Neutral	-0.0565174	0.211101	0.062716	-0.0904822	0.367344	0.650536	0.490807	0.270179	0.344673	0.512901	0.830896	3.24268e-07	0.00129476	0.888197	1.04e-06	0.00768044	No	Yes	Yes	0.9752	0.673579	0.875
FGFR1	447	ENST00000447712.7	A1627G	N543D	1.13868	1.08477	1.30041	1.20758	0.758316	1.10997	1.064	0.666867	0.649715	1.05321	1.17313	1.064	0.666867	Neutral	Neutral	Neutral	Neutral	0.129872	0.0813724	0.262677	0.188616	-0.276655	0.104337	0.0620308	-0.405165	-0.431222	0.0518463	0.127258	0.697929	0.0149232	0.335161	0.565314	0.0655593	No	No	No	0.9968	0.901211	0.935
FGFR1	448	ENST00000447712.7	A1628T	N543I	0.517287	0.772491	1.13212	0.920778	0.972864	0.459426	0.659866	0.445446	0.434174	1.21655	0.846634	0.659866	0.445446	Neutral	Neutral	Neutral	Neutral	-0.659157	-0.258135	0.124091	-0.0825366	-0.0275106	-0.777776	-0.415718	-0.808679	-0.834309	0.196016	0.220539	0.200132	0.281639	0.490252	0.234781	0.426596	No	No	No	0.9979	0.90776	0.937
FGFR1	449	ENST00000447712.7	A1628C	N543T	1.22157	1.37594	0.863935	1.57022	2.21717	2.74187	2.05817	0.995308	1.00536	1.81903	1.29876	2.21717	1.00536	Neutral	Neutral	Potentially resistant	Neutral	0.20014	0.319135	-0.146257	0.451216	0.796229	1.00864	0.721818	-0.00470346	0.00534965	0.598301	0.623883	1.68527e-17	0.0982235	0.800036	0	0.238541	No	Yes	No	0.9946	0.895054	0.951
FGFR1	450	ENST00000447712.7	A1628G	N543S	1.22608	0.834991	1.07398	15.5229	2.64233	3.15049	2.24361	1.56667	1.56352	1.68556	1.15003	2.64233	1.56667	Neutral	Neutral	Weakly resistant	Potentially resistant	0.203821	-0.180334	0.071374	2.74232	0.971661	1.14756	0.808087	0.448953	0.446937	0.522096	0.427444	8.04873e-23	4.65207e-05	0.698148	0	0.00035934	No	Yes	Yes	0.9742	0.906358	0.923
FGFR1	451	ENST00000447712.7	T1629A	N543K	3.7653	0.860613	0.908434	1.15705	1.10224	1.1428	1.00555	0.427477	0.439794	1.48974	1.03274	1.10224	0.439794	Neutral	Neutral	Neutral	Neutral	1.32583	-0.15011	-0.096033	0.145877	0.0973443	0.133478	0.00553134	-0.849854	-0.821448	0.398604	0.371057	0.428075	0.399249	0.666164	0.408619	0.530981	No	No	No	0.9996	0.893378	0.885
FGFR1	452	ENST00000447712.7	T1629G	N543K	0.972518	0.884945	1.31436	0.994816	1.25813	0.895377	0.977226	0.563066	0.549807	1.81616	0.983667	0.977226	0.563066	Neutral	Neutral	Neutral	Neutral	-0.0278663	-0.122229	0.273346	-0.00519772	0.229623	-0.11051	-0.023037	-0.574359	-0.598189	0.596727	0.824007	0.753145	0.654992	0.886775	0.586574	0.697931	No	No	No	0.9996	0.893378	0.885
FGFR1	453	ENST00000447712.7	A1630T	I544F	1.63775	1.05909	1.22426	1.01129	0.894924	0.919972	1.11931	1.07137	1.17265	1.37831	1.14168	0.919972	1.17265	Neutral	Neutral	Neutral	Neutral	0.493325	0.0574079	0.20234	0.0112227	-0.111016	-0.0834117	0.112714	0.0689344	0.159269	0.320859	0.667282	0.771057	0.131475	0.826372	0.593471	0.272065	No	No	No	0.9956	0.883102	0.967
FGFR1	454	ENST00000447712.7	A1630C	I544L	2.06423	0.738759	0.851799	1.13808	0.660774	0.515854	0.637227	0.440144	0.383992	1.04527	0.994941	0.637227	0.440144	Neutral	Neutral	Neutral	Neutral	0.724755	-0.302784	-0.160405	0.129345	-0.414344	-0.661932	-0.450629	-0.820654	-0.957133	0.0442796	0.957732	2.04209e-07	0.200126	0.921	6.65172e-07	0.347145	No	Yes	No	0.8997	0.693194	0.831
FGFR1	455	ENST00000447712.7	A1630G	I544V	2.34536	1.77938	2.15672	1.89858	3.95943	4.27846	3.87517	1.56712	1.58094	1.3645	2.02765	3.95943	1.56712	Potentially activating	Neutral	Weakly resistant	Potentially resistant	0.852438	0.576268	0.768588	0.641104	1.3761	1.45359	1.35459	0.44924	0.458018	0.310788	0.00176553	6.77954e-44	0.000494687	0.0170942	0	0.00323643	No	Yes	Yes	0.6067	0.392096	0.722
FGFR1	456	ENST00000447712.7	T1631A	I544N	1.03006	1.55573	1.29169	1.03549	0.922308	1.12489	1.06211	0.671263	0.653042	0.809877	1.16359	1.06211	0.671263	Neutral	Neutral	Neutral	Neutral	0.0296187	0.441947	0.25595	0.0348746	-0.0808762	0.117689	0.0602528	-0.398594	-0.426114	-0.210873	0.668675	0.750499	0.00148854	0.826372	0.586262	0.00866411	No	No	Yes	0.9989	0.899456	0.954
FGFR1	457	ENST00000447712.7	T1631C	I544T	0.676703	0.908088	1.27855	0.728859	1.1129	1.06482	1.64764	0.851446	0.798663	1.95597	0.818474	1.1129	0.851446	Neutral	Neutral	Neutral	Neutral	-0.390524	-0.096414	0.245727	-0.316275	0.106971	0.0628051	0.499342	-0.160819	-0.224816	0.670886	0.365949	0.0236177	0.802967	0.659751	0.0425713	0.77629	No	No	No	0.9964	0.891425	0.967
FGFR1	458	ENST00000447712.7	T1631G	I544S	6.4173	0.827525	0.915526	1.00754	0.957825	1.34929	1.2935	0.861375	0.953026	0.894461	0.961531	1.2935	0.894461	Neutral	Neutral	Neutral	Neutral	1.859	-0.189316	-0.0882561	0.00750698	-0.0430898	0.299575	0.257353	-0.149225	-0.0481127	-0.111534	0.568044	0.0825122	0.302874	0.77074	0.117272	0.447345	No	No	No	0.9986	0.907487	0.981
FGFR1	459	ENST00000447712.7	C1632G	I544M	1.22669	11.7071	1.2376	0.786458	1.48097	1.63274	1.22508	1.32626	1.2528	0.918944	1.23214	1.48097	1.2528	Neutral	Neutral	Neutral	Neutral	0.204318	2.46019	0.213172	-0.240216	0.392698	0.490262	0.203004	0.282366	0.225384	-0.08453	0.415283	0.000233612	0.256042	0.696013	0.00057617	0.405149	No	Yes	No	0.954	0.910588	0.905
FGFR1	460	ENST00000447712.7	A1633T	I545F	0.454749	0.616715	0.368093	1.24519	0.699291	0.277925	0.361732	0.366103	0.291848	1.09699	0.535732	0.361732	0.366103	Neutral	Neutral	Neutral	Neutral	-0.788009	-0.483348	-0.99942	0.219287	-0.357688	-1.2804	-1.01685	-1.00484	-1.23152	0.0925677	0.0159734	0.0839454	0.217057	0.0845441	0.119052	0.365512	No	No	No	0.984	0.82758	0.959
FGFR1	461	ENST00000447712.7	A1633C	I545L	1.08632	1.0536	1.203	0.774094	4.45582	7.46816	4.63428	1.02121	1.05069	2.69576	1.06996	4.63428	1.05069	Neutral	Neutral	Weakly resistant	Neutral	0.0827974	0.0522101	0.184819	-0.256062	1.49421	2.01065	1.53348	0.0209855	0.0494503	0.991679	0.781638	1.98425e-61	0.396968	0.87556	0	0.529479	No	Yes	No	0.6378	0.257701	0.831
FGFR1	462	ENST00000447712.7	A1633G	I545V	2.28564	0.756052	1.00941	1.19232	0.866259	0.911944	0.880201	0.706859	0.71686	0.758916	1.10087	0.880201	0.71686	Neutral	Neutral	Neutral	Neutral	0.826644	-0.279645	0.00936999	0.175905	-0.143571	-0.0921771	-0.127605	-0.346924	-0.332875	-0.275864	0.69107	0.0111245	0.00326401	0.838647	0.0218895	0.0170027	No	No	No	0.6625	0.350423	0.64
FGFR1	463	ENST00000447712.7	T1634A	I545N	2.37777	1.02097	0.890694	2.05578	69.5997	66.3148	61.8435	4.83051	7.02054	144.792	1.53837	66.3148	7.02054	Neutral	Neutral	Strongly resistant	Resistant	0.866163	0.0207546	-0.115755	0.720655	4.24276	4.19441	4.12461	1.57495	1.94884	4.9753	0.244617	2.04049e-283	0.120055	0.518104	0	0.259747	No	Yes	No	0.9983	0.853133	0.936
FGFR1	464	ENST00000447712.7	T1634C	I545T	0.829517	1.14525	0.764858	1.43383	6.3756	15.3339	7.46211	1.36636	1.51325	1.57683	0.987384	7.46211	1.51325	Neutral	Neutral	Resistant	Potentially resistant	-0.186912	0.135625	-0.268065	0.360352	1.85248	2.73007	2.00984	0.312148	0.41426	0.455413	0.764079	0.0147812	0.000732976	0.86998	0.028323	0.00459831	No	No	Yes	0.9912	0.874096	0.955
FGFR1	465	ENST00000447712.7	T1634G	I545S	1.13331	1.04021	0.960242		64.3514	69.0259	56.9497	4.86142	7.12672	91.1807	1.04021	64.3514	7.12672	Neutral	Neutral	Strongly resistant	Resistant	0.125141	0.0394207	-0.04057		4.16436	4.23448	4.04217	1.58133	1.96385	4.51284	0.879749	2.07275e-279	0.100871	0.904666	0	0.240728	No	Yes	No	0.9959	0.850607	0.967
FGFR1	466	ENST00000447712.7	C1635G	I545M	0.782899	0.91322	1.14902	1.018	1.11128	0.946427	0.88075	0.823835	0.727129	1.05319	0.965612	0.946427	0.823835	Neutral	Neutral	Neutral	Neutral	-0.244752	-0.0907787	0.13891	0.0178434	0.105514	-0.0550619	-0.126981	-0.193785	-0.318651	0.051823	0.601672	0.784594	0.13927	0.788411	0.599003	0.278633	No	No	No	0.8564	0.825796	0.784
FGFR1	467	ENST00000447712.7	A1636T	N546Y	2.15779	1.89723	12.1289	6.56849	5.07476	6.04339	5.28229	1.99693	2.60012	3.20543	4.36314	5.28229	2.60012	Weakly activating	Neutral	Resistant	Weakly resistant	0.769084	0.640394	2.49559	1.88228	1.62428	1.79896	1.66436	0.691609	0.955557	1.16485	0.0555416	1.13724e-62	4.20206e-16	0.195679	0	0	No	Yes	Yes	0.9241	0.90128	0.941
FGFR1	468	ENST00000447712.7	A1636C	N546H	9.6779	5.04825	30.858	31.7604	56.2656	54.4356	51.2613	3.3544	4.25337	18.5158	20.2679	54.4356	4.25337	Strongly activating	Neutral	Strongly resistant	Weakly resistant	2.26984	1.61904	3.4294	3.45822	4.03008	3.99702	3.93694	1.21027	1.44771	2.91862	0.0103634	7.92274e-264	0.0745327	0.0629675	0	0.210248	No	Yes	No	0.7705	0.905524	0.834
FGFR1	469	ENST00000447712.7	A1636G	N546D	837.734	997.37	1251.99	2146.32	36.335	25.6648	38.2687	2.78685	4.09997	69.8421	1124.68	36.335	4.09997	Strongly activating	Neutral	Strongly resistant	Weakly resistant	6.7307	6.90512	7.13249	7.67151	3.59278	3.24512	3.64463	1.02491	1.41098	4.24624	1.46299e-154	1.84676e-215	0.161024	0	0	0.301248	Yes	Yes	No	0.9607	0.896141	0.838
FGFR1	470	ENST00000447712.7	A1637T	N546I	1.49767	1.04629	1.90529	2.16519	6.77854	8.64368	6.21742	2.12993	2.3187	2.9497	1.70148	6.77854	2.3187	Neutral	Neutral	Resistant	Potentially resistant	0.403913	0.0452535	0.644633	0.77251	1.91376	2.15683	1.82736	0.75609	0.841009	1.0817	0.12316	1.06324e-81	9.13502e-15	0.327915	0	0	No	Yes	Yes	0.983	0.896347	0.864
FGFR1	471	ENST00000447712.7	A1637C	N546T	8.94045	8.99733	16.9402	44.3085	8.3717	10.5229	6.47541	1.96103	2.48927	3.2918	12.9688	8.3717	2.48927	Strongly activating	Neutral	Resistant	Potentially resistant	2.19059	2.19693	2.82969	3.79118	2.12486	2.35355	1.86801	0.67347	0.911988	1.19143	1.92581e-26	5.80924e-93	9.73891e-16	0	0	0	Yes	Yes	Yes	0.8873	0.900635	0.798
FGFR1	472	ENST00000447712.7	A1637G	N546S	2.82843	1.32072	1.56051	1.46807	1.14071	1.00263	1.47167	1.67973	1.81519	1.73682	1.51429	1.14071	1.73682	Neutral	Neutral	Neutral	Potentially resistant	1.03972	0.278179	0.44501	0.383946	0.131654	0.00262622	0.386395	0.518631	0.596192	0.552056	0.0680796	0.0785026	1.55781e-06	0.224188	0.1123	1.493e-05	No	No	Yes	0.3627	0.411613	0.735
FGFR1	473	ENST00000447712.7	C1638A	N546K	444.043	583.385	1211.56	918.051	42.0779	28.2399	43.663	3.09799	3.56873	120.257	750.718	42.0779	3.56873	Strongly activating	Neutral	Strongly resistant	Weakly resistant	6.09592	6.36885	7.09966	6.82225	3.73952	3.34073	3.7765	1.13075	1.27221	4.78963	2.23518e-135	1.96408e-227	0.184534	0	0	0.330976	Yes	Yes	No	0.9955	0.771278	0.646
FGFR1	474	ENST00000447712.7	C1638G	N546K	298.705	354.913	632.483	942.216	46.1349	29.9454	50.223	2.79388	3.87471	136.929	493.698	46.1349	3.87471	Strongly activating	Neutral	Strongly resistant	Weakly resistant	5.69946	5.87187	6.44965	6.84823	3.83157	3.39938	3.91647	1.02743	1.35447	4.91946	1.0125e-121	1.01719e-236	0.19161	0	0	0.337277	Yes	Yes	No	0.9955	0.771278	0.646
FGFR1	475	ENST00000447712.7	C1639A	L547M	0.955797	1.24879	0.891172	1.10865	1.44275	1.68018	1.43132	1.29529	1.2302	1.7545	1.03223	1.44275	1.29529	Neutral	Neutral	Neutral	Neutral	-0.0452093	0.222177	-0.115218	0.103148	0.36655	0.518903	0.358596	0.258733	0.207178	0.562184	0.860991	2.48913e-05	0.00347308	0.898089	6.773e-05	0.0179037	No	Yes	No	0.9032	0.629978	0.781
FGFR1	476	ENST00000447712.7	C1639G	L547V	1.12932	1.03588	0.949377	0.980615	0.832114	1.43975	1.04391	0.919388	1.09595	0.879224	1.00824	1.04391	0.919388	Neutral	Neutral	Neutral	Neutral	0.121613	0.0352469	-0.0519492	-0.0195758	-0.183785	0.364467	0.0429724	-0.0840467	0.0916226	-0.128716	0.193964	0.454289	0.635025	0.451629	0.427572	0.686323	No	No	No	0.9339	0.815384	0.84
FGFR1	477	ENST00000447712.7	T1640A	L547Q	1.10188	1.27083	1.08595	1.20922	2.23936	3.48847	2.18027	1.27761	1.43898	1.54774	1.15555	2.23936	1.43898	Neutral	Neutral	Potentially resistant	Neutral	0.0970172	0.239673	0.0824588	0.189975	0.80619	1.24946	0.779448	0.244991	0.363932	0.436794	0.168693	1.66426e-21	0.00292527	0.412784	0	0.0155278	No	Yes	No	0.9994	0.89907	0.989
FGFR1	478	ENST00000447712.7	T1640C	L547P	1.20949	1.28667	0.958127	1.16659	2.97713	4.13835	3.19734	1.81769	1.83867	1.80115	1.18804	3.19734	1.81769	Neutral	Neutral	Weakly resistant	Potentially resistant	0.190202	0.25206	-0.0427752	0.154084	1.09096	1.4203	1.16232	0.597564	0.609041	0.588428	0.462422	1.50014e-34	1.31055e-08	0.715427	0	1.2275e-07	No	Yes	Yes	0.9995	0.896016	0.976
FGFR1	479	ENST00000447712.7	T1640G	L547R	0.660394	1.74974	6.71729	3.31382	0.461133	0.778499	0.682679	0.399452	0.393649	1.13704	2.53178	0.682679	0.399452	Weakly activating	Neutral	Neutral	Neutral	-0.414919	0.559468	1.90468	1.1981	-0.77407	-0.250388	-0.38173	-0.917661	-0.932296	0.128431	0.236364	1.72318e-06	0.236593	0.512162	5.26e-06	0.385189	No	Yes	No	0.9987	0.904754	0.982
FGFR1	480	ENST00000447712.7	C1642A	L548M	0.898006	1.05728	0.966243	1.04162	1.54886	1.97741	1.77618	1.15166	1.11693	0.90246	1.00393	1.77618	1.11693	Neutral	Neutral	Potentially resistant	Neutral	-0.107579	0.0557016	-0.0343394	0.0407778	0.437519	0.681787	0.574466	0.141202	0.110583	-0.102631	0.0799656	9.88787e-09	0.744997	0.250862	3.58541e-08	0.750917	No	Yes	No	0.5989	0.824107	0.847
FGFR1	481	ENST00000447712.7	C1642G	L548V	1.14194	1.09159	1.07398	0.914207	2.44402	1.88704	2.41196	1.22151	1.33153	2.99247	1.08279	2.41196	1.33153	Neutral	Neutral	Potentially resistant	Neutral	0.132725	0.0876362	0.071374	-0.0896982	0.893644	0.635011	0.880439	0.200085	0.286331	1.0961	0.536787	4.52161e-16	0.213217	0.755728	0	0.361122	No	Yes	No	0.5267	0.422984	0.778
FGFR1	482	ENST00000447712.7	T1643A	L548Q	0.977297	0.908006	0.950836	0.799162	1.74129	1.90781	1.71516	1.1163	1.13117	0.777872	0.929421	1.74129	1.1163	Neutral	Neutral	Potentially resistant	Neutral	-0.0229642	-0.0965044	-0.0504133	-0.224192	0.554627	0.645954	0.539504	0.110024	0.12325	-0.251194	0.0232869	3.87168e-09	0.865699	0.109965	0	0.803347	No	Yes	No	0.9586	0.876348	0.966
FGFR1	483	ENST00000447712.7	T1643C	L548P	0.911989	0.905718	0.659785	1.77211	0.527331	0.581192	0.540861	0.376553	0.32245	0.816394	0.908854	0.540861	0.376553	Neutral	Neutral	Neutral	Neutral	-0.0921269	-0.0990273	-0.415842	0.572171	-0.639928	-0.542675	-0.614594	-0.976697	-1.13181	-0.202858	0.706489	1.01791e-09	0.112228	0.848938	0	0.251833	No	Yes	No	0.9974	0.884218	0.979
FGFR1	484	ENST00000447712.7	T1643G	L548R	1.09166	1.2427	1.04696	0.58314	2.02107	2.35701	1.65533	1.23158	1.36939	1.29306	1.06931	2.02107	1.29306	Neutral	Neutral	Potentially resistant	Neutral	0.0877009	0.217286	0.045895	-0.539328	0.703628	0.857395	0.503998	0.208294	0.314367	0.257011	0.594969	3.04087e-12	0.0285043	0.78618	0	0.111304	No	Yes	No	0.9554	0.881806	0.945
FGFR1	485	ENST00000447712.7	G1645A	G549R	0.926755	1.69592	0.954315	0.831727	1.06142	0.703079	0.945327	0.809749	0.769815	0.977848	0.940535	0.945327	0.809749	Neutral	Neutral	Neutral	Neutral	-0.0760657	0.528227	-0.046762	-0.184251	0.059604	-0.352287	-0.0562239	-0.211031	-0.261605	-0.0224007	0.905821	0.230044	0.11395	0.909758	0.261037	0.253859	No	No	No	0.9992	0.917472	0.945
FGFR1	486	ENST00000447712.7	G1645T	G549W	0.863157	0.841669	1.20874	2.09074	0.970589	0.519829	0.582047	0.59965	0.586458	0.725163	1.03595	0.582047	0.59965	Neutral	Neutral	Neutral	Neutral	-0.147158	-0.172368	0.189576	0.737518	-0.0298521	-0.654255	-0.541204	-0.51141	-0.533654	-0.321359	0.78592	0.166523	3.30994e-05	0.875913	0.203954	0.0002639	No	No	Yes	0.9994	0.921225	0.964
FGFR1	487	ENST00000447712.7	G1645C	G549R	0.972487	0.925836	0.814148	1.02547	0.804161	0.511866	0.790037	0.799307	0.853581	0.765247	0.949162	0.790037	0.799307	Neutral	Neutral	Neutral	Neutral	-0.0278986	-0.077058	-0.205613	0.025148	-0.217955	-0.669692	-0.235675	-0.22401	-0.158315	-0.267557	0.048223	0.000129004	0.0414787	0.179034	0.00032969	0.149925	No	Yes	No	0.9992	0.917472	0.945
FGFR1	488	ENST00000447712.7	G1646A	G549E	2.32961	6.64936	0.707353	1.1274	0.701662	0.505447	0.748602	0.395294	0.348448	0.59426	1.7285	0.701662	0.395294	Neutral	Neutral	Neutral	Neutral	0.8457	1.89452	-0.346226	0.119911	-0.354304	-0.682313	-0.289548	-0.928125	-1.05427	-0.520439	0.346403	6.30899e-06	8.40762e-14	0.643475	1.82e-05	0	No	Yes	Yes	0.9995	0.909513	0.885
FGFR1	489	ENST00000447712.7	G1646T	G549V	0.66633	0.719604	1.15799	0.996921	0.73566	0.58094	0.677101	0.554143	0.503563	0.806637	0.858263	0.677101	0.554143	Neutral	Neutral	Neutral	Neutral	-0.40597	-0.329054	0.146689	-0.00308327	-0.306987	-0.543107	-0.389935	-0.590332	-0.686046	-0.214881	0.348063	2.36956e-05	6.33355e-06	0.645223	6.458e-05	5.606e-05	No	Yes	Yes	0.9976	0.91713	0.932
FGFR1	490	ENST00000447712.7	G1646C	G549A	1.18761	0.844751	0.920557	0.908271	0.986773	0.821959	0.883391	0.856864	0.885309	0.926313	0.914414	0.883391	0.885309	Neutral	Neutral	Neutral	Neutral	0.171945	-0.168714	-0.0827766	-0.0962128	-0.0133153	-0.196065	-0.123987	-0.154476	-0.121818	-0.0765428	0.603791	0.25092	0.245894	0.789313	0.277241	0.394887	No	No	No	0.8802	0.829187	0.902
FGFR1	491	ENST00000447712.7	G1648A	A550T	0.74246	0.896952	0.872848	0.673982	0.614783	0.59717	0.736187	0.873412	0.901762	0.481997	0.807654	0.614783	0.873412	Neutral	Neutral	Neutral	Neutral	-0.297787	-0.108753	-0.135994	-0.394552	-0.486486	-0.515553	-0.306271	-0.135347	-0.103405	-0.729816	0.198005	8.27618e-06	0.00293077	0.457084	2.36e-05	0.0155278	No	Yes	No	0.7113	0.345564	0.808
FGFR1	492	ENST00000447712.7	G1648T	A550S	0.816839	0.935052	0.783648	1.09007	1.32634	0.941319	0.86959	0.860381	0.869454	0.908044	0.875946	0.941319	0.869454	Neutral	Neutral	Neutral	Neutral	-0.202313	-0.0671531	-0.243796	0.0862416	0.282424	-0.0604736	-0.139734	-0.15038	-0.13989	-0.0964621	0.43979	0.789305	0.00926565	0.703363	0.599682	0.0435126	No	No	No	0.506	0.592006	0.76
FGFR1	493	ENST00000447712.7	G1648C	A550P	0.542952	0.577266	0.591423	0.982038	0.669656	0.509422	0.571564	0.352047	0.354919	1.1205	0.584345	0.571564	0.354919	Neutral	Neutral	Neutral	Neutral	-0.610733	-0.549452	-0.525224	-0.0181255	-0.400991	-0.674479	-0.559378	-1.04399	-1.03587	0.113774	0.0393976	2.71324e-08	0.224305	0.15751	1.05645e-07	0.371203	No	Yes	No	0.9937	0.585906	0.926
FGFR1	494	ENST00000447712.7	C1649A	A550D	1.23548	0.86764	1.3022	0.815367	0.526781	0.637714	1.0181	0.544365	0.533437	0.820501	1.05156	0.637714	0.544365	Neutral	Neutral	Neutral	Neutral	0.211461	-0.141979	0.264055	-0.204117	-0.640971	-0.449866	0.0179371	-0.608134	-0.628414	-0.19784	0.83296	0.208121	1.37281e-05	0.888458	0.241714	0.00011501	No	No	Yes	0.9984	0.604202	0.879
FGFR1	495	ENST00000447712.7	C1649T	A550V	2.26635	0.936914	0.714157	0.975636	0.913187	0.778661	0.807765	0.92447	0.878575	0.9303	0.956275	0.807765	0.92447	Neutral	Neutral	Neutral	Neutral	0.81817	-0.0651638	-0.336652	-0.0246657	-0.0908149	-0.25018	-0.213484	-0.0785346	-0.129454	-0.0722479	0.957112	0.0573384	0.344362	0.92083	0.0878104	0.484356	No	No	No	0.589	0.137909	0.715
FGFR1	496	ENST00000447712.7	C1649G	A550G	0.927183	0.77925	0.993835	0.885677	1.32164	1.23616	1.46216	0.842464	0.894694	0.820261	0.90643	1.32164	0.842464	Neutral	Neutral	Neutral	Neutral	-0.0756038	-0.249424	-0.0061842	-0.121403	0.278874	0.212007	0.379913	-0.171425	-0.111273	-0.198133	0.0284334	0.00317186	0.123812	0.127131	0.00682593	0.263838	No	Yes	No	0.7455	0.626988	0.857
FGFR1	497	ENST00000447712.7	T1651A	C551S	1.00205	1.08783	1.27068	0.992526	0.908905	0.97304	1.40403	1.10583	1.08319	1.27667	1.04494	0.97304	1.10583	Neutral	Neutral	Neutral	Neutral	0.00204452	0.0841838	0.239549	-0.00750173	-0.095515	-0.0273296	0.339347	0.100598	0.0799095	0.244258	0.936088	0.468927	0.253938	0.917418	0.436155	0.402848	No	No	No	0.9297	0.458868	0.897
FGFR1	498	ENST00000447712.7	T1651C	C551R	1.20717	2.58433	1.81171	2.51578	1.11622	1.12519	1.20751	0.77615	0.739996	1.01774	2.16374	1.12519	0.77615	Potentially activating	Neutral	Neutral	Neutral	0.188279	0.949468	0.594269	0.922582	0.109946	0.117951	0.188559	-0.253409	-0.301111	0.0175826	0.0194813	0.159773	0.0883346	0.0976476	0.197217	0.22915	No	No	No	0.9985	0.875243	0.963
FGFR1	499	ENST00000447712.7	T1651G	C551G	1.02409	0.822122	0.870797	1.36687	0.539133	0.928723	0.966609	0.613302	0.604789	0.9083	0.947446	0.928723	0.613302	Neutral	Neutral	Neutral	Neutral	0.0238088	-0.195866	-0.138346	0.312523	-0.617793	-0.0739445	-0.0339613	-0.488898	-0.502876	-0.0961806	0.734313	0.32572	0.000869934	0.859854	0.337185	0.00535244	No	No	Yes	0.9461	0.879064	0.958
FGFR1	500	ENST00000447712.7	G1652A	C551Y	3.61786	1.22592	0.659035	1.10781	0.832147	0.709538	1.17872	0.648348	0.58411	0.826699	1.16687	0.832147	0.648348	Neutral	Neutral	Neutral	Neutral	1.28588	0.203691	-0.416979	0.10239	-0.183746	-0.343141	0.164428	-0.433328	-0.537665	-0.190315	0.398981	0.212813	0.000390314	0.684218	0.244717	0.00260159	No	No	Yes	0.9972	0.899547	0.869
FGFR1	501	ENST00000447712.7	G1652T	C551F	0.741925	0.863974	0.656165	0.979007	0.510787	0.534429	0.561472	0.585877	0.592275	0.995705	0.80295	0.534429	0.592275	Neutral	Neutral	Neutral	Neutral	-0.298507	-0.146212	-0.421342	-0.0212164	-0.671803	-0.626556	-0.577194	-0.534645	-0.523784	-0.00430384	0.216099	1.89469e-10	0.00113969	0.48351	0	0.00680944	No	Yes	Yes	0.9876	0.914554	0.869
FGFR1	502	ENST00000447712.7	G1652C	C551S	1.10336	0.896538	0.961505	0.912873	0.864128	1.02421	1.0146	0.983324	1.00524	1.07527	0.937189	1.0146	1.00524	Neutral	Neutral	Neutral	Neutral	0.098357	-0.109214	-0.0392556	-0.0911581	-0.146034	0.0239222	0.0144935	-0.0168167	0.00522526	0.0725689	0.0809192	0.704491	0.948722	0.252091	0.568763	0.842068	No	No	No	0.9297	0.458868	0.835
FGFR1	503	ENST00000447712.7	C1653G	C551W	0.70337	0.534517	0.812879	2.54437	0.454087	0.525253	0.665235	0.427955	0.453483	0.691381	0.758125	0.525253	0.453483	Neutral	Neutral	Neutral	Neutral	-0.351872	-0.626392	-0.207173	0.933883	-0.789467	-0.643876	-0.407615	-0.848738	-0.790798	-0.369064	0.551955	4.11172e-10	1.65704e-09	0.763056	0	0	No	Yes	Yes	0.9992	0.915202	0.864
FGFR1	504	ENST00000447712.7	A1654T	T552S	0.951238	1.1171	24.0531	1.14208	1.09105	1.00394	1.12558	0.877454	0.888733	1.2134	1.12959	1.09105	0.888733	Neutral	Neutral	Neutral	Neutral	-0.0499905	0.110735	3.18026	0.132852	0.0871402	0.00392751	0.118294	-0.130731	-0.117958	0.193427	0.402367	0.483576	0.779758	0.686301	0.444412	0.765721	No	No	No	0.6907	0.355122	0.809
FGFR1	505	ENST00000447712.7	A1654C	T552P	1.13126	1.65997	0.774716	1.29095	0.807548	0.794104	0.884665	0.826643	0.764782	0.754209	1.2111	0.807548	0.764782	Neutral	Neutral	Neutral	Neutral	0.123333	0.506799	-0.255258	0.255376	-0.213753	-0.230541	-0.122546	-0.190382	-0.268165	-0.282085	0.768335	0.0520286	0.0210623	0.872611	0.0813821	0.0864653	No	No	No	0.956	0.898103	0.953
FGFR1	506	ENST00000447712.7	A1654G	T552A	0.983381	1.08618	0.682556	0.892317	0.78804	0.971566	0.933198	0.885201	0.874206	0.766395	0.937849	0.933198	0.874206	Neutral	Neutral	Neutral	Neutral	-0.0167585	0.0826677	-0.381911	-0.113934	-0.238207	-0.0288457	-0.069138	-0.12194	-0.134439	-0.266057	0.438069	0.247007	0.0965323	0.701862	0.27402	0.236285	No	No	No	0.8915	0.867452	0.916
FGFR1	507	ENST00000447712.7	C1655A	T552K	1.06797	0.904866	1.02331	1.35138	1.32468	1.1233	0.893464	0.795248	0.74818	1.06642	1.04564	1.1233	0.795248	Neutral	Neutral	Neutral	Neutral	0.0657617	-0.0999684	0.0230452	0.30113	0.28117	0.116274	-0.112649	-0.229101	-0.290112	0.0643057	0.961025	0.338625	0.14384	0.921537	0.346025	0.283058	No	No	No	0.9904	0.903383	0.913
FGFR1	508	ENST00000447712.7	C1655T	T552M	0.96163	0.754339	0.33562	3.36369	0.755968	0.75537	1.16288	0.837139	0.804938	0.8909	0.857984	0.755968	0.837139	Neutral	Neutral	Neutral	Neutral	-0.0391256	-0.281914	-1.09178	1.21304	-0.279756	-0.280548	0.150898	-0.177765	-0.21699	-0.115523	0.796415	0.159825	0.103942	0.87831	0.197217	0.245079	No	No	No	0.9118	0.898518	0.852
FGFR1	509	ENST00000447712.7	C1655G	T552R	0.946971	1.14577	1.47813	5.48285	0.89575	1.20916	0.768401	0.830443	0.80595	0.985	1.31195	0.89575	0.830443	Neutral	Neutral	Neutral	Neutral	-0.0544869	0.136073	0.390778	1.70163	-0.110094	0.189925	-0.263443	-0.185796	-0.215733	-0.0151136	0.0643669	0.523724	0.177353	0.215881	0.469228	0.321929	No	No	No	0.9823	0.901486	0.918
FGFR1	510	ENST00000447712.7	C1657A	Q553K	0.965538	1.35431	0.764012	0.926116	1.07143	0.86529	1.10369	1.00478	0.996191	1.14113	0.945827	1.07143	1.00478	Neutral	Neutral	Neutral	Neutral	-0.0350694	0.303295	-0.269172	-0.0767562	0.0689955	-0.14469	0.0986603	0.00476738	-0.00381646	0.132019	0.674521	0.94773	0.781479	0.829714	0.67075	0.765801	No	No	No	0.4146	0.448497	0.766
FGFR1	511	ENST00000447712.7	C1657G	Q553E	0.990886	1.66356	0.994429	1.00919	0.920548	0.744008	0.480805	0.9224	0.953799	0.868157	1.00181	0.744008	0.9224	Neutral	Neutral	Neutral	Neutral	-0.00915597	0.508958	-0.00558701	0.00914767	-0.0827856	-0.295703	-0.732294	-0.0807766	-0.0473026	-0.141382	0.867753	0.191393	0.360884	0.899379	0.226684	0.498922	No	No	No	0.3341	0.652695	0.657
FGFR1	512	ENST00000447712.7	A1658T	Q553L	1.07725	1.16908	1.06318	1.91287	1.06758	0.943547	0.949916	1.11527	1.14164	1.5656	1.12316	0.949916	1.14164	Neutral	Neutral	Neutral	Neutral	0.0744134	0.156214	0.0612649	0.648603	0.0653914	-0.0581092	-0.0513812	0.109101	0.132464	0.448271	0.543407	0.870595	0.0543612	0.756888	0.640802	0.176952	No	No	No	0.7785	0.76434	0.864
FGFR1	513	ENST00000447712.7	A1658C	Q553P	3.05762	0.951282	1.11738	1.35208	0.937948	0.850902	0.748346	0.842393	0.896759	0.845991	1.23473	0.850902	0.845991	Neutral	Neutral	Neutral	Neutral	1.11764	-0.0499447	0.110986	0.301645	-0.0640608	-0.161458	-0.28989	-0.171508	-0.108968	-0.167246	0.249379	0.0771262	0.149566	0.524407	0.110974	0.289731	No	No	No	0.9614	0.890441	0.885
FGFR1	514	ENST00000447712.7	A1658G	Q553R	1.12352	1.08328	0.733333	1.54576	1.37014	1.17718	1.1316	1.04054	1.03474	1.30077	1.1034	1.17718	1.04054	Neutral	Neutral	Neutral	Neutral	0.11647	0.0799907	-0.310155	0.435514	0.314911	0.163119	0.123635	0.0397403	0.0341478	0.262954	0.986664	0.0417679	0.378533	0.929675	0.0676353	0.513172	No	No	No	0.4374	0.709744	0.845
FGFR1	515	ENST00000447712.7	G1659T	Q553H	1.12141	1.01607	0.867981	0.549387	1.32257	1.07803	0.949709	0.955532	1.05208	1.4108	0.942024	1.07803	1.05208	Neutral	Neutral	Neutral	Neutral	0.114587	0.0159384	-0.141585	-0.598953	0.279574	0.0751354	-0.0516	-0.045487	0.0507704	0.344156	0.338544	0.308005	0.358841	0.636518	0.325534	0.496797	No	No	No	0.8816	0.824934	0.681
FGFR1	516	ENST00000447712.7	G1659C	Q553H	1.30654	0.909532	1.11268	0.572783	1.00596	1.23196	0.948457	0.892371	1.20987	0.658963	1.01111	1.00596	0.892371	Neutral	Neutral	Neutral	Neutral	0.267382	-0.0948254	0.106776	-0.557248	0.00593869	0.208605	-0.0529192	-0.113874	0.190516	-0.417088	0.534	0.590712	0.261709	0.755728	0.506725	0.41123	No	No	No	0.8816	0.824934	0.681
FGFR1	517	ENST00000447712.7	G1660A	D554N	0.885398	0.908858	1.21091	4.33712	1.03879	1.2553	1.20499	0.996079	1.04997	1.06256	1.05989	1.20499	1.04997	Neutral	Neutral	Neutral	Neutral	-0.121718	-0.095566	0.191376	1.46721	0.0380542	0.227373	0.18647	-0.00392848	0.0487643	0.0606838	0.266248	0.126943	0.844487	0.547149	0.163917	0.795271	No	No	No	0.1607	0.157783	0.518
FGFR1	518	ENST00000447712.7	G1660T	D554Y	0.868792	0.997527	1.05232	0.71763	1.20484	0.929445	1.19123	0.908188	0.920086	0.894442	0.93316	1.19123	0.908188	Neutral	Neutral	Neutral	Neutral	-0.140651	-0.00247634	0.0509949	-0.331801	0.186348	-0.0731678	0.174988	-0.0963033	-0.0832884	-0.111555	0.441644	0.332712	0.000775311	0.704442	0.341984	0.0048181	No	No	Yes	0.5484	0.472661	0.805
FGFR1	519	ENST00000447712.7	G1660C	D554H	0.880491	1.43341	1.55858	1.13392	0.806988	1.05522	0.828485	1.00523	1.00819	0.985278	1.28366	0.828485	1.00523	Neutral	Neutral	Neutral	Neutral	-0.127275	0.360056	0.443778	0.125681	-0.214446	0.0537539	-0.188156	0.00521573	0.00815234	-0.0148316	0.639672	0.229929	0.188295	0.806276	0.261037	0.333491	No	No	No	0.5638	0.369233	0.732
FGFR1	520	ENST00000447712.7	A1661T	D554V	1.02671	1.06869	1.00109	1.11276	1.3175	0.986365	0.876074	0.981741	1.05581	1.21293	1.0477	0.986365	1.05581	Neutral	Neutral	Neutral	Neutral	0.0263552	0.0664337	0.001091	0.106843	0.275738	-0.0137292	-0.132304	-0.0184277	0.0543112	0.193037	0.24043	0.667993	0.574575	0.514023	0.548487	0.652629	No	No	No	0.6	0.558056	0.779
FGFR1	521	ENST00000447712.7	A1661C	D554A	0.859278	1.04242	0.974737	0.82184	0.779888	0.808954	1.17769	0.86002	1.11701	0.809024	0.917008	0.808954	0.86002	Neutral	Neutral	Neutral	Neutral	-0.151663	0.0415484	-0.0255877	-0.196209	-0.248605	-0.212013	0.163553	-0.1508	0.110658	-0.211927	0.0534099	0.305971	0.38874	0.190917	0.324109	0.521874	No	No	No	0.3204	0.355688	0.729
FGFR1	522	ENST00000447712.7	A1661G	D554G	3.96808	0.887822	1.14684	1.11822	0.871027	0.94	0.871522	0.994743	0.989544	0.884136	1.13253	0.871522	0.989544	Neutral	Neutral	Neutral	Neutral	1.37828	-0.118984	0.137011	0.111741	-0.138082	-0.061875	-0.137515	-0.00527061	-0.0105113	-0.123145	0.238279	0.245144	0.597941	0.512162	0.272689	0.666238	No	No	No	0.1577	0.16679	0.648
FGFR1	523	ENST00000447712.7	T1662A	D554E	5.07974	3.14245	3.8144	4.09713	0.748943	1.09185	1.26731	0.965773	0.952829	0.741955	3.95576	1.09185	0.952829	Weakly activating	Neutral	Neutral	Neutral	1.62526	1.145	1.33878	1.41029	-0.289093	0.087871	0.236895	-0.0348265	-0.0483198	-0.298466	1.82957e-07	0.913414	0.21307	6.21e-06	0.657652	0.361122	Yes	No	No	0.1513	0.157202	0.314
FGFR1	524	ENST00000447712.7	T1662G	D554E	0.855257	0.820699	1.52784	1.01975	0.972431	0.982396	1.27048	1.04824	1.17228	1.01739	0.937502	0.982396	1.04824	Neutral	Neutral	Neutral	Neutral	-0.156353	-0.197599	0.423856	0.0195536	-0.0279562	-0.0177608	0.239399	0.0471082	0.158953	0.0172447	0.801639	0.517679	0.585923	0.882147	0.464822	0.659587	No	No	No	0.1513	0.157202	0.314
FGFR1	525	ENST00000447712.7	G1663A	G555S	1.11408	0.886461	1.25735	1.0338	0.950038	1.05723	0.918992	1.29643	1.27489	1.34043	1.07394	0.950038	1.29643	Neutral	Neutral	Neutral	Neutral	0.108032	-0.120519	0.229003	0.0332452	-0.0512531	0.0556501	-0.0844774	0.259611	0.242859	0.292988	0.928722	0.775278	0.00169875	0.915341	0.594799	0.00970538	No	No	Yes	0.8498	.	0.776
FGFR1	526	ENST00000447712.7	G1663T	G555C	1.0954	0.68722	0.639676	0.863664	0.748912	0.865438	0.830279	0.800642	0.938435	0.811826	0.775442	0.830279	0.811826	Neutral	Neutral	Neutral	Neutral	0.0911186	-0.375101	-0.446793	-0.146572	-0.289134	-0.144519	-0.185993	-0.222342	-0.0635421	-0.20847	0.219873	0.033801	0.114373	0.489917	0.0568306	0.254246	No	No	No	0.9679	.	0.898
FGFR1	527	ENST00000447712.7	G1663C	G555R	0.824486	0.907675	1.26473	0.900088	0.907366	0.93144	0.82152	0.996709	1.07617	1.8395	0.903882	0.907366	1.07617	Neutral	Neutral	Neutral	Neutral	-0.192995	-0.0968683	0.234858	-0.105263	-0.0972094	-0.0710234	-0.196599	-0.00329599	0.0734068	0.609493	0.614749	0.209358	0.0585168	0.796	0.24243	0.184369	No	No	No	0.9899	.	0.845
FGFR1	528	ENST00000447712.7	G1664A	G555D	0.901145	1.22308	0.88547	0.49923	1.0399	1.35233	1.03115	1.20256	1.12983	0.873156	0.893308	1.0399	1.12983	Neutral	Neutral	Neutral	Neutral	-0.104089	0.20137	-0.121637	-0.694689	0.0391234	0.301827	0.0306761	0.184456	0.122068	-0.135641	0.285994	0.210307	0.696918	0.574904	0.242825	0.722252	No	No	No	0.9868	.	0.848
FGFR1	529	ENST00000447712.7	G1664T	G555V	1.04677	0.824147	0.894986	0.788429	0.680107	0.575924	1.19395	1.02681	1.0407	0.882539	0.859566	0.680107	1.02681	Neutral	Neutral	Neutral	Neutral	0.0457132	-0.193406	-0.110948	-0.237712	-0.385506	-0.55178	0.177267	0.0264615	0.039897	-0.124952	0.042512	0.367742	0.772131	0.165278	0.366913	0.763677	No	No	No	0.981	.	0.899
FGFR1	530	ENST00000447712.7	G1664C	G555A	0.872023	0.978987	1.36689	2.02297	0.94428	1.36826	1.30297	1.1988	1.23952	1.13821	1.17294	1.30297	1.1988	Neutral	Neutral	Neutral	Neutral	-0.136939	-0.0212371	0.312536	0.704565	-0.0573321	0.313537	0.264647	0.181319	0.214725	0.129455	0.599395	0.0784138	0.150176	0.788411	0.112254	0.290459	No	No	No	0.8943	.	0.841
FGFR1	531	ENST00000447712.7	C1666A	P556T	0.910341	0.861996	1.25476	1.09483	0.854683	1.07615	0.872309	0.851518	0.910387	0.755065	1.00259	0.872309	0.851518	Neutral	Neutral	Neutral	Neutral	-0.0939362	-0.148505	0.226942	0.0906034	-0.157025	0.0733923	-0.136612	-0.160734	-0.0938851	-0.280952	0.790436	0.445592	0.0890035	0.876688	0.420764	0.229884	No	No	No	0.4491	0.61916	0.784
FGFR1	532	ENST00000447712.7	C1666T	P556S	1.0006	1.14959	0.929783	1.22497	1.0802	0.972271	1.00679	0.844573	0.658809	0.734826	1.07509	1.00679	0.734826	Neutral	Neutral	Neutral	Neutral	0.000599005	0.139406	-0.0728042	0.202913	0.0771497	-0.0281207	0.00676749	-0.168924	-0.417321	-0.308122	0.805573	0.859173	0.00577443	0.883858	0.634468	0.0286934	No	No	No	0.5266	0.840997	0.7
FGFR1	533	ENST00000447712.7	C1666G	P556A	0.822771	0.95597	0.986762	0.976866	0.861246	1.0589	0.989712	0.782596	0.810817	0.654728	0.966418	0.989712	0.782596	Neutral	Neutral	Neutral	Neutral	-0.195077	-0.0450284	-0.0133263	-0.0234061	-0.149375	0.05723	-0.0103415	-0.245139	-0.209713	-0.423535	0.0328415	0.717522	0.00666268	0.13987	0.572945	0.0325206	No	No	No	0.2982	0.445263	0.741
FGFR1	534	ENST00000447712.7	C1667A	P556H	1.30107	1.3674	0.901819	1.21237	1.5488	1.54178	0.988794	0.800166	0.638995	0.91318	1.25672	1.54178	0.800166	Neutral	Neutral	Potentially resistant	Neutral	0.263188	0.312912	-0.103341	0.192579	0.437479	0.432937	-0.0112691	-0.222936	-0.447858	-0.0908227	0.741389	0.00363774	0.0178894	0.862385	0.00776088	0.0756959	No	Yes	No	0.7854	0.788366	0.761
FGFR1	535	ENST00000447712.7	C1667T	P556L	0.962448	1.85745	1.04951	1.08002	1.48602	0.610386	0.562521	0.908571	0.601305	0.978085	1.06476	0.610386	0.908571	Neutral	Neutral	Neutral	Neutral	-0.038275	0.619207	0.0483233	0.0769767	0.396103	-0.493664	-0.575326	-0.0958821	-0.508653	-0.022159	0.710457	0.543822	0.0490155	0.85165	0.480265	0.166488	No	No	No	0.5072	0.385819	0.768
FGFR1	536	ENST00000447712.7	C1667G	P556R	0.892145	0.958875	0.93246	0.950388	0.834553	1.35799	0.789783	0.711478	0.492471	0.791245	0.941424	0.834553	0.711478	Neutral	Neutral	Neutral	Neutral	-0.114127	-0.0419946	-0.069929	-0.0508852	-0.180859	0.306006	-0.235998	-0.340411	-0.70832	-0.234147	0.000258443	0.696741	9.50921e-05	0.00397503	0.564815	0.00070593	Yes	No	Yes	0.8635	0.819245	0.823
FGFR1	537	ENST00000447712.7	T1669A	L557M	1.14099	0.970391	1.11386	1.16629	0.770551	0.990588	1.09836	0.749762	0.721972	1.15039	1.12742	0.990588	0.749762	Neutral	Neutral	Neutral	Neutral	0.131899	-0.0300562	0.107827	0.153828	-0.260649	-0.00945643	0.093817	-0.287999	-0.325769	0.140105	0.891038	0.539937	0.129404	0.90863	0.478975	0.269633	No	No	No	0.8115	0.889741	0.632
FGFR1	538	ENST00000447712.7	T1669G	L557V	0.949656	0.938844	0.607654	1.10885	1.12491	1.10666	0.884704	0.817021	0.79142	1.06947	0.94425	1.10666	0.817021	Neutral	Neutral	Neutral	Neutral	-0.0516556	-0.0631061	-0.498149	0.103325	0.117702	0.101343	-0.122502	-0.202091	-0.233926	0.0671644	0.392117	0.751882	0.2273	0.681238	0.586415	0.373558	No	No	No	0.716	0.783414	0.747
FGFR1	539	ENST00000447712.7	T1670C	L557S	0.696327	0.90069	1.00232	1.05458	1.0375	0.528369	0.838758	0.786697	0.704856	0.770587	0.951505	0.838758	0.770587	Neutral	Neutral	Neutral	Neutral	-0.361936	-0.104594	0.00231841	0.0531437	0.0368154	-0.63796	-0.175833	-0.239912	-0.349762	-0.260603	0.449392	0.3214	0.0085229	0.706959	0.334357	0.0403301	No	No	No	0.9976	0.901245	0.952
FGFR1	540	ENST00000447712.7	T1670G	L557W	0.739592	0.856466	0.856225	0.734175	0.57177	0.688085	0.574777	0.705226	0.659583	0.809258	0.797909	0.574777	0.705226	Neutral	Neutral	Neutral	Neutral	-0.301656	-0.154941	-0.155222	-0.309008	-0.559019	-0.373844	-0.553773	-0.349237	-0.416147	-0.211638	0.00418069	4.18649e-07	0.00266152	0.0323361	1.36e-06	0.0142843	No	Yes	No	0.9971	0.903473	0.951
FGFR1	541	ENST00000447712.7	G1671T	L557F	1.02806	0.925442	1.16078	0.916046	1.0064	1.10125	1.20218	0.982582	1.27056	0.941495	0.976753	1.10125	0.982582	Neutral	Neutral	Neutral	Neutral	0.0276776	-0.0774835	0.149096	-0.0876884	0.0063806	0.096442	0.184135	-0.0175713	0.239458	-0.060286	0.236286	0.334657	0.717328	0.512162	0.343446	0.734676	No	No	No	0.9659	0.912041	0.756
FGFR1	542	ENST00000447712.7	G1671C	L557F	0.741813	0.8054	0.988333	0.981941	0.797347	1.03137	0.884052	0.831705	0.981125	1.16558	0.89367	0.884052	0.981125	Neutral	Neutral	Neutral	Neutral	-0.298658	-0.216417	-0.0117352	-0.0182241	-0.226465	0.0308916	-0.123239	-0.184277	-0.0190552	0.153217	0.37258	0.272031	0.791452	0.666793	0.296096	0.771401	No	No	No	0.9659	0.912041	0.756
FGFR1	543	ENST00000447712.7	T1672A	Y558N	0.757809	0.900219	0.911301	0.968042	1.14753	0.673356	1.33993	0.825059	0.76353	1.51958	0.90576	1.14753	0.825059	Neutral	Neutral	Neutral	Neutral	-0.277324	-0.105118	-0.092882	-0.0324799	0.137611	-0.395482	0.292616	-0.192301	-0.269802	0.418431	0.025475	0.964932	0.910568	0.117534	0.676226	0.826158	No	No	No	0.9434	0.778992	0.875
FGFR1	544	ENST00000447712.7	T1672C	Y558H	1.10275	1.01171	1.25426	0.726191	0.874307	1.20511	1.14712	1.05765	0.874557	0.985031	1.05723	1.14712	0.985031	Neutral	Neutral	Neutral	Neutral	0.0978039	0.0116443	0.226548	-0.319943	-0.134324	0.18657	0.137256	0.0560523	-0.134038	-0.0150822	0.744932	0.526983	0.695344	0.863811	0.470866	0.722002	No	No	No	0.8813	0.385469	0.91
FGFR1	545	ENST00000447712.7	T1672G	Y558D	0.552023	0.707286	1.13192	0.991185	0.479729	0.886722	0.655295	0.370033	0.332044	1.53286	0.849235	0.655295	0.370033	Neutral	Neutral	Neutral	Neutral	-0.594166	-0.34632	0.123918	-0.00885457	-0.734534	-0.120224	-0.422669	-0.994163	-1.10249	0.427138	0.240254	1.37854e-05	0.367187	0.514023	3.87e-05	0.504385	No	Yes	No	0.9956	0.852883	0.93
FGFR1	546	ENST00000447712.7	A1673T	Y558F	0.967604	1.04006	1.1754	1.02192	0.798172	1.09283	1.01905	1.09243	1.2193	1.41912	1.03099	1.01905	1.2193	Neutral	Neutral	Neutral	Neutral	-0.0329325	0.0392802	0.16161	0.0216819	-0.225432	0.0887738	0.0188731	0.0884013	0.19828	0.350039	0.436774	0.679048	0.0771546	0.700622	0.555027	0.21356	No	No	No	0.1948	0.23584	0.712
FGFR1	547	ENST00000447712.7	A1673C	Y558S	1.04359	0.938219	0.710071	0.99228	1.12493	0.755146	0.987996	0.839484	0.676284	0.644312	0.96525	0.987996	0.676284	Neutral	Neutral	Neutral	Neutral	0.0426633	-0.0637714	-0.342391	-0.00774951	0.117718	-0.280844	-0.0120767	-0.174968	-0.391142	-0.439572	0.473838	0.542442	0.00201172	0.722258	0.479905	0.0111842	No	No	No	0.9526	0.773723	0.902
FGFR1	548	ENST00000447712.7	A1673G	Y558C	2.1347	1.05412	1.18352	1.0216	0.905199	0.649494	0.807175	0.797196	0.803654	1.54066	1.11882	0.807175	0.803654	Neutral	Neutral	Neutral	Neutral	0.758325	0.0527078	0.16849	0.0213731	-0.0996	-0.431562	-0.214215	-0.226655	-0.218587	0.43221	0.503777	0.0108079	0.943643	0.738618	0.0213091	0.840147	No	No	No	0.7778	0.81882	0.857
FGFR1	549	ENST00000447712.7	G1675A	V559I	1.44363	1.18002	1.45659	1.11544	2.18037	2.12318	2.47212	1.77054	1.88096	1.09779	1.31182	2.18037	1.77054	Neutral	Neutral	Potentially resistant	Potentially resistant	0.36716	0.165528	0.376098	0.109253	0.779494	0.752916	0.905077	0.571282	0.63178	0.0932946	0.492703	2.03386e-16	0.000207017	0.731082	0	0.00145415	No	Yes	Yes	0.32	0.687992	0.517
FGFR1	550	ENST00000447712.7	G1675T	V559F	0.684561	0.73864	0.863893	1.29581	3.48503	6.91982	3.13406	3.0021	4.07601	6.27953	0.801267	3.48503	4.07601	Neutral	Neutral	Weakly resistant	Weakly resistant	-0.378977	-0.302944	-0.146306	0.259136	1.24848	1.93439	1.14233	1.09931	1.40512	1.83729	0.359772	0.0284097	1.19792e-35	0.652134	0.0497122	0	No	No	Yes	0.9879	0.829677	0.784
FGFR1	551	ENST00000447712.7	G1675C	V559L	1.95954	2.01016	1.53211	19.455	8.02353	10.9557	8.24848	3.44799	3.34558	4.99163	1.98485	8.24848	3.44799	Potentially activating	Neutral	Resistant	Weakly resistant	0.67271	0.698216	0.426647	2.9681	2.08238	2.39386	2.11003	1.23779	1.20764	1.60776	0.159978	2.51229e-99	1.83725e-31	0.396297	0	0	No	Yes	Yes	0.9496	0.36501	0.632
FGFR1	552	ENST00000447712.7	T1676A	V559D	0.234117	0.366427	0.376699	0.677021	0.612698	0.3775	0.28027	0.2739	0.527574	0.508205	0.371563	0.3775	0.508205	Neutral	Weakly inactivating	Neutral	Neutral	-1.45193	-1.00396	-0.976309	-0.390053	-0.489882	-0.974185	-1.272	-1.29499	-0.639467	-0.676871	2.77656e-05	0.0569656	7.74363e-15	0.00061268	0.0874429	0	Yes	No	Yes	0.9996	0.846756	0.966
FGFR1	553	ENST00000447712.7	T1676C	V559A	1.18135	1.12644	1.1778	1.05389	0.670531	0.837107	0.854201	0.554032	0.370311	0.783054	1.15212	0.837107	0.554032	Neutral	Neutral	Neutral	Neutral	0.166654	0.119062	0.163644	0.0524906	-0.399686	-0.177803	-0.157588	-0.590533	-0.993412	-0.244554	0.225639	0.0119261	3.8601e-08	0.497822	0.0233275	4.52886e-07	No	No	Yes	0.9776	0.865848	0.84
FGFR1	554	ENST00000447712.7	T1676G	V559G	0.63019	0.716357	0.491677	1.02709	0.825796	0.616318	0.665835	0.355812	0.283919	0.677341	0.673274	0.665835	0.355812	Neutral	Neutral	Neutral	Neutral	-0.461733	-0.333576	-0.709934	0.0267272	-0.191408	-0.483992	-0.406714	-1.03335	-1.25907	-0.389581	0.0667921	0.000222823	0.0734518	0.221678	0.00055162	0.208384	No	Yes	No	0.9824	0.845623	0.922
FGFR1	555	ENST00000447712.7	A1678T	I560F	0.739934	0.856474	0.884153	1.06858	0.634216	0.563027	0.534418	0.562313	0.582936	0.816915	0.870313	0.563027	0.582936	Neutral	Neutral	Neutral	Neutral	-0.301195	-0.154931	-0.123126	0.0663271	-0.455365	-0.574427	-0.626576	-0.575697	-0.539678	-0.20222	0.390207	1.7758e-08	6.17839e-05	0.681238	7.08086e-08	0.00046703	No	Yes	Yes	0.8939	0.669207	0.765
FGFR1	556	ENST00000447712.7	A1678C	I560L	0.902366	1.53016	0.65361	0.922461	1.30813	2.33297	1.7712	1.14758	1.12726	1.189	0.912413	1.7712	1.14758	Neutral	Neutral	Potentially resistant	Neutral	-0.102736	0.425374	-0.425245	-0.0807099	0.268601	0.847141	0.571659	0.137656	0.119794	0.173113	0.598568	1.16804e-08	0.00960608	0.788411	3.58541e-08	0.0448564	No	Yes	No	0.1659	0.191552	0.295
FGFR1	557	ENST00000447712.7	A1678G	I560V	0.925008	0.971975	1.11283	0.890792	1.2443	1.03513	0.783057	1.01862	1.17376	1.10704	0.948491	1.03513	1.10704	Neutral	Neutral	Neutral	Neutral	-0.0779532	-0.0284254	0.106904	-0.115644	0.218571	0.0345297	-0.24455	0.0184456	0.160209	0.101685	0.0996785	0.986875	0.475508	0.285928	0.682643	0.588053	No	No	No	0.1085	0.122878	0.272
FGFR1	558	ENST00000447712.7	T1679A	I560N	0.45378	0.554379	0.512134	0.789926	0.547942	0.630872	0.601635	0.390561	0.43672	1.04526	0.533256	0.601635	0.43672	Neutral	Neutral	Neutral	Neutral	-0.790143	-0.589907	-0.669169	-0.235815	-0.601586	-0.460653	-0.508105	-0.940171	-0.828462	0.0442651	0.00814301	9.13901e-08	0.199457	0.0541189	3.05499e-07	0.346576	No	Yes	No	0.9965	0.690023	0.92
FGFR1	559	ENST00000447712.7	T1679C	I560T	0.921966	0.944271	1.08562	1.13891	0.806303	0.740089	1.08405	0.759292	0.592377	0.836923	1.01495	0.806303	0.759292	Neutral	Neutral	Neutral	Neutral	-0.0812472	-0.0573419	0.0821543	0.130071	-0.215296	-0.300984	0.0807001	-0.275369	-0.523612	-0.178024	0.292695	0.134851	0.0026693	0.583462	0.171875	0.0142952	No	No	No	0.9067	0.589007	0.958
FGFR1	560	ENST00000447712.7	T1679G	I560S	0.711205	0.800097	0.802036	1.02638	0.561356	0.558635	0.707612	0.520802	0.120037	0.885147	0.801066	0.561356	0.520802	Neutral	Neutral	Neutral	Neutral	-0.340795	-0.223023	-0.220602	0.0260422	-0.577401	-0.582259	-0.34586	-0.652386	-2.11995	-0.122002	0.268325	3.0019e-07	0.243373	0.550905	9.82866e-07	0.392159	No	Yes	No	0.9858	0.637779	0.954
FGFR1	561	ENST00000447712.7	C1680G	I560M	1.00743	0.967087	0.939828	0.814155	0.920422	1.08527	1.28474	0.762419	1.23417	0.767702	0.953457	1.08527	0.767702	Neutral	Neutral	Neutral	Neutral	0.00740288	-0.033467	-0.0620589	-0.205605	-0.0829227	0.0818269	0.250556	-0.271258	0.210395	-0.264354	0.0390837	0.402716	0.281217	0.156878	0.390255	0.426217	No	No	No	0.3905	0.592652	0.639
FGFR1	562	ENST00000447712.7	G1681A	V561M	3.54663	2.80411	252.818	12.5016	40.9172	31.2316	42.6891	6.46796	9.36563	119.883	8.02412	40.9172	9.36563	Activating	Neutral	Strongly resistant	Resistant	1.266	1.03109	5.53267	2.52586	3.71155	3.44143	3.75394	1.86686	2.23705	4.78652	0.0941306	3.07763e-229	0.0846522	0.2763	0	0.22585	No	Yes	No	0.9479	0.505138	0.775
FGFR1	563	ENST00000447712.7	G1681T	V561L	9.78307	51.7271	9.87982	31.6612	47.8982	27.6333	40.1936	5.80121	9.2396	134.67	20.7705	40.1936	9.2396	Strongly activating	Neutral	Strongly resistant	Resistant	2.28065	3.94598	2.29049	3.45509	3.86908	3.31902	3.69371	1.75807	2.2235	4.90283	5.50762e-31	4.09303e-228	0.0949852	0	0	0.235993	Yes	Yes	No	0.9549	0.444839	0.803
FGFR1	564	ENST00000447712.7	G1681C	V561L	8.81833	9.0642	12.6915	43.8331	42.1623	29.3288	48.0235	5.92123	8.72321	132.717	10.8778	42.1623	8.72321	Strongly activating	Neutral	Strongly resistant	Resistant	2.17683	2.20433	2.54093	3.78039	3.74153	3.37857	3.87169	1.77854	2.16599	4.88822	4.55411e-25	9.39986e-232	0.095689	0	0	0.236085	Yes	Yes	No	0.9549	0.444839	0.803
FGFR1	565	ENST00000447712.7	T1682A	V561E	3.07567	2.66237	3.47323	2.29907	43.1125	29.8664	49.0759	6.72922	9.25189	111.387	2.86902	43.1125	9.25189	Weakly activating	Neutral	Strongly resistant	Resistant	1.12352	0.979216	1.24508	0.832505	3.76381	3.39674	3.89337	1.90646	2.22483	4.71301	0.000107763	9.31788e-234	0.0804962	0.00194624	0	0.219818	Yes	Yes	No	0.9978	0.838526	0.951
FGFR1	566	ENST00000447712.7	T1682C	V561A	2.38553	6.01705	7.61105	7.8469	1.32586	0.840611	1.30175	3.72037	3.70016	3.11804	6.81405	1.30175	3.70016	Activating	Neutral	Neutral	Weakly resistant	0.869423	1.7946	2.0296	2.06012	0.28206	-0.173627	0.263712	1.31382	1.30838	1.1372	1.15096e-10	0.21001	2.07623e-27	0	0.242766	0	Yes	No	Yes	0.9763	0.814648	0.915
FGFR1	567	ENST00000447712.7	T1682G	V561G	0.979951	0.995459	0.874825	1.082	9.30295	16.9937	8.9442	2.11259	2.26815	1.22621	0.987705	9.30295	2.11259	Neutral	Neutral	Resistant	Potentially resistant	-0.0202522	-0.0045517	-0.133731	0.0788079	2.23033	2.83284	2.19101	0.747915	0.818967	0.203928	0.0937647	0.00728945	3.38074e-07	0.275669	0.0148461	3.57e-06	No	No	Yes	0.9765	0.884885	0.958
FGFR1	568	ENST00000447712.7	G1684A	E562K	1.33304	1.36466	1.28141	2.37033	33.948	47.8363	31.1948	5.36299	8.54307	20.8251	1.34885	33.948	8.54307	Neutral	Neutral	Strongly resistant	Resistant	0.287462	0.310902	0.247961	0.863028	3.52483	3.86778	3.44025	1.67952	2.14512	3.03616	0.166544	1.04773e-226	0.0292834	0.409385	0	0.113719	No	Yes	No	0.9885	0.910328	0.964
FGFR1	569	ENST00000447712.7	G1684C	E562Q	5.55254	45.4907	1.78867	1.16177	2.92014	3.03366	2.97644	1.90295	2.41938	1.84401	3.67061	2.97644	1.90295	Weakly activating	Neutral	Weakly resistant	Potentially resistant	1.71426	3.81751	0.581475	0.149944	1.07163	1.10977	1.09073	0.643403	0.883513	0.61194	0.168545	1.63931e-05	6.28982e-10	0.412784	4.535e-05	0	No	Yes	Yes	0.9079	0.888682	0.916
FGFR1	570	ENST00000447712.7	A1685T	E562V	0.885631	0.982199	0.990077	1.59497	2.70868	5.02622	2.85854	1.45964	1.63122	1.60083	0.986138	2.85854	1.60083	Neutral	Neutral	Weakly resistant	Potentially resistant	-0.121454	-0.0179616	-0.00997301	0.466857	0.996462	1.61467	1.05031	0.378189	0.489331	0.470521	0.98316	0.0252643	0.000124479	0.929675	0.0450055	0.00090514	No	No	Yes	0.9943	0.82006	0.975
FGFR1	571	ENST00000447712.7	A1685C	E562A	12.6653	6.14412	6.85852	6.30198	56.6065	46.0574	59.556	7.20978	12.1148	65.051	6.58025	56.6065	12.1148	Activating	Neutral	Strongly resistant	Strongly resistant	2.53887	1.81549	1.92549	1.84086	4.03612	3.82989	4.08692	1.97544	2.49443	4.17517	5.80327e-15	2.37279e-263	0.0496014	0	0	0.168018	Yes	Yes	No	0.9627	0.919207	0.986
FGFR1	572	ENST00000447712.7	A1685G	E562G	4.49201	3.26204	3.95395	3.2012	43.8195	41.121	36.4909	5.40738	5.24761	9.2767	3.608	41.121	5.40738	Weakly activating	Neutral	Strongly resistant	Resistant	1.5023	1.18235	1.37472	1.16353	3.78008	3.71652	3.59706	1.68777	1.65777	2.22751	8.69898e-07	2.06581e-235	1.65972e-56	2.755e-05	0	0	Yes	Yes	Yes	0.9715	0.902691	0.992
FGFR1	573	ENST00000447712.7	G1686T	E562D	0.624827	0.640818	0.829359	1.17854	0.678984	0.444613	0.779439	0.301773	0.301954	0.66557	0.735089	0.678984	0.301954	Neutral	Neutral	Neutral	Neutral	-0.47028	-0.44501	-0.187102	0.164274	-0.387158	-0.810551	-0.24918	-1.19808	-1.19748	-0.407112	0.197714	8.66672e-07	0.069399	0.456803	2.74e-06	0.202536	No	Yes	No	0.9699	0.91752	0.807
FGFR1	574	ENST00000447712.7	G1686C	E562D	0.497697	0.846562	0.695663	1.29061	0.484925	0.436307	0.788699	0.308309	0.337416	1.0475	0.771113	0.484925	0.337416	Neutral	Neutral	Neutral	Neutral	-0.697763	-0.166572	-0.36289	0.255114	-0.723762	-0.82941	-0.23737	-1.17665	-1.08644	0.0464094	0.186114	1.24858e-09	0.19617	0.437896	0	0.342303	No	Yes	No	0.9699	0.91752	0.807
FGFR1	575	ENST00000447712.7	T1687A	Y563N	0.839313	2.29657	0.883948	1.08282	2.60031	6.60707	3.21565	1.03328	1.55085	0.735161	0.983382	3.21565	1.03328	Neutral	Neutral	Weakly resistant	Neutral	-0.175172	0.831418	-0.123357	0.079566	0.955629	1.88814	1.16803	0.0327358	0.438801	-0.307666	0.782148	0.0418072	0.712731	0.87556	0.0676434	0.732388	No	No	No	0.9582	0.697284	0.925
FGFR1	576	ENST00000447712.7	T1687C	Y563H	0.869468	0.795836	1.12778	1.95651	2.35611	5.19322	2.88581	1.6681	1.91114	1.00535	0.998627	2.88581	1.6681	Neutral	Neutral	Weakly resistant	Potentially resistant	-0.139873	-0.228362	0.120255	0.671161	0.857012	1.64735	1.05981	0.511683	0.647698	0.00533909	0.931811	0.0376076	0.000894685	0.915696	0.0619608	0.0054911	No	No	Yes	0.9597	0.539537	0.906
FGFR1	577	ENST00000447712.7	T1687G	Y563D	0.352475	0.564473	0.435744	0.686706	0.594422	0.536615	0.524004	0.279357	0.400879	0.660056	0.500109	0.536615	0.400879	Neutral	Neutral	Neutral	Neutral	-1.04278	-0.571862	-0.830701	-0.375849	-0.520165	-0.622475	-0.646256	-1.27526	-0.914095	-0.415431	0.00144405	1.2132e-09	0.0714712	0.014779	0	0.206066	No	Yes	No	0.9914	0.749507	0.952
FGFR1	578	ENST00000447712.7	A1688T	Y563F	5.5988	1.49546	1.17342	0.999344	1.14067	0.746982	0.930393	1.01791	1.03208	1.27356	1.33444	0.930393	1.03208	Neutral	Neutral	Neutral	Neutral	1.72255	0.402433	0.159921	-0.000655804	0.131615	-0.291714	-0.0721486	0.0177521	0.0315753	0.241815	0.0499127	0.421827	0.456025	0.183035	0.404271	0.573155	No	No	No	0.1048	0.156654	0.414
FGFR1	579	ENST00000447712.7	A1688C	Y563S	0.516527	0.592338	0.707581	0.567305	0.639467	0.830744	0.731824	0.460193	0.695361	0.860425	0.579822	0.731824	0.695361	Neutral	Neutral	Neutral	Neutral	-0.660627	-0.523678	-0.345904	-0.566857	-0.447121	-0.185433	-0.312216	-0.776109	-0.363325	-0.150329	0.00233696	0.00125386	8.81905e-05	0.0208136	0.00284721	0.00065667	No	Yes	Yes	0.9833	0.673176	0.901
FGFR1	580	ENST00000447712.7	A1688G	Y563C	0.738836	0.867861	0.804006	0.921457	2.42788	5.07339	2.71904	1.15746	1.10033	0.779404	0.835934	2.71904	1.10033	Neutral	Neutral	Weakly resistant	Neutral	-0.30268	-0.141724	-0.218149	-0.081799	0.88702	1.62401	1.00028	0.146225	0.0956142	-0.249226	0.00932112	0.0362935	0.89027	0.0591395	0.0603536	0.817061	No	No	No	0.848	0.408178	0.849
FGFR1	581	ENST00000447712.7	G1690A	A564T	1.05449	1.08373	0.951889	0.923832	7.06508	19.9764	7.77119	0.474881	0.414045	1.49706	1.00319	7.77119	0.474881	Neutral	Neutral	Resistant	Neutral	0.0530599	0.080411	-0.0493065	-0.0792247	1.95516	2.99455	2.05042	-0.744692	-0.881781	0.403506	0.117469	0.0196274	0.410354	0.317136	0.0361708	0.539622	No	No	No	0.6771	0.809949	0.725
FGFR1	582	ENST00000447712.7	G1690T	A564S	1.5049	0.940238	1.0033	0.987768	0.553488	0.687325	0.63632	0.871825	1.39182	1.18179	0.995534	0.63632	1.18179	Neutral	Neutral	Neutral	Neutral	0.408724	-0.0616219	0.0032944	-0.0123076	-0.591515	-0.374948	-0.452054	-0.137166	0.33061	0.167031	0.999764	1.3632e-06	0.342103	0.934381	4.18e-06	0.482149	No	Yes	No	0.5585	0.78662	0.783
FGFR1	583	ENST00000447712.7	G1690C	A564P	0.363716	0.419707	0.514925	0.492862	0.379514	0.548418	0.357554	0.188872	0.240526	0.480667	0.456284	0.379514	0.240526	Neutral	Neutral	Neutral	Neutral	-1.01138	-0.868199	-0.663734	-0.707527	-0.968864	-0.600718	-1.02847	-1.66669	-1.42493	-0.73258	0.000296434	1.79139e-18	0.0441087	0.0044825	0	0.155797	Yes	Yes	No	0.9844	0.88784	0.898
FGFR1	584	ENST00000447712.7	C1691A	A564D	0.347186	0.543047	0.865603	0.838414	0.615501	0.414064	0.659949	0.341738	0.46739	0.675346	0.690731	0.615501	0.46739	Neutral	Neutral	Neutral	Neutral	-1.05789	-0.610559	-0.144329	-0.176243	-0.485319	-0.881736	-0.415593	-1.07371	-0.760591	-0.392531	0.0189178	1.43714e-09	2.74469e-11	0.0957144	0	0	No	Yes	Yes	0.9992	0.900272	0.9
FGFR1	585	ENST00000447712.7	C1691T	A564V	1.52286	1.69923	1.68396	1.58538	3.79933	4.15743	3.08422	0.777989	0.78995	0.742407	1.63467	3.79933	0.777989	Potentially activating	Neutral	Weakly resistant	Neutral	0.42059	0.530175	0.52115	0.460822	1.33482	1.4249	1.1263	-0.251043	-0.235786	-0.297858	0.000160686	2.6184e-38	0.0148084	0.0026535	0	0.0652189	Yes	Yes	No	0.9051	0.889959	0.752
FGFR1	586	ENST00000447712.7	C1691G	A564G	0.411852	0.621855	0.728698	0.702381	0.44836	0.466239	0.397894	0.545824	0.646852	0.730738	0.662118	0.44836	0.646852	Neutral	Neutral	Neutral	Neutral	-0.887091	-0.475048	-0.316497	-0.353279	-0.802159	-0.763057	-0.92157	-0.605459	-0.435638	-0.3137	0.0168024	4.15996e-17	3.84823e-05	0.0879889	0	0.00030194	No	Yes	Yes	0.8589	0.876485	0.827
FGFR1	587	ENST00000447712.7	T1693A	S565T	1.18824	0.806022	0.960321	0.97653	4.459	6.83376	3.58364	2.20637	2.45559	1.32838	0.968426	4.459	2.20637	Neutral	Neutral	Weakly resistant	Potentially resistant	0.172477	-0.215644	-0.0404872	-0.0237496	1.49492	1.92187	1.27638	0.791348	0.898367	0.28396	0.652738	0.0143586	1.23909e-08	0.814908	0.0277015	1.2275e-07	No	No	Yes	0.2736	0.396982	0.563
FGFR1	588	ENST00000447712.7	T1693C	S565P	1.0219	1.02687	1.12458	1.04625		3.25601	1.87684	1.68844	1.94625	1.67711	1.03656	2.56643	1.68844	Neutral	Neutral	Weakly resistant	Potentially resistant	0.0216597	0.0265121	0.11741	0.0452122		1.1805	0.629589	0.523807	0.665906	0.517072	0.253648	0.188273	8.63798e-07	0.529985	0.223928	8.6e-06	No	No	Yes	0.6961	0.173472	0.592
FGFR1	589	ENST00000447712.7	T1693G	S565A	1.27601	3.31206	16.531	0.878775	1.05503	1.2487	1.16428	0.851861	0.924967	1.44246	2.29404	1.16428	0.924967	Neutral	Neutral	Neutral	Neutral	0.243739	1.19757	2.80524	-0.129226	0.0535684	0.222106	0.152102	-0.160331	-0.0779972	0.366351	0.244649	0.148671	0.792947	0.518104	0.185657	0.772554	No	No	No	0.0648	0.122544	0.288
FGFR1	590	ENST00000447712.7	C1694A	S565Y	0.920243	1.01404	1.03995	0.829432	3.31293	5.61012	4.77715	1.23387	1.48493	1.94335	0.967141	4.77715	1.48493	Neutral	Neutral	Weakly resistant	Neutral	-0.0831177	0.0139418	0.0391695	-0.187014	1.19783	1.72457	1.56384	0.210155	0.395364	0.664412	0.0716142	9.53865e-50	0.000278791	0.231683	0	0.0019096	No	Yes	Yes	0.681	0.559948	0.807
FGFR1	591	ENST00000447712.7	C1694T	S565F	1.35915	0.950491	1.24227	1.00312		6.93979	4.21224	1.22298	1.69317	0.923963	1.1227	5.57602	1.22298	Neutral	Neutral	Resistant	Neutral	0.30686	-0.050777	0.216943	0.00311669		1.93727	1.43799	0.201291	0.526604	-0.0790834	0.889408	7.34451e-43	0.0716422	0.908185	0	0.206319	No	Yes	No	0.7262	0.517901	0.802
FGFR1	592	ENST00000447712.7	C1694G	S565C	1.04251	1.15764	0.810521	1.26143	0.991868	1.33053	1.53193	1.36202	0.770525	0.803159	1.10008	1.33053	0.803159	Neutral	Neutral	Neutral	Neutral	0.0416353	0.146388	-0.210079	0.232248	-0.00816491	0.285579	0.42653	0.308966	-0.260683	-0.219202	0.89705	0.0172214	0.534437	0.908815	0.0324637	0.625668	No	No	No	0.1692	0.325966	0.736
FGFR1	593	ENST00000447712.7	A1696C	K566Q	0.92212	0.883656	1.01211	0.893045	0.843168	0.845334	0.821269	0.991503	0.935345	0.975962	0.907582	0.843168	0.975962	Neutral	Neutral	Neutral	Neutral	-0.0810796	-0.123687	0.012035	-0.113119	-0.170589	-0.168023	-0.196904	-0.00853356	-0.06684	-0.0243321	0.00982794	0.00062795	0.108801	0.0606729	0.00147509	0.24957	No	Yes	No	0.2605	0.188548	0.676
FGFR1	594	ENST00000447712.7	A1696G	K566E	0.942844	0.929813	1.08738	1.03095	1.18512	0.729327	0.9203	0.871013	0.771008	2.01001	0.986899	0.9203	0.871013	Neutral	Neutral	Neutral	Neutral	-0.0588545	-0.0727722	0.0837699	0.0304853	0.169848	-0.315633	-0.0830557	-0.138098	-0.260057	0.698139	0.093052	0.428676	0.800053	0.274631	0.408921	0.774671	No	No	No	0.6405	0.587286	0.903
FGFR1	595	ENST00000447712.7	A1697T	K566M	0.923232	1.02189	0.874456	1.07969	0.661565	0.697292	0.743286	1.21956	0.766049	0.715424	0.972563	0.697292	0.766049	Neutral	Neutral	Neutral	Neutral	-0.0798745	0.0216574	-0.134153	0.0766774	-0.413146	-0.360551	-0.296675	0.198492	-0.266509	-0.33488	0.095455	0.000259087	0.191203	0.277803	0.00063663	0.337277	No	Yes	No	0.6181	0.557774	0.864
FGFR1	596	ENST00000447712.7	A1697C	K566T	0.753015	1.08098	0.876467	0.986743	0.584848	0.534792	0.631278	0.989879	0.793541	0.709217	0.931605	0.584848	0.793541	Neutral	Neutral	Neutral	Neutral	-0.28367	0.0778678	-0.131856	-0.0133459	-0.536402	-0.625878	-0.460009	-0.010173	-0.23125	-0.343593	0.486538	3.43107e-08	0.06484	0.726614	1.05645e-07	0.196953	No	Yes	No	0.7666	0.586797	0.907
FGFR1	597	ENST00000447712.7	A1697G	K566R	0.859914	1.01315	0.91125	0.889773	0.869226	0.959634	1.09503	1.02238	0.758621	0.75	0.900511	0.959634	0.758621	Neutral	Neutral	Neutral	Neutral	-0.150923	0.0130598	-0.0929385	-0.116789	-0.140153	-0.0412034	0.090778	0.0221284	-0.276253	-0.287682	0.0133192	0.748063	0.085685	0.0754752	0.585517	0.227474	No	No	No	0.1098	0.31761	0.715
FGFR1	598	ENST00000447712.7	G1698T	K566N	3.99854	4.78535	1.89895	1.16781	1.57522	1.63189	1.48762	1.12604	1.06233	2.11548	2.94875	1.57522	1.12604	Weakly activating	Neutral	Potentially resistant	Neutral	1.38593	1.56556	0.641301	0.155129	0.454394	0.489736	0.397178	0.118705	0.0604644	0.74928	0.000593821	5.489e-06	0.311107	0.00775901	1.595e-05	0.454317	Yes	Yes	No	0.8364	0.18306	0.618
FGFR1	599	ENST00000447712.7	G1698C	K566N	3.77479	1.22323	1.0648	1.22854	1.22744	1.59009	1.57355	0.960798	1.33366	1.27382	1.22588	1.57355	1.27382	Neutral	Neutral	Potentially resistant	Neutral	1.32834	0.201495	0.0627837	0.205825	0.204933	0.463789	0.453332	-0.0399912	0.287928	0.242018	0.140924	0.000143624	0.18245	0.360911	0.00036469	0.328775	No	Yes	No	0.8364	0.18306	0.618
FGFR1	600	ENST00000447712.7	G1699A	G567S	0.979155	1.04602	1.04554	1.41369	1.45269	1.10409	0.796081	0.904017	0.953037		1.04578	1.10409	0.928527	Neutral	Neutral	Neutral	Neutral	-0.0210652	0.0449892	0.0445359	0.346202	0.373416	0.0990179	-0.228055	-0.100907	-0.0481021		0.938627	0.413031	0.525409	0.917418	0.39835	0.621323	No	No	No	0.9861	0.920328	0.935
FGFR1	601	ENST00000447712.7	G1699T	G567C	1.04418	0.806057	0.998823	0.874634	0.440029	0.448424	0.645828	0.933086	1.07433	0.71716	0.936729	0.448424	0.933086	Neutral	Neutral	Neutral	Neutral	0.0432332	-0.215601	-0.00117738	-0.13395	-0.820915	-0.802016	-0.437223	-0.0692581	0.0716991	-0.332456	0.0714093	2.89914e-12	0.274716	0.231495	0	0.420217	No	Yes	No	0.9965	0.922773	0.951
FGFR1	602	ENST00000447712.7	G1699C	G567R	0.892268	0.950946	0.933735	0.948778	3.79947	8.09037	3.60625	1.18224	1.57278	1.97167	0.941256	3.79947	1.57278	Neutral	Neutral	Weakly resistant	Potentially resistant	-0.113989	-0.0502975	-0.0685628	-0.0525807	1.33486	2.09067	1.28267	0.16741	0.452847	0.678879	0.000105431	0.0265934	0.000199599	0.00191744	0.0470339	0.00140602	Yes	No	Yes	0.9984	0.919668	0.937
FGFR1	603	ENST00000447712.7	G1700A	G567D	0.990425	1.0038	0.949851	0.990509	0.744334	0.711014	0.770154	0.963287	0.872628		0.990467	0.744334	0.917958	Neutral	Neutral	Neutral	Neutral	-0.00962148	0.00378982	-0.05145	-0.00953682	-0.295265	-0.341062	-0.261165	-0.0374034	-0.136246		0.000160386	0.00216395	0.468866	0.0026535	0.0047553	0.583241	Yes	Yes	No	0.9977	0.92145	0.944
FGFR1	604	ENST00000447712.7	G1700T	G567V	0.28638	0.545881	0.594745	0.72454	0.580053	0.409277	0.427007	0.317001	0.311991	1.13677	0.570313	0.427007	0.317001	Neutral	Neutral	Neutral	Neutral	-1.25043	-0.605355	-0.519622	-0.322219	-0.544635	-0.893363	-0.850956	-1.14885	-1.16478	0.128189	0.00220744	9.41439e-15	0.22555	0.0202787	0	0.371977	No	Yes	No	0.9986	0.916862	0.955
FGFR1	605	ENST00000447712.7	G1700C	G567A	0.630513	0.940883	1.05128	4.56794	0.848521	0.488849	0.739144	0.778185	0.627982	0.740851	0.996081	0.739144	0.740851	Neutral	Neutral	Neutral	Neutral	-0.461222	-0.0609367	0.050008	1.51906	-0.16426	-0.715702	-0.302262	-0.250792	-0.465244	-0.299955	0.475265	5.66295e-05	0.00181346	0.722258	0.00015017	0.0102661	No	Yes	No	0.989	0.914115	0.955
FGFR1	606	ENST00000447712.7	A1702T	N568Y	0.21647	0.428701	0.638305	0.564938	0.28166	0.375581	0.423771	0.258882	0.250517		0.496819	0.375581	0.2547	Neutral	Neutral	Neutral	Neutral	-1.5303	-0.846997	-0.44894	-0.57104	-1.26705	-0.979281	-0.858561	-1.35138	-1.38423		0.000167345	1.67994e-25	4.68516e-23	0.00274663	0	0	Yes	Yes	Yes	0.9285	0.888221	0.95
FGFR1	607	ENST00000447712.7	A1702C	N568H	0.424879	0.532467	0.569699	0.732293	0.374427	0.265648	0.409205	0.274576	0.248688	0.748933	0.551083	0.374427	0.274576	Neutral	Neutral	Neutral	Neutral	-0.85595	-0.630235	-0.562647	-0.311574	-0.982359	-1.32558	-0.893539	-1.29253	-1.39156	-0.289105	0.00648804	5.88641e-27	0.104102	0.0463482	0	0.245079	No	Yes	No	0.7522	0.902293	0.845
FGFR1	608	ENST00000447712.7	A1702G	N568D	1.09594	1.09364	1.21991	0.94888	0.876861	0.771797	0.967854	0.452297	0.380158	0.620329	1.09479	0.876861	0.452297	Neutral	Neutral	Neutral	Neutral	0.0916089	0.089514	0.19878	-0.0524724	-0.131406	-0.259034	-0.0326738	-0.793415	-0.967169	-0.477506	0.961432	0.146075	2.12461e-11	0.921537	0.183692	0	No	No	Yes	0.9133	0.892396	0.756
FGFR1	609	ENST00000447712.7	A1703T	N568I	0.294253	0.453923	0.416233	0.556544	0.418224	0.296331	0.59558	0.239935	0.366666	0.570859	0.435078	0.418224	0.366666	Neutral	Neutral	Neutral	Neutral	-1.22331	-0.789828	-0.87651	-0.586009	-0.871738	-1.21628	-0.51822	-1.42739	-1.0033	-0.560612	0.000121035	0.0496421	0.0561935	0.00207497	0.078394	0.180076	Yes	No	No	0.9584	0.865021	0.888
FGFR1	610	ENST00000447712.7	A1703C	N568T	0.712531	0.810838	0.802169	0.84637	0.413412	0.404931	0.811052	0.343876	0.325274	0.665143	0.806504	0.413412	0.343876	Neutral	Neutral	Neutral	Neutral	-0.338932	-0.209687	-0.220436	-0.166798	-0.88331	-0.904039	-0.209423	-1.06748	-1.12309	-0.407754	0.00213953	0.0998051	0.0619477	0.0198582	0.13664	0.191524	No	No	No	0.8176	0.862879	0.809
FGFR1	611	ENST00000447712.7	A1703G	N568S	0.709852	0.964281	0.9624	2.046	1.08259	0.917732	0.582278	0.436078	0.45437	0.788351	0.963341	0.917732	0.45437	Neutral	Neutral	Neutral	Neutral	-0.342699	-0.0363724	-0.0383251	0.715889	0.0793539	-0.0858501	-0.540807	-0.829935	-0.788844	-0.237812	0.967896	0.0610512	2.38497e-08	0.924171	0.0921019	2.35028e-07	No	No	Yes	0.2442	0.3763	0.652
FGFR1	612	ENST00000447712.7	C1704A	N568K	0.320631	0.559091	0.516448	0.736121	0.487317	0.33902	0.414334	0.223476	0.230941	0.783498	0.53777	0.414334	0.230941	Neutral	Neutral	Neutral	Neutral	-1.13747	-0.581443	-0.66078	-0.306361	-0.718841	-1.0817	-0.881083	-1.49845	-1.46559	-0.243987	0.00229264	1.4437e-19	0.119826	0.020708	0	0.259716	No	Yes	No	0.9933	0.880322	0.704
FGFR1	613	ENST00000447712.7	C1704G	N568K	0.264938	0.470979	0.408529	0.727594	0.38729	0.456653	0.500656	0.209118	0.599199	0.53467	0.439754	0.456653	0.53467	Neutral	Neutral	Neutral	Neutral	-1.32826	-0.752942	-0.895194	-0.318012	-0.948581	-0.783831	-0.691836	-1.56485	-0.512162	-0.626106	0.000251289	2.41735e-16	0.111306	0.00388727	0	0.251072	Yes	Yes	No	0.9933	0.880322	0.704
FGFR1	614	ENST00000447712.7	C1705A	L569M	0.835384	0.817981	0.737782	0.971369	0.588938	0.589436	0.693374	0.629025	0.509063	0.797625	0.826683	0.589436	0.629025	Neutral	Neutral	Neutral	Neutral	-0.179864	-0.200916	-0.304107	-0.0290484	-0.529434	-0.528589	-0.366186	-0.463584	-0.675184	-0.226117	0.0173255	1.23585e-06	3.40602e-05	0.0894847	3.85e-06	0.00026982	No	Yes	Yes	0.9175	0.923554	0.879
FGFR1	615	ENST00000447712.7	C1705G	L569V	0.819307	1.00467	0.881768	0.966218	0.776403	1.05712	0.659078	1.02132	1.13448	2.71823	0.923993	0.776403	1.13448	Neutral	Neutral	Neutral	Neutral	-0.199297	0.00466004	-0.125826	-0.0343656	-0.253083	0.0555512	-0.416914	0.0210979	0.126177	0.999982	0.0296807	0.0354818	0.356032	0.130967	0.059203	0.494526	No	No	No	0.9235	0.920015	0.92
FGFR1	616	ENST00000447712.7	T1706A	L569Q	0.322476	0.428744	0.551573	0.798476	0.396135	0.49771	0.483029	0.330564	0.306441	0.949444	0.490158	0.483029	0.330564	Neutral	Neutral	Neutral	Neutral	-1.13173	-0.846896	-0.594982	-0.225051	-0.926	-0.697737	-0.727678	-1.10696	-1.18273	-0.0518786	0.00156389	1.75469e-15	0.161689	0.0154626	0	0.302121	No	Yes	No	0.9992	0.909266	0.979
FGFR1	617	ENST00000447712.7	T1706C	L569P	0.430889	0.650447	0.601319	0.729947	0.538181	0.692934	0.704662	0.373528	0.0907375	0.843393	0.625883	0.692934	0.373528	Neutral	Neutral	Neutral	Neutral	-0.841906	-0.430095	-0.50863	-0.314784	-0.61956	-0.366821	-0.350038	-0.984762	-2.39978	-0.170322	0.0140852	5.31064e-06	0.207227	0.0779895	1.545e-05	0.354609	No	Yes	No	0.9997	0.923017	0.982
FGFR1	618	ENST00000447712.7	T1706G	L569R	0.343303	0.386043	0.504744	0.680612	0.590407	0.420163	0.592375	0.344445	0.451415	0.923086	0.445393	0.590407	0.451415	Neutral	Neutral	Neutral	Neutral	-1.06914	-0.951807	-0.683704	-0.384763	-0.526944	-0.867112	-0.523615	-1.06582	-0.795368	-0.0800333	0.000549285	7.68195e-11	0.153869	0.00739235	0	0.294615	Yes	Yes	No	0.9986	0.922922	0.98
FGFR1	619	ENST00000447712.7	C1708T	R570W	0.162394	0.253082	0.263762	0.30661	0.216443	0.114715	0.312211	0.137404	0.0816175	0.438105	0.258422	0.216443	0.137404	Neutral	Weakly inactivating	Neutral	Neutral	-1.81773	-1.37404	-1.33271	-1.18218	-1.53043	-2.1653	-1.16408	-1.98483	-2.50571	-0.825296	1.2047e-09	0.0310214	0.0694302	0	0.0530602	0.202536	Yes	No	No	0.9715	0.888405	0.902
FGFR1	620	ENST00000447712.7	C1708G	R570G	0.403954	0.503787	0.661516	0.779354	0.471219	0.564071	0.408415	0.296319	0.295092	0.575996	0.582651	0.471219	0.296319	Neutral	Neutral	Neutral	Neutral	-0.906455	-0.685601	-0.413221	-0.24929	-0.752432	-0.572574	-0.895471	-1.21632	-1.22047	-0.551654	0.00891694	5.46926e-14	0.0451812	0.0576954	0	0.158681	No	Yes	No	0.9882	0.895352	0.783
FGFR1	621	ENST00000447712.7	G1709A	R570Q	0.28675	0.585058	0.656544	0.646303	0.537045	0.905386	0.522583	0.301039	0.32754	0.825806	0.615681	0.537045	0.32754	Neutral	Neutral	Neutral	Neutral	-1.24914	-0.536044	-0.420766	-0.436486	-0.621673	-0.0993937	-0.648972	-1.20051	-1.11614	-0.191396	0.00265324	3.16659e-06	0.119462	0.023063	9.4e-06	0.25938	No	Yes	No	0.8908	0.8877	0.786
FGFR1	622	ENST00000447712.7	G1709T	R570L	0.307574	0.644051	0.689586	0.820501	0.454322	0.399885	0.555106	0.335114	0.391201	0.740455	0.666818	0.454322	0.391201	Neutral	Neutral	Neutral	Neutral	-1.17904	-0.439978	-0.371664	-0.19784	-0.78895	-0.916577	-0.588597	-1.09328	-0.938534	-0.30049	0.0108318	8.14317e-15	0.0826332	0.0642564	0	0.223311	No	Yes	No	0.9859	0.564529	0.818
FGFR1	623	ENST00000447712.7	G1709C	R570P	0.193917	0.368775	0.410276	0.728901	0.426562	0.533597	0.454202	0.227528	0.169989	0.430558	0.389525	0.454202	0.227528	Neutral	Neutral	Neutral	Neutral	-1.64033	-0.99757	-0.890925	-0.316218	-0.851997	-0.628114	-0.789214	-1.48048	-1.77202	-0.842674	2.52102e-05	1.5341e-14	0.0374065	0.00057506	0	0.138435	Yes	Yes	No	0.9979	0.877408	0.916
FGFR1	624	ENST00000447712.7	G1711A	E571K	0.794175	2.93355	0.652356	1.11118	0.994571	0.913166	0.799527	0.68903	0.746064	0.624111	0.952677	0.913166	0.68903	Neutral	Neutral	Neutral	Neutral	-0.230452	1.07621	-0.427164	0.105422	-0.00544358	-0.0908381	-0.223735	-0.372471	-0.292944	-0.471427	0.851507	0.270207	0.00050972	0.895296	0.294567	0.00330929	No	No	Yes	0.6387	0.808164	0.825
FGFR1	625	ENST00000447712.7	G1711C	E571Q	1.03313	0.941126	0.730522	0.718461	0.791444	1.17434	0.897479	0.682197	1.02199	1.04992	0.835824	0.897479	1.02199	Neutral	Neutral	Neutral	Neutral	0.032595	-0.060678	-0.313996	-0.330643	-0.233896	0.16071	-0.108166	-0.382437	0.0217498	0.048711	0.307503	0.528652	0.298944	0.605037	0.471292	0.444926	No	No	No	0.2588	0.297489	0.737
FGFR1	626	ENST00000447712.7	A1712T	E571V	1.10232	0.830933	0.913469	1.12264	0.870494	0.843128	0.978023	0.848592	0.847979	0.906414	1.00789	0.870494	0.848592	Neutral	Neutral	Neutral	Neutral	0.0974141	-0.185206	-0.0905055	0.115684	-0.138694	-0.170637	-0.0222225	-0.164177	-0.164899	-0.0982593	0.685657	0.253459	0.167352	0.835846	0.279266	0.30944	No	No	No	0.6812	0.79513	0.896
FGFR1	627	ENST00000447712.7	A1712C	E571A	1.11595	1.03848	0.836147	1.01168	0.602562	1.23058	0.808596	0.794176	0.543091	3.07467	1.02508	0.808596	0.794176	Neutral	Neutral	Neutral	Neutral	0.109705	0.0377537	-0.17895	0.0116093	-0.506565	0.207482	-0.212456	-0.230451	-0.610479	1.1232	0.242227	0.494325	0.89177	0.516225	0.450447	0.817445	No	No	No	0.3516	0.702913	0.882
FGFR1	628	ENST00000447712.7	A1712G	E571G	0.776916	0.877506	0.797554	1.2402	1.4487	0.94375	1.00458	0.560175	0.404492	0.706825	0.83753	1.00458	0.560175	Neutral	Neutral	Neutral	Neutral	-0.252423	-0.130672	-0.226205	0.215269	0.370666	-0.057894	0.00457138	-0.579506	-0.905122	-0.346973	0.459778	0.285798	3.57402e-08	0.714792	0.308226	4.52886e-07	No	No	Yes	0.5049	0.601525	0.892
FGFR1	629	ENST00000447712.7	G1713T	E571D	0.911628	0.92788	0.691768	1.07771	1.26735	0.61452	0.708475	0.727399	0.596205	1.48113	0.919754	0.708475	0.727399	Neutral	Neutral	Neutral	Neutral	-0.0925235	-0.0748533	-0.368504	0.074841	0.236925	-0.486914	-0.344641	-0.31828	-0.51717	0.392807	0.419748	0.462768	0.619696	0.696645	0.432588	0.679313	No	No	No	0.3848	0.211048	0.437
FGFR1	630	ENST00000447712.7	G1713C	E571D	0.798335	1.02245	0.873115	0.948545	0.564757	0.693671	0.864916	0.830448	0.769141	1.00981	0.91083	0.693671	0.830448	Neutral	Neutral	Neutral	Neutral	-0.225227	0.0222065	-0.135687	-0.0528266	-0.57136	-0.365757	-0.145123	-0.185789	-0.262481	0.00975776	0.0394412	0.000223731	0.157515	0.15751	0.00055318	0.297009	No	Yes	No	0.3848	0.211048	0.436
FGFR1	631	ENST00000447712.7	T1714A	Y572N	0.950235	0.970972	1.05759	0.906114	1.01869	1.28171	1.77823	0.903759	0.752092	1.31074	0.960603	1.28171	0.903759	Neutral	Neutral	Neutral	Neutral	-0.0510462	-0.0294576	0.0559906	-0.0985896	0.018519	0.248198	0.575619	-0.101193	-0.284897	0.27059	0.0321463	0.0043671	0.647262	0.138702	0.0091684	0.693269	No	Yes	No	0.9868	0.685766	0.876
FGFR1	632	ENST00000447712.7	T1714C	Y572H	1.03968	0.953692	0.872124	0.840717	1.03706	0.842153	0.811595	0.920105	0.783803	0.645967	0.912908	0.842153	0.783803	Neutral	Neutral	Neutral	Neutral	0.0389177	-0.0474145	-0.136823	-0.1735	0.0363875	-0.171794	-0.208754	-0.0832676	-0.243598	-0.437007	0.0380338	0.236145	0.0175682	0.15441	0.26552	0.0747192	No	No	No	0.969	0.419744	0.784
FGFR1	633	ENST00000447712.7	T1714G	Y572D	0.294482	0.464195	0.61727	0.789774	0.603381	0.455049	0.48343	0.385882	0.216802	0.749635	0.540733	0.48343	0.385882	Neutral	Neutral	Neutral	Neutral	-1.22254	-0.76745	-0.482448	-0.236008	-0.505207	-0.78735	-0.726849	-0.952222	-1.52877	-0.288169	0.00212944	7.42258e-12	0.120615	0.0198582	0	0.260062	No	Yes	No	0.9956	0.622734	0.902
FGFR1	634	ENST00000447712.7	A1715T	Y572F	0.884421	1.05804	0.680449	0.838053	0.944653	0.877542	1.06672	0.985359	0.908571	2.23144	0.861237	0.944653	0.985359	Neutral	Neutral	Neutral	Neutral	-0.122822	0.0564191	-0.385003	-0.176674	-0.0569376	-0.130631	0.0645843	-0.0147497	-0.0958817	0.802649	0.329349	0.666031	0.527461	0.627382	0.547465	0.622496	No	No	No	0.1061	0.117564	0.369
FGFR1	635	ENST00000447712.7	A1715C	Y572S	0.83991	0.98439	0.943643		0.782949	0.424421	1.3536	0.607793	0.607046	0.598964	0.943643	0.782949	0.607046	Neutral	Neutral	Neutral	Neutral	-0.174461	-0.0157331	-0.0580074		-0.244688	-0.857029	0.302771	-0.497921	-0.499151	-0.512554	0.558484	0.508237	1.01612e-11	0.764419	0.458053	0	No	No	Yes	0.9932	0.732064	0.866
FGFR1	636	ENST00000447712.7	A1715G	Y572C	0.805897	0.904134	0.818346	1.98914	0.633826	0.342787	0.551893	0.700806	0.648304	1.05453	0.86124	0.551893	0.700806	Neutral	Neutral	Neutral	Neutral	-0.2158	-0.100778	-0.20047	0.687703	-0.455981	-1.07064	-0.594402	-0.355524	-0.433396	0.0530977	0.865611	7.03897e-13	0.021984	0.898565	0	0.0898031	No	Yes	No	0.9663	0.729435	0.866
FGFR1	637	ENST00000447712.7	C1717A	L573M	0.790615	1.26138	0.880682	0.998866	0.836399	1.0747	0.939716	1.20016	1.6452	1.32384	0.939774	0.939716	1.32384	Neutral	Neutral	Neutral	Neutral	-0.234944	0.232204	-0.127059	-0.00113427	-0.178649	0.072043	-0.0621777	0.182459	0.497863	0.28054	0.635719	0.556841	0.00643979	0.804482	0.488603	0.0314946	No	No	No	0.8775	0.861988	0.762
FGFR1	638	ENST00000447712.7	C1717G	L573V	0.937272	0.92162	1.05539	1.08127	0.757638	0.983214	0.507034	0.68835	0.577598	0.814253	0.99633	0.757638	0.68835	Neutral	Neutral	Neutral	Neutral	-0.0647822	-0.0816218	0.053908	0.0781371	-0.27755	-0.0169286	-0.679177	-0.373459	-0.548877	-0.205485	0.115759	0.232792	0.000564693	0.314413	0.263097	0.0036274	No	No	Yes	0.9197	0.911214	0.798
FGFR1	639	ENST00000447712.7	T1718A	L573Q	0.237188	0.547433	0.516337	0.724141	0.591301	0.383676	0.569023	0.366492	0.525919	1.73886	0.531885	0.569023	0.525919	Neutral	Neutral	Neutral	Neutral	-1.4389	-0.602515	-0.660996	-0.322769	-0.525431	-0.957957	-0.563835	-1.00378	-0.642608	0.553228	0.000699406	3.97584e-12	0.506582	0.00888003	0	0.609755	Yes	Yes	No	0.999	0.920543	0.964
FGFR1	640	ENST00000447712.7	T1718C	L573P	0.322899	0.629504	0.597483	0.991459	0.504412	0.56644	0.42426	0.326308	0.446286	1.1728	0.613493	0.504412	0.446286	Neutral	Neutral	Neutral	Neutral	-1.13042	-0.462824	-0.515029	-0.00857737	-0.684362	-0.568384	-0.857409	-1.11991	-0.806795	0.159395	0.0132958	8.50589e-13	0.25824	0.0754752	0	0.407419	No	Yes	No	0.9998	0.908067	0.967
FGFR1	641	ENST00000447712.7	T1718G	L573R	0.154143	0.548037	0.532129	0.763448	0.410497	0.548497	0.490098	0.334294	0.390244	1.70078	0.540083	0.490098	0.390244	Neutral	Neutral	Neutral	Neutral	-1.86988	-0.601413	-0.630868	-0.26991	-0.890388	-0.600574	-0.71315	-1.09573	-0.940984	0.531089	0.000186818	8.24982e-14	0.425222	0.00297547	0	0.550579	Yes	Yes	No	0.9983	0.922514	0.96
FGFR1	642	ENST00000447712.7	C1720A	Q574K	0.922384	0.969352	0.726162	1.13448	1.10752	0.850423	1.00059	0.738401	0.767444	0.638895	0.945868	1.00059	0.738401	Neutral	Neutral	Neutral	Neutral	-0.0807937	-0.0311277	-0.319982	0.126171	0.10212	-0.162021	0.000589293	-0.303269	-0.264689	-0.448015	0.515614	0.830017	0.00181294	0.745757	0.620647	0.0102661	No	No	No	0.1228	0.0985429	0.329
FGFR1	643	ENST00000447712.7	C1720G	Q574E	0.535519	0.634658	0.492894	0.564095	0.602382	0.549843	0.50233	0.273676	0.352081	0.698143	0.549807	0.549843	0.352081	Neutral	Neutral	Neutral	Neutral	-0.624519	-0.454668	-0.707461	-0.572533	-0.506864	-0.598123	-0.688499	-1.29581	-1.04389	-0.359331	0.000787633	1.10465e-09	0.0824639	0.00954365	0	0.223224	Yes	Yes	No	0.2028	0.340797	0.46
FGFR1	644	ENST00000447712.7	A1721T	Q574L	0.965165	3.09181	1.01499	0.999502	0.91293	1.11814	1.18888	0.975642	1.12782	1.48113	1.00725	1.11814	1.12782	Neutral	Neutral	Neutral	Neutral	-0.0354563	1.12876	0.0148831	-0.000498467	-0.0910963	0.11167	0.173011	-0.0246593	0.120283	0.392807	0.437783	0.517865	0.184011	0.701822	0.464822	0.330657	No	No	No	0.1739	0.243435	0.489
FGFR1	645	ENST00000447712.7	A1721C	Q574P	0.314483	0.541583	0.549329	0.527135	0.676052	0.603106	0.541187	0.325045	0.277833	0.581044	0.534359	0.603106	0.325045	Neutral	Neutral	Neutral	Neutral	-1.15683	-0.613258	-0.599058	-0.640299	-0.391486	-0.505662	-0.61399	-1.12379	-1.28074	-0.542929	0.000737604	2.7067e-07	0.0471846	0.00923424	8.89002e-07	0.162948	Yes	Yes	No	0.9095	0.323659	0.69
FGFR1	646	ENST00000447712.7	A1721G	Q574R	1.14614	0.972721	0.729428	1.06375	1.18894	0.906061	0.917442	0.866537	0.842767	1.09255	1.01824	0.917442	0.866537	Neutral	Neutral	Neutral	Neutral	0.1364	-0.0276575	-0.315494	0.0617999	0.173062	-0.0986486	-0.0861663	-0.14325	-0.171065	0.0885185	0.625661	0.95798	0.432875	0.800036	0.673744	0.554775	No	No	No	0.0994	0.0366213	0.296
FGFR1	647	ENST00000447712.7	G1722T	Q574H	1.16026	1.09914	0.938266	1.06064	0.956439	0.982146	0.954483	0.823552	0.822089	2.42991	1.07989	0.956439	0.823552	Neutral	Neutral	Neutral	Neutral	0.148645	0.0945294	-0.0637221	0.0588684	-0.0445384	-0.0180151	-0.0465857	-0.194128	-0.195907	0.887852	0.621925	0.0378153	0.713152	0.79943	0.0622034	0.732517	No	No	No	0.3068	0.357598	0.469
FGFR1	648	ENST00000447712.7	G1722C	Q574H	4.78926	2.42706	7.6467	1.55954	0.832694	1.03454	1.26819	0.931842	0.856221	1.58332	3.60816	1.03454	0.931842	Weakly activating	Neutral	Neutral	Neutral	1.56638	0.88668	2.03427	0.444389	-0.183089	0.0339528	0.237594	-0.0705921	-0.155227	0.459521	3.80192e-06	0.772973	0.565485	0.00011365	0.593954	0.647635	Yes	No	No	0.3068	0.357598	0.469
FGFR1	649	ENST00000447712.7	G1723A	A575T	0.986512	1.07667	1.03417	1.52001	1.07834	1.06303	0.858847	0.864849	0.700298	1.14887	1.05542	1.06303	0.864849	Neutral	Neutral	Neutral	Neutral	-0.0135796	0.073872	0.0336014	0.418719	0.0754209	0.0611222	-0.152164	-0.1452	-0.356249	0.138779	0.860404	0.947481	0.23463	0.897986	0.67075	0.383	No	No	No	0.1256	0.384611	0.521
FGFR1	650	ENST00000447712.7	G1723T	A575S	0.857721	0.856354	0.949212	0.892694	1.08139	0.801036	0.842655	0.840448	0.932011	0.982794	0.875208	0.842655	0.932011	Neutral	Neutral	Neutral	Neutral	-0.153476	-0.155071	-0.0521232	-0.113511	0.0782497	-0.22185	-0.171197	-0.17382	-0.0704103	-0.0173557	0.00139127	0.27812	0.37329	0.0144031	0.301394	0.510514	No	No	No	0.0972	0.22199	0.467
FGFR1	651	ENST00000447712.7	G1723C	A575P	0.907378	0.935563	0.768799	1.10934	0.969148	0.408199	0.658854	0.457479	0.720062	0.682674	0.921471	0.658854	0.682674	Neutral	Neutral	Neutral	Neutral	-0.0971959	-0.0666068	-0.262925	0.103764	-0.0313383	-0.896	-0.417254	-0.782024	-0.328418	-0.381738	0.504434	0.214121	6.25223e-06	0.738716	0.245824	5.555e-05	No	No	Yes	0.9716	0.629022	0.757
FGFR1	652	ENST00000447712.7	C1724A	A575D	0.897415	1.04139	0.797603	1.00431	0.567148	0.821769	0.797761	0.704314	0.626433	0.88067	0.950864	0.797761	0.704314	Neutral	Neutral	Neutral	Neutral	-0.108237	0.0405607	-0.226145	0.0043049	-0.567135	-0.196296	-0.225947	-0.350531	-0.467714	-0.127072	0.0782252	0.000735114	0.00361334	0.246263	0.00171256	0.0185496	No	Yes	No	0.4665	0.334334	0.739
FGFR1	653	ENST00000447712.7	C1724T	A575V	2.09192	3.64774	0.862766	1.03224	1.23718	1.12927	1.45288	0.952505	1.29126	1.97235	1.56208	1.23718	1.29126	Neutral	Neutral	Neutral	Neutral	0.738081	1.29411	-0.147612	0.0317285	0.212834	0.121575	0.37355	-0.0486603	0.255622	0.679226	0.111653	0.016531	0.0124006	0.308237	0.0313116	0.0559055	No	No	No	0.154	0.592363	0.4
FGFR1	654	ENST00000447712.7	C1724G	A575G	0.850132	1.21082	1.24573	0.763922	1.03549	0.695451	1.05318	0.675354	0.796349	1.75278	1.03048	1.03549	0.796349	Neutral	Neutral	Neutral	Neutral	-0.162363	0.191299	0.219722	-0.26929	0.0348763	-0.363195	0.051818	-0.392518	-0.227718	0.561206	0.717092	0.340241	0.921539	0.854533	0.346621	0.8288	No	No	No	0.2169	0.492267	0.543
FGFR1	655	ENST00000447712.7	C1726T	R576W	0.652353	0.956231	3.65306	0.763938	0.574074	0.434549	0.55561	0.555184	0.539254	0.664964	0.860085	0.55561	0.555184	Neutral	Neutral	Neutral	Neutral	-0.427169	-0.0447561	1.29556	-0.269268	-0.554996	-0.833447	-0.587688	-0.588456	-0.617569	-0.408022	0.827652	2.0235e-11	1.07036e-06	0.886775	0	1.045e-05	No	Yes	Yes	0.823	0.818341	0.817
FGFR1	656	ENST00000447712.7	C1726G	R576G	0.860894	1.13561	2.59149	1.04496	0.921656	0.651143	0.864853	0.643734	0.937322	0.793119	1.09028	0.864853	0.793119	Neutral	Neutral	Neutral	Neutral	-0.149784	0.127169	0.952233	0.0439767	-0.0815829	-0.429026	-0.145196	-0.44047	-0.0647285	-0.231783	0.52163	0.0248158	0.0217292	0.747231	0.0442465	0.0889087	No	No	No	0.9149	0.817505	0.755
FGFR1	657	ENST00000447712.7	G1727A	R576Q	0.968172	0.773533	0.793976	0.918032	0.666485	0.406637	1.12716	0.60251	0.444221	0.632052	0.856004	0.666485	0.60251	Neutral	Neutral	Neutral	Neutral	-0.032346	-0.256787	-0.230703	-0.0855232	-0.405738	-0.899834	0.119701	-0.506651	-0.811432	-0.458784	0.0211283	0.310279	8.61984e-08	0.1034	0.326746	9.96248e-07	No	No	Yes	0.3864	0.525389	0.685
FGFR1	658	ENST00000447712.7	G1727T	R576L	0.719023	0.960257	0.899788	0.708033	0.613621	0.405187	0.549789	0.626288	0.680981	0.569666	0.809405	0.549789	0.626288	Neutral	Neutral	Neutral	Neutral	-0.329862	-0.0405539	-0.105596	-0.345264	-0.488378	-0.903406	-0.59822	-0.467944	-0.384221	-0.562704	0.241843	1.49862e-11	1.75676e-05	0.515813	0	0.0001457	No	Yes	Yes	0.8672	0.695754	0.804
FGFR1	659	ENST00000447712.7	G1727C	R576P	0.232377	0.502681	0.781395	0.656753	0.343062	0.464766	0.64916	0.306365	0.422133	0.809258	0.579717	0.464766	0.422133	Neutral	Neutral	Neutral	Neutral	-1.4594	-0.687799	-0.246674	-0.420448	-1.06984	-0.766221	-0.432076	-1.18298	-0.862435	-0.211638	0.00148656	1.73493e-14	0.115646	0.0151564	0	0.25503	No	Yes	No	0.9931	0.791527	0.871
FGFR1	660	ENST00000447712.7	A1729T	R577W	0.299875	0.643984	0.317268	0.594863	0.508191	0.344035	0.634406	0.291549	0.288777	0.602016	0.456066	0.508191	0.291549	Neutral	Neutral	Neutral	Neutral	-1.20439	-0.440082	-1.14801	-0.519423	-0.676897	-1.06701	-0.455066	-1.23255	-1.2421	-0.507471	0.000234502	1.01097e-13	0.0536588	0.00366972	0	0.175296	Yes	Yes	No	0.9315	0.899267	0.745
FGFR1	661	ENST00000447712.7	A1729G	R577G	0.423967	0.475491	0.414154	0.704847	0.706226	0.682087	0.884603	0.41213	0.334683	0.972136	0.449729	0.706226	0.41213	Neutral	Neutral	Neutral	Neutral	-0.8581	-0.743407	-0.881518	-0.349774	-0.347821	-0.382598	-0.122616	-0.886417	-1.09457	-0.0282598	0.00138592	0.00355849	0.171456	0.0144031	0.00763302	0.313983	No	Yes	No	0.9827	0.909041	0.717
FGFR1	662	ENST00000447712.7	G1730A	R577K	0.673673	0.754035	0.697335	1.05281	0.697288	0.578332	0.696039	0.488153	0.646596	0.770377	0.725685	0.696039	0.646596	Neutral	Neutral	Neutral	Neutral	-0.39501	-0.282317	-0.360489	0.0514652	-0.360557	-0.547608	-0.362349	-0.717126	-0.436033	-0.260876	0.181259	1.48967e-05	1.79696e-05	0.430614	4.158e-05	0.00014853	No	Yes	Yes	0.668	0.754487	0.81
FGFR1	663	ENST00000447712.7	G1730T	R577M	0.293027	0.540819	0.48062	0.704782	0.401227	0.402123	0.511195	0.293799	0.422118	0.595069	0.510719	0.402123	0.422118	Neutral	Neutral	Neutral	Neutral	-1.22749	-0.614671	-0.732679	-0.349867	-0.913227	-0.910996	-0.671004	-1.22486	-0.862471	-0.519078	0.00100372	3.3277e-17	8.58611e-15	0.0111639	0	0	No	Yes	Yes	0.9849	0.898338	0.904
FGFR1	664	ENST00000447712.7	G1730C	R577T	0.47875	0.569199	0.583636	0.74331	0.580564	0.422737	0.59298	0.253243	0.347041	0.946205	0.576417	0.580564	0.347041	Neutral	Neutral	Neutral	Neutral	-0.736577	-0.563526	-0.538477	-0.296642	-0.543756	-0.861004	-0.522595	-1.37341	-1.05831	-0.0552964	0.0125851	6.17305e-11	0.168218	0.0724411	0	0.310346	No	Yes	No	0.9936	0.8851	0.913
FGFR1	665	ENST00000447712.7	G1731T	R577S	0.466093	0.47674	0.512845	0.643227	0.513574	0.504628	0.543072	0.298314	0.353146	0.54981	0.494793	0.513574	0.353146	Neutral	Neutral	Neutral	Neutral	-0.763369	-0.740783	-0.667782	-0.441257	-0.666361	-0.683933	-0.610514	-1.20961	-1.04087	-0.598182	0.00291284	2.82267e-11	2.68385e-17	0.0246045	0	0	No	Yes	Yes	0.9947	0.908143	0.788
FGFR1	666	ENST00000447712.7	G1731C	R577S	0.230335	0.524267	0.424877	0.449544	0.416487	0.300327	0.368108	0.280934	0.121714	0.867345	0.43721	0.368108	0.280934	Neutral	Neutral	Neutral	Neutral	-1.46822	-0.645753	-0.855955	-0.799522	-0.8759	-1.20288	-0.99938	-1.26964	-2.10608	-0.142319	3.49411e-05	4.06964e-25	0.172518	0.0007464	0	0.315695	Yes	Yes	No	0.9947	0.908143	0.787
FGFR1	667	ENST00000447712.7	C1732A	P578T	0.740751	0.89199	0.839782	0.773543	0.728662	0.430452	0.706448	0.732732	1.00491	0.970742	0.806662	0.706448	0.970742	Neutral	Neutral	Neutral	Neutral	-0.300091	-0.1143	-0.174613	-0.256774	-0.316546	-0.842919	-0.347506	-0.310975	0.0048945	-0.0296941	0.00431989	3.02289e-07	0.267223	0.0332218	9.82866e-07	0.416464	No	Yes	No	0.5302	0.879534	0.721
FGFR1	668	ENST00000447712.7	C1732T	P578S	0.82682	0.771413	0.949728	0.763514	0.658013	0.537263	0.61668	0.731567	1.02012	0.980883	0.799117	0.61668	0.980883	Neutral	Neutral	Neutral	Neutral	-0.190168	-0.259531	-0.0515799	-0.269824	-0.418531	-0.621267	-0.483406	-0.312567	0.0199183	-0.0193025	0.0101978	2.17596e-07	0.298816	0.0621014	7.29234e-07	0.444926	No	Yes	No	0.6005	0.56975	0.716
FGFR1	669	ENST00000447712.7	C1732G	P578A	0.823822	0.827932	0.772351	0.785572	0.604499	0.624626	0.588968	0.702469	0.910899	0.577274	0.804697	0.604499	0.702469	Neutral	Neutral	Neutral	Neutral	-0.1938	-0.188824	-0.258316	-0.241344	-0.503355	-0.470602	-0.529384	-0.353154	-0.0933237	-0.549438	1.60064e-05	3.09534e-07	0.00222538	0.00040274	1.01e-06	0.0121809	Yes	Yes	No	0.3926	0.57232	0.656
FGFR1	670	ENST00000447712.7	C1733A	P578H	0.712531	0.814041	0.905333	0.853386	0.575937	0.781844	0.636065	0.794188	0.68041	0.862106	0.833713	0.636065	0.794188	Neutral	Neutral	Neutral	Neutral	-0.338932	-0.205745	-0.0994519	-0.158544	-0.551758	-0.246099	-0.452454	-0.230435	-0.385059	-0.148378	0.00980061	2.0359e-05	0.0175428	0.0606729	5.594e-05	0.0747192	No	Yes	No	0.6699	0.678648	0.693
FGFR1	671	ENST00000447712.7	C1733T	P578L	0.774088	0.861727	0.866248	0.784728	0.686634	0.610524	1.60371	0.789529	0.991508	0.816269	0.823228	0.686634	0.816269	Neutral	Neutral	Neutral	Neutral	-0.25607	-0.148817	-0.143584	-0.242418	-0.375954	-0.493437	0.472319	-0.236319	-0.00852852	-0.203012	0.00126763	0.703469	0.149527	0.0136481	0.568316	0.289731	No	No	No	0.3291	0.448397	0.767
FGFR1	672	ENST00000447712.7	C1733G	P578R	0.81128	0.983167	0.870631	0.99228	0.538536	0.803143	0.893626	0.811501	0.871655	0.786562	0.926899	0.803143	0.811501	Neutral	Neutral	Neutral	Neutral	-0.209142	-0.0169768	-0.138538	-0.00774951	-0.6189	-0.219223	-0.112468	-0.208869	-0.137361	-0.240084	0.0331446	0.00118283	0.0641929	0.140326	0.00269976	0.1953	No	Yes	No	0.6744	0.747155	0.82
FGFR1	673	ENST00000447712.7	C1735A	P579T	0.761993	1.04378	1.33325	3.50864	0.804079	0.98622	0.952985	0.88866	1.1476	1.2922	1.18851	0.952985	1.1476	Neutral	Neutral	Neutral	Neutral	-0.271818	0.0428449	0.287618	1.25523	-0.218058	-0.0138754	-0.0481564	-0.11804	0.137671	0.256349	0.325302	0.333723	0.48371	0.622758	0.342667	0.593754	No	No	No	0.1093	0.320696	0.743
FGFR1	674	ENST00000447712.7	C1735T	P579S	0.803629	0.932562	1.00511	0.977052	0.628648	0.682011	0.909027	0.866974	0.925594	0.696084	0.954807	0.682011	0.866974	Neutral	Neutral	Neutral	Neutral	-0.218618	-0.06982	0.00509702	-0.023215	-0.464184	-0.38271	-0.0953809	-0.142746	-0.0773194	-0.362286	0.0452328	0.00129667	0.0659678	0.17148	0.00293767	0.198357	No	Yes	No	0.1255	0.187983	0.631
FGFR1	675	ENST00000447712.7	C1735G	P579A	0.972515	0.923671	0.849569	27.2655	0.60696	0.820644	2.08274	0.868774	0.665169	1.66932	0.948093	0.820644	0.868774	Neutral	Neutral	Neutral	Neutral	-0.0278699	-0.0793997	-0.163026	3.30562	-0.499292	-0.197665	0.733686	-0.140673	-0.407714	0.512415	0.48532	0.979037	0.935267	0.726131	0.68008	0.835738	No	No	No	0.0697	0.193934	0.556
FGFR1	676	ENST00000447712.7	C1736A	P579Q	0.994897	0.917651	0.867584	0.756237	0.829392	0.974706	0.978435	0.996503	0.605955	0.976261	0.892617	0.974706	0.976261	Neutral	Neutral	Neutral	Neutral	-0.00511581	-0.0859381	-0.142043	-0.2794	-0.187062	-0.0256194	-0.0218006	-0.00350323	-0.500949	-0.0240252	0.0327372	0.417151	0.0933213	0.139826	0.401025	0.233968	No	No	No	0.1269	0.287181	0.696
FGFR1	677	ENST00000447712.7	C1736T	P579L	2.2204	10.8056	0.943643	0.944438	0.835212	1.14473	1.11147	0.942523	1.10027	1.00858	1.58242	1.11147	1.00858	Neutral	Neutral	Neutral	Neutral	0.797689	2.38006	-0.0580074	-0.0571649	-0.180069	0.135172	0.105685	-0.0591949	0.0955557	0.00854429	0.321304	0.845912	0.986646	0.619068	0.629198	0.856742	No	No	No	0.0872	0.338756	0.726
FGFR1	678	ENST00000447712.7	C1736G	P579R	0.794196	1.65138	1.40408	1.05713	0.943626	0.96989	1.38465	0.817645	1.11589	1.25895	1.23061	0.96989	1.11589	Neutral	Neutral	Neutral	Neutral	-0.230425	0.50161	0.33938	0.0555617	-0.0580256	-0.0305724	0.32545	-0.201327	0.109652	0.23028	0.740828	0.427425	0.768837	0.862141	0.408319	0.76133	No	No	No	0.1378	0.36434	0.792
FGFR1	679	ENST00000447712.7	G1738A	G580R	1.27446	0.950994	1.16109	1.73613	1.00023	0.718481	0.869707	0.796355	1.22853	1.14978	1.21778	0.869707	1.14978	Neutral	Neutral	Neutral	Neutral	0.242525	-0.0502471	0.149362	0.551657	0.000225301	-0.330617	-0.139599	-0.227711	0.205822	0.139572	0.57544	0.106821	0.81654	0.775217	0.143363	0.782871	No	No	No	0.5856	0.31138	0.855
FGFR1	680	ENST00000447712.7	G1738T	G580W	0.961622	1.08321	0.909737	1.12518	1.07855	1.06379	1.06367	1.14031	0.933916	0.960295	1.02242	1.06379	0.960295	Neutral	Neutral	Neutral	Neutral	-0.0391334	0.0799329	-0.0946	0.117939	0.0756196	0.0618352	0.0617291	0.131296	-0.0683685	-0.0405149	0.263335	5.1366e-05	0.960257	0.543146	0.00013659	0.845227	No	Yes	No	0.6077	0.552721	0.86
FGFR1	681	ENST00000447712.7	G1738C	G580R	0.903265	1.09844	0.981879	1.03899	0.719926	0.758019	0.724552	0.983636	0.666734	1.21465	1.01043	0.724552	0.983636	Neutral	Neutral	Neutral	Neutral	-0.101739	0.0938866	-0.0182871	0.0382474	-0.328607	-0.277047	-0.322202	-0.016499	-0.405364	0.194458	0.144001	0.0015251	0.430534	0.367045	0.00342378	0.553986	No	Yes	No	0.5856	0.31138	0.855
FGFR1	682	ENST00000447712.7	G1739A	G580E	1.28869	1.39699	1.06028	0.903243	1.34243	1.27216	1.55909	1.00484	1.19016	3.4908	1.17449	1.34243	1.19016	Neutral	Neutral	Neutral	Neutral	0.253627	0.33432	0.0585373	-0.101764	0.294482	0.240713	0.444105	0.00483079	0.174089	1.25013	0.835019	0.000904699	0.356794	0.888723	0.00209776	0.494792	No	Yes	No	0.4351	0.257505	0.852
FGFR1	683	ENST00000447712.7	G1739T	G580V	1.0229	1.11901	0.974006	1.14422	0.826955	0.95726	0.912212	0.899837	0.700293	0.895963	1.07095	0.912212	0.895963	Neutral	Neutral	Neutral	Neutral	0.0226387	0.112447	-0.0263379	0.134725	-0.190005	-0.0436805	-0.0918829	-0.105542	-0.356256	-0.109856	0.581651	0.262024	0.0707518	0.778906	0.287121	0.205184	No	No	No	0.4061	0.369013	0.875
FGFR1	684	ENST00000447712.7	G1739C	G580A	1.20474	1.76666	1.40952	1.77014	0.977496	0.902357	0.869535	1.22774	1.50194	2.83314	1.58809	0.902357	1.50194	Neutral	Neutral	Neutral	Potentially resistant	0.186263	0.56909	0.343252	0.571058	-0.0227613	-0.102745	-0.139796	0.205179	0.406761	1.04138	0.179105	0.359446	0.166219	0.427607	0.361011	0.307573	No	No	No	0.2541	0.369965	0.717
FGFR1	685	ENST00000447712.7	C1741A	L581M	8.16434	1.42997	1.01727	7.46961	0.925575	1.09558	1.72759	0.944696	1.22157	1.58555	4.44979	1.09558	1.22157	Neutral	Neutral	Neutral	Neutral	2.09978	0.357653	0.0171267	2.01084	-0.0773403	0.0912798	0.546726	-0.0568924	0.200137	0.460933	0.152737	0.0583291	0.0948936	0.382787	0.088777	0.235993	No	No	No	0.0829	0.0781828	0.319
FGFR1	686	ENST00000447712.7	C1741G	L581V	0.752425	1.11037	0.746992	2.78346	1.08129	0.71718	0.830486	0.902309	0.932452	1.01115	0.931399	0.830486	0.932452	Neutral	Neutral	Neutral	Neutral	-0.284455	0.104697	-0.291701	1.0237	0.0781568	-0.332428	-0.185745	-0.102799	-0.0699381	0.0110904	0.829236	0.130981	0.552102	0.886775	0.168022	0.638808	No	No	No	0.1281	0.168045	0.291
FGFR1	687	ENST00000447712.7	T1742A	L581Q	0.936628	1.17441	1.08608	1.21467	0.939631	0.948345	0.868689	1.03165	0.988553	0.949476	1.13024	0.939631	0.988553	Neutral	Neutral	Neutral	Neutral	-0.065469	0.160762	0.0825771	0.194472	-0.0622685	-0.0530367	-0.14077	0.0311555	-0.0115126	-0.051845	0.893557	0.376149	0.832499	0.90863	0.372777	0.789982	No	No	No	0.1473	0.176922	0.554
FGFR1	688	ENST00000447712.7	T1742C	L581P	0.787357	0.893979	0.869145	0.826384	0.711878	0.737233	0.763226	0.736233	0.464769	0.777595	0.847764	0.737233	0.736233	Neutral	Neutral	Neutral	Neutral	-0.239073	-0.112073	-0.140246	-0.190696	-0.339849	-0.304851	-0.270202	-0.306208	-0.766214	-0.25155	0.00132565	0.00177277	5.75499e-05	0.0139281	0.00395284	0.00043907	No	Yes	Yes	0.4858	0.0814588	0.525
FGFR1	689	ENST00000447712.7	T1742G	L581R	0.912337	0.922779	0.954038	0.929974	1.08772	0.787077	0.828228	0.824193	0.642339	0.528156	0.926377	0.828228	0.642339	Neutral	Neutral	Neutral	Neutral	-0.0917461	-0.0803653	-0.0470518	-0.0725982	0.0840821	-0.23943	-0.188467	-0.19335	-0.442639	-0.638364	4.68073e-08	0.236717	0.00010517	1.84e-06	0.266012	0.00077611	Yes	No	Yes	0.2587	0.182603	0.496
FGFR1	690	ENST00000447712.7	G1744A	E582K	0.769122	1.29867	1.2772	1.09644	1.18337	0.940343	1.33079	1.22167	1.01809	0.986862	1.18682	1.18337	1.01809	Neutral	Neutral	Neutral	Neutral	-0.262506	0.261341	0.244667	0.0920654	0.168367	-0.0615106	0.285772	0.200221	0.0179327	-0.0132254	0.997733	0.185493	0.623911	0.933373	0.221288	0.680606	No	No	No	0.6924	0.319486	0.703
FGFR1	691	ENST00000447712.7	G1744C	E582Q	0.904275	1.03942	0.755588	0.900663	0.768417	0.73577	1.08403	0.885398	0.981533	1.52607	0.902469	0.768417	0.981533	Neutral	Neutral	Neutral	Neutral	-0.100622	0.0386621	-0.280259	-0.104625	-0.263422	-0.306838	0.080686	-0.121719	-0.01864	0.422693	0.0558001	0.0932004	0.47233	0.196038	0.129573	0.586227	No	No	No	0.3668	0.214822	0.619
FGFR1	692	ENST00000447712.7	A1745T	E582V	0.920231	0.954589	1.1886	1.09636	0.972831	0.852717	1.02606	1.04	1.18345	0.720693	1.02548	0.972831	1.04	Neutral	Neutral	Neutral	Neutral	-0.0831301	-0.0464742	0.172777	0.0919994	-0.0275444	-0.159327	0.0257272	0.0392194	0.168437	-0.327542	0.459948	0.574397	0.637909	0.714792	0.497481	0.687707	No	No	No	0.6379	0.444898	0.751
FGFR1	693	ENST00000447712.7	A1745C	E582A	1.52406	0.892479	0.963724	0.798702	1.09027	0.877564	0.857461	1.04535	1.35172	0.888462	0.928101	0.877564	1.04535	Neutral	Neutral	Neutral	Neutral	0.421378	-0.113753	-0.0369503	-0.224767	0.0864239	-0.130605	-0.15378	0.0443515	0.301381	-0.118264	0.767857	0.492156	0.577676	0.872611	0.448885	0.654053	No	No	No	0.4358	0.435432	0.726
FGFR1	694	ENST00000447712.7	A1745G	E582G	1.00323	0.953025	0.979742	0.932735	0.768316	0.959679	0.805674	0.870786	1.26054	1.03618	0.966384	0.805674	1.03618	Neutral	Neutral	Neutral	Neutral	0.00322751	-0.0481136	-0.0204658	-0.0696337	-0.263554	-0.0411566	-0.216076	-0.138359	0.231537	0.035541	0.000914818	0.0741185	0.791233	0.0104338	0.107596	0.771401	No	No	No	0.4295	0.190257	0.669
FGFR1	695	ENST00000447712.7	A1746T	E582D	0.857721	0.927591	0.859812	0.72196	0.67083	0.758876	1.46291	0.96816	0.996288	0.982794	0.858767	0.758876	0.982794	Neutral	Neutral	Neutral	Neutral	-0.153476	-0.0751648	-0.151041	-0.325785	-0.399239	-0.275917	0.380427	-0.032358	-0.00371893	-0.0173557	0.014425	0.720853	0.0400304	0.0787569	0.573074	0.145539	No	No	No	0.2211	0.109916	0.4
FGFR1	696	ENST00000447712.7	A1746C	E582D	0.930361	1.03369	1.03256	1.11611	0.866945	0.934138	0.951383	1.10872	1.23732	1.10407	1.03312	0.934138	1.10872	Neutral	Neutral	Neutral	Neutral	-0.0721824	0.0331302	0.0320425	0.109849	-0.14278	-0.0681309	-0.0498389	0.103203	0.21295	0.0990055	0.213633	0.367623	0.265934	0.480564	0.366913	0.414977	No	No	No	0.2211	0.109916	0.4
FGFR1	697	ENST00000447712.7	T1747A	Y583N	0.963494	0.93978	0.789553	0.777124	0.474749	0.538417	0.849651	0.780935	0.515674	0.773747	0.864666	0.538417	0.773747	Neutral	Neutral	Neutral	Neutral	-0.0371887	-0.0621095	-0.236288	-0.252155	-0.74497	-0.619122	-0.162929	-0.247263	-0.662281	-0.25651	0.0244625	2.11502e-07	0.000371754	0.113525	6.97256e-07	0.00249803	No	Yes	Yes	0.6811	0.399487	0.817
FGFR1	698	ENST00000447712.7	T1747C	Y583H	1.16608	0.982184	1.03579	3.56041	0.637626	0.903831	0.703747	0.755086	0.767283	1.14618	1.10093	0.703747	0.767283	Neutral	Neutral	Neutral	Neutral	0.153645	-0.0179765	0.0351659	1.26988	-0.450004	-0.101113	-0.351337	-0.280924	-0.2649	0.136436	0.266292	0.00205669	0.184606	0.547149	0.00454996	0.330976	No	Yes	No	0.9246	0.624745	0.786
FGFR1	699	ENST00000447712.7	T1747G	Y583D	0.833017	0.792125	0.778383	0.944887	0.6386	0.539286	0.584021	0.638168	0.626433	0.946174	0.812571	0.584021	0.638168	Neutral	Neutral	Neutral	Neutral	-0.182701	-0.233037	-0.250536	-0.0566896	-0.448478	-0.61751	-0.537818	-0.449153	-0.467714	-0.0553284	0.00733159	4.8806e-08	0.00280459	0.050342	1.71788e-07	0.0149551	No	Yes	No	0.812	0.434454	0.819
FGFR1	700	ENST00000447712.7	A1748T	Y583F	0.854292	0.910027	0.926861	0.812527	0.714718	0.99542	1.5858	0.968676	1.03743	1.02985	0.882159	0.99542	1.02985	Neutral	Neutral	Neutral	Neutral	-0.157483	-0.0942815	-0.0759512	-0.207607	-0.335868	-0.00459024	0.461088	-0.031825	0.0367478	0.0294133	0.00322969	0.881631	0.988394	0.0268308	0.644602	0.856742	No	No	No	0.3582	0.386663	0.628
FGFR1	701	ENST00000447712.7	A1748C	Y583S	0.99062	0.934826	0.808391	0.749872	0.812414	0.61628	1.29807	0.765925	0.697107	0.670489	0.871609	0.812414	0.697107	Neutral	Neutral	Neutral	Neutral	-0.00942434	-0.0673948	-0.212709	-0.287852	-0.207745	-0.484054	0.26088	-0.266672	-0.360817	-0.399748	0.0360039	0.573778	0.00161775	0.149592	0.497237	0.00932945	No	No	Yes	0.7959	0.373595	0.764
FGFR1	702	ENST00000447712.7	A1748G	Y583C	1.10983	6.61545	0.937845	1.24963	0.606565	0.992898	0.954088	0.957021	0.748443	1.33275	1.17973	0.954088	0.957021	Neutral	Neutral	Neutral	Neutral	0.104203	1.88941	-0.0641703	0.222845	-0.499943	-0.00712686	-0.0469997	-0.0439302	-0.28976	0.287248	0.391766	0.0578213	0.799984	0.681238	0.0882762	0.774671	No	No	No	0.7938	0.454707	0.764
FGFR1	703	ENST00000447712.7	T1750A	C584S	0.842137	1.04949	1.21823	1.03484	0.908292	0.981257	0.817789	0.92407	0.927221	1.16602	1.04216	0.908292	0.927221	Neutral	Neutral	Neutral	Neutral	-0.171813	0.0483001	0.197401	0.0342464	-0.096189	-0.0189205	-0.20115	-0.0789677	-0.0755628	0.153596	0.816221	0.275771	0.905337	0.885875	0.299725	0.822885	No	No	No	0.2498	0.0761822	0.477
FGFR1	704	ENST00000447712.7	T1750C	C584R	0.73762	0.747062	0.901403	1.06223	0.857562	0.655751	0.625361	0.711111	0.851143	1.1823	0.824233	0.655751	0.851143	Neutral	Neutral	Neutral	Neutral	-0.304327	-0.291607	-0.103803	0.0603747	-0.153662	-0.421974	-0.469426	-0.340927	-0.161175	0.167458	0.323731	0.000362897	0.268902	0.621964	0.00087537	0.417743	No	Yes	No	0.4911	0.151263	0.661
FGFR1	705	ENST00000447712.7	T1750G	C584G	1.1308	0.862409	0.952561	1.27798	1.30549	0.776613	1.45664	0.903135	1.05246	0.972137	1.04168	1.30549	0.972137	Neutral	Neutral	Neutral	Neutral	0.122928	-0.148026	-0.0486009	0.245283	0.26658	-0.252813	0.376131	-0.101883	0.051133	-0.0282589	0.8663	0.575231	0.726323	0.898565	0.49755	0.741133	No	No	No	0.2039	0.135734	0.625
FGFR1	706	ENST00000447712.7	G1751A	C584Y	0.90709	0.888004	0.982965	1.33931	1.28053	0.819418	1.67495	1.07138	0.906011	0.933661	0.945027	1.28053	0.933661	Neutral	Neutral	Neutral	Neutral	-0.0975141	-0.118779	-0.0171818	0.292156	0.247271	-0.199161	0.515786	0.0689436	-0.0987043	-0.0686424	0.777701	0.465012	0.683706	0.8733	0.433739	0.715008	No	No	No	0.3745	0.180048	0.595
FGFR1	707	ENST00000447712.7	G1751T	C584F	5.08618	1.17976	0.794101	0.926466	1.09187	0.956354	1.09509	0.946849	0.933916	1.4261	1.05311	1.09187	0.946849	Neutral	Neutral	Neutral	Neutral	1.62653	0.165309	-0.230545	-0.076378	0.0878897	-0.0446276	0.0908372	-0.0546161	-0.0683685	0.354946	0.247985	0.656924	0.568696	0.522291	0.544148	0.649272	No	No	No	0.258	0.218167	0.59
FGFR1	708	ENST00000447712.7	G1751C	C584S	0.900784	1.20573	0.858871	1.04447	0.704681	0.785982	1.06207	0.861736	0.60274	1.00843	0.972629	0.785982	0.861736	Neutral	Neutral	Neutral	Neutral	-0.10449	0.187082	-0.152136	0.0435142	-0.350011	-0.240821	0.0602218	-0.148806	-0.506269	0.0083955	0.713001	0.0690199	0.0426165	0.852576	0.101756	0.152481	No	No	No	0.2498	0.0761822	0.404
FGFR1	709	ENST00000447712.7	C1752G	C584W	0.833456	1.02854	1.93923	1.54871	1.37577	1.09735	0.984045	1.0596	1.36746	0.997274	1.28863	1.09735	1.0596	Neutral	Neutral	Neutral	Neutral	-0.182174	0.028142	0.662291	0.437425	0.319015	0.0928941	-0.0160836	0.0578955	0.312954	-0.00272947	0.540004	0.181891	0.330556	0.755929	0.218044	0.473775	No	No	No	0.5243	0.132531	0.551
FGFR1	710	ENST00000447712.7	T1753A	Y585N	0.740589	1.01295	0.672667	1.11251	0.817841	0.877895	0.732641	0.931186	0.89229	1.41882	0.876771	0.817841	0.931186	Neutral	Neutral	Neutral	Neutral	-0.30031	0.0128704	-0.396504	0.106619	-0.201088	-0.130229	-0.311099	-0.0712962	-0.113964	0.349824	0.355406	0.0278238	0.710932	0.649988	0.0487733	0.731449	No	No	No	0.2492	0.176619	0.702
FGFR1	711	ENST00000447712.7	T1753C	Y585H	1.3207	1.05422	0.983135	4.63347	1.20036	1.06653	0.906742	1.00877	0.932963	3.6803	1.18746	1.06653	1.00877	Neutral	Neutral	Neutral	Neutral	0.278164	0.0528049	-0.0170092	1.53331	0.182622	0.0644063	-0.0978973	0.00873332	-0.06939	1.30299	0.128276	0.620426	0.462614	0.336148	0.523575	0.577825	No	No	No	0.3056	0.255954	0.647
FGFR1	712	ENST00000447712.7	T1753G	Y585D	0.881928	0.986891	0.985281	1.00778	0.819991	0.806634	0.837955	0.694066	0.595271	1.40452	0.986086	0.819991	0.694066	Neutral	Neutral	Neutral	Neutral	-0.125645	-0.0131955	-0.0148289	0.00775467	-0.198462	-0.214886	-0.176791	-0.365188	-0.518739	0.339697	0.0221968	0.00118563	0.538415	0.106499	0.0027016	0.628544	No	Yes	No	0.4034	0.184759	0.738
FGFR1	713	ENST00000447712.7	A1754T	Y585F	0.993042	0.949794	0.724647	1.22435	0.709585	0.95343	1.42287	0.876903	1.31803	0.950669	0.971418	0.95343	0.950669	Neutral	Neutral	Neutral	Neutral	-0.00698219	-0.0515103	-0.322071	0.202407	-0.343075	-0.0476894	0.352673	-0.131359	0.276136	-0.0505891	0.602125	0.951182	0.870898	0.788411	0.671353	0.80576	No	No	No	0.1175	0.0749725	0.289
FGFR1	714	ENST00000447712.7	A1754C	Y585S	11.1545	1.54777	1.1071	104.865	0.907907	0.895018	1.20994	0.946301	0.734753	1.0984	6.35116	0.907907	0.946301	Activating	Neutral	Neutral	Neutral	2.41185	0.436815	0.10174	4.65268	-0.0966132	-0.110912	0.190574	-0.0551948	-0.308222	0.0938547	0.181928	0.943888	0.360979	0.431823	0.669892	0.498922	No	No	No	0.1799	0.122551	0.598
FGFR1	715	ENST00000447712.7	A1754G	Y585C	0.822215	0.874273	1.13668	6.54475	0.918931	1.02836	1.11883	0.88615	1.10982	0.897842	1.00548	1.02836	0.897842	Neutral	Neutral	Neutral	Neutral	-0.195754	-0.134363	0.128112	1.87866	-0.0845438	0.02797	0.112284	-0.120869	0.104198	-0.107761	0.544956	0.85942	0.628108	0.75766	0.634468	0.681766	No	No	No	0.133	0.195453	0.624
FGFR1	716	ENST00000447712.7	A1756T	N586Y	1.01188	1.13233	0.872166	0.54925	0.992815	0.847674	0.691831	0.870366	0.684602	0.795411	0.942024	0.847674	0.795411	Neutral	Neutral	Neutral	Neutral	0.0118112	0.124278	-0.136775	-0.599201	-0.00721139	-0.165259	-0.368413	-0.138842	-0.378918	-0.228897	0.343726	0.0637928	0.0201104	0.64174	0.0954746	0.0835255	No	No	No	0.1726	0.27705	0.622
FGFR1	717	ENST00000447712.7	A1756C	N586H	1.07145	1.00579	0.905137	0.789036	1.12125	0.9055	0.863467	1.00781	0.699782	1.21415	0.955461	0.9055	1.00781	Neutral	Neutral	Neutral	Neutral	0.0690112	0.00576846	-0.0996688	-0.236944	0.114447	-0.0992675	-0.1468	0.00778099	-0.356986	0.194046	0.544622	0.644843	0.565401	0.757588	0.537931	0.647635	No	No	No	0.0912	0.227415	0.557
FGFR1	718	ENST00000447712.7	A1756G	N586D	1.05302	0.964684	1.18542	0.85936	0.6805	0.638894	0.692784	0.815572	0.852299	1.33542	1.00885	0.6805	0.852299	Neutral	Neutral	Neutral	Neutral	0.051662	-0.0359551	0.1701	-0.151567	-0.384927	-0.448016	-0.367037	-0.203865	-0.159818	0.289249	0.758845	4.27181e-05	0.73674	0.867922	0.00011467	0.745685	No	Yes	No	0.1466	0.078222	0.379
FGFR1	719	ENST00000447712.7	A1757T	N586I	0.732624	0.9722	0.994445	0.892939	0.698742	0.683355	1.11403	0.835286	1.16686	0.808918	0.932569	0.698742	0.835286	Neutral	Neutral	Neutral	Neutral	-0.311122	-0.028194	-0.00557063	-0.113237	-0.358474	-0.380741	0.107983	-0.179981	0.154317	-0.212058	0.421429	0.0308391	0.412596	0.696645	0.05284	0.541298	No	No	No	0.1928	0.173338	0.69
FGFR1	720	ENST00000447712.7	A1757C	N586T	1.30671	1.11465	5.68508	0.853812	1.06755	1.19148	1.18852	0.984203	0.803592	1.97277	1.21068	1.18852	0.984203	Neutral	Neutral	Neutral	Neutral	0.267513	0.10854	1.73785	-0.158045	0.0653705	0.175195	0.172709	-0.0159226	-0.218664	0.679439	0.103188	0.163029	0.668371	0.292982	0.200668	0.705817	No	No	No	0.1337	0.192229	0.352
FGFR1	721	ENST00000447712.7	A1757G	N586S	1.23089	1.50906	0.886528	0.706451	1.35207	1.61158	1.15749	0.945701	1.16357	1.09166	1.05871	1.35207	1.09166	Neutral	Neutral	Neutral	Neutral	0.207737	0.41149	-0.120443	-0.347502	0.301637	0.477214	0.146251	-0.0558293	0.151495	0.0877037	0.850237	0.00172554	0.669724	0.894977	0.00385623	0.706108	No	Yes	No	0.0841	0.131211	0.326
FGFR1	722	ENST00000447712.7	C1758A	N586K	1.01186	0.943497	1.018	0.944308	0.848756	1.03255	0.856676	0.890167	0.731924	1.9011	0.978085	0.856676	0.890167	Neutral	Neutral	Neutral	Neutral	0.0117929	-0.0581621	0.0178403	-0.0573031	-0.163983	0.0320293	-0.154696	-0.116346	-0.312078	0.642433	0.00800687	0.322677	0.859895	0.0534781	0.33498	0.801561	No	No	No	0.3384	0.233146	0.396
FGFR1	723	ENST00000447712.7	C1758G	N586K	1.21861	0.983346	1.11268	1.56399	0.850799	0.949249	1.11506	0.815638	0.902035	1.10931	1.16564	0.949249	0.902035	Neutral	Neutral	Neutral	Neutral	0.197707	-0.0167942	0.106769	0.447243	-0.16158	-0.0520841	0.108909	-0.203785	-0.103102	0.103736	0.688975	0.711794	0.473226	0.837615	0.571657	0.586227	No	No	No	0.3384	0.233146	0.396
FGFR1	724	ENST00000447712.7	C1759A	P587T	0.91424	0.689212	1.026	1.20652	1.35154	0.763327	0.763041	0.889336	0.691206	0.738837	0.970118	0.763327	0.738837	Neutral	Neutral	Neutral	Neutral	-0.0896624	-0.372206	0.025665	0.187739	0.301245	-0.270068	-0.270443	-0.117281	-0.369317	-0.302677	0.553655	0.712114	0.0142833	0.763836	0.571657	0.0633564	No	No	No	0.0968	0.121723	0.388
FGFR1	725	ENST00000447712.7	C1759T	P587S	1.23795	1.01118	1.16752	5.23631	0.980677	1.053	0.718695	0.918519	0.891889	1.2634	1.20273	0.980677	0.918519	Neutral	Neutral	Neutral	Neutral	0.213458	0.0111145	0.15488	1.65562	-0.019512	0.0516435	-0.330319	-0.0849925	-0.114414	0.233803	0.087288	0.304077	0.988542	0.264582	0.322795	0.856742	No	No	No	0.1218	0.136548	0.411
FGFR1	726	ENST00000447712.7	C1759G	P587A	0.963945	0.761391	1.03527	1.05365	1.30305	1.10763	0.930259	0.887258	0.833012	1.91356	0.99961	1.10763	0.887258	Neutral	Neutral	Neutral	Neutral	-0.0367207	-0.272608	0.0346662	0.0522649	0.264711	0.102224	-0.0722919	-0.11962	-0.182707	0.648967	0.571374	0.321886	0.738431	0.772834	0.334511	0.746119	No	No	No	0.0877	0.159481	0.406
FGFR1	727	ENST00000447712.7	C1760A	P587H	0.776681	0.955087	1.09164	1.05522	0.921018	1.02771	1.09234	0.895973	0.949972	0.694349	1.00515	1.02771	0.895973	Neutral	Neutral	Neutral	Neutral	-0.252725	-0.0459533	0.0876812	0.0537481	-0.082276	0.0273294	0.0883189	-0.109845	-0.0513227	-0.364781	0.616883	0.919533	0.0945618	0.796532	0.660339	0.235886	No	No	No	0.165	0.317519	0.505
FGFR1	728	ENST00000447712.7	C1760T	P587L	0.873701	1.0204	0.693195	0.980871	0.693412	0.744569	0.76189	0.862255	0.957369	0.832022	0.927286	0.744569	0.862255	Neutral	Neutral	Neutral	Neutral	-0.135017	0.020193	-0.366443	-0.0193146	-0.366131	-0.29495	-0.271953	-0.148204	-0.0435659	-0.183897	0.397123	0.00143583	0.2195	0.683684	0.00323809	0.366862	No	Yes	No	0.1116	0.188308	0.478
FGFR1	729	ENST00000447712.7	C1760G	P587R	1.03024	1.50735	1.05312	0.811314	1.08663	0.896079	0.855534	0.868695	0.909041	0.797625	1.04168	0.896079	0.868695	Neutral	Neutral	Neutral	Neutral	0.0297945	0.410353	0.0517607	-0.2091	0.0830837	-0.109727	-0.15603	-0.140763	-0.0953654	-0.226117	0.95527	0.525534	0.13782	0.92083	0.469784	0.278053	No	No	No	0.1976	0.23295	0.52
FGFR1	730	ENST00000447712.7	A1762T	S588C	0.958864	1.66771	0.927088	0.897044	0.796662	1.25858	0.826219	0.944889	0.976855	0.69006	0.942976	0.826219	0.944889	Neutral	Neutral	Neutral	Neutral	-0.0420064	0.511451	-0.075707	-0.10865	-0.227324	0.229982	-0.190896	-0.0566878	-0.0234171	-0.370976	0.957105	0.513609	0.146972	0.92083	0.461631	0.286497	No	No	No	0.0766	0.0961904	0.255
FGFR1	731	ENST00000447712.7	A1762C	S588R	1.00497	1.10162	1.03071	0.876421	0.967944	0.901737	0.881219	0.909728	0.874863	0.88636	1.01784	0.901737	0.88636	Neutral	Neutral	Neutral	Neutral	0.00495772	0.0967849	0.0302455	-0.131909	-0.0325813	-0.103432	-0.126449	-0.0946091	-0.133688	-0.120632	0.175861	0.364529	0.0032083	0.423518	0.364914	0.0167477	No	No	No	0.2523	0.0962179	0.262
FGFR1	732	ENST00000447712.7	A1762G	S588G	0.894145	0.847021	1.00358	0.846829	0.954546	0.83071	0.863842	0.95385	0.726053	0.809828	0.870583	0.863842	0.809828	Neutral	Neutral	Neutral	Neutral	-0.111887	-0.16603	0.00357448	-0.166256	-0.0465194	-0.185474	-0.146366	-0.0472486	-0.320133	-0.210933	0.0137935	0.19313	0.0677305	0.07751	0.228467	0.200724	No	No	No	0.066	0.116632	0.238
FGFR1	733	ENST00000447712.7	G1763A	S588N	0.941426	0.998454	1.70439	0.851971	0.953897	0.988361	1.14704	0.981555	1.01712	0.990923	0.96994	0.988361	0.990923	Neutral	Neutral	Neutral	Neutral	-0.0603596	-0.0015467	0.533205	-0.160202	-0.0471997	-0.0117077	0.137183	-0.0186175	0.0169792	-0.00911809	0.978032	0.799511	0.251642	0.928416	0.604695	0.40023	No	No	No	0.0797	0.0798417	0.323
FGFR1	734	ENST00000447712.7	G1763T	S588I	0.788202	0.975939	0.895996	1.1379	0.792042	0.84813	0.836753	0.816307	0.89823	1.75006	0.935968	0.836753	0.89823	Neutral	Neutral	Neutral	Neutral	-0.238	-0.024355	-0.109819	0.129181	-0.23314	-0.164721	-0.178227	-0.202964	-0.107329	0.559653	0.557328	0.0483329	0.797815	0.764419	0.0765714	0.774558	No	No	No	0.0954	0.11174	0.281
FGFR1	735	ENST00000447712.7	G1763C	S588T	0.831624	0.909423	0.823809	0.874715	0.935416	0.774381	0.79857	0.944078	0.728274	1.0301	0.85317	0.79857	0.944078	Neutral	Neutral	Neutral	Neutral	-0.184375	-0.0949452	-0.193816	-0.133857	-0.0667639	-0.255692	-0.224933	-0.0575461	-0.317078	0.0296533	0.00058646	0.0605879	0.25569	0.00771571	0.09158	0.40485	Yes	No	No	0.0649	0.07058	0.335
FGFR1	736	ENST00000447712.7	C1764A	S588R	1.13661	1.42554	1.3297	4.50158	0.944382	0.890747	1.80545	1.05492	0.788533	3.58729	1.37762	0.944382	1.05492	Neutral	Neutral	Neutral	Neutral	0.12805	0.354548	0.284955	1.50443	-0.0572247	-0.115695	0.590808	0.0534621	-0.237581	1.2774	0.0512541	0.604048	0.528102	0.186178	0.514589	0.622836	No	No	No	0.2523	0.0962179	0.24
FGFR1	737	ENST00000447712.7	C1764G	S588R	1.03631	0.993631	1.02677	0.731681	0.88637	1.07471	0.980948	0.960162	0.415561	0.896121	1.0102	0.980948	0.896121	Neutral	Neutral	Neutral	Neutral	0.0356628	-0.0063898	0.0264222	-0.312411	-0.120621	0.0720513	-0.0192359	-0.0406529	-0.878125	-0.10968	0.548067	0.807506	0.315987	0.760023	0.608652	0.459803	No	No	No	0.2523	0.0962179	0.24
FGFR1	738	ENST00000447712.7	C1765A	H589N	0.852142	0.847367	0.897888	0.863362	0.698401	0.893527	1.20659	0.933907	0.903399	1.15692	0.857752	0.893527	0.933907	Neutral	Neutral	Neutral	Neutral	-0.160002	-0.165621	-0.10771	-0.146921	-0.358962	-0.112579	0.187801	-0.068378	-0.101592	0.145758	1.64936e-06	0.328085	0.85103	5.047e-05	0.338637	0.798702	Yes	No	No	0.0756	0.0886279	0.295
FGFR1	739	ENST00000447712.7	C1765T	H589Y	0.942001	0.942528	1.07552	0.920351	1.27257	0.499983	0.723585	1.0954	0.679115	0.743948	0.942264	0.723585	0.743948	Neutral	Neutral	Neutral	Neutral	-0.059749	-0.0591899	0.0728016	-0.0829997	0.241038	-0.693182	-0.323538	0.091117	-0.386965	-0.295784	0.0410623	0.439793	0.0621786	0.162061	0.41611	0.19176	No	No	No	0.0856	0.208299	0.32
FGFR1	740	ENST00000447712.7	C1765G	H589D	0.787407	1.08678	0.76168	0.867438	0.98829	0.824838	0.910739	0.979332	0.553057	0.711115	0.827423	0.910739	0.711115	Neutral	Neutral	Neutral	Neutral	-0.23901	0.0832158	-0.272229	-0.142211	-0.0117789	-0.192568	-0.0934991	-0.0208843	-0.592295	-0.340921	0.359106	0.304341	0.00334679	0.652134	0.322902	0.0173609	No	No	No	0.1208	0.0781458	0.259
FGFR1	741	ENST00000447712.7	A1766T	H589L	0.981622	1.09754	1.07907	1.37332	0.580182	0.809833	1.14564	0.990785	1.21538	0.72383	1.0883	0.809833	0.990785	Neutral	Neutral	Neutral	Neutral	-0.0185492	0.0930696	0.0760953	0.317231	-0.544414	-0.210927	0.135962	-0.00925812	0.195055	-0.323198	0.896027	0.401176	0.601387	0.908815	0.389842	0.667787	No	No	No	0.079	0.098402	0.306
FGFR1	742	ENST00000447712.7	A1766C	H589P	0.908372	0.916662	0.697132	0.92381	0.752437	1.10748	1.11409	0.911932	1.02093	0.777402	0.912517	1.10748	0.911932	Neutral	Neutral	Neutral	Neutral	-0.0961008	-0.0870161	-0.360781	-0.079249	-0.284438	0.102088	0.10804	-0.0921899	0.0207136	-0.251798	0.331807	0.790539	0.283419	0.630726	0.599983	0.428769	No	No	No	0.1011	0.104028	0.256
FGFR1	743	ENST00000447712.7	A1766G	H589R	1.05869	0.893849	1.26624	1.03363	1.18412	0.785343	1.16805	1.15129	1.14291	0.694932	1.04616	1.16805	1.14291	Neutral	Neutral	Neutral	Neutral	0.0570316	-0.112218	0.236051	0.0330742	0.168996	-0.241635	0.155338	0.14088	0.133575	-0.363941	0.900039	0.788056	0.703473	0.908815	0.599682	0.726186	No	No	No	0.0585	0.05622	0.207
FGFR1	744	ENST00000447712.7	C1767A	H589Q	0.963224	1.4566	1.01537	0.786415	1.24148	1.0387	1.00367	1.0637	0.803274	0.892226	0.989298	1.0387	0.892226	Neutral	Neutral	Neutral	Neutral	-0.0374697	0.376108	0.0152545	-0.240271	0.216308	0.0379694	0.00365963	0.061753	-0.21906	-0.114036	0.820543	0.386564	0.358081	0.886775	0.380295	0.4963	No	No	No	0.0788	0.0645109	0.28
FGFR1	745	ENST00000447712.7	C1767G	H589Q	1.17215	0.944592	0.881214	0.953081	1.7304	1.11661	1.0079	1.00773	1.1	0.843509	0.948836	1.11661	1.00773	Neutral	Neutral	Neutral	Neutral	0.158839	-0.0570026	-0.126454	-0.048055	0.548354	0.110297	0.00787323	0.00769774	0.095309	-0.170185	0.19329	0.0242276	0.752796	0.450883	0.0434329	0.754353	No	No	No	0.0788	0.0645109	0.28
FGFR1	746	ENST00000447712.7	A1768T	N590Y	0.88958	1.15197	0.907576	0.817197	0.869626	0.914161	1.0391	0.950949	0.794941	0.866513	0.898578	0.914161	0.866513	Neutral	Neutral	Neutral	Neutral	-0.117006	0.141472	-0.0969775	-0.201875	-0.139692	-0.089748	0.0383517	-0.0502946	-0.229488	-0.143278	0.536244	0.506955	0.171313	0.755728	0.457107	0.313983	No	No	No	0.0725	0.161163	0.194
FGFR1	747	ENST00000447712.7	A1768C	N590H	0.925204	0.939278	0.866298	1.28191	1.22691	0.889795	1.10816	1.01582	0.840358	0.84359	0.932241	1.10816	0.84359	Neutral	Neutral	Neutral	Neutral	-0.0777416	-0.0626436	-0.143526	0.248354	0.204498	-0.116765	0.102697	0.0156991	-0.173928	-0.170089	0.705847	0.5249	0.276732	0.848546	0.469643	0.421999	No	No	No	0.0526	0.139337	0.243
FGFR1	748	ENST00000447712.7	A1768G	N590D	0.977835	1.02748	0.975978	0.818589	1.10807	1.08766	1.03257	0.911057	1.07147	0.866452	0.976906	1.08766	0.911057	Neutral	Neutral	Neutral	Neutral	-0.0224146	0.0271067	-0.0243153	-0.200173	0.102621	0.0840241	0.032054	-0.0931495	0.069036	-0.143348	0.0652548	0.463927	0.540703	0.217908	0.432931	0.630028	No	No	No	0.0886	0.0978712	0.168
FGFR1	749	ENST00000447712.7	A1769T	N590I	1.12269	0.887023	1.11137	1.07056	1.17198	0.7996	1.41941	0.97902	1.4803	1.43662	1.09097	1.17198	1.43662	Neutral	Neutral	Neutral	Neutral	0.11573	-0.119884	0.105589	0.0681864	0.158694	-0.223644	0.350241	-0.0212033	0.392242	0.362292	0.502247	0.33817	0.0401733	0.737574	0.345826	0.145631	No	No	No	0.0605	0.124539	0.161
FGFR1	750	ENST00000447712.7	A1769C	N590T	5.745	7.98795	1.07293	9.97202	1.26756	1.08519	1.51907	1.078	0.681254	1.12396	6.86648	1.26756	1.078	Activating	Neutral	Neutral	Neutral	1.74833	2.07793	0.0703953	2.29978	0.237091	0.0817529	0.418101	0.0751117	-0.383821	0.116857	0.0626928	0.0125975	0.494398	0.212528	0.0245192	0.601513	No	No	No	0.0648	0.120932	0.127
FGFR1	751	ENST00000447712.7	A1769G	N590S	1.15182	0.965875	1.17973	0.901921	0.83139	0.961382	0.776714	1.11607	1.38649	1.36237	1.05885	0.83139	1.36237	Neutral	Neutral	Neutral	Neutral	0.141343	-0.0347204	0.165287	-0.103228	-0.184656	-0.039384	-0.252683	0.109812	0.326776	0.309223	0.567448	0.101838	0.0366269	0.77074	0.138368	0.135956	No	No	No	0.0603	0.0667852	0.119
FGFR1	752	ENST00000447712.7	C1770A	N590K	0.827367	0.993326	0.931875	0.864417	0.804242	0.834329	1.00785	0.931391	0.768375	0.760407	0.898146	0.834329	0.768375	Neutral	Neutral	Neutral	Neutral	-0.189507	-0.00669631	-0.0705569	-0.1457	-0.217855	-0.181127	0.00781616	-0.0710756	-0.263478	-0.273901	0.0159647	0.178707	0.0553627	0.0845441	0.215272	0.178976	No	No	No	0.1099	0.12652	0.227
FGFR1	753	ENST00000447712.7	C1770G	N590K	0.850861	1.11587	0.929674	0.903441	0.7799	1.17537	1.08174	0.965673	0.983821	0.800143	0.916557	1.08174	0.965673	Neutral	Neutral	Neutral	Neutral	-0.161507	0.109632	-0.0729213	-0.101545	-0.24859	0.16158	0.078574	-0.0349301	-0.0163117	-0.222965	0.0926184	0.966998	0.35362	0.274631	0.676774	0.492872	No	No	No	0.1099	0.12652	0.225
FGFR1	754	ENST00000447712.7	C1771A	P591T	0.972054	1.79601	1.08947	1.3067	0.977105	1.14046	0.984761	1.04141	1.18743	2.29019	1.19808	0.984761	1.18743	Neutral	Neutral	Neutral	Neutral	-0.0283439	0.58557	0.0856885	0.267505	-0.0231613	0.131433	-0.0153562	0.040575	0.171795	0.828634	0.563719	0.761234	0.304256	0.76866	0.589057	0.449058	No	No	No	0.0657	0.309047	0.509
FGFR1	755	ENST00000447712.7	C1771T	P591S	0.944681	1.07197	1.18912	1.40332	0.916395	0.858746	1.14238	1.07981	0.968953	1.26463	1.13055	0.916395	1.07981	Neutral	Neutral	Neutral	Neutral	-0.0569079	0.069496	0.173216	0.338838	-0.0873074	-0.152282	0.133116	0.0767868	-0.0315389	0.234783	0.850871	0.707455	0.47615	0.894977	0.569992	0.588553	No	No	No	0.087	0.166522	0.393
FGFR1	756	ENST00000447712.7	C1771G	P591A	1.11811	0.973379	1.09973	1.00696	0.890234	0.999483	1.86037	1.03177	1.04065	1.31388	1.05335	0.999483	1.04065	Neutral	Neutral	Neutral	Neutral	0.11164	-0.0269818	0.0950686	0.00693801	-0.116271	-0.000516913	0.620776	0.031277	0.0398451	0.272981	0.346978	0.541977	0.367023	0.644067	0.479808	0.504385	No	No	No	0.0624	0.298474	0.437
FGFR1	757	ENST00000447712.7	C1772A	P591Q	0.828292	1.12651	1.0033	1.0049	0.905318	0.884711	0.994973	0.976552	0.752333	0.734248	1.0041	0.905318	0.752333	Neutral	Neutral	Neutral	Neutral	-0.18839	0.119126	0.0032944	0.00488485	-0.0994694	-0.122495	-0.0050401	-0.0237275	-0.284576	-0.308908	0.21526	0.431881	0.052187	0.482033	0.410723	0.172764	No	No	No	0.1058	0.298357	0.662
FGFR1	758	ENST00000447712.7	C1772T	P591L	0.895061	0.998832	1.05785	1.10393	0.929423	0.86133	0.833658	0.935821	0.572412	0.882577	1.02834	0.86133	0.882577	Neutral	Neutral	Neutral	Neutral	-0.110863	-0.00116891	0.0562383	0.098878	-0.073191	-0.149277	-0.181931	-0.0663306	-0.557896	-0.12491	0.202509	0.164505	0.0198157	0.464691	0.201857	0.0825358	No	No	No	0.0919	0.396096	0.657
FGFR1	759	ENST00000447712.7	C1772G	P591R	0.984544	0.890086	0.775775	1.22576	0.584754	0.824718	0.959316	0.913308	0.952744	1.07533	0.937315	0.824718	0.952744	Neutral	Neutral	Neutral	Neutral	-0.0155766	-0.116437	-0.253892	0.203561	-0.536563	-0.192713	-0.0415343	-0.0906818	-0.0484092	0.0726245	0.599175	0.00844928	0.754361	0.788411	0.0170327	0.755137	No	No	No	0.1317	0.339881	0.671
FGFR1	760	ENST00000447712.7	G1774A	E592K	1.00288	0.888106	0.947898	1.94982	0.918262	1.01674	1.06847	0.982817	0.700053	1.10943	0.975389	1.01674	0.982817	Neutral	Neutral	Neutral	Neutral	0.00287693	-0.118665	-0.0535088	0.667739	-0.0852724	0.0166004	0.0662304	-0.0173319	-0.3566	0.103843	0.871683	0.983259	0.36026	0.901211	0.681814	0.498484	No	No	No	0.091	0.215565	0.33
FGFR1	761	ENST00000447712.7	G1774C	E592Q	0.897556	0.883675	1.57936	1.0504	1.07553	1.00111	1.03621	1.04195	1.3355	0.993064	0.973978	1.03621	1.04195	Neutral	Neutral	Neutral	Neutral	-0.10808	-0.123666	0.45702	0.0491708	0.0728173	0.00110778	0.0355671	0.0410953	0.289306	-0.00695989	0.948548	0.718571	0.400424	0.917758	0.572945	0.531072	No	No	No	0.0958	0.214448	0.383
FGFR1	762	ENST00000447712.7	A1775T	E592V	0.872509	1.17015	0.985229	0.778617	0.991774	0.72952	0.850398	0.992956	1.12782	0.967132	0.928869	0.850398	0.992956	Neutral	Neutral	Neutral	Neutral	-0.136382	0.157134	-0.014881	-0.250236	-0.0082603	-0.315368	-0.16205	-0.00706874	0.120283	-0.0334199	0.556405	0.0956861	0.904482	0.764419	0.131915	0.822861	No	No	No	0.1392	0.172976	0.321
FGFR1	763	ENST00000447712.7	A1775C	E592A	1.02074	1.06937	1.10652	1.07045	0.707678	1.03306	1.68171	1.02813	1.2498	0.655515	1.06991	1.03306	1.02813	Neutral	Neutral	Neutral	Neutral	0.0205268	0.0670693	0.101217	0.0680827	-0.345767	0.0325274	0.51981	0.0277414	0.222983	-0.422334	0.333869	0.812547	0.533144	0.6315	0.611052	0.624809	No	No	No	0.1063	0.280739	0.287
FGFR1	764	ENST00000447712.7	A1775G	E592G	0.697425	0.912579	0.987264	0.961586	0.860238	0.864178	0.90133	1.03575	1.12051	2.2192	0.937083	0.864178	1.12051	Neutral	Neutral	Neutral	Neutral	-0.360361	-0.0914806	-0.0128179	-0.0391711	-0.150546	-0.145976	-0.103884	0.0351236	0.113784	0.797145	0.395293	0.00843812	0.337956	0.681607	0.0170276	0.479885	No	No	No	0.0897	0.177732	0.293
FGFR1	765	ENST00000447712.7	G1776T	E592D	0.934457	1.02852	1.21098	0.841776	1.12836	0.849706	1.16114	0.880954	0.749439	0.766253	0.981486	1.12836	0.766253	Neutral	Neutral	Neutral	Neutral	-0.06779	0.0281168	0.191428	-0.172242	0.120767	-0.162865	0.1494	-0.126749	-0.28843	-0.266242	0.717178	0.72429	0.0330244	0.854533	0.574192	0.125207	No	No	No	0.092	0.129201	0.208
FGFR1	766	ENST00000447712.7	G1776C	E592D	1.19892	1.06566	1.01519	0.984655	0.913746	1.13005	1.06456	1.02978	1.08845	1.74822	1.04042	1.06456	1.08845	Neutral	Neutral	Neutral	Neutral	0.181425	0.0635942	0.0150754	-0.0154636	-0.0902025	0.122259	0.0625589	0.0293489	0.084757	0.558599	0.630489	0.756845	0.0611907	0.802011	0.587342	0.190324	No	No	No	0.092	0.129201	0.208
FGFR1	767	ENST00000447712.7	G1777A	E593K	0.945608	1.09413	1.12409	1.05463	0.904461	0.926932	1.15	1.01536	1.49171	0.985161	1.07438	0.926932	1.01536	Neutral	Neutral	Neutral	Neutral	-0.0559276	0.0899603	0.116973	0.0531938	-0.100417	-0.0758754	0.139761	0.0152426	0.399921	-0.0149502	0.448098	0.89096	0.285721	0.706694	0.648296	0.431461	No	No	No	0.165	0.200497	0.482
FGFR1	768	ENST00000447712.7	G1777C	E593Q	4.43764	8.37431	0.987449	0.907189	0.88404	1.19956	1.33124	0.901948	1.19536	1.03939	2.71255	1.19956	1.03939	Neutral	Neutral	Neutral	Neutral	1.49012	2.12517	-0.01263	-0.0974042	-0.123253	0.181957	0.286111	-0.103199	0.178449	0.0386354	0.247898	0.245633	0.825197	0.522291	0.272942	0.78698	No	No	No	0.122	0.268037	0.306
FGFR1	769	ENST00000447712.7	A1778T	E593V	0.989308	1.05319	1.01309	1.17876	1.15113	0.690801	1.25205	1.02105	0.644186	1.01124	1.03314	1.15113	1.01124	Neutral	Neutral	Neutral	Neutral	-0.0107498	0.0518196	0.0130039	0.164466	0.140748	-0.369903	0.224784	0.0208338	-0.439768	0.0111805	0.502532	0.978052	0.186287	0.737574	0.679873	0.331724	No	No	No	0.1524	0.493786	0.681
FGFR1	770	ENST00000447712.7	A1778C	E593A	0.90621	1.05183	0.777909	0.908677	0.743091	0.830433	0.866472	0.949686	1.29123	0.747386	0.907443	0.830433	0.949686	Neutral	Neutral	Neutral	Neutral	-0.0984844	0.0505327	-0.251146	-0.0957659	-0.296937	-0.185807	-0.143326	-0.0516243	0.255595	-0.291174	0.0569624	0.0320123	0.708457	0.199379	0.0545662	0.729871	No	No	No	0.1413	0.316155	0.511
FGFR1	771	ENST00000447712.7	A1778G	E593G	0.892037	0.963834	0.937713	0.943192	0.913535	0.773115	0.929051	0.915112	0.690445	1.00435	0.940452	0.913535	0.915112	Neutral	Neutral	Neutral	Neutral	-0.114247	-0.0368359	-0.0643116	-0.0584859	-0.0904337	-0.257328	-0.0735922	-0.0887086	-0.370419	0.00434426	0.000313984	0.147726	0.143952	0.00464354	0.18498	0.283058	Yes	No	No	0.1157	0.179336	0.478
FGFR1	772	ENST00000447712.7	G1779T	E593D	0.812132	0.958508	1.54173	1.13424	0.778226	0.977576	1.09642	0.882198	0.902497	2.45618	1.04637	0.977576	0.902497	Neutral	Neutral	Neutral	Neutral	-0.208093	-0.0423774	0.432907	0.125962	-0.250739	-0.0226791	0.0920459	-0.125338	-0.10259	0.898607	0.975858	0.528534	0.596612	0.927496	0.471292	0.665465	No	No	No	0.13	0.248522	0.344
FGFR1	773	ENST00000447712.7	G1779C	E593D	0.832366	0.908723	1.09376	0.83858	0.886899	1.0833	0.857475	0.957576	1.15953	1.31234	0.873652	0.886899	1.15953	Neutral	Neutral	Neutral	Neutral	-0.183483	-0.0957151	0.089617	-0.176045	-0.120024	0.0800105	-0.153763	-0.0433497	0.148011	0.271809	0.0678661	0.501168	0.318411	0.224137	0.454585	0.461976	No	No	No	0.13	0.248522	0.344
FGFR1	774	ENST00000447712.7	C1780A	Q594K	1.1916	4.99099	0.933712	0.681766	1.24422	0.824573	1.24402	0.942291	0.733332	4.62652	1.06266	1.24402	0.942291	Neutral	Neutral	Neutral	Neutral	0.175301	1.60763	-0.0685869	-0.383068	0.218506	-0.192889	0.218349	-0.0594416	-0.310156	1.5318	0.612154	0.413549	0.582912	0.795224	0.398532	0.656982	No	No	No	0.1095	0.281437	0.282
FGFR1	775	ENST00000447712.7	C1780G	Q594E	0.804142	0.823329	0.878965	1.03664	0.910295	0.967119	1.10633	0.973258	0.844118	1.1448	0.851147	0.967119	0.973258	Neutral	Neutral	Neutral	Neutral	-0.21798	-0.194399	-0.129011	0.035987	-0.0939868	-0.0334337	0.101047	-0.0271063	-0.169463	0.135228	0.0327792	0.918355	0.765963	0.139826	0.659733	0.759697	No	No	No	0.0963	0.339592	0.311
FGFR1	776	ENST00000447712.7	A1781T	Q594L	0.869499	1.02524	1.0008	0.686174	1.07677	0.825392	0.902224	1.08916	0.69805	0.970153	0.93515	0.902224	0.970153	Neutral	Neutral	Neutral	Neutral	-0.139838	0.0249293	0.000800863	-0.376623	0.0739676	-0.191897	-0.102893	0.0854059	-0.359465	-0.0303015	0.402692	0.444436	0.30951	0.686301	0.4201	0.453572	No	No	No	0.0816	0.168054	0.224
FGFR1	777	ENST00000447712.7	A1781C	Q594P	1.10316	1.15947	1.12058	0.996267	1.24633	1.07363	1.14356	1.08426	0.948509	1.36476	1.11187	1.14356	1.08426	Neutral	Neutral	Neutral	Neutral	0.0981751	0.14796	0.113843	-0.0037397	0.220201	0.0710472	0.134148	0.0809002	-0.0528643	0.310977	0.902737	0.150951	0.375172	0.908815	0.18791	0.511694	No	No	No	0.0809	0.153927	0.412
FGFR1	778	ENST00000447712.7	A1781G	Q594R	1.02867	0.826656	1.04297	0.725605	1.07842	0.91081	0.722895	1.07812	0.743631	0.765252	0.927665	0.91081	0.765252	Neutral	Neutral	Neutral	Neutral	0.0282694	-0.190366	0.042076	-0.320749	0.0754961	-0.0934215	-0.324492	0.0752221	-0.296211	-0.26755	0.431628	0.238691	0.118544	0.698148	0.267621	0.258519	No	No	No	0.1207	0.331282	0.244
FGFR1	779	ENST00000447712.7	G1782T	Q594H	1.03115	0.871559	1.07077	0.968298	0.948937	1.07844	0.847024	0.853677	0.887856	1.30512	0.999723	0.948937	0.887856	Neutral	Neutral	Neutral	Neutral	0.0306735	-0.137472	0.0683745	-0.0322155	-0.0524125	0.075511	-0.166026	-0.158202	-0.118946	0.266294	0.105179	0.617435	0.882184	0.295209	0.522166	0.811659	No	No	No	0.1625	0.344808	0.302
FGFR1	780	ENST00000447712.7	G1782C	Q594H	0.921187	0.907605	0.984544	0.871444	0.817267	0.955435	0.847587	0.848111	0.780818	1.14414	0.914396	0.847587	0.848111	Neutral	Neutral	Neutral	Neutral	-0.0820923	-0.0969464	-0.0155769	-0.137604	-0.20179	-0.0455887	-0.165361	-0.164743	-0.247413	0.134653	0.00368759	0.15608	0.348759	0.0295408	0.193319	0.488092	No	No	No	0.1625	0.344808	0.302
FGFR1	781	ENST00000447712.7	C1783A	L595I	0.839606	1.1759	0.853771	0.947764	1.13174	1.13811	1.04902	1.02378	1.24027	0.914303	0.900768	1.13174	1.02378	Neutral	Neutral	Neutral	Neutral	-0.174822	0.162031	-0.158092	-0.0536497	0.123753	0.129369	0.0478521	0.0235026	0.215331	-0.0895933	0.569911	0.311246	0.744826	0.772019	0.327509	0.750917	No	No	No	0.1599	0.278211	0.535
FGFR1	782	ENST00000447712.7	C1783T	L595F	0.782576	0.87452	0.989428	1.74203	0.611263	0.604362	0.736606	0.729011	0.569105	0.670036	0.931974	0.611263	0.670036	Neutral	Neutral	Neutral	Neutral	-0.245164	-0.13408	-0.010628	0.55505	-0.492228	-0.503581	-0.305703	-0.316067	-0.56369	-0.400423	0.861247	9.20846e-06	9.72954e-05	0.898089	2.617e-05	0.00072018	No	Yes	Yes	0.3837	0.523664	0.722
FGFR1	783	ENST00000447712.7	C1783G	L595V	1.20611	0.907573	1.04162	2.74878	1.30838	1.24414	1.31492	1.1668	1.13448	1.05058	1.12386	1.30838	1.13448	Neutral	Neutral	Neutral	Neutral	0.187399	-0.0969818	0.0407778	1.01116	0.268792	0.218442	0.273779	0.154262	0.126177	0.049344	0.417339	0.00993851	0.389855	0.696616	0.0197925	0.523087	No	No	No	0.156	0.251072	0.565
FGFR1	784	ENST00000447712.7	T1784A	L595H	0.939427	0.9216	0.829801	1.12806	0.643252	0.524337	0.763047	0.732345	0.262304	0.690789	0.930513	0.643252	0.690789	Neutral	Neutral	Neutral	Neutral	-0.062485	-0.0816443	-0.18657	0.120495	-0.441219	-0.645621	-0.270436	-0.311503	-1.33825	-0.369921	0.119546	3.80834e-06	0.175383	0.321135	1.12e-05	0.320431	No	Yes	No	0.7944	0.683065	0.943
FGFR1	785	ENST00000447712.7	T1784C	L595P	0.952049	0.937275	0.980241	0.982541	0.663865	0.728929	0.757511	0.897847	0.823352	0.662376	0.966145	0.728929	0.823352	Neutral	Neutral	Neutral	Neutral	-0.0491383	-0.0647782	-0.0199573	-0.0176131	-0.409677	-0.316179	-0.277717	-0.107755	-0.194372	-0.411922	2.23235e-05	0.000611322	0.0259021	0.00051791	0.00143945	0.103423	Yes	Yes	No	0.646	0.730555	0.967
FGFR1	786	ENST00000447712.7	T1784G	L595R	0.982254	0.908069	1.11519	1.19156	0.748407	0.494051	0.834848	0.682145	0.6249	0.522753	1.04872	0.748407	0.6249	Neutral	Neutral	Neutral	Neutral	-0.0179053	-0.0964344	0.109024	0.175261	-0.289808	-0.705118	-0.180505	-0.382513	-0.470164	-0.648647	0.543557	6.23157e-05	5.4388e-06	0.756888	0.00016416	4.887e-05	No	Yes	Yes	0.7757	0.755272	0.96
FGFR1	787	ENST00000447712.7	T1786A	S596T	0.864666	1.10955	1.11487	1.04683	0.761282	0.964151	0.940851	1.02305	0.945529	2.08858	1.07819	0.940851	1.02305	Neutral	Neutral	Neutral	Neutral	-0.145411	0.103957	0.108739	0.0457664	-0.272752	-0.0365078	-0.0609702	0.0227856	-0.0560106	0.736484	0.416713	0.202865	0.472508	0.696616	0.237283	0.586227	No	No	No	0.0696	0.0875562	0.351
FGFR1	788	ENST00000447712.7	T1786C	S596P	0.994103	0.888906	0.886007	1.16597	0.829175	0.709259	0.835558	0.710648	0.786911	1.03792	0.941505	0.829175	0.786911	Neutral	Neutral	Neutral	Neutral	-0.00591462	-0.117763	-0.121031	0.153556	-0.187324	-0.343535	-0.179656	-0.341577	-0.23964	0.0372234	0.194702	0.0150463	0.0845451	0.452303	0.0287197	0.22585	No	No	No	0.2339	0.438014	0.649
FGFR1	789	ENST00000447712.7	T1786G	S596A	0.981872	1.0599	0.962783	0.882581	0.794824	1.08969	1.15677	1.18925	1.10756	0.960831	0.972328	1.08969	1.10756	Neutral	Neutral	Neutral	Neutral	-0.0182941	0.0581777	-0.0379269	-0.124905	-0.229635	0.0858939	0.145628	0.173325	0.102158	-0.0399568	0.0503239	0.995026	0.561325	0.184041	0.685427	0.645563	No	No	No	0.1186	0.430415	0.465
FGFR1	790	ENST00000447712.7	C1787A	S596Y	1.02609	1.07232	1.17491	5.20951	1.32677	0.94641	0.864948	0.907816	0.909501	0.751934	1.12361	0.94641	0.907816	Neutral	Neutral	Neutral	Neutral	0.0257566	0.0698257	0.161189	1.65049	0.282744	-0.0550798	-0.145086	-0.096713	-0.0948592	-0.285107	0.113866	0.788362	0.126888	0.311789	0.599682	0.26648	No	No	No	0.3749	0.388085	0.824
FGFR1	791	ENST00000447712.7	C1787T	S596F	0.975644	1.28854	1.0326	0.717489	0.86267	0.730832	1.03587	0.908842	0.661782	0.738141	1.00412	0.86267	0.738141	Neutral	Neutral	Neutral	Neutral	-0.0246577	0.253506	0.0320767	-0.331998	-0.147723	-0.313571	0.0352384	-0.0955844	-0.41282	-0.30362	0.679416	0.143442	0.0118384	0.833524	0.180842	0.0535654	No	No	No	0.3986	0.434217	0.817
FGFR1	792	ENST00000447712.7	C1787G	S596C	0.910266	0.94295	0.959645	0.97571	0.947464	0.88786	0.863368	0.903864	0.876579	0.872966	0.951298	0.88786	0.876579	Neutral	Neutral	Neutral	Neutral	-0.0940182	-0.0587417	-0.0411917	-0.0245899	-0.0539661	-0.118941	-0.146914	-0.101076	-0.131729	-0.135858	0.000212436	0.270413	0.00229136	0.00336361	0.294567	0.0124595	Yes	No	No	0.0894	0.321291	0.773
FGFR1	793	ENST00000447712.7	T1789A	S597T	0.801043	0.91367	1.18878	0.91397	1.00037	1.40647	1.2011	1.12861	1.22175	1.33433	0.91382	1.2011	1.22175	Neutral	Neutral	Neutral	Neutral	-0.221841	-0.0902861	0.172928	-0.0899572	0.000365704	0.341082	0.18324	0.120988	0.200285	0.288431	0.56675	0.0761671	0.0914483	0.77074	0.109754	0.232318	No	No	No	0.0749	0.133543	0.242
FGFR1	794	ENST00000447712.7	T1789C	S597P	7.04397	2.25071	1.16516	5.10311	0.932156	0.924092	0.896171	0.978887	0.758621	1.53846	3.67691	0.924092	0.978887	Weakly activating	Neutral	Neutral	Neutral	1.95217	0.811246	0.152857	1.62985	-0.0702552	-0.0789437	-0.109624	-0.0213389	-0.276253	0.430783	2.29853e-05	0.0115755	0.781326	0.0005289	0.0227092	0.765801	Yes	No	No	0.1155	0.0878041	0.407
FGFR1	795	ENST00000447712.7	T1789G	S597A	1.10032	1.02979	1.01135	1.00603	0.830204	0.998256	1.18809	1.01595	0.772587	0.982676	1.02057	0.998256	0.982676	Neutral	Neutral	Neutral	Neutral	0.0956008	0.0293573	0.0112829	0.0060092	-0.186084	-0.00174504	0.172348	0.0158261	-0.258011	-0.0174756	0.0906083	0.947876	0.376457	0.270984	0.67075	0.512513	No	No	No	0.0674	0.10245	0.245
FGFR1	796	ENST00000447712.7	C1790A	S597Y	2.85295	0.89987	1.28004	15.9772	0.911442	1.09164	1.39823	1.08044	0.970846	1.02039	2.0665	1.09164	1.02039	Neutral	Neutral	Neutral	Neutral	1.04835	-0.105505	0.246892	2.77116	-0.0927273	0.0876797	0.335207	0.0773688	-0.0295873	0.0201886	0.252496	0.266511	0.932254	0.528896	0.291049	0.83446	No	No	No	0.0883	0.0787621	0.337
FGFR1	797	ENST00000447712.7	C1790T	S597F	0.941664	0.944001	0.986665	1.22189	0.553054	1.02226	1.00853	0.988841	1.11894	1.81718	0.965333	1.00853	1.11894	Neutral	Neutral	Neutral	Neutral	-0.0601063	-0.0576276	-0.0134251	0.200401	-0.592299	0.0220111	0.00849613	-0.0112214	0.112384	0.597288	0.358605	0.4503	0.0514578	0.652134	0.424222	0.171179	No	No	No	0.0643	0.0315625	0.344
FGFR1	798	ENST00000447712.7	C1790G	S597C	0.855124	0.985879	0.94784	76.4765	1.1215	1.18569	1.22278	0.991808	1.15424	1.43444	0.966859	1.18569	1.15424	Neutral	Neutral	Neutral	Neutral	-0.156508	-0.0142218	-0.0535696	4.33698	0.114666	0.170326	0.201127	-0.00822543	0.143443	0.360777	0.455312	0.100389	0.176677	0.713354	0.137249	0.321535	No	No	No	0.0542	0.136556	0.443
FGFR1	799	ENST00000447712.7	A1792C	K598Q	1.02822	0.853005	0.855508	1.13368	0.95784	0.662029	1.08651	1.02697	0.767088	0.878114	0.941866	0.95784	0.878114	Neutral	Neutral	Neutral	Neutral	0.0278333	-0.15899	-0.15606	0.125472	-0.0430742	-0.412446	0.0829667	0.0266167	-0.265154	-0.129979	0.613689	0.200466	0.227645	0.795682	0.235034	0.373813	No	No	No	0.1948	0.274823	0.595
FGFR1	800	ENST00000447712.7	A1792G	K598E	0.909052	0.991811	0.659826	0.720417	0.92429	0.715917	0.8011	0.985236	1.23481	1.41316	0.814735	0.8011	1.23481	Neutral	Neutral	Neutral	Neutral	-0.0953533	-0.00822298	-0.415779	-0.327925	-0.0787298	-0.33419	-0.22177	-0.0148736	0.210918	0.345826	0.231464	0.0297667	0.137092	0.50611	0.0515389	0.277944	No	No	No	0.3761	0.491426	0.712
FGFR1	801	ENST00000447712.7	A1793T	K598M	0.769668	1.1656	0.880432	0.957302	0.759846	0.867992	0.775913	0.922966	0.788371	0.879337	0.918867	0.775913	0.879337	Neutral	Neutral	Neutral	Neutral	-0.261796	0.153237	-0.127342	-0.0436363	-0.27464	-0.141573	-0.253715	-0.0801625	-0.237787	-0.128587	0.532832	0.021823	0.150588	0.755728	0.0397717	0.290768	No	No	No	0.471	0.435604	0.669
FGFR1	802	ENST00000447712.7	A1793C	K598T	0.927725	1.06051	0.895924	0.663487	0.909795	0.793848	1.23701	0.905034	0.991414	0.699507	0.911824	0.909795	0.905034	Neutral	Neutral	Neutral	Neutral	-0.0750204	0.0587495	-0.109899	-0.410246	-0.0945355	-0.230863	0.212696	-0.0997827	-0.00862326	-0.357379	0.377282	0.691895	0.135212	0.671091	0.56227	0.276274	No	No	No	0.347	0.560027	0.732
FGFR1	803	ENST00000447712.7	A1793G	K598R	1.33694	1.12567	0.978353	0.893125	0.822705	1.03157	1.1019	0.950746	0.901604	0.77628	1.05201	1.03157	0.901604	Neutral	Neutral	Neutral	Neutral	0.290383	0.11838	-0.021885	-0.113029	-0.195158	0.0310786	0.0970341	-0.0505086	-0.10358	-0.253242	0.948065	0.809559	0.186361	0.917758	0.609967	0.331724	No	No	No	0.0941	0.18881	0.301
FGFR1	804	ENST00000447712.7	G1794T	K598N	0.801389	0.89465	0.810019	0.877527	1.14989	0.873532	1.05577	1.012	0.939475	0.863154	0.843773	1.05577	0.939475	Neutral	Neutral	Neutral	Neutral	-0.221409	-0.111323	-0.210697	-0.130648	0.139662	-0.13521	0.0542672	0.0119243	-0.0624338	-0.147162	0.00130704	0.851404	0.483179	0.0138759	0.632093	0.593642	No	No	No	0.7357	0.639021	0.605
FGFR1	805	ENST00000447712.7	G1794C	K598N	1.1455	1.18637	1.01199	1.06543	0.89585	1.18746	1.26616	1.08342	1.06239	1.00159	1.10547	1.18746	1.06239	Neutral	Neutral	Neutral	Neutral	0.135839	0.170902	0.0119208	0.063383	-0.109982	0.17182	0.235989	0.0801257	0.0605229	0.00158523	0.784983	0.316668	0.760498	0.875913	0.331706	0.757915	No	No	No	0.7357	0.639021	0.604
FGFR1	806	ENST00000447712.7	G1795A	D599N	1.11686	9.16307	1.02878	1.01713	0.989148	1.03051	0.791067	1.07679	1.4979	1.05887	1.07282	0.989148	1.07679	Neutral	Neutral	Neutral	Neutral	0.110517	2.21518	0.0283772	0.0169884	-0.0109109	0.0300532	-0.234372	0.0739881	0.404067	0.0572004	0.417046	0.455875	0.142361	0.696616	0.428453	0.281942	No	No	No	0.3556	0.310396	0.682
FGFR1	807	ENST00000447712.7	G1795T	D599Y	0.756437	0.856051	1.02409	0.849507	0.78503	1.00279	0.875216	0.998826	1.28575	1.32162	0.852779	0.875216	1.28575	Neutral	Neutral	Neutral	Neutral	-0.279135	-0.155425	0.0238028	-0.163099	-0.242033	0.00278666	-0.133284	-0.00117475	0.25134	0.278861	0.0339093	0.200086	0.14736	0.142419	0.234781	0.286802	No	No	No	0.5984	0.71656	0.842
FGFR1	808	ENST00000447712.7	G1795C	D599H	0.928415	1.71618	0.880981	1.12366	1.23369	0.954924	1.09039	1.11527	1.346	0.732779	1.02604	1.09039	1.11527	Neutral	Neutral	Neutral	Neutral	-0.0742761	0.540102	-0.126719	0.116592	0.210011	-0.0461233	0.0865317	0.109098	0.297135	-0.310911	0.905751	0.400787	0.868346	0.909758	0.389686	0.804599	No	No	No	0.6784	0.261744	0.772
FGFR1	809	ENST00000447712.7	A1796T	D599V	0.792853	0.974237	0.955884	1.00234	0.830481	0.761573	0.787682	1.05161	1.01595	1.96339	0.96506	0.787682	1.05161	Neutral	Neutral	Neutral	Neutral	-0.232117	-0.0261006	-0.0451192	0.00233981	-0.18575	-0.272369	-0.238661	0.0503202	0.0158288	0.674674	0.0550579	0.0170856	0.0382879	0.195153	0.0322692	0.140817	No	No	No	0.5818	0.616157	0.883
FGFR1	810	ENST00000447712.7	A1796C	D599A	0.978028	0.996386	1.06022	8.30267	0.839046	0.809501	0.84842	0.962721	1.1975	1.25617	1.0283	0.839046	1.1975	Neutral	Neutral	Neutral	Neutral	-0.0222172	-0.00362062	0.0584726	2.11658	-0.17549	-0.211337	-0.164379	-0.0379921	0.180239	0.22807	0.453291	0.00357678	0.327286	0.71143	0.00765563	0.470175	No	Yes	No	0.4952	0.323705	0.842
FGFR1	811	ENST00000447712.7	A1796G	D599G	0.831934	0.841677	0.856139	1.34674	0.927049	0.812344	0.807211	1.09593	0.98209	0.667317	0.848908	0.812344	0.98209	Neutral	Neutral	Neutral	Neutral	-0.184002	-0.172359	-0.155322	0.297685	-0.0757492	-0.207831	-0.21417	0.0916019	-0.0180728	-0.40449	0.577179	0.0876861	0.273654	0.775446	0.122891	0.420217	No	No	No	0.6274	0.632599	0.796
FGFR1	812	ENST00000447712.7	C1797A	D599E	6.4075	1.14638	1.18877	0.846106	0.651455	1.01469	0.797507	1.01222	1.55351	1.34629	1.16757	0.797507	1.34629	Neutral	Neutral	Neutral	Neutral	1.85747	0.136612	0.172916	-0.167111	-0.428547	0.0145797	-0.226265	0.012149	0.44052	0.297354	0.432122	0.0284699	0.0356046	0.698148	0.0497734	0.132957	No	No	No	0.358	0.183764	0.51
FGFR1	813	ENST00000447712.7	C1797G	D599E	1.0254	0.98352	1.161	1.3447	0.858479	0.650145	0.768604	1.08576	0.940809	0.750586	1.0932	0.768604	0.940809	Neutral	Neutral	Neutral	Neutral	0.0250798	-0.0166168	0.14928	0.296174	-0.152593	-0.430559	-0.26318	0.0822788	-0.0610155	-0.286901	0.90716	0.00382648	0.36707	0.910459	0.00814595	0.504385	No	Yes	No	0.358	0.183764	0.51
FGFR1	814	ENST00000447712.7	C1798A	L600M	0.93233	1.1036	0.888152	0.839887	0.568515	0.819292	1.01657	0.838258	0.760316	1.68038	0.910241	0.819292	0.838258	Neutral	Neutral	Neutral	Neutral	-0.0700683	0.0985802	-0.118612	-0.174487	-0.564728	-0.199314	0.0164359	-0.17643	-0.274022	0.519022	0.0814503	0.010655	0.972333	0.253159	0.0210286	0.850327	No	No	No	0.4638	0.888801	0.775
FGFR1	815	ENST00000447712.7	C1798G	L600V	0.820742	0.914037	0.92684	1.02203	0.814724	0.626667	0.741619	0.740489	0.591447	1.87335	0.920438	0.741619	0.740489	Neutral	Neutral	Neutral	Neutral	-0.197547	-0.0898842	-0.0759747	0.0217885	-0.204906	-0.46734	-0.29892	-0.300444	-0.525183	0.62773	0.0293139	0.000913654	0.843549	0.129988	0.00211603	0.795246	No	Yes	No	0.455	0.874775	0.845
FGFR1	816	ENST00000447712.7	T1799A	L600Q	1.08677	1.00969	0.816218	0.93804	0.679731	0.901713	0.716176	0.770994	0.52972	0.861643	0.973865	0.716176	0.770994	Neutral	Neutral	Neutral	Neutral	0.0832103	0.0096438	-0.203074	-0.0639629	-0.386059	-0.103459	-0.33383	-0.260075	-0.635408	-0.148914	0.125555	0.00489398	0.0013709	0.331975	0.0101452	0.00808981	No	No	Yes	0.9526	0.776089	0.963
FGFR1	817	ENST00000447712.7	T1799C	L600P	0.328221	0.443147	0.68549	0.891403	0.540354	0.524611	0.370281	0.313029	0.313216	0.7533	0.564318	0.524611	0.313216	Neutral	Neutral	Neutral	Neutral	-1.11407	-0.813855	-0.377622	-0.114959	-0.615532	-0.645098	-0.993492	-1.16146	-1.16086	-0.283291	0.00540905	2.34931e-14	0.0947335	0.0404424	0	0.235993	No	Yes	No	0.9976	0.900608	0.96
FGFR1	818	ENST00000447712.7	T1799G	L600R	0.577862	0.667006	0.603315	1.09058	0.621123	0.464189	0.601893	0.449022	0.340345	0.688932	0.635161	0.601893	0.449022	Neutral	Neutral	Neutral	Neutral	-0.54842	-0.404956	-0.505316	0.0867124	-0.476227	-0.767463	-0.507676	-0.800684	-1.0778	-0.372613	0.0844045	2.67852e-09	1.70527e-11	0.25859	0	0	No	Yes	Yes	0.9284	0.888574	0.947
FGFR1	819	ENST00000447712.7	G1801A	V601M	1.74971	1.01932	1.04345	0.934743	0.888231	0.778082	1.25864	0.861272	0.715162	1.28146	1.03138	0.888231	0.861272	Neutral	Neutral	Neutral	Neutral	0.559448	0.0191402	0.042528	-0.0674841	-0.118523	-0.250924	0.230031	-0.149345	-0.335246	0.247999	0.828021	0.626173	0.414801	0.886775	0.526401	0.542638	No	No	No	0.4997	0.317443	0.667
FGFR1	820	ENST00000447712.7	G1801T	V601L	0.910592	1.11208	0.946371	1.22953	0.923951	1.03884	0.987058	0.871472	0.892426	0.84864	1.02923	0.987058	0.871472	Neutral	Neutral	Neutral	Neutral	-0.0936606	0.106235	-0.0551207	0.206632	-0.0790963	0.038104	-0.0130266	-0.137572	-0.113812	-0.16412	0.860346	0.844061	0.00534	0.897986	0.628548	0.0266414	No	No	No	0.3474	0.184496	0.636
FGFR1	821	ENST00000447712.7	G1801C	V601L	0.894959	0.894412	0.728531	0.721279	0.830117	0.553577	0.869017	0.798653	0.941835	0.748089	0.811471	0.830117	0.798653	Neutral	Neutral	Neutral	Neutral	-0.110977	-0.111589	-0.316725	-0.326729	-0.186189	-0.591354	-0.140393	-0.224828	-0.0599255	-0.290233	0.0145273	0.00173129	0.0692054	0.0791545	0.00386471	0.202536	No	Yes	No	0.3474	0.184496	0.636
FGFR1	822	ENST00000447712.7	T1802A	V601E	0.831048	0.957375	0.991096	1.12046	0.734041	0.50547	0.756796	0.67334	0.757117	0.91485	0.974235	0.734041	0.757117	Neutral	Neutral	Neutral	Neutral	-0.185068	-0.0435603	-0.00894379	0.113739	-0.309191	-0.682267	-0.278662	-0.395505	-0.278238	-0.0889955	0.15586	1.51904e-05	0.0177169	0.388804	4.227e-05	0.0752225	No	Yes	No	0.9774	0.749744	0.925
FGFR1	823	ENST00000447712.7	T1802C	V601A	1.13081	1.14648	0.851627	1.10497	0.916764	1.07721	1.16256	0.899049	0.922333	1.00426	1.11789	1.07721	0.922333	Neutral	Neutral	Neutral	Neutral	0.122933	0.136699	-0.160606	0.0998179	-0.086905	0.0743785	0.150623	-0.106418	-0.0808492	0.00425256	0.887989	0.647161	0.510633	0.907079	0.538999	0.612921	No	No	No	0.7766	0.691927	0.823
FGFR1	824	ENST00000447712.7	T1802G	V601G	1.25668	0.926919	0.891538	0.996932	0.544844	0.685374	0.803442	0.833539	0.646854	0.693742	0.961926	0.685374	0.693742	Neutral	Neutral	Neutral	Neutral	0.228474	-0.0758889	-0.114807	-0.00307293	-0.607255	-0.377791	-0.21885	-0.182075	-0.435634	-0.365656	0.759205	4.08018e-05	0.00250447	0.867922	0.00010966	0.0134999	No	Yes	No	0.9168	0.652642	0.916
FGFR1	825	ENST00000447712.7	T1804A	S602T	1.06562	1.06817	0.869141	1.05265	0.845905	0.845164	0.890803	0.94722	0.801755	1.05821	1.05914	0.845905	0.94722	Neutral	Neutral	Neutral	Neutral	0.0635611	0.0659498	-0.14025	0.0513155	-0.167349	-0.168224	-0.115632	-0.0542238	-0.220953	0.0565819	0.235424	0.121269	0.445474	0.511414	0.158749	0.565163	No	No	No	0.3875	0.526687	0.803
FGFR1	826	ENST00000447712.7	T1804C	S602P	1.04444	0.896283	1.12374	1.1198	1.08579	0.758186	0.988133	0.914965	0.883944	0.973297	1.08212	0.988133	0.914965	Neutral	Neutral	Neutral	Neutral	0.0434845	-0.109499	0.116662	0.113148	0.0823121	-0.276827	-0.0119375	-0.08887	-0.123361	-0.0270656	0.472981	0.474248	0.409701	0.722258	0.439655	0.539577	No	No	No	0.9856	0.817327	0.934
FGFR1	827	ENST00000447712.7	T1804G	S602A	0.77059	3.79562	0.985298	0.980849	0.841308	0.877682	0.742801	0.976189	0.946469	0.81906	0.983073	0.841308	0.946469	Neutral	Neutral	Neutral	Neutral	-0.260599	1.33385	-0.0148113	-0.0193371	-0.172798	-0.13047	-0.297327	-0.0240993	-0.0550172	-0.199598	0.479915	0.0396313	0.346715	0.724895	0.0649742	0.486529	No	No	No	0.3099	0.716543	0.787
FGFR1	828	ENST00000447712.7	C1805A	S602Y	1.31874	1.22258	1.0386	0.953276	0.467409	0.509188	0.664424	0.633815	0.62359	0.840447	1.13059	0.509188	0.633815	Neutral	Neutral	Neutral	Neutral	0.276679	0.20096	0.0378743	-0.0478511	-0.760551	-0.674939	-0.408835	-0.455999	-0.472263	-0.173821	0.896175	3.81525e-10	0.000745517	0.908815	0	0.00465383	No	Yes	Yes	0.7895	0.790702	0.885
FGFR1	829	ENST00000447712.7	C1805T	S602F	1.25511	1.09283	1.04667	1.05028	0.995742	0.686068	0.75167	0.846236	0.482759	0.714209	1.07156	0.75167	0.714209	Neutral	Neutral	Neutral	Neutral	0.227222	0.0887716	0.0456113	0.0490582	-0.00426729	-0.376778	-0.285457	-0.166958	-0.728239	-0.336579	0.70479	0.0225795	0.000175823	0.848411	0.0409615	0.00125274	No	No	Yes	0.8289	0.855438	0.886
FGFR1	830	ENST00000447712.7	C1805G	S602C	0.721564	1.0615	1.02878	1.1368	1.0476	0.801507	0.854716	0.933284	1.18256	1.02589	1.04514	0.854716	1.02589	Neutral	Neutral	Neutral	Neutral	-0.326335	0.0596793	0.0283772	0.128214	0.0465	-0.221261	-0.156986	-0.0690457	0.167678	0.0255633	0.650816	0.253298	0.801509	0.813581	0.279244	0.775599	No	No	No	0.3905	0.556958	0.869
FGFR1	831	ENST00000447712.7	T1807A	C603S	0.767728	0.992983	0.924244	0.948545	0.586689	1.04051	0.669016	1.19992	0.913355	1.85876	0.936394	0.669016	1.19992	Neutral	Neutral	Neutral	Neutral	-0.26432	-0.0070419	-0.0787793	-0.0528266	-0.533261	0.0397081	-0.401947	0.182253	-0.0906309	0.619908	0.0443302	0.002249	0.0470793	0.169732	0.0049367	0.162811	No	Yes	No	0.437	0.293185	0.867
FGFR1	832	ENST00000447712.7	T1807C	C603R	0.734366	0.848917	0.894144	1.08484	0.543482	0.655534	0.453601	0.922339	0.983218	0.695962	0.87153	0.543482	0.922339	Neutral	Neutral	Neutral	Neutral	-0.308747	-0.163794	-0.111889	0.0814353	-0.609758	-0.422304	-0.790538	-0.0808422	-0.016924	-0.362461	0.395762	6.07439e-10	0.139567	0.681981	0	0.278633	No	Yes	No	0.9666	0.497919	0.921
FGFR1	833	ENST00000447712.7	T1807G	C603G	0.821634	0.868753	1.02076	0.829899	0.996153	1.04528	1.14272	1.20673	1.02747	0.750372	0.849326	1.04528	1.02747	Neutral	Neutral	Neutral	Neutral	-0.196461	-0.140697	0.0205448	-0.186451	-0.00385467	0.0442822	0.133407	0.187912	0.0270987	-0.287186	0.022651	0.562231	0.741729	0.107718	0.490818	0.748841	No	No	No	0.3723	0.354707	0.912
FGFR1	834	ENST00000447712.7	G1808A	C603Y	0.836843	0.937704	1.04784	1.12798	0.667292	1.21119	1.03036	1.19833	1.18587	1.16471	0.992771	1.03036	1.18587	Neutral	Neutral	Neutral	Neutral	-0.178119	-0.0643211	0.0467282	0.120431	-0.404528	0.1916	0.0299061	0.180927	0.170477	0.152474	0.211253	0.525339	0.000290425	0.478234	0.469784	0.00198384	No	No	Yes	0.7026	0.240764	0.656
FGFR1	835	ENST00000447712.7	G1808T	C603F	0.953935	1.00364	0.888571	1.10828	0.84539	0.993602	0.891511	1.13851	1.24752	0.948103	0.978786	0.891511	1.13851	Neutral	Neutral	Neutral	Neutral	-0.0471602	0.00363162	-0.118141	0.102808	-0.167957	-0.00641855	-0.114837	0.129717	0.221155	-0.0532918	0.120018	0.318378	0.44462	0.321758	0.332632	0.564783	No	No	No	0.3645	0.13416	0.511
FGFR1	836	ENST00000447712.7	G1808C	C603S	0.826087	0.774832	0.919581	0.853013	0.925541	0.771081	1.04942	0.992714	0.745495	0.919462	0.83955	0.925541	0.919462	Neutral	Neutral	Neutral	Neutral	-0.191055	-0.255109	-0.0838371	-0.15898	-0.0773766	-0.259961	0.0482401	-0.00731232	-0.293707	-0.0839669	0.00377107	0.318715	0.209425	0.0299422	0.332791	0.356893	No	No	No	0.437	0.293185	0.643
FGFR1	837	ENST00000447712.7	C1809G	C603W	0.567756	0.850796	0.752205	0.697754	0.436214	0.694984	0.894058	0.578186	0.927124	0.613997	0.724979	0.694984	0.613997	Neutral	Neutral	Neutral	Neutral	-0.566064	-0.161583	-0.284746	-0.359889	-0.829621	-0.363866	-0.111985	-0.54786	-0.0756678	-0.487765	0.0843083	0.173499	0.000679578	0.25859	0.210281	0.0042986	No	No	Yes	0.8883	0.396496	0.628
FGFR1	838	ENST00000447712.7	G1810A	A604T	0.68874	0.9275	0.692496	1.16598	0.709878	0.573169	0.823088	0.728619	0.817966	1.31563	0.809998	0.709878	0.817966	Neutral	Neutral	Neutral	Neutral	-0.372892	-0.0752621	-0.367453	0.153558	-0.342663	-0.556574	-0.194693	-0.316604	-0.200935	0.274315	0.312672	0.000190726	0.403733	0.610153	0.00047696	0.533471	No	Yes	No	0.3039	0.230424	0.693
FGFR1	839	ENST00000447712.7	G1810T	A604S	15.7605	0.879625	1.02313	1.65009	0.660515	0.885494	0.923306	1.00007	1.27897	1.13595	1.33661	0.885494	1.13595	Neutral	Neutral	Neutral	Neutral	2.75751	-0.128259	0.0228698	0.500828	-0.414736	-0.12161	-0.0797943	7.29497e-05	0.246053	0.127468	0.370755	0.0349035	0.32249	0.666164	0.0584752	0.465985	No	No	No	0.2384	0.222124	0.624
FGFR1	840	ENST00000447712.7	G1810C	A604P	0.238374	0.512039	0.597298	0.710333	0.74197	0.442896	0.460591	0.348552	0.374389	0.543735	0.554668	0.460591	0.374389	Neutral	Neutral	Neutral	Neutral	-1.43391	-0.669354	-0.51534	-0.342022	-0.298446	-0.81442	-0.775244	-1.05397	-0.982459	-0.609294	0.000884599	1.52596e-10	3.29748e-15	0.0102008	0	0	No	Yes	Yes	0.9949	0.639128	0.86
FGFR1	841	ENST00000447712.7	C1811A	A604D	0.381456	0.588549	0.843451	0.926519	1.04179	0.334708	0.469351	0.286196	0.542592	1.05489	0.716	0.469351	0.542592	Neutral	Neutral	Neutral	Neutral	-0.96376	-0.530094	-0.170254	-0.0763207	0.0409438	-1.0945	-0.756403	-1.25108	-0.611398	0.0534412	0.0360136	0.214302	0.243481	0.149592	0.245858	0.392159	No	No	No	0.9984	0.672562	0.923
FGFR1	842	ENST00000447712.7	C1811T	A604V	0.609612	0.715243	0.708621	0.933668	0.826622	0.357755	0.649658	0.66708	0.565633	0.561894	0.711932	0.649658	0.565633	Neutral	Neutral	Neutral	Neutral	-0.494933	-0.335132	-0.344435	-0.0686342	-0.190408	-1.02791	-0.431309	-0.404845	-0.56981	-0.576442	0.1105	0.157228	2.68219e-06	0.30631	0.194377	2.508e-05	No	No	Yes	0.6081	0.319942	0.837
FGFR1	843	ENST00000447712.7	C1811G	A604G	1.01938	0.867121	0.711247	0.890676	1.12048	1.40108	0.695173	0.781933	0.738935	0.8848	0.878898	1.12048	0.781933	Neutral	Neutral	Neutral	Neutral	0.0191914	-0.142577	-0.340736	-0.115775	0.113757	0.337243	-0.363594	-0.245987	-0.302545	-0.122394	0.354015	0.905005	0.035663	0.649988	0.654363	0.132975	No	No	No	0.4154	0.369379	0.835
FGFR1	844	ENST00000447712.7	T1813A	Y605N	1.31087	1.13715	0.877722	1.11387	0.968568	0.523905	0.628744	0.660232	0.803736	1.09786	1.12551	0.628744	0.803736	Neutral	Neutral	Neutral	Neutral	0.270692	0.128522	-0.130425	0.107838	-0.0319363	-0.646444	-0.464031	-0.415164	-0.218484	0.0933603	0.969206	9.99933e-05	0.0866529	0.924438	0.00025788	0.228069	No	Yes	No	0.9637	0.827337	0.9
FGFR1	845	ENST00000447712.7	T1813C	Y605H	1.20526	0.994768	0.968782	0.854112	0.858408	0.68901	0.711387	0.677709	0.863056	0.840705	0.981775	0.711387	0.840705	Neutral	Neutral	Neutral	Neutral	0.186693	-0.00524554	-0.0317161	-0.157693	-0.152676	-0.372499	-0.340538	-0.389038	-0.147276	-0.173514	0.726644	0.00309436	0.0267316	0.858214	0.00667368	0.105545	No	Yes	No	0.9101	0.361456	0.861
FGFR1	846	ENST00000447712.7	T1813G	Y605D	1.23249	1.07059	1.1122	0.916503	0.470438	0.469943	0.776333	0.442816	0.36295	0.815792	1.0914	0.470438	0.442816	Neutral	Neutral	Neutral	Neutral	0.209033	0.0682125	0.106343	-0.0871904	-0.754091	-0.755145	-0.253174	-0.814601	-1.01349	-0.203596	0.876243	2.21535e-09	0.105242	0.903528	0	0.246601	No	Yes	No	0.9963	0.883935	0.927
FGFR1	847	ENST00000447712.7	A1814T	Y605F	0.902	0.952066	1.0095	0.738732	1.05944	0.979528	1.15693	0.916698	0.959683	1.45589	0.927033	1.05944	0.959683	Neutral	Neutral	Neutral	Neutral	-0.103141	-0.0491212	0.0094526	-0.302821	0.0577429	-0.0206844	0.145769	-0.0869769	-0.0411519	0.37562	0.428748	0.541768	0.538	0.698148	0.479808	0.628355	No	No	No	0.1703	0.285223	0.443
FGFR1	848	ENST00000447712.7	A1814C	Y605S	1.17042	1.23551	1.25361	0.768555	0.602654	0.474454	0.90731	0.729202	0.57239	0.875802	1.20297	0.602654	0.729202	Neutral	Neutral	Neutral	Neutral	0.157362	0.211486	0.226024	-0.263243	-0.506412	-0.745592	-0.0972708	-0.315804	-0.557935	-0.132615	0.994562	0.140014	0.00200546	0.932684	0.177539	0.0111842	No	No	No	0.9521	0.556488	0.794
FGFR1	849	ENST00000447712.7	A1814G	Y605C	1.41684	1.12429	1.07654	1.34518	0.763662	0.707129	0.687387	0.6216	0.812711	1.2698	1.23474	0.707129	0.812711	Neutral	Neutral	Neutral	Neutral	0.34843	0.117154	0.0737488	0.296529	-0.26963	-0.346542	-0.374858	-0.475459	-0.207379	0.238859	0.615565	0.000714135	0.153426	0.796196	0.00166567	0.29422	No	Yes	No	0.7153	0.846466	0.771
FGFR1	850	ENST00000447712.7	C1816A	Q606K	1.00084	0.95028	0.706523	1.04346	0.482838	0.526755	0.682224	0.470605	0.609573	0.818408	0.975559	0.526755	0.609573	Neutral	Neutral	Neutral	Neutral	0.000836591	-0.0509981	-0.3474	0.0425462	-0.728074	-0.641021	-0.382398	-0.753737	-0.494997	-0.200394	0.484013	2.68308e-09	1.13134e-05	0.726019	0	9.604e-05	No	Yes	Yes	0.9805	0.917179	0.933
FGFR1	851	ENST00000447712.7	C1816G	Q606E	1.19425	1.14069	1.07669	1.3638	0.740171	0.799398	0.708315	0.761267	0.907586	1.14306	1.16747	0.740171	0.907586	Neutral	Neutral	Neutral	Neutral	0.177517	0.131631	0.073887	0.310277	-0.300874	-0.223897	-0.344867	-0.272771	-0.0969667	0.133712	0.17539	0.00295799	0.415467	0.423018	0.00640053	0.543053	No	Yes	No	0.692	0.610247	0.882
FGFR1	852	ENST00000447712.7	A1817T	Q606L	1.1674	1.40851	1.11803	1.0958	1.13716	0.889884	0.799616	0.808836	1.24621	1.34607	1.14271	0.889884	1.24621	Neutral	Neutral	Neutral	Neutral	0.154777	0.342534	0.111569	0.0914857	0.128531	-0.116664	-0.223623	-0.212159	0.220109	0.297188	0.212699	0.463151	0.431755	0.480296	0.432616	0.554775	No	No	No	0.9766	0.916047	0.974
FGFR1	853	ENST00000447712.7	A1817C	Q606P	0.352691	0.357969	0.488722	0.893053	0.681345	0.244091	0.600895	0.292832	0.404222	0.655421	0.423346	0.600895	0.404222	Neutral	Neutral	Neutral	Neutral	-1.04216	-1.02731	-0.715962	-0.11311	-0.383686	-1.41021	-0.509334	-1.22816	-0.905791	-0.422477	0.00110336	0.140419	0.0659978	0.0120726	0.177824	0.198357	No	No	No	0.997	0.908403	0.975
FGFR1	854	ENST00000447712.7	A1817G	Q606R	0.567769	0.708528	0.658064	1.22623	0.646647	0.365215	0.46316	0.407236	0.425197	0.849713	0.683296	0.46316	0.425197	Neutral	Neutral	Neutral	Neutral	-0.566041	-0.344566	-0.418453	0.203946	-0.435954	-1.00727	-0.769684	-0.898361	-0.855202	-0.162856	0.139776	7.01325e-14	0.111635	0.358997	0	0.251183	No	Yes	No	0.9869	0.896735	0.979
FGFR1	855	ENST00000447712.7	G1818T	Q606H	1.26127	1.06541	0.815494	1.1546	1.00602	0.755782	1.07398	0.898787	0.754123	0.972184	1.11	1.00602	0.898787	Neutral	Neutral	Neutral	Neutral	0.232118	0.0633563	-0.203961	0.143752	0.00599781	-0.280002	0.0713715	-0.106709	-0.2822	-0.0282103	0.917104	0.482319	0.176932	0.91224	0.44376	0.321635	No	No	No	0.9911	0.919803	0.913
FGFR1	856	ENST00000447712.7	G1818C	Q606H	1.16768	1.0716	0.747788	1.17805	1.4968	0.660266	0.553585	0.810418	0.765921	1.14855	1.11964	0.660266	0.810418	Neutral	Neutral	Neutral	Neutral	0.155022	0.0691571	-0.290635	0.163863	0.40333	-0.415112	-0.59134	-0.210206	-0.266676	0.138504	0.807832	0.577052	0.264034	0.883858	0.498499	0.413307	No	No	No	0.9911	0.919803	0.913
FGFR1	857	ENST00000447712.7	G1819A	V607M	0.368187	0.487215	0.634715	0.940846	0.747034	0.431044	0.554545	0.410948	0.311877	0.800808	0.560965	0.554545	0.410948	Neutral	Neutral	Neutral	Neutral	-0.999166	-0.71905	-0.454579	-0.0609761	-0.291645	-0.841544	-0.589607	-0.889289	-1.16515	-0.222134	0.00949157	4.94498e-09	0.110151	0.0596327	0	0.250706	No	Yes	No	0.8798	0.78335	0.887
FGFR1	858	ENST00000447712.7	G1819T	V607L	0.835432	0.862525	0.82578	0.882435	1.28019	0.839831	1.07098	0.609075	0.645969	1.52357	0.848978	1.07098	0.645969	Neutral	Neutral	Neutral	Neutral	-0.179806	-0.147892	-0.191427	-0.125071	0.247009	-0.174555	0.0685779	-0.495813	-0.437004	0.421053	1.00331e-05	0.640172	0.598569	0.00026997	0.534982	0.666301	Yes	No	No	0.727	0.432375	0.816
FGFR1	859	ENST00000447712.7	G1819C	V607L	0.91025	0.964217	0.822531	0.928652	0.971381	1.25893	1.66424	0.615259	0.522661	0.722995	0.919451	1.25893	0.615259	Neutral	Neutral	Neutral	Neutral	-0.0940358	-0.0364386	-0.19537	-0.074021	-0.0290367	0.230259	0.50937	-0.485713	-0.648821	-0.324353	0.00913686	0.0162374	9.77847e-06	0.0586951	0.0308145	8.391e-05	No	No	Yes	0.727	0.432375	0.816
FGFR1	860	ENST00000447712.7	T1820A	V607E	0.302912	0.436655	0.643736	0.88876	0.955894	0.480078	0.666894	0.36313	0.29277	0.636094	0.540195	0.666894	0.36313	Neutral	Neutral	Neutral	Neutral	-1.19431	-0.828612	-0.440467	-0.117928	-0.0451079	-0.733808	-0.405124	-1.01299	-1.22837	-0.452409	0.00324678	0.184724	0.0587683	0.0268898	0.220504	0.184863	No	No	No	0.9964	0.771142	0.927
FGFR1	861	ENST00000447712.7	T1820C	V607A	0.985358	0.786366	0.943498	0.969917	0.666224	0.804585	0.836807	1.21168	1.44775	0.765638	0.956708	0.804585	1.21168	Neutral	Neutral	Neutral	Neutral	-0.0147498	-0.240334	-0.0581609	-0.0305445	-0.406129	-0.217429	-0.178162	0.192005	0.370012	-0.267045	0.0445327	0.00612775	0.449766	0.17003	0.0125644	0.568699	No	No	No	0.9035	0.66452	0.829
FGFR1	862	ENST00000447712.7	T1820G	V607G	0.641936	0.739446	0.851086	1.28719	0.511584	0.526217	0.736101	0.576677	0.678428	0.819767	0.795266	0.526217	0.678428	Neutral	Neutral	Neutral	Neutral	-0.443267	-0.301854	-0.161242	0.252461	-0.670244	-0.642042	-0.306388	-0.550473	-0.387977	-0.198735	0.316657	3.74632e-08	0.000509827	0.614256	1.39369e-07	0.00330929	No	Yes	Yes	0.9599	0.783337	0.968
FGFR1	863	ENST00000447712.7	G1822A	A608T	0.531037	0.629347	0.563173	0.858924	0.631002	0.407573	0.438357	0.562729	0.59122	0.675139	0.59626	0.438357	0.59122	Neutral	Neutral	Neutral	Neutral	-0.632924	-0.463072	-0.574168	-0.152075	-0.460446	-0.897534	-0.824723	-0.574956	-0.525566	-0.392836	0.0292716	1.46217e-13	6.0597e-06	0.129988	0	5.423e-05	No	Yes	Yes	0.9236	0.533072	0.896
FGFR1	864	ENST00000447712.7	G1822T	A608S	0.982112	0.96039	1.02074	1.05417	1.05743	1.18965	1.24926	1.0656	1.16277	0.71857	1.00142	1.18965	1.0656	Neutral	Neutral	Neutral	Neutral	-0.0180499	-0.0404163	0.0205253	0.0527555	0.0558398	0.173659	0.222553	0.0635416	0.150802	-0.330492	0.0198359	0.126794	0.645822	0.0986903	0.163917	0.692625	No	No	No	0.2641	0.296711	0.779
FGFR1	865	ENST00000447712.7	G1822C	A608P	0.279949	0.524384	0.443264	0.74173	0.399863	0.630433	0.552722	0.342944	0.283288	1.36593	0.483824	0.552722	0.342944	Neutral	Neutral	Neutral	Neutral	-1.27315	-0.645531	-0.81359	-0.29877	-0.916633	-0.461349	-0.592901	-1.07019	-1.26129	0.311838	0.000683251	2.34049e-11	0.300368	0.00871597	0	0.445974	Yes	Yes	No	0.9993	0.84184	0.946
FGFR1	866	ENST00000447712.7	C1823A	A608D	0.246338	0.593303	0.68924	0.795631	0.409982	0.270143	0.426078	0.341228	0.262092	0.640349	0.641271	0.409982	0.341228	Neutral	Neutral	Neutral	Neutral	-1.40105	-0.522051	-0.372165	-0.22862	-0.891642	-1.30881	-0.853132	-1.07521	-1.33906	-0.445742	0.00391235	1.00481e-24	0.067601	0.0306124	0	0.200724	No	Yes	No	0.9995	0.870762	0.913
FGFR1	867	ENST00000447712.7	C1823T	A608V	1.02704	0.991849	1.27132	0.935299	0.851819	0.872361	0.769924	0.991322	1.20561	0.961847	1.00944	0.851819	0.991322	Neutral	Neutral	Neutral	Neutral	0.0266802	-0.00818441	0.240056	-0.066889	-0.160381	-0.136552	-0.261464	-0.00871587	0.186985	-0.0388997	0.882265	0.0556022	0.767003	0.904666	0.0858278	0.76009	No	No	No	0.9667	0.499667	0.787
FGFR1	868	ENST00000447712.7	C1823G	A608G	0.895031	0.882676	0.759064	0.90834	0.636776	0.684939	0.781316	0.942325	0.602455	0.735433	0.888853	0.684939	0.735433	Neutral	Neutral	Neutral	Neutral	-0.110897	-0.124797	-0.275669	-0.0961366	-0.451337	-0.378425	-0.246776	-0.0594049	-0.506742	-0.307295	0.00879942	0.000239222	0.00699002	0.05721	0.00058927	0.033918	No	Yes	No	0.4817	0.436185	0.843
FGFR1	869	ENST00000447712.7	C1825G	R609G	1.48541	1.23032	1.36288	0.857663	0.883056	0.591348	0.959221	0.645211	0.770525	1.03336	1.2966	0.883056	0.770525	Neutral	Neutral	Neutral	Neutral	0.395692	0.207276	0.309597	-0.153544	-0.124367	-0.525351	-0.0416337	-0.438177	-0.260683	0.0328199	0.671167	0.0180941	0.0370716	0.828691	0.0338825	0.1374	No	No	No	0.9814	0.868189	0.82
FGFR1	870	ENST00000447712.7	G1826A	R609Q	1.27412	1.04766	1.24931	0.876296	0.753944	0.638967	0.768801	0.6391	0.54386	0.571616	1.14848	0.753944	0.571616	Neutral	Neutral	Neutral	Neutral	0.242256	0.0465577	0.222589	-0.132051	-0.282438	-0.447903	-0.262924	-0.447695	-0.609064	-0.559288	0.967013	0.000695789	1.03692e-06	0.923984	0.00162479	1.023e-05	No	Yes	Yes	0.7216	0.515577	0.807
FGFR1	871	ENST00000447712.7	G1826T	R609L	1.1212	1.01862	1.08882	0.913024	0.838971	0.598684	1.2869	0.732729	0.498674	0.900949	1.05372	0.838971	0.732729	Neutral	Neutral	Neutral	Neutral	0.114395	0.0184471	0.0850971	-0.0909929	-0.17558	-0.513022	0.252232	-0.310979	-0.695803	-0.104306	0.332642	0.575792	0.000683787	0.630834	0.497817	0.00431423	No	No	Yes	0.9365	0.873504	0.881
FGFR1	872	ENST00000447712.7	G1826C	R609P	0.30097	0.57413	0.603315	0.728527	0.512625	0.466097	0.412669	0.27203	0.43634	1.83319	0.588723	0.466097	0.43634	Neutral	Neutral	Neutral	Neutral	-1.20075	-0.554899	-0.505316	-0.31673	-0.66821	-0.763361	-0.885109	-1.30184	-0.829335	0.606055	0.00328022	4.41638e-15	0.459306	0.0270834	0	0.575494	No	Yes	No	0.9996	0.862173	0.931
FGFR1	873	ENST00000447712.7	G1828A	G610S	0.612763	0.641437	1.02059	1.9606	1.54217	1.68166	1.60891	0.926875	1.00599	0.740566	0.831012	1.60891	0.926875	Neutral	Neutral	Potentially resistant	Neutral	-0.489777	-0.444045	0.0203777	0.67325	0.433192	0.51978	0.475555	-0.0759371	0.00597617	-0.30034	0.559473	1.29926e-06	0.225641	0.764419	4.03e-06	0.371977	No	Yes	No	0.9943	0.910363	0.971
FGFR1	874	ENST00000447712.7	G1828T	G610C	0.300757	0.551478	0.535108	0.884444	0.709843	0.568281	0.929601	0.382006	0.317113	0.729513	0.543293	0.709843	0.382006	Neutral	Neutral	Neutral	Neutral	-1.20145	-0.595153	-0.625287	-0.122796	-0.342711	-0.565139	-0.0729995	-0.96232	-1.1485	-0.315378	0.00365331	0.000819422	0.082774	0.0293535	0.00190225	0.223311	No	Yes	No	0.9985	0.903121	0.981
FGFR1	875	ENST00000447712.7	G1828C	G610R	0.636667	0.483586	0.646154	0.920593	1.0153	0.560134	0.48648	0.328097	0.349072	0.819255	0.64141	0.560134	0.349072	Neutral	Neutral	Neutral	Neutral	-0.451509	-0.726525	-0.436718	-0.0827369	0.0151808	-0.579578	-0.72056	-1.11445	-1.05248	-0.199359	0.0399813	0.196991	0.113013	0.158492	0.232062	0.253207	No	No	No	0.9998	0.9122	0.963
FGFR1	876	ENST00000447712.7	G1829A	G610D	0.324121	0.600508	0.52575	0.74659	0.660576	0.63187	0.625256	0.336025	0.317338	0.634167	0.563129	0.63187	0.336025	Neutral	Neutral	Neutral	Neutral	-1.12664	-0.50998	-0.642929	-0.292239	-0.414643	-0.459071	-0.469594	-1.09057	-1.14779	-0.455443	0.00334201	4.71307e-06	0.0544511	0.0274254	1.376e-05	0.176952	No	Yes	No	0.9997	0.895526	0.974
FGFR1	877	ENST00000447712.7	G1829T	G610V	0.303981	0.574969	0.712471	1.05743	0.397313	0.472412	0.602628	0.388259	0.183333	2.22806	0.64372	0.472412	0.388259	Neutral	Neutral	Neutral	Neutral	-1.19079	-0.553439	-0.339016	0.0558445	-0.923031	-0.749904	-0.506455	-0.946084	-1.69645	0.801129	0.017064	1.57184e-13	0.486065	0.0886685	0	0.595465	No	Yes	No	0.999	0.903146	0.971
FGFR1	878	ENST00000447712.7	G1829C	G610A	1.21663	1.16301	1.0619	0.58372	3.08149	4.37373	3.55207	1.59913	1.77864	0.956188	1.11246	3.55207	1.59913	Neutral	Neutral	Weakly resistant	Potentially resistant	0.196087	0.151015	0.0600571	-0.538334	1.12541	1.47562	1.26753	0.469459	0.575848	-0.0448012	0.635604	5.52406e-38	0.00453565	0.804482	0	0.0229518	No	Yes	No	0.9681	0.56093	0.904
FGFR1	879	ENST00000447712.7	A1831T	M611L	0.872903	0.829219	0.827227	0.676304	0.867883	0.606986	0.693103	0.482001	0.377018	0.656267	0.828223	0.693103	0.482001	Neutral	Neutral	Neutral	Neutral	-0.13593	-0.187272	-0.189676	-0.391113	-0.141699	-0.499249	-0.366576	-0.72981	-0.975461	-0.421188	0.0105534	0.000585515	1.8774e-10	0.0635483	0.001382	0	No	Yes	Yes	0.8208	0.657216	0.85
FGFR1	880	ENST00000447712.7	A1831C	M611L	0.691197	1.00309	0.940808	0.939834	0.926385	0.602794	0.912003	0.503243	0.562899	0.754913	0.940321	0.912003	0.562899	Neutral	Neutral	Neutral	Neutral	-0.36933	0.00308429	-0.0610164	-0.0620518	-0.076465	-0.506179	-0.0921116	-0.686681	-0.574656	-0.281153	0.403491	0.0210195	3.06562e-06	0.686301	0.0384849	2.83e-05	No	No	Yes	0.8208	0.657216	0.849
FGFR1	881	ENST00000447712.7	A1831G	M611V	0.77307	0.854142	1.0804	1.11416	1.44732	0.774216	1.0806	0.529266	0.51641	0.857137	0.967269	1.0806	0.529266	Neutral	Neutral	Neutral	Neutral	-0.257385	-0.157658	0.077327	0.108103	0.369711	-0.255905	0.0775146	-0.636263	-0.660854	-0.154157	0.566442	0.523446	1.10049e-05	0.77074	0.469192	9.373e-05	No	No	Yes	0.9274	0.89985	0.949
FGFR1	882	ENST00000447712.7	T1832A	M611K	0.16703	0.596659	0.539412	0.766323	0.453918	0.729093	0.506944	0.332141	0.356382	0.596255	0.568035	0.506944	0.356382	Neutral	Neutral	Neutral	Neutral	-1.78958	-0.51641	-0.617276	-0.266151	-0.789838	-0.315954	-0.679355	-1.1022	-1.03175	-0.517088	0.000380809	1.36259e-09	3.02706e-15	0.00534377	0	0	Yes	Yes	Yes	0.9983	0.911787	0.974
FGFR1	883	ENST00000447712.7	T1832C	M611T	0.341804	0.630993	0.721659	1.05302	0.531307	0.43647	0.640119	0.356104	0.495541	0.672474	0.676326	0.531307	0.495541	Neutral	Neutral	Neutral	Neutral	-1.07352	-0.46046	-0.326202	0.0516602	-0.632416	-0.829036	-0.446101	-1.03253	-0.702106	-0.396792	0.0303793	9.60392e-11	1.73078e-10	0.132744	0	0	No	Yes	Yes	0.996	0.903466	0.959
FGFR1	884	ENST00000447712.7	T1832G	M611R	0.473166	0.500428	0.387895	0.831002	0.62447	0.555314	0.460024	0.31696	0.451535	0.807916	0.486797	0.555314	0.451535	Neutral	Neutral	Neutral	Neutral	-0.748308	-0.692292	-0.947021	-0.185123	-0.470852	-0.588222	-0.776478	-1.14898	-0.795101	-0.213298	0.00333018	4.57441e-10	0.115231	0.0274119	0	0.254654	No	Yes	No	0.9988	0.9043	0.964
FGFR1	885	ENST00000447712.7	G1833A	M611I	0.766922	0.957247	0.977093	1.15143	0.853568	0.581139	0.642402	0.623244	0.563819	0.943313	0.96717	0.642402	0.623244	Neutral	Neutral	Neutral	Neutral	-0.26537	-0.0436934	-0.0231732	0.141004	-0.15833	-0.542766	-0.44254	-0.472817	-0.573021	-0.0583571	0.592949	9.66492e-05	0.000734381	0.785589	0.00025057	0.00459831	No	Yes	Yes	0.9946	0.906023	0.94
FGFR1	886	ENST00000447712.7	G1833T	M611I	0.698067	1.54	0.839947	1.13925	0.693744	0.679045	0.882259	0.498848	0.474498	0.725712	0.9896	0.693744	0.498848	Neutral	Neutral	Neutral	Neutral	-0.35944	0.43178	-0.174416	0.130372	-0.365652	-0.387068	-0.12527	-0.695453	-0.745497	-0.320602	0.754338	0.00270418	1.11076e-07	0.86695	0.00587063	1.21e-06	No	Yes	Yes	0.9946	0.906023	0.94
FGFR1	887	ENST00000447712.7	G1833C	M611I	0.54278	0.840464	0.833167	1.10307	0.654691	0.507469	0.662006	0.444988	0.740622	0.907826	0.836816	0.654691	0.740622	Neutral	Neutral	Neutral	Neutral	-0.611051	-0.173801	-0.182521	0.0981011	-0.423592	-0.678319	-0.412481	-0.809708	-0.300265	-0.0967028	0.222979	2.56558e-07	0.000237782	0.492356	8.57505e-07	0.0016423	No	Yes	Yes	0.9946	0.906023	0.94
FGFR1	888	ENST00000447712.7	G1834A	E612K	1.13394	1.13168	1.29179	0.929533	1.64887	1.15937	1.20763	1.05674	1.2498	1.32431	1.13281	1.20763	1.2498	Neutral	Neutral	Neutral	Neutral	0.125702	0.123703	0.256027	-0.0730727	0.500091	0.147878	0.188657	0.055185	0.222983	0.280889	0.924426	0.00461066	0.124069	0.914191	0.00960827	0.263838	No	Yes	No	0.9035	0.529046	0.816
FGFR1	889	ENST00000447712.7	G1834C	E612Q	2.78219	0.733036	0.829512	1.03725	0.947579	0.908178	1.32563	0.891695	0.714635	1.02127	0.933382	0.947579	0.891695	Neutral	Neutral	Neutral	Neutral	1.02324	-0.310561	-0.186917	0.0365744	-0.0538452	-0.0963147	0.281891	-0.114631	-0.335984	0.0210518	0.821298	0.662972	0.16551	0.886775	0.546036	0.306788	No	No	No	0.4629	0.32226	0.707
FGFR1	890	ENST00000447712.7	A1835T	E612V	1.22765	0.953044	0.800887	0.923011	1.88206	2.36608	1.71349	1.16731	1.29779	1.27865	0.938028	1.88206	1.27865	Neutral	Neutral	Potentially resistant	Neutral	0.205101	-0.0480942	-0.222035	-0.0801138	0.632366	0.861234	0.538532	0.154699	0.260659	0.245806	0.625519	6.5883e-12	0.065764	0.800036	0	0.198135	No	Yes	No	0.8917	0.54156	0.887
FGFR1	891	ENST00000447712.7	A1835C	E612A	2.36158	123.661	212.762	1.43881	1.83931	1.14856	1.70068	0.99558	1.19853	2.81035	63.0111	1.70068	1.19853	Strongly activating	Neutral	Potentially resistant	Neutral	0.859329	4.81754	5.36018	0.363814	0.60939	0.138511	0.531029	-0.00442988	0.181092	1.03331	0.123532	1.49414e-05	0.346378	0.327915	4.163e-05	0.486529	No	Yes	No	0.3764	0.238717	0.783
FGFR1	892	ENST00000447712.7	A1835G	E612G	0.975052	1.2935	0.912038	0.871145	1.0449	1.1945	0.992926	0.928407	1.49002	0.95408	0.943545	1.0449	0.95408	Neutral	Neutral	Neutral	Neutral	-0.0252643	0.257352	-0.092074	-0.137947	0.0439216	0.177731	-0.00709934	-0.0742855	0.39879	-0.0470074	0.734261	0.47265	0.481111	0.859854	0.438379	0.592142	No	No	No	0.6736	0.46377	0.869
FGFR1	893	ENST00000447712.7	G1836T	E612D	1.03499	0.889154	0.824675	0.960093	1.13109	1.29246	1.10764	1.01184	1.06103	0.739658	0.924623	1.13109	1.01184	Neutral	Neutral	Neutral	Neutral	0.0343915	-0.117485	-0.192766	-0.0407252	0.123183	0.256547	0.102235	0.0117685	0.0592373	-0.301567	0.0414881	0.10338	0.424764	0.163079	0.139982	0.550579	No	No	No	0.609	0.270915	0.513
FGFR1	894	ENST00000447712.7	G1836C	E612D	11.8582	25.7883	57.1327	23.8391	1.32887	1.45833	1.41551	1.03166	1.20062	4.98876	24.8137	1.41551	1.20062	Strongly activating	Neutral	Neutral	Neutral	2.47302	3.24992	4.04538	3.17133	0.284326	0.377294	0.347493	0.0311687	0.182838	1.60719	5.88632e-36	0.000625627	0.358286	0	0.00147139	0.496306	Yes	Yes	No	0.609	0.270915	0.513
FGFR1	895	ENST00000447712.7	T1837A	Y613N	1.29476	1.14553	0.880672	1.09493	2.33342	3.44305	2.50032	1.58241	1.1835	1.04242	1.12023	2.50032	1.1835	Neutral	Neutral	Weakly resistant	Neutral	0.258329	0.135869	-0.12707	0.0906906	0.847335	1.23636	0.91642	0.458952	0.168474	0.0415489	0.984347	7.488e-24	0.0625943	0.929675	0	0.192298	No	Yes	No	0.9912	0.884229	0.931
FGFR1	896	ENST00000447712.7	T1837C	Y613H	1.04517	1.00297	0.841627	0.991103	0.890409	0.840852	0.981698	1.02079	0.766049	1.00702	0.997037	0.890409	1.00702	Neutral	Neutral	Neutral	Neutral	0.0441781	0.00296527	-0.172419	-0.00893633	-0.116074	-0.173339	-0.0184716	0.0205736	-0.266509	0.00699379	0.0867635	0.288511	0.410449	0.263586	0.309767	0.539622	No	No	No	0.9812	0.407627	0.909
FGFR1	897	ENST00000447712.7	T1837G	Y613D	0.69235	0.924146	0.810779	1.08219	1.84639	3.20169	1.97218	1.29001	1.39008	1.77137	0.867462	1.97218	1.39008	Neutral	Neutral	Potentially resistant	Neutral	-0.367664	-0.0788853	-0.20976	0.0789855	0.613231	1.16368	0.679138	0.254652	0.32936	0.571754	0.355381	1.34366e-16	0.000969691	0.649988	0	0.00593678	No	Yes	Yes	0.998	0.853242	0.96
FGFR1	898	ENST00000447712.7	A1838T	Y613F	0.673753	1.00033	0.754516	0.969089	0.740375	0.69131	0.856376	0.706445	0.886753	0.929726	0.861802	0.740375	0.886753	Neutral	Neutral	Neutral	Neutral	-0.394892	0.000334853	-0.281678	-0.0313993	-0.300598	-0.369167	-0.155046	-0.34751	-0.120189	-0.0728653	0.291108	0.00481091	0.0863171	0.582141	0.0100045	0.228069	No	No	No	0.476	0.294287	0.745
FGFR1	899	ENST00000447712.7	A1838C	Y613S	0.971587	1.12572	1.23653	1.39838	1.44599	1.7515	1.79731	1.34433	1.59894	1.40126	1.18113	1.7515	1.40126	Neutral	Neutral	Potentially resistant	Neutral	-0.0288243	0.118424	0.21231	0.335315	0.368791	0.560473	0.58629	0.295895	0.469338	0.337375	0.762922	2.85972e-07	0.00167046	0.869712	9.53265e-07	0.00958794	No	Yes	Yes	0.9965	0.867738	0.955
FGFR1	900	ENST00000447712.7	A1838G	Y613C	1.26205	1.37884	1.06222	1.00789	1.52044	1.3187	1.14688	1.29942	1.43707	2.04045	1.16213	1.3187	1.43707	Neutral	Neutral	Neutral	Neutral	0.232735	0.321241	0.0603585	0.00785762	0.419001	0.276644	0.137045	0.261921	0.362605	0.713171	0.774515	0.00479427	0.000126364	0.87309	0.00998037	0.00091613	No	Yes	Yes	0.9908	0.872938	0.952
FGFR1	901	ENST00000447712.7	C1840A	L614M	68.182	4.29739	3.05539	2.56764	22.7625	29.7156	20.4605	3.54301	3.79507	2.9383	3.67639	22.7625	3.54301	Weakly activating	Neutral	Strongly resistant	Weakly resistant	4.22218	1.45801	1.11691	0.942987	3.12512	3.39167	3.01849	1.26498	1.3337	1.07783	0.0955531	1.7615e-185	2.66394e-26	0.277803	0	0	No	Yes	Yes	0.8734	0.634142	0.8
FGFR1	902	ENST00000447712.7	C1840G	L614V	15.042	9.1946	3.88863	35.4744	58.0805	48.6481	45.9237	5.34561	8.05749	10.6322	12.1183	48.6481	8.05749	Strongly activating	Neutral	Strongly resistant	Resistant	2.71085	2.21862	1.35806	3.56881	4.06183	3.88461	3.82698	1.67628	2.0866	2.36389	0.0141935	1.66212e-257	3.9178e-67	0.0779895	0	0	No	Yes	Yes	0.9326	0.898272	0.857
FGFR1	903	ENST00000447712.7	T1841A	L614Q	0.345077	0.721832	0.536102	1.05397	0.591227	0.554425	0.627912	0.445655	0.293401	2.11806	0.628967	0.591227	0.445655	Neutral	Neutral	Neutral	Neutral	-1.06399	-0.325963	-0.623431	0.0525605	-0.525556	-0.589825	-0.465355	-0.80821	-1.22622	0.750503	0.0204207	7.52347e-08	0.539682	0.100485	2.72022e-07	0.62943	No	Yes	No	0.9983	0.916574	0.975
FGFR1	904	ENST00000447712.7	T1841C	L614P	0.39775	0.597423	0.593642	0.912711	0.827619	0.800093	0.527087	0.309064	0.280615	1.12901	0.595533	0.800093	0.309064	Neutral	Neutral	Neutral	Neutral	-0.921932	-0.515129	-0.521478	-0.0913362	-0.189203	-0.223028	-0.640391	-1.17421	-1.27077	0.121345	0.0160034	0.000331759	0.221351	0.0845441	0.00080517	0.368604	No	Yes	No	0.9997	0.91074	0.972
FGFR1	905	ENST00000447712.7	T1841G	L614R	0.400153	0.493355	0.561295	0.827153	0.910168	0.688436	0.508804	0.360073	0.243282	0.669337	0.527325	0.688436	0.360073	Neutral	Neutral	Neutral	Neutral	-0.915908	-0.706526	-0.577508	-0.189765	-0.0941262	-0.373333	-0.675692	-1.02145	-1.41354	-0.401468	0.00593638	9.85489e-05	0.0828564	0.0433854	0.0002545	0.223311	No	Yes	No	0.9974	0.923107	0.974
FGFR1	906	ENST00000447712.7	G1843A	A615T	1.28104	1.20337	1.26005	1.11869	1.57696	1.41454	1.80172	1.2107	1.37239	1.02522	1.23171	1.57696	1.2107	Neutral	Neutral	Potentially resistant	Neutral	0.24767	0.185124	0.231153	0.112158	0.455498	0.346808	0.588739	0.1912	0.316552	0.0249052	0.0305684	2.45047e-06	0.144371	0.133354	7.37e-06	0.283433	No	Yes	No	0.5771	0.401574	0.774
FGFR1	907	ENST00000447712.7	G1843T	A615S	9.58288	5.16923	2.63888	0.921918	0.848071	0.896215	0.950146	1.0117	0.872679	1.09018	3.90405	0.896215	1.0117	Weakly activating	Neutral	Neutral	Neutral	2.25998	1.64272	0.970354	-0.0812991	-0.164791	-0.109575	-0.0511401	0.0116327	-0.136187	0.0863405	0.112862	0.262095	0.818668	0.310301	0.287121	0.783756	No	No	No	0.1137	0.199773	0.573
FGFR1	908	ENST00000447712.7	G1843C	A615P	0.407981	0.48351	0.749417	0.727055	0.579906	0.318909	0.361847	0.304947	0.294125	1.93323	0.605283	0.361847	0.304947	Neutral	Neutral	Neutral	Neutral	-0.896534	-0.726683	-0.28846	-0.318753	-0.544889	-1.14285	-1.01653	-1.18762	-1.22375	0.65919	0.0095734	7.99667e-20	0.438165	0.0596487	0	0.558013	No	Yes	No	0.9978	0.657358	0.845
FGFR1	909	ENST00000447712.7	C1844A	A615D	0.959618	1.03682	0.953984	1.35342	0.75352	0.852419	0.899338	0.886493	0.866397	0.781817	0.998221	0.852419	0.866397	Neutral	Neutral	Neutral	Neutral	-0.04122	0.0361613	-0.0471087	0.302631	-0.282999	-0.159677	-0.106096	-0.120482	-0.143412	-0.246135	0.929286	0.0599356	0.104108	0.915466	0.0907329	0.245079	No	No	No	0.9222	0.645113	0.894
FGFR1	910	ENST00000447712.7	C1844T	A615V	2.12786	4.14433	1.32985	24.3042	2.08418	1.77404	1.72378	1.20573	1.13744	1.14932	3.1361	1.77404	1.14932	Weakly activating	Neutral	Potentially resistant	Neutral	0.755116	1.42174	0.285069	3.19065	0.734375	0.573262	0.544518	0.187088	0.128782	0.13917	0.128191	3.7218e-10	0.218506	0.336148	0	0.366079	No	Yes	No	0.745	0.292238	0.893
FGFR1	911	ENST00000447712.7	C1844G	A615G	0.992715	3.39573	0.823383	0.833213	1.55489	2.35324	1.48433	1.01124	0.86916	1.02047	0.912964	1.55489	1.01124	Neutral	Neutral	Potentially resistant	Neutral	-0.00731171	1.22252	-0.194334	-0.182466	0.441407	0.855792	0.394965	0.0111724	-0.140228	0.0202647	0.614128	1.0511e-08	0.661276	0.795868	3.58541e-08	0.701612	No	Yes	No	0.43	0.370412	0.815
FGFR1	912	ENST00000447712.7	T1846A	S616T	1.02319	1.12125	0.824375	1.00241	1.54961	1.28008	0.969169	1.02281	1.16988	1.06985	1.0128	1.28008	1.06985	Neutral	Neutral	Neutral	Neutral	0.0229265	0.114446	-0.193129	0.00241183	0.438002	0.246922	-0.0313158	0.0225535	0.156904	0.0675214	0.227426	0.0270579	0.538672	0.500533	0.0476422	0.628548	No	No	No	0.2628	0.508487	0.856
FGFR1	913	ENST00000447712.7	T1846C	S616P	0.35001	0.649559	0.527845	0.797719	0.376212	0.736988	0.788701	0.313939	0.3987	0.741173	0.588702	0.736988	0.3987	Neutral	Neutral	Neutral	Neutral	-1.04979	-0.431461	-0.638953	-0.225999	-0.977601	-0.305184	-0.237368	-1.15856	-0.919546	-0.299521	0.00678382	0.164498	0.0878169	0.0475512	0.201857	0.22915	No	No	No	0.9971	0.801251	0.939
FGFR1	914	ENST00000447712.7	T1846G	S616A	0.967309	1.14016	1.0822	0.939942	1.2149	1.44832	1.05896	1.20477	0.891733	2.04911	1.02475	1.2149	1.20477	Neutral	Neutral	Neutral	Neutral	-0.0332372	0.131164	0.0789936	-0.0619375	0.194658	0.370403	0.0572873	0.186287	-0.114588	0.717407	0.311333	0.0352364	0.41215	0.608578	0.0589076	0.540998	No	No	No	0.2261	0.466929	0.842
FGFR1	915	ENST00000447712.7	C1847A	S616Y	1.79127	3.49824	1.53353	1.06689	1.28763	1.60664	1.26926	1.205	1.38449	1.01959	1.6624	1.28763	1.205	Potentially activating	Neutral	Neutral	Neutral	0.582924	1.25226	0.427571	0.064746	0.252802	0.474147	0.238434	0.18648	0.325332	0.019404	0.044858	0.00107159	0.145559	0.17087	0.00246448	0.284413	No	Yes	No	0.8706	0.849361	0.897
FGFR1	916	ENST00000447712.7	C1847T	S616F	1.05213	1.05185	1.17902	0.822489	1.49592	1.29881	1.3345	5.28939	4.90832	1.657	1.05199	1.3345	4.90832	Neutral	Neutral	Neutral	Weakly resistant	0.0508154	0.0505475	0.164684	-0.19542	0.402739	0.261445	0.288553	1.6657	1.59093	0.505007	0.786954	0.00124311	0.080471	0.875913	0.00282605	0.219818	No	Yes	No	0.893	0.568422	0.937
FGFR1	917	ENST00000447712.7	C1847G	S616C	1.29579	1.12093	1.20343	0.90014	1.27296	1.27326	1.43259	1.43892	0.980612	1.18491	1.16218	1.27326	1.18491	Neutral	Neutral	Neutral	Neutral	0.259121	0.114156	0.185177	-0.105205	0.241343	0.241583	0.359487	0.363896	-0.0195784	0.169664	0.907696	0.00431285	0.160262	0.910459	0.00906414	0.300588	No	Yes	No	0.4278	0.845565	0.884
FGFR1	918	ENST00000447712.7	A1849C	K617Q	1.25014	1.17184	0.997517	0.827701	1.82489	1.06532	1.15899	0.892395	0.926002	0.836798	1.08468	1.15899	0.892395	Neutral	Neutral	Neutral	Neutral	0.223258	0.158575	-0.0024858	-0.189103	0.601522	0.0632721	0.147548	-0.113847	-0.0768792	-0.178172	0.88114	0.00598977	0.227094	0.904666	0.0123262	0.373558	No	No	No	0.1076	0.193945	0.416
FGFR1	919	ENST00000447712.7	A1849G	K617E	1.21611	1.05679	1.10193	0.920541	1.08255	1.3063	1.29299	1.37472	1.18145	0.966366	1.07936	1.29299	1.18145	Neutral	Neutral	Neutral	Neutral	0.195656	0.0552348	0.0970611	-0.0827932	0.0793227	0.267203	0.256956	0.318251	0.166743	-0.034213	0.774029	0.041155	0.223446	0.87309	0.0668968	0.370351	No	No	No	0.4271	0.665614	0.628
FGFR1	920	ENST00000447712.7	A1850T	K617M	1.05284	1.06028	1.13697	16.4183	1.1812	1.51501	1.21494	1.11525	1.77051	1.13644	1.09862	1.21494	1.13644	Neutral	Neutral	Neutral	Neutral	0.051495	0.0585301	0.128366	2.7984	0.166528	0.415421	0.194697	0.109074	0.571268	0.127902	0.394285	0.00853185	0.0230445	0.681238	0.0171641	0.0933659	No	No	No	0.601	0.37552	0.779
FGFR1	921	ENST00000447712.7	A1850C	K617T	1.08429	1.20187	1.18582	1.01135	1.42597	1.66061	1.75881	1.17277	1.5799	0.980062	1.13505	1.66061	1.17277	Neutral	Neutral	Potentially resistant	Neutral	0.0809216	0.183879	0.170431	0.0112872	0.354855	0.507187	0.564636	0.159371	0.457362	-0.0201394	0.55799	1.34637e-06	0.0993693	0.764419	4.16e-06	0.23968	No	Yes	No	0.661	0.65943	0.838
FGFR1	922	ENST00000447712.7	A1850G	K617R	0.800028	0.668005	0.818678	1.04029	1.18304	0.967591	0.730755	1.0481	1.00522	2.19569	0.809353	0.967591	1.0481	Neutral	Neutral	Neutral	Neutral	-0.223108	-0.403459	-0.200064	0.0395034	0.16809	-0.0329455	-0.313676	0.046981	0.00520167	0.786495	0.255992	0.53508	0.403834	0.533186	0.475949	0.533471	No	No	No	0.091	0.193694	0.366
FGFR1	923	ENST00000447712.7	G1851T	K617N	1.0603	1.06332	1.15785	0.834418	0.881241	0.901447	1.15384	0.951033	0.891466	1.40172	1.06181	0.901447	0.951033	Neutral	Neutral	Neutral	Neutral	0.0585562	0.0613955	0.146562	-0.181021	-0.126424	-0.103754	0.143099	-0.0502061	-0.114889	0.337703	0.798519	0.757149	0.693267	0.879792	0.587342	0.721355	No	No	No	0.7954	0.397409	0.565
FGFR1	924	ENST00000447712.7	G1851C	K617N	1.05977	1.08689	1.02358	1.66576	0.871227	0.946061	1.01597	1.05396	1.00965	1.19143	1.07333	0.946061	1.05396	Neutral	Neutral	Neutral	Neutral	0.0580491	0.0833191	0.0233059	0.510281	-0.137852	-0.0554487	0.0158482	0.0525572	0.00960593	0.175158	0.734077	0.537122	0.557728	0.859854	0.477335	0.642022	No	No	No	0.7954	0.397409	0.565
FGFR1	925	ENST00000447712.7	A1852C	K618Q	1.01241	1.16487	1.20675	0.995014	0.921298	0.926865	0.91809	0.931749	0.936489	1.2948	1.08864	0.921298	0.936489	Neutral	Neutral	Neutral	Neutral	0.0123311	0.152608	0.187928	-0.00499848	-0.081972	-0.0759472	-0.08546	-0.0706916	-0.0656175	0.258357	0.964736	4.05479e-12	0.806481	0.923482	0	0.778703	No	Yes	No	0.6864	0.354229	0.801
FGFR1	926	ENST00000447712.7	A1852G	K618E	1.20628	1.09138	1.03911	1.04279	0.587716	0.775037	0.847981	0.708761	0.723176	1.62584	1.06708	0.775037	0.723176	Neutral	Neutral	Neutral	Neutral	0.187539	0.0874427	0.0383687	0.0418984	-0.531512	-0.254845	-0.164897	-0.344237	-0.324102	0.486026	0.913369	0.00116537	0.812431	0.911557	0.00266465	0.781379	No	Yes	No	0.956	0.781468	0.929
FGFR1	927	ENST00000447712.7	A1853T	K618M	0.90089	0.825888	1.02162	0.964998	0.772929	0.535082	0.643986	0.838847	1.02789	1.00141	0.932944	0.643986	1.00141	Neutral	Neutral	Neutral	Neutral	-0.104373	-0.191296	0.0213871	-0.0356289	-0.257568	-0.625336	-0.440078	-0.175727	0.0275053	0.00140797	0.0354738	6.611e-06	0.581874	0.147807	1.904e-05	0.656707	No	Yes	No	0.9451	0.406789	0.934
FGFR1	928	ENST00000447712.7	A1853C	K618T	0.886654	0.796245	0.63944	0.878257	0.522074	0.339871	0.670675	0.584643	0.474986	0.634145	0.837251	0.522074	0.584643	Neutral	Neutral	Neutral	Neutral	-0.1203	-0.227849	-0.447163	-0.129816	-0.649946	-1.07919	-0.399471	-0.536754	-0.74447	-0.455477	0.202246	0.0698388	1.63143e-07	0.464484	0.102875	1.72e-06	No	No	Yes	0.9499	0.724022	0.932
FGFR1	929	ENST00000447712.7	A1853G	K618R	4.29052	1.14969	1.12535	1.01079	1.2524	1.46342	1.77691	1.19035	1.07026	0.814255	1.13752	1.46342	1.07026	Neutral	Neutral	Neutral	Neutral	1.45641	0.139494	0.118092	0.0107353	0.22506	0.380774	0.574876	0.174246	0.0678993	-0.205482	0.162218	6.33947e-05	0.993893	0.399849	0.00016653	0.858225	No	Yes	No	0.1746	0.180392	0.739
FGFR1	930	ENST00000447712.7	G1854T	K618N	1.05046	0.982593	0.872502	0.914256	0.630719	0.73557	0.990815	0.801224	0.987438	1.30788	0.948425	0.73557	0.987438	Neutral	Neutral	Neutral	Neutral	0.0492271	-0.0175599	-0.136391	-0.0896444	-0.460895	-0.30711	-0.00922763	-0.221614	-0.012642	0.268408	0.0430238	0.0079095	0.987968	0.166866	0.0160264	0.856742	No	No	No	0.9522	0.349401	0.612
FGFR1	931	ENST00000447712.7	G1854C	K618N	1.14944	0.872871	1.06722	0.67166	0.785623	0.973496	1.11246	0.874413	1.38524	1.32333	0.970047	0.973496	1.32333	Neutral	Neutral	Neutral	Neutral	0.139275	-0.135968	0.065061	-0.398003	-0.241278	-0.0268619	0.106571	-0.134202	0.325875	0.280152	0.50018	0.57356	0.200869	0.736144	0.497237	0.34781	No	No	No	0.9522	0.349401	0.611
FGFR1	932	ENST00000447712.7	T1855A	C619S	0.946824	0.746903	0.880551	1.01572	0.769641	0.68974	0.587432	0.613051	0.223061	0.756764	0.913688	0.68974	0.613051	Neutral	Neutral	Neutral	Neutral	-0.0546418	-0.291819	-0.127208	0.0155979	-0.261832	-0.371441	-0.531996	-0.489307	-1.50031	-0.278703	0.0551023	7.08054e-05	0.178137	0.195153	0.00018578	0.323117	No	Yes	No	0.9922	0.859627	0.953
FGFR1	933	ENST00000447712.7	T1855C	C619R	0.522523	0.906662	0.612962	0.801033	0.747062	0.490088	0.474621	0.366642	0.329839	0.683237	0.706997	0.490088	0.366642	Neutral	Neutral	Neutral	Neutral	-0.649087	-0.0979852	-0.489452	-0.221854	-0.291607	-0.713171	-0.745238	-1.00337	-1.10915	-0.380913	0.0698473	2.82206e-09	0.0653368	0.227059	0	0.197568	No	Yes	No	0.9994	0.870428	0.943
FGFR1	934	ENST00000447712.7	T1855G	C619G	0.862184	0.844044	0.873038	0.988856	0.533831	0.533269	0.489414	0.498923	0.561625		0.867611	0.533269	0.530274	Neutral	Neutral	Neutral	Neutral	-0.148286	-0.169551	-0.135777	-0.0112067	-0.627677	-0.62873	-0.714546	-0.695304	-0.576921		0.00840089	2.24085e-11	2.68315e-06	0.0556952	0	2.508e-05	No	Yes	Yes	0.9787	0.881297	0.946
FGFR1	935	ENST00000447712.7	G1856A	C619Y	1.26424	1.69153	1.3398	1.45687	3.58208	4.11818	4.1659	1.14297	1.01034	0.794323	1.39834	4.11818	1.01034	Neutral	Neutral	Weakly resistant	Neutral	0.234471	0.525632	0.292521	0.376291	1.27594	1.41541	1.42693	0.133628	0.0102905	-0.230265	0.0215833	1.24876e-42	0.710192	0.104872	0	0.730991	No	Yes	No	0.9962	0.556848	0.887
FGFR1	936	ENST00000447712.7	G1856T	C619F	7.72937	1.96326	1.87968	4.14301	8.73704	10.0542	8.19566	1.24699	1.62653	1.16695	3.05314	8.73704	1.24699	Weakly activating	Neutral	Resistant	Neutral	2.04503	0.674608	0.631102	1.42142	2.16757	2.30799	2.1036	0.22073	0.486451	0.154396	8.10273e-06	3.38903e-99	0.0150444	0.00022711	0	0.0657906	Yes	Yes	No	0.9858	0.865151	0.84
FGFR1	937	ENST00000447712.7	G1856C	C619S	0.768233	0.924208	1.0665	1.06233	0.878135	0.413979	0.628962	0.523562	0.306202	1.33361	0.993268	0.628962	0.523562	Neutral	Neutral	Neutral	Neutral	-0.263662	-0.0788177	0.0643785	0.0604627	-0.129955	-0.881939	-0.463685	-0.647099	-1.18351	0.287886	0.574645	0.151539	0.344787	0.774533	0.188404	0.484647	No	No	No	0.9922	0.859627	0.952
FGFR1	938	ENST00000447712.7	C1857G	C619W	1.70422	1.42419	2.18151	3.88389	2.83973	2.94126	2.98667	1.01662	0.845253	0.821364	1.94286	2.94126	0.845253	Potentially activating	Neutral	Weakly resistant	Neutral	0.533107	0.353604	0.780016	1.35684	1.04371	1.07884	1.09416	0.0164846	-0.168119	-0.196789	0.00678026	7.94579e-05	0.251323	0.0475512	0.00020764	0.40023	No	Yes	No	0.9988	0.910692	0.793
FGFR1	939	ENST00000447712.7	A1858T	I620L	0.999916	0.661052	0.882151	1.18119	0.529366	0.443661	0.529874	0.80205	0.609433	0.601319	0.941034	0.529366	0.609433	Neutral	Neutral	Neutral	Neutral	-8.37551e-05	-0.413923	-0.125391	0.166521	-0.636075	-0.812695	-0.635117	-0.220584	-0.495226	-0.508629	0.472855	1.5911e-12	0.000189463	0.722258	0	0.00133839	No	Yes	Yes	0.861	0.741191	0.788
FGFR1	940	ENST00000447712.7	A1858C	I620L	0.742564	1.09263	0.756423	1.28776	0.87673	0.512998	0.521322	0.653097	0.580112	0.606607	0.924528	0.521322	0.606607	Neutral	Neutral	Neutral	Neutral	-0.297646	0.0885904	-0.279155	0.252907	-0.131556	-0.667483	-0.651388	-0.426029	-0.544534	-0.499874	0.5626	8.18061e-07	8.30035e-06	0.767951	2.59e-06	7.247e-05	No	Yes	Yes	0.861	0.741191	0.81
FGFR1	941	ENST00000447712.7	A1858G	I620V	0.877476	1.01103	0.754825	0.784438	0.868936	1.15505	1.08911	0.951014	0.727361	0.818404	0.830957	1.08911	0.818404	Neutral	Neutral	Neutral	Neutral	-0.130706	0.0109744	-0.28127	-0.242788	-0.140486	0.14414	0.0853578	-0.0502262	-0.318333	-0.2004	0.0318047	0.771444	0.0719932	0.138254	0.593471	0.206849	No	No	No	0.5947	0.2576	0.593
FGFR1	942	ENST00000447712.7	T1859A	I620K	0.187677	0.429246	0.628196	1.03449	0.669144	0.210181	0.756222	0.263794	0.388226	1.07854	0.528721	0.669144	0.388226	Neutral	Neutral	Neutral	Neutral	-1.67303	-0.845725	-0.464904	0.0339118	-0.401757	-1.55979	-0.27942	-1.33259	-0.946168	0.0756119	0.000927242	0.208054	0.217136	0.0104866	0.241714	0.365512	No	No	No	0.9996	0.853546	0.957
FGFR1	943	ENST00000447712.7	T1859C	I620T	0.360224	0.489072	0.433378	1.21734	0.791402	0.398472	0.424502	0.252977	0.373032	0.787074	0.461225	0.424502	0.373032	Neutral	Neutral	Neutral	Neutral	-1.02103	-0.715246	-0.836144	0.196671	-0.233949	-0.920117	-0.856838	-1.37446	-0.986091	-0.239434	0.00622018	0.0918339	0.118375	0.0448862	0.127943	0.258377	No	No	No	0.9972	0.870807	0.949
FGFR1	944	ENST00000447712.7	T1859G	I620R	0.298234	0.474233	0.49784	0.587036	0.417611	0.589498	0.51149	0.227006	0.360972	0.52245	0.486037	0.51149	0.360972	Neutral	Neutral	Neutral	Neutral	-1.20988	-0.746057	-0.697476	-0.532669	-0.873205	-0.528484	-0.670427	-1.48278	-1.01896	-0.649225	0.000381184	2.14744e-12	0.0477229	0.00534377	0	0.163894	Yes	Yes	No	0.9989	0.891288	0.959
FGFR1	945	ENST00000447712.7	A1860G	I620M	0.259002	0.517979	0.510312	0.658603	0.546472	0.36846	0.444843	0.297916	0.225993	0.722597	0.514146	0.444843	0.297916	Neutral	Neutral	Neutral	Neutral	-1.35092	-0.657821	-0.672732	-0.417634	-0.604271	-0.998423	-0.810035	-1.21094	-1.48725	-0.324904	0.000530842	3.40719e-16	0.10047	0.00722877	0	0.24049	Yes	Yes	No	0.9529	0.886156	0.687
FGFR1	946	ENST00000447712.7	C1861A	H621N	0.224341	0.496019	0.726449	0.834305	0.578726	0.406092	0.609575	0.270391	0.0528522	1.18392	0.611234	0.578726	0.270391	Neutral	Neutral	Neutral	Neutral	-1.49459	-0.701142	-0.319586	-0.181156	-0.546927	-0.901176	-0.494994	-1.30789	-2.94026	0.168834	0.00222585	4.37686e-11	0.265878	0.0203783	0	0.414977	No	Yes	No	0.9988	0.921822	0.854
FGFR1	947	ENST00000447712.7	C1861T	H621Y	0.385888	0.483661	0.457972	0.632579	0.419437	0.283312	0.735147	0.177921	0.204294	0.919062	0.470817	0.419437	0.204294	Neutral	Neutral	Neutral	Neutral	-0.952209	-0.72637	-0.780946	-0.457951	-0.868842	-1.26121	-0.307685	-1.72642	-1.58819	-0.0844018	0.00102739	0.0987381	0.1611	0.0113335	0.135461	0.301248	No	No	No	0.9978	0.922225	0.968
FGFR1	948	ENST00000447712.7	C1861G	H621D	0.320639	0.361903	0.572897	1.07013	0.410289	0.386488	0.590042	0.288736	0.479613	0.552784	0.4674	0.410289	0.479613	Neutral	Neutral	Neutral	Neutral	-1.13744	-1.01638	-0.55705	0.0677796	-0.890893	-0.950654	-0.527562	-1.24224	-0.734777	-0.592788	0.00265619	1.13586e-15	1.95328e-14	0.023063	0	0	No	Yes	Yes	0.9997	0.914004	0.967
FGFR1	949	ENST00000447712.7	A1862T	H621L	0.170997	0.512262	0.498049	0.43482	0.217835	0.710216	0.610328	0.249944	0.41777	0.488164	0.466434	0.610328	0.41777	Neutral	Neutral	Neutral	Neutral	-1.76611	-0.668918	-0.697056	-0.832824	-1.52402	-0.342187	-0.493759	-1.38652	-0.872824	-0.717105	1.46807e-05	0.167835	1.10378e-18	0.00037863	0.204798	0	Yes	No	Yes	0.9954	0.9225	0.985
FGFR1	950	ENST00000447712.7	A1862C	H621P	0.293905	0.552615	0.679791	0.743763	0.394884	0.239556	0.495537	0.357403	0.106524	1.08419	0.616203	0.394884	0.357403	Neutral	Neutral	Neutral	Neutral	-1.2245	-0.593094	-0.385969	-0.296033	-0.929162	-1.42897	-0.702113	-1.02889	-2.23938	0.0808341	0.00421799	0.0414213	0.249638	0.0325311	0.067129	0.399091	No	No	No	0.9959	0.921947	0.984
FGFR1	951	ENST00000447712.7	A1862G	H621R	0.33273	0.715168	0.443099	0.960498	0.715279	0.544869	0.451496	0.375764	0.342055	0.778943	0.579134	0.544869	0.375764	Neutral	Neutral	Neutral	Neutral	-1.10042	-0.335238	-0.813961	-0.0403038	-0.335082	-0.60721	-0.795188	-0.978795	-1.07278	-0.249818	0.00804999	3.62132e-09	0.0954266	0.0536331	0	0.236083	No	Yes	No	0.9993	0.920705	0.981
FGFR1	952	ENST00000447712.7	C1863A	H621Q	0.298087	0.585307	0.551573	0.658936	0.85635	0.449853	0.687237	0.29532	0.102147	0.740566	0.56844	0.687237	0.29532	Neutral	Neutral	Neutral	Neutral	-1.21037	-0.535618	-0.594982	-0.417129	-0.155076	-0.798834	-0.375076	-1.2197	-2.28134	-0.30034	0.00179682	0.142983	0.154766	0.0172114	0.180377	0.295633	No	No	No	0.9992	0.913245	0.96
FGFR1	953	ENST00000447712.7	C1863G	H621Q	0.209907	0.441744	0.433149	0.768265	0.530874	0.321634	0.456285	0.278259	0.116357	0.854405	0.437447	0.456285	0.278259	Neutral	Neutral	Neutral	Neutral	-1.56109	-0.817024	-0.836673	-0.263621	-0.63323	-1.13434	-0.784639	-1.2792	-2.15109	-0.15735	0.00012061	6.91897e-18	0.17115	0.00207497	0	0.313983	Yes	Yes	No	0.9992	0.913245	0.96
FGFR1	954	ENST00000447712.7	C1864G	R622G	0.168757	0.516664	0.462613	0.750968	0.477951	0.392638	0.485232	0.219841	0.201942	0.854047	0.489639	0.477951	0.219841	Neutral	Neutral	Neutral	Neutral	-1.77929	-0.660362	-0.770865	-0.286392	-0.738247	-0.934868	-0.723129	-1.51485	-1.59977	-0.157769	0.000112297	5.19932e-16	0.141924	0.00198654	0	0.281525	Yes	Yes	No	0.9964	0.878995	0.843
FGFR1	955	ENST00000447712.7	G1865A	R622Q	0.324331	0.634682	0.431548	0.665933	0.691601	0.789869	0.523074	0.31554	0.394368	0.714793	0.533115	0.691601	0.394368	Neutral	Neutral	Neutral	Neutral	-1.12599	-0.454631	-0.840378	-0.406566	-0.368747	-0.235888	-0.648032	-1.15347	-0.93047	-0.335763	0.00141345	1.97783e-05	0.078324	0.014521	5.442e-05	0.215129	No	Yes	No	0.9939	0.917253	0.945
FGFR1	956	ENST00000447712.7	G1865T	R622L	0.258272	0.412845	0.459271	0.577963	0.443275	0.525997	0.470866	0.285833	0.196277	0.66772	0.436058	0.470866	0.285833	Neutral	Neutral	Neutral	Neutral	-1.35374	-0.884684	-0.778115	-0.548245	-0.813564	-0.64246	-0.753183	-1.25235	-1.62823	-0.403886	8.38286e-05	7.15105e-14	0.0922547	0.00160029	0	0.232318	Yes	Yes	No	0.9983	0.914926	0.958
FGFR1	957	ENST00000447712.7	G1865C	R622P	0.340815	0.406898	0.889357	0.68652	0.390174	0.427372	0.362386	0.224295	0.152033	0.731293	0.546709	0.390174	0.224295	Neutral	Neutral	Neutral	Neutral	-1.07641	-0.899194	-0.117256	-0.37612	-0.941163	-0.850101	-1.01505	-1.49479	-1.88366	-0.312941	0.0046489	2.95848e-21	0.119021	0.0355489	0	0.258928	No	Yes	No	0.9998	0.922083	0.958
[truncated: 7,450 more rows]

[truncated: 6 more sheets: S11_p-value thresholds, S12_Cell lines, S13_Plasmids, S14_sgRNAs, S15_ssODNs, S16_Antibodies]
