# Supplementary material for: Saturation mutagenesis identifies activating and resistance-inducing FGFR kinase domain mutations
Source: Nat Genet. 2025 Dec 8;58(1):157–68. doi: 10.1038/s41588-025-02431-8 (PMC12807871; doi:10.1038/s41588-025-02431-8)
Supplement: Supplementary file 4 — Precise P values. [file 41588_2025_2431_MOESM4_ESM.xlsx]

## Sheet: Overview
Significance	P-values <
*	0.05	0.05
**	0.01	0.01
***	0.001	0.001
****	0.0001	0.0001
p-values already listed in the manuscript:
Figure 1c	Suppl. Table 1
Figure 1d	Suppl. Table 2
Extended Data Figure 2a	Suppl. Table 1
Extended Data Figure 2b	Suppl. Table 2
In case the p-value is < 0.00000000000001, this is indicated as 0.00000000000001

## Sheet: Figure 2g-h
Sample	p-value
pHAGE FGFR2 K659E	0.00786949	**
pHAGE FGFR2 K659M	0.00165714	**
pHAGE FGFR2 K659N	0.000501081	***
pHAGE FGFR2 K659Q	0.00104437	**
pHAGE FGFR2 K659R	0.096607	n.s.
pHAGE FGFR2 K659T	0.030043	*
pHAGE FGFR2 V564A	0.794767	n.s.
pHAGE FGFR2 V564D	3.99331e-05	****
pHAGE FGFR2 V564F	0.0250163	*
pHAGE FGFR2 V564G	0.00391055	**
pHAGE FGFR2 V564I	0.00220693	**
pHAGE FGFR2 V564L	0.0105308	*
pHAGE FGFR2 N549K	0.000701394	***
pHAGE FGFR2 E565A	0.0148833	*
pHAGE FGFR2 E565G	0.003478	**
pHAGE FGFR2 K641R	0.00172154	**
pHAGE FGFR2 I654K	0.0249264	*
pHAGE FGFR2 I654M	0.00225609	**
pHAGE FGFR2 I654R	0.000306524	***
pHAGE FGFR2 R678G	0.0029281	**
pHAGE FGFR2 E711K	0.00122133	**
pHAGE FGFR2 A726D	0.00759399	**
pHAGE FGFR2 N727D	0.00182358	**
pHAGE FGFR2 WT	1
EV	0.000480242	***

## Sheet: Figure 2k
Sample	p-value
FGFR2_N549K	0.0062923	**
FGFR2_E565G	1.71162e-06	****
FGFR2_K641R	0.000130009	***
FGFR2_A726D	0.00555306	**
FGFR2_N727D	0.0362297	*

## Sheet: Figure 3c
Sample	p-value PemR		p-value FutR
Empty vector	0.337284	n.s.	0.00320346	**
FGFR2 WT	1		1
FGFR2 V564A	0.284815	n.s.	0.000116505	***
FGFR2 V564D	8.33015e-05	****	0.000158967	***
FGFR2 V564F	0.00018976	***	1.77003e-05	****
FGFR2 V564G	0.000607198	***	0.00628398	**
FGFR2 V564I	4.36514e-05	****	0.00611157	**
FGFR2 V564L	1.05529e-05	****	0.00127388	**
FGFR2 C491F	0.789319	n.s.	0.000182888	***
FGFR2 C491S	0.421263	n.s.	7.10628e-05	****
FGFR2 C491Y	0.222103	n.s.	0.000405891	***

## Sheet: Figure 3d
Sample	PemR p-value		FutR p-value
RT-112 vs. H1581	3.74982e-05	****	0.0114141	*

## Sheet: Figure 4c
Sample	p-value
EV	0.0535831	n.s.
FGFR2 WT	1
FGFR2 A726D	0.0131701	*
FGFR2 N727D	0.0434974	*
FGFR2 G646E	0.00617743	**
FGFR2 E673G	0.0102201	*

## Sheet: Figure 4e
Sample	p-value
FGFR2	0.00022433	***
FGFR3	1.1711e-06	****

## Sheet: Figure 4f
FGFR2 LoF	p-value
Spearman r	1e-14	****

## Sheet: Figure 5c
Sample	Condition	p-value
WT vs. A726D	DMSO	0.0222418	*
V564G vs. A726D + V564G	DMSO	0.0289435	*
WT vs. A726D	Pemigatinib	0.2142	n.s.
V564G vs. A726D + V564G	Pemigatinib	0.0346411	*
WT vs. A726D	Futibatinib	0.413561	n.s.
V564G vs. A726D + V564G	Futibatinib	0.589493	n.s.

## Sheet: Extended data figure 2d
Sample	Activation p-value		PemR p-value		FutR p-value
FGFR1 vs. FGFR2	1e-14	****	1e-14	****	1e-14	****
FGFR1 vs. FGFR3	1e-14	****	1e-14	****	1e-14	****
FGFR1 vs. FGFR4	1e-14	****	1e-14	****	1e-14	****
FGFR2 vs. FGFR3	1e-14	****	1e-14	****	1e-14	****
FGFR2 vs. FGFR4	1e-14	****	1e-14	****	1e-14	****
FGFR3 vs. FGFR4	1e-14	****	1e-14	****	1e-14	****

[truncated: 9 more sheets: Extended data figure 3e, Extended data figure 5c, Extended data figure 5e, Extended data figure 6a, Extended data figure 6c-e, Extended data figure 7a, Extended data figure 7f, Extended data figure 7g, Extended data figure 7h]
