# Supplementary material for: Saturation mutagenesis identifies activating and resistance-inducing FGFR kinase domain mutations
Source: Nat Genet. 2025 Dec 8;58(1):157–68. doi: 10.1038/s41588-025-02431-8 (PMC12807871; doi:10.1038/s41588-025-02431-8)
Supplement: Supplementary file 5 — Statistical source data. [file 41588_2025_2431_MOESM5_ESM.xlsx]

## Sheet: Figure 1a
Position	FGFR1_COSMIC	FGFR2_COSMIC	FGFR3_COSMIC	FGFR4_COSMIC	FGFR1_CKB	FGFR2_CKB	FGFR3_CKB	FGFR4_CKB
497	0	0	1	2
498	2	1
499		2	2
500		1	1	2
501		1	1
502	3	2	1	2	-3
503		1	1		-7
504	2	1
505	1		1	3
506			1	1
507	3		1			-7
508		2
509		1		2
510	2
511	1	2
512		1	2	1
513	1	1		1
514	1	2	3	4				-5
515			2
516			1
517	3		3
518				1
519	1	1		1
520		2
521	1	1	2
522		5		2
523		2	1	5				-5
524		1	3
525	1	1	6				-4
526	4	1	1		-7
527		1
528	1
529		1	2
530	1	2	2			-7
531		2	2	3
532		2	2	2
533			1			-6	-6	-5
534		2
535
536	1				-7
537	3		2	1
538	4	1	4	2
539	3		1	1
540	1	1		2
541		2		1
542	1					-1
543				1
544								-7
545	1		2
546		1		2		-6		-7
547	1		1
548		1		1
549	1	1		3
550		2
551	1		1		-7	-1
552				1
553	1	9	5			-2	-1
554	1	3	1			-1
555		1	1
556	1	1
557	2	1	3	2
558	1		2	1		-5
559
560		3				-2
561	1		1
562
563	2	2	2		-2	-1	-2
564
565	51	83		24	-1	-1	-1	-1
566	1	1				-7
567	1	1	2			-7
568		1
569			1	1		-7
570				1
571	4		1
572	1	1
573	3
574		1	19	1
575	4	1	1
576		2		1		-2
577				2
578			1	4		-2	-7	-7
579	3	1		1
580	1	1	1	39	-1	-1	-1	-1
581	1	6		1		-1
582				3				-7
583			2	5				-7
584	1		2	1				-5
585	1	1		1			-7
586		1	1	1
587	2
588			2
589	6	1	2	2
590	2	1	1	1		-7
591				3
592					-7
593	1	1		6
594	1	1	4
595	4			5	-7
596	2		1	1
597	1	1	1				-4
598		6	2	2		-3	-7	-7
599		2		1		-7		-7
600		2				-7
601			3	1
602	1			1
603		1	2			-7
604		1	4			-7
605	1	2	3	4
606	1	1	1	5		-7		-7
607	2	2	2		-3		-4
608		2
609	1		3
610	1	1	14	2
611	3		1	2	-3
612		2				-3	-7
613	1			2				-7
614
615	1			1
616	1	1		1
617	1	1		3	-7
618	1	2				-7
619
620				7
621	5	2		3				-7
622	1
623	3	1	1	1	-5			-7
624
625
626			2
627	1	1
628	2	3	4	5			-3
629	1	4			-7	-3
630	1	2
631	3
632		1
633	3	2	2		-2	-1	-7
634		1
635		2	1	1
636	1	1	2	2		-7
637	1
638			1
639			1
640
641	1	5	2	2		-5		-7
642			1				-5
643			1
644				1				-7
645					-7
646	3		2	4			-3	-7
647
648	2	1
649						-7
650		1
651			1
652	2	2	1	3		-7	-4
653	2		1
654			2
655			3				-4
656		4				-3
657		2				-1
658		1	1			-6
659			19	1			-7
660			1
661			2	2
662		3	2				-5
663	2	1
664	1	5	2	3	-6	-6
665	4		4	2	-5		-3	-5
666	1	3	2	2	-2	-2	-1	-1
667			1	2			-3
668			2			-7	-4
669			3
670	1	1	1	6			-7
671	7	2	2	1	-7		-4
672			1				-2
673	2
674	1		1		-7
675	35	33	126	1	-1	-1	-1
676			26	2
677			2		-7
678	2		2				-4
679	1	2		1		-1
680	2	7	2	4		-7
681
682		3	2	2
683	7	2			-5
684	3	1
685	2			1	-7
686
687	3		4	1
688		1		1
689	2	1		2	-7
690		1	1
691			2	2
692		1
693	1	1		1
694	2	3	3	2		-1	-1
695		1	1	1
696
697	2			1
698						-7	-7
699			1	1
700
701		1	2	2				-7
702			4	3			-4
703	2	1			-7
704	1	2	3			-7	-7
705	2	1
706	2	2		1	-7	-7
707			22
708			1
709		1	1
710	1	1		2
711	1	4	2	7		-5	-3	-5
712		1
713
714			7	8	-2		-3
715				6
716	6	1		3
717	1	1				-7
718	1	4	4
719			3	4
720
721	1		3
722	3	1	46		-7		-4
723
724		8	5	4		-5
725	1	2	1	1			-7
726	1	2	1
727	2	2		2
728			1	1
729				1
730	2		1	3		-7
731
732	1	1
733				1
734	1	4	2			-2
735			2	1			-7
736	2		5		-7
737	6	1	2	5				-5
738	1	1		1		-5		-3
739				2				-7
740			2	4			-7
741	2		10	1			-3
742			2	5				-1
743		12	2	4
744			1
745			2			-4
746		1	2
747	2	6	2			-7
748			1
749		1		1
750			1	2
751		1
752
753	9	6	4	5
754	2	1
755			1	1
756			2
757	1		1					-7
758			2	3
759	1		6	4				-7
760	1	2	2
761		2	1				-7
762	2	2				-7
763				3
764		1	2
765		1
766				3
767			1
768	1
769	1
770	2				-5	-4
771		2		2
772	1	1	1	2
773	1	1
774	3	1	1
775		4	3			-7
776	2
777		3	2
778	1		1	1
779	1	2	4
780			2	3			-3
781				2
782			1					-5
783		1	3	1			-7
784	1	5
785		4	1	1
786		3	1	1	-7	-2
787		1	1	2		-2
788		1		1		-7
789		1		3			-3
790		1	1	1		-7
791	5	3	4	1
792	1		1	4
793		6	1	4	-3	-7
794		1		1		-2
795		1				-7
796		2	1	5
797	1	1	3	2		-7
798						-2
799				1
800	1	1	1	3
801	1	2	1	2
802		1	2	1
803	4	1	1	5
804		1	1
805			1					-1
806
807		1		1
808	1	4		1
809	1	2
810	1	4
811	1	1	2	2			-3	-7
812		4	2	2			-2
813	2	3	4
814	4	1	2				-2
815		2
816		1	2	1
817	1	2		1
818		1		1
819	3		1	3
820	1	1
821	1	2	3	1
822	3	5	3	1
823	1	2	1	1
824		2	1	1
825		2
826		1
827				1
828	5			1
829	1
830		1		3
831
832
833	1	1
834
835
836	1	2
837	1		2
838	3		1
839			4
840	1		5	1
841	2	0	3	1

## Sheet: Figure 1c
	PemR_BR1	PemR_BR2	PemR_BR3	FutR_BR1	FutR_BR2	FutR_BR3	Activation_BR1	Activation_BR2	Activation_BR3	Activation_BR4
1	0.99	1.03	0.87	1.12	1.19	1.67	1.25	1.23	1.49	0.92
2	0.78	0.73	1.09	0.95	0.89	0.89	0.87	0.95	1.16	0.79
3	0.86	0.98	0.89	0.92	0.9	0.83	0.7	0.86	0.65	0.9
4	1.15	0.8	0.94	0.89	0.91	1.14	0.9	0.88	0.75	1.12
5	0.93	1	1.07	1	1.07	0.76	1.7	1.13	0.75	4.9
6	0.95	0.98	0.89	1.1	1.06	0.7	0.86	1.12	0.6	1.05
7	1.25	0.92	1.08	1.07	1.11	0.97	0.87	1.35	0.95	1.18
8	1.04	1.15	0.86	0.97	0.96	1.05	1.09	0.94	1.85	0.5
9	0.99	1.2	0.91	0.96	1.03	0.8	0.72	0.88	0.65	0.68
10	0.25	0.5	0.39	0.24	0.26	0.55	0.26	0.46	0.17	0.28
11	1.01	0.83	1.5	1	0.88	1.44	2.49	0.97	1.11	0.78
12	0.95	0.91	0.66	1.13	1.06	2.07	1.36	1.05	1.14	0.88
13	0.85	0.97	0.75	0.94	0.97	1.01	1.02	0.94	1.03	2.95
14	0.93	0.75	0.71	1.07	1.21	1.23	0.91	0.96	0.97	0.75
15	1.09	1.09	1.2	1.08	1.04	0.98	1.21	1.47	0.97	1.02
16	1.12	0.86	1.08	0.97	0.88	0.78	0.75	1.03	1.04	0.85
17	1	0.95	0.98	1.19	1.07	1.74	0.97	1.09	0.96	3.24
18	1.05	1.08	0.9	0.85	0.9	0.72	0.83	0.63	1.07	1.01
19	1.13	0.83	0.95	1.11	1.02	0.99	1.09	1.29	1.04	1.17
20	0.88	1.05	0.98	1.04	1	1.24	1.07	1.26	1.69	1.09
21	0.89	0.92	1.02	1.06	1.04	1.01	0.93	1.08	0.9	0.87
22	0.78	0.68	0.82	0.59	0.54	1	0.89	1.12	1.15	1.15
23	0.59	0.62	0.63	0.45	0.46	0.67	0.43	2.03	0.88	1.62
24	0.82	0.79	0.59	0.42	0.45	0.9	0.27	32.37	0.98	0.8
25	1.38	1.84	1.71	1.08	1.19	2.59	1.08	1.11	0.86	1.21
26	1.08	0.84	1.03	0.95	0.96	0.79	0.99	0.85	1.56	0.99
27	1.02	1	0.96	1.1	1	1.13	0.91	0.93	4.21	0.8
28	0.7	0.91	0.9	0.89	1.05	0.92	1.04	2.57	1.28	0.8
29	0.94	0.9	0.96	0.95	0.95	0.78	11.33	1.17	1.71	1.02
30	1.46	1.02	1.13	1.09	1.06	1.35	1.23	1.1	1.46	11.27
31	1.11	0.98	1.35	1.04	0.93	1	0.89	0.96	0.9	0.95
32	1.08	0.98	0.91	1	1.08	0.91	0.88	1.09	0.97	1.1
33	0.72	0.71	0.86	0.97	0.95	0.74	0.73	0.92	0.61	0.62
34	1.09	1.31	0.94	1.25	1.08	1.21	0.8	1.43	1	1.23
35	1.08	0.83	1.01	0.98	1.05	0.87	1.02	1.19	1.18	0.89
36	1.11	1.31	1.09	1.05	1.08	0.93	0.95	1.12	1.03	0.85
37	0.75	0.96	0.82	0.87	0.8	1.14	1	0.96	0.99	1.13
38	1.24	0.91	1.26	1.01	1.02	1.2	0.83	3.71	1.42	9.02
39	1.76	0.91	0.91	0.73	0.63	3.44	0.96	0.83	0.89	1.51
40	0.34	0.43	0.55	0.23	0.22	0.49	0.41	0.64	0.26	3.98
41	0.88	1.25	0.89	1.17	1.28	0.82	0.75	0.67	0.82	0.97
42	0.38	0.46	0.31	0.28	0.21	0.3	0.2	0.59	0.2	0.23
43	1.5	1.42	1.36	1.5	1.61	1.53	0.84	0.95	1.39	2
44	1.33	1.36	1.56	7.54	8.43	6.36	5.25	3.31	3.63	3.58
45	1.01	0.93	0.87	1.01	0.91	0.86	0.96	0.93	1.24	8.23
46	1.13	1.14	1.05	1.29	1.33	1.44	1.15	0.99	1.63	1.34
47	1.17	0.91	1.19	1.44	1.73	1.74	1.03	1.04	1	1.01
48	1.29	1.97	1.38	1.7	1.51	2.23	1.32	1.07	1.11	0.78
49	0.71	1.06	0.94	1.15	1.02	0.98	1.05	0.82	1.02	0.67
50	1.63	1.38	1.1	1.85	1.98	1.52	0.81	1.26	1.43	2.25
51	0.91	1.13	0.96	1.17	1.21	1.14	0.84	1.06	1.13	13.77
52	0.92	1.08	1.18	0.86	1.12	1.02	0.93	1.06	0.69	1.17
53	1.16	1.03	0.94	0.88	1	1.19	0.84	0.95	0.9	1.01
54	0.84	0.86	0.67	0.95	1.01	1.21	0.79	1.03	1.38	0.67
55	0.31	0.29	0.48	0.24	0.24	0.5	0.16	0.29	0.07	0.59
56	0.86	0.82	0.77	0.83	0.79	1.1	0.93	1.12	0.77	3.83
57	0.82	1.13	1.01	0.77	0.81	1.4	1.13	1.16	0.96	10.74
58	0.86	0.86	1	1.23	1.28	1.99	1.48	1.07	1.2	1.6
59	0.78	1.1	1.12	1.22	1.13	0.98	0.81	2.24	1.24	1.06
60	1.16	1.13	1.04	1.06	1.1	0.95	1.15	1.03	1.04	1.01
61	1.09	0.98	0.88	0.92	0.86	1.1	0.97	1.18	1.36	1.08
62	0.84	0.99	1.09	0.87	0.79	0.85	1.23	1.22	1.19	1
63	1.33	0.89	0.85	0.98	1.03	0.6	0.89	0.77	1.19	0.84
64	0.95	0.89	0.8	1.73	1.96	1.6	0.86	0.76	1.25	2.63
65	0.66	0.56	1.01	1.22	1.21	0.97	0.78	0.84	0.67	1.28
66	0.9	0.95	1.08	1.09	1.07	1.14	1.12	0.92	0.89	1.46
67	1.14	1.25	0.94	1.64	1.82	2.35	0.77	0.76	0.87	10.45
68	0.64	0.93	0.74	2.67	2.94	5.44	0.84	1.03	1.03	1.14
69	1.09	1.36	1.01	1.58	1.72	1.87	1.2	0.9	1.16	6.68
70	1.03	1.24	1.1	1.01	1.01	1.57	0.92	1.53	1.08	3.45
71	0.78	1.09	1.08	1.07	0.99	0.58	1.23	0.97	1.21	0.96
72	0.82	1.07	0.87	0.94	0.9	1.02	1.67	1.08	1.49	1.56
73	0.5	0.63	0.51	0.47	0.43	0.54	0.83	0.68	1.07	1.05
74	0.89	1.11	1.15	1.03	1.08	1.08	0.81	1.09	1.14	4.17
75	0.81	0.89	1.53	0.94	0.78	1.1	0.92	0.96	1.3	1.32
76	0.55	0.57	0.79	0.4	0.46	0.91	0.53	0.59	0.53	6.33
77	0.75	0.5	0.55	0.37	0.35	0.93	0.6	1.54	0.9	2.87
78	0.63	0.5	0.55	0.42	0.38	0.75	0.48	0.89	0.87	0.67
79	1.39	0.75	0.84	1.04	0.96	1	0.92	0.88	1.07	2.3
80	0.85	1	0.95	0.9	0.91	0.67	0.94	1.03	1.06	0.72
81	0.96	0.89	0.89	0.93	0.85	1	0.83	0.85	0.68	1.13
82	0.79	0.55	0.64	0.31	0.44	1.09	0.44	2.59	0.64	1.56
83	0.22	0.5	0.43	0.24	0.28	0.35	0.42	0.36	0.16	0.69
84	0.47	0.44	0.65	0.31	0.3	0.75	0.67	0.84	0.46	1.66
85	0.69	0.58	0.62	0.31	0.23	0.52	0.42	0.67	0.9	1.15
86	0.47	0.31	0.44	0.24	0.29	0.74	0.29	0.55	1.05	0.9
87	0.63	0.62	0.46	0.39	0.42	1.74	0.51	0.54	1.31	0.61
88	0.98	1.14	1.01	1.12	0.99	0.85	0.97	1.09	1.09	1.69
89	1.12	0.85	1.37	1.03	1.03	1.02	1.15	1.1	0.86	1.2
90	1.03	1.02	0.99	1.09	1.02	1.36	1.46	1.11	1.35	0.81
91	1.1	1.12	1.13	0.58	0.58	1.03	0.76	1.42	1.14	1.05
92	0.44	0.36	0.37	0.27	0.31	0.95	1.3	0.32	0.19	0.36
93	0.89	1.04	1.13	0.88	0.84	1.36	0.88	1.47	1.13	2.07
94	0.83	1.01	0.82	1.29	1.31	1.59	0.83	0.91	1.05	1.15
95	0.87	1.27	1.31	0.59	0.64	0.87	0.89	0.9	0.62	1.14
96	0.54	0.57	0.63	0.42	0.44	0.9	0.69	1.77	0.8	0.92
97	0.78	1.07	0.73	1.15	1.03	0.67	1.17	1.16	0.75	6.84
98	0.82	0.74	0.59	0.42	0.53	0.88	0.77	1.23	0.76	1.23
99	0.71	0.52	0.83	0.4	0.45	0.66	0.56	1.24	1.01	1.23
100	0.57	0.47	0.5	0.32	0.29		0.38	1.08	0.81	1.14
101	0.47	0.58	0.48	0.32	0.29	0.62	0.49	0.8	0.71	0.98
102	0.79	0.6	0.34	0.28	0.27	0.55	0.97	0.62	1.06	0.88
103	0.98	0.53	0.61	0.27	0.26		0.42	0.67	1.11	0.69
104	0.41	0.52	0.68	0.27	0.29	1.15	0.42	0.64	0.46	1.01
105	0.47	0.89	0.66	0.29	0.29	0.78	0.45	0.53	1.47	0.87
106	0.79	0.93	1.22	1.04	0.89	0.7	1.05	0.75	0.71	2.38
107	0.94	0.97	0.91	1.01	0.95	2.21	0.84	1.77	0.9	2.04
108	0.88	0.95	0.88	0.96	0.96	0.93	1.06	0.85	0.64	9.8
109	0.78	0.8	0.41	1.81	2.14	10.12	0.68	0.65	0.78	0.71
110	0.46	0.37	0.4	0.49	0.41	0.92	0.65	12.31	0.36	0.92
111	0.43	0.78	0.39	0.92	1.21	2.87	0.8	0.65	0.61	0.77
112	0.57	0.39	0.56	1.17	1.57	4.74	0.61	0.72	1.36	1.16
113	0.62	0.56	0.65	2.46	3.38	14.38	0.79	1.17	0.59	1.12
114	0.66	0.45	0.67	1.59	2.04	6.54	0.7	0.64	1.03	0.75
115	0.43	0.33	0.43	0.25	0.28	0.54	1.88	0.56	0.14	0.25
116	0.84	1.04	0.95	1	1.08	1.03	1.05	0.97	0.66	2.85
117	0.67	0.42	0.33	0.5	0.51	1.17	0.77	0.82	1.06	1.69
118	0.73	0.57	0.51	0.39	0.3	0.73	0.64	5.22	1.03	0.55
119	0.68	0.48	0.54	0.53	0.49	0.67	0.47	0.8	1.14	0.85
120	0.5	0.38	0.61	0.49	0.56	2.37	0.47	0.63	0.99	0.9
121	0.73	0.6	0.63	0.84	0.8	1.06	0.74	0.86	0.92	0.94
122	0.6	0.61	0.62	1.17	1.52	3.33	0.69	0.79	0.74	0.77
123	0.9	0.7	0.53	1.5	1.72	4.51	0.71	0.82	0.95	5.06
124	0.65	0.65	0.72	0.4	0.49	0.75	0.51	0.63	0.95	3.57
125	0.68	0.81	0.6	0.7	0.79	0.77	0.68	0.65	1.04	1.84
126	0.6	0.55	0.58	0.39	0.47	0.91	0.56	0.77	0.54	0.69
127	0.58	0.34	0.46	0.29	0.27	0.83	3.51	0.76	0.85	0.93
128	0.56	0.46	0.43	0.33	0.33	0.47	0.42	0.8	0.67	2.38
129	0.57	0.37	0.5	0.28	0.32	0.77	0.55	0.7	1	1.52
130	0.5	0.33	0.42	0.28	0.28	0.71	0.37	0.56	0.96	0.96
131	0.36	0.42	0.8	0.29	0.3	0.77	0.42	0.64	0.73	0.66
132	0.63	0.53	0.67	1.88	2.34	9.46	1.22	0.88	0.76	1.02
133	1.14	1.19	0.95	0.96	1.01	0.65	0.86	0.78	1.01	1.52
134	0.97	1.17	1.21	0.99	1	1.12	0.83	1.03	1.29	0.88
135	1.12	1.08	1.18	1.16	1.01	0.95	1.22	3.76	0.76	0.81
136	1.23	1.35	1.38	1.27	1.13	1.21	0.95	0.94	0.8	0.68
137	0.31	0.35	0.36	0.24	0.2	1.02	0.24	0.34	0.16	0.25
138	0.78	0.44	0.55	0.6	0.51	0.6	0.96	1.33	0.85	0.76
139	0.72	0.83	0.89	0.7	0.64	1.11	2.55	1.12	0.85	0.8
140	1.03	0.44	0.33	0.33	0.31	1.09	0.44	3.66	0.86	1.4
141	1.19	1.21	1.1	1.18	1.18	1.28	0.84	0.67	0.86	0.85
142	0.77	0.85	1	0.97	0.97	1.15	0.87	1.07	0.95	0.78
143	0.95	1.02	0.84	0.51	0.6	0.85	1.01	1.16	1.29	0.87
144	0.94	0.91	1.13	0.56	0.5	1.04	0.82	1.14	0.94	0.96
145	0.41	0.61	0.44	0.27	0.29	0.93	0.37	0.54	0.7	2.09
146	0.63	1.06	0.74	0.31	0.32	0.93	0.47	0.74	1.01	2.62
147	0.71	0.6	0.63	0.29	0.26	1.28	0.46	2.68	1.03	0.98
148	0.59	0.47	0.72	0.34	0.33	0.9	0.57	0.64	0.64	1.36
149	1.34	2.47	1.73	1.45	1.93	4.88	1.05	0.99	0.63	0.99
150	0.41	0.36	0.62	0.25	0.28	0.55	0.55	0.66	0.79	0.72
151	1.28	0.88	1.38	0.94	0.95	1.08	0.96	1.03	1.01	4.77
152	0.85	0.94	1.08	0.92	1.05	0.86	0.85	1.08	0.92	0.96
153	1.07	1.03	0.9	0.83	0.93	1.18	41.72	0.95	0.91	1.19
154	0.96	1.53	1.41	1.12	1.17	0.93	0.99	1.3	1.82
155	1.24	0.86	1.06	0.94	1.08	1.1	1.09	0.91	0.6	0.82
156	1.17	0.86	1.14	1.02	1.09	0.85	0.93	1	0.85	1.09
157	0.81	0.9	0.9	0.78	0.81	1.44	1.75	0.95	0.6	1.77
158	1	0.79	1.22	0.98	1.01	1.22	1.09	1.01	1.44	1.83
159	0.53	0.77	0.72	0.64	0.7	1.68	9.24	0.96	0.64	2.52
160	0.82	1.51	0.89	1.08	1.01	0.69	1.86	1.14	1.13	0.89
161	1.05	0.98	0.99	0.95	1.04	1.14	1.02	1.81	0.78	0.77
162	0.89	1.06	1.18	0.98	1	1.91	1.17	0.88	1.41	0.8
163	1.15	0.83	1.05	0.94	0.87	1.25	1.15	1.28	0.97	1.08
164	1.03	1.46	1.01	0.99	1.04	1.1			1.09	0.76
165	0.75	0.82	0.56	0.69	0.67	0.93	1.59	0.79	1.11	2.59
166	0.42	0.37	0.29	0.21	0.23	0.32	0.25	0.29	0.14	0.35
167	1.22	0.81	0.95	0.71	0.69	0.82	1.84	1.94	0.73	1.75
168	1.19	0.74	1.1	0.66	0.6	0.75	0.98	0.94	1.65	1.29
169	1.52	1.02	1.03	1.03	0.97	0.52	1.09	1.28	0.97	0.8
170	0.77	0.82	0.91	0.7	0.7	0.9	1.37	1.27	9.38	0.9
171	0.57	0.54	0.7	0.66	0.59	0.66	1.02	0.7	1.11	0.81
172	0.89	1.04	1.39	1	1.03	1.11	0.98	0.9	1.08	1.05
173	0.92	0.74	1.07	0.83	0.79	1.01	0.84	0.84	0.56	1.11
174	0.77	0.5	0.33	0.29	0.24	0.53	0.57	0.67	0.54	3.37
175	0.59	0.72	0.62	0.37	0.31	1.06	0.4	0.73	0.96	4.88
176	0.55	0.55	0.38	0.55	0.52	0.78	0.68	0.88	0.76	0.65
177	1.05	1.19	0.89	0.85	0.76	0.93	1.03	0.78	1.06	0.95
178	1.38	0.92	1	0.98	0.95	1.61	2.56	0.82	0.96	1.05
179	1.13	1.2	1.17	0.95	0.98	0.99	1.1	0.9	0.82	0.66
180	0.99	0.93	1	1	1.16	0.97	1.02	2.26	1.15	1.18
181	1.01	1.05	1.23	0.96	1.02	1.47	0.82	1.01	0.99	0.81
182	0.46	0.31	0.39	0.25	0.19	0.51	0.16	0.37	0.18	0.16
183	1.36	1.26	1.36	1.03	1.03	0.99	0.92	1.37	1.33	1.01
184	0.77	0.87	0.97	0.98	0.86	1.66	0.88	0.68	0.9	0.83
185	0.6	0.48	0.69	0.83	0.86	0.84	0.82	0.8	0.96	0.89
186	0.67	0.75	0.55	0.4	0.39	0.65	4.61	0.61	0.72	0.72
187	0.89	0.88	0.85	0.9	0.92	1.22	1.25	0.93	0.96	0.58
188	1.02	1.01	1.2	0.94	1.11	1.47	1.3	1.05	0.61	0.93
189	1.06	1.14	1.02	1.1	1.21	0.74	1.16	0.89	1.2	0.9
190	1.17	1.18	1.08	1.14	1.24	1.14	1.17	0.88	1.36	2.12
191	0.73	0.88	1.23	1.09	1	0.76	0.82	3.57	0.71	5.7
192	0.92	1.63	1.43	1.13	1.16	1.13	3.37	3.25	0.88	3.03
193	1.11	0.88	1.38	0.94	1.04	0.88	1.13	1.43	0.92	5.25
194	0.9	1.16	1.08	0.91	0.77	0.95	1	3.2	1.29	0.99
195	1.03	1.01	0.64	0.99	1.11	1.62	0.85	0.99	0.7	1.15
196	0.9	1.18	1.13	0.93	0.86	1.25	0.94	1.02	0.4	0.6
197	0.78	0.88	0.84	0.88	0.93	0.8	0.95	0.89	0.78	1.65
198	0.87	1	0.73	0.91	0.84	0.87	0.73	0.77	0.73	0.74
199	0.74	1.02	1.14	0.89	0.93	1.36	0.96	1.72	1.05	1.32
200	1.03	1.02	0.79	0.99	0.98	0.99	0.97	1.19	1.22	0.77
201	0.9	1.04	1.16	0.99	1	1.27	1	0.89	0.89	0.77
202	0.81	0.78	0.91	0.88	0.94	0.7	0.77	1.06	1.66	1.24
203	0.86	0.94	0.78	0.81	0.99	1.03	1.01	0.97	0.85	4.41
204	1.09	0.86	1.14	1.01	0.88	0.72	1.34	0.85	1.08	0.98
205	0.94	0.91	0.84	0.94	0.91	1.36	1	1.09	1.07	0.64
206	0.87	0.85	1.04	0.91	1	0.76	0.98	0.88	2.95	0.66
207	1.17	1.27	1.14	1.08	1.01	0.8	1.02	0.86	1.18	3.18
208	1.22	1.38	0.7	0.67	0.82	0.88	0.69	0.75	0.76	1.61
209	0.59	0.54	0.67	0.32	0.36	0.81	0.61	0.92	0.96	0.49
210	0.56	0.83	0.69	0.68	0.72	0.9	0.54	0.94	0.87	1.24
211	1.28	1	0.86	0.93	0.92	0.99	0.78	0.93	1.22	18.67
212	0.53	0.4	0.51	0.26	0.29	0.77	0.64	1.16	4.02	10.42
213	0.62	0.82	0.75	0.94	0.91	1.24	0.79	1.52	1.24	0.93
214	0.75	0.93	1	1.02	1.1	0.79	0.95	0.99	0.9	1.2
215	0.86	1.05	0.95	0.96	0.95	0.8	0.98	2.17	0.64	0.7
216	0.85	0.9	0.86	1.12	0.99	0.98	1	0.89	0.94	1.07
217	0.95	0.76	1.12	0.93	0.92	1.22	0.89	1.9	1.4	0.52
218	0.99	1.08	0.76	0.92	0.86	0.79	1.16	0.97	1.48	1.01
219	1	0.9	0.96	0.84	0.85	0.79	0.72	0.78	2.06	0.78
220	1.03	0.78	1.13	0.87	1.06	0.76	1.03	0.9	0.82	0.94
221	1.12	1.05	0.79	0.81	0.97	1.1	0.89	1.07	0.8	1.32
222	0.94	1.21	0.81	0.93	0.98	0.81	0.99	3.87	1.24	1.23
223	1.05	0.96	1.31	1.01	1	0.65	1.07	1.06	0.84	1.48
224	0.82	0.87	0.81	0.96	0.72	1.22	0.88	0.84	1.15	0.59
225	1.09	1.05	0.71	0.89	0.9	0.95	0.92	1.06	0.95	0.89
226	1.05	1.02	1.05	1.06	1.04	1.31	1	1.18	0.87	0.61
227	1.14	1.05	1.2	0.92	1.02	1.12	3.98	0.98	0.83	0.8
228	1.27	1	1.11	0.87	0.93	1.77	0.92	0.77	1.04	1.06
229	0.82	0.85	1.28	0.99	0.94	0.86	2.35	1	1.16	4.29
230	0.96	1.15	0.79	1.03	1.07	0.73	1.09	1.06	0.75	0.89
231	0.81	0.9	0.87	1.02	0.89	0.96	0.84	1.02	1.03	0.74
232	0.85	1.05	0.79	0.98	0.92	0.78	0.88	0.91	1.07	0.68
233	0.88	1.03	1.14	1.02	0.91	0.73	1.16	22.64	1.27	3.53
234	0.88	0.98	1.06	0.95	0.92	1.03	0.92	0.92	0.79	2.55
235	0.38	0.72	0.51	0.22	0.2	0.34	0.25	0.72	0.38	0.96
236	1.11	1.02	0.87	0.98	1.09	1.73	1.13	0.98	0.73	1.21
237	0.89	0.81	0.87	0.87	0.89	1.14	1.09	1.22	1.29	1.06
238	1.06	1.06	0.78	0.94	0.99	0.7	1.08	1.19	0.68	3.22
239	1.03	0.97	0.86	1	0.92	0.77	1.13	2.84	0.99	2.1
240	1.03	1.15	0.77	0.9	0.97	1.59	1.68	0.98	0.98	1.62
241	0.87	0.89	1.35	0.97	1.05	1.4	0.91	0.84	0.91	0.98
242	1	0.97	0.79	0.91	0.95	0.83	0.88	1.17	0.87	4.01
243	0.97	0.96	0.91	0.89	0.88	1.86	1.01	0.83	0.67	1.2
244	1.69	1.07	1.11	1.04	1.11	1.51	0.81	1.08	1.69	0.94
245	1.24	0.96	1.4	0.89	1.06	0.87	0.98	0.82	1.27	0.87
246	1	0.95	1.26	0.95	0.92	2.09	0.95	0.87	1.11	2.88
247	1.05	1.39	1.48	1.08	1.12	1.18	0.9	1.14	0.66	2.57
248	1.18	1.07	1.18	1.02	1.08	1.1	54.37	0.88	0.87	1.32
249	1.11	1.12	0.88	0.97	1.11	1.58	0.94	1.12	1.08	1.03
250	1.07	1.06	0.92	1	1.01	0.86	0.85	1.04	2	0.82
251	1.23	1.1	0.83	0.99	0.93	0.78	0.89	1.13	1	0.75
252	0.9	2.41	0.68	1.08	1.06	0.75	0.9	0.69	0.64	0.93
253	0.27	0.55	0.52	0.25	0.21	0.8	0.17	0.38	70.27	2.05
254	0.87	0.91	0.98	0.84	0.97	1.01	1.04	0.77	0.65	1.86
255	0.92	0.8	0.8	0.78	0.77	0.98	0.73	1.19	1.42	0.61
256	0.8	0.84	0.98	0.89	0.98	1.06	1.1	1.07	0.75	0.81
257	0.72	0.96	0.74	0.78	0.84	0.82	2.55	0.72	1.14	0.94
258	0.91	0.89	0.95	0.97	0.87	0.91	1.02	1.06	1.11	21.18
259	1.06	0.9	0.94	0.91	0.81	1	1.41	0.94	1.15	0.99
260	1.15	0.94	0.83	0.97	0.9	0.8	0.88	1.2	1.56	1.43
261	0.9	0.89	0.88	0.95	0.85	0.77	0.88	0.9	1.04	1.53
262	1.24	0.95	0.81	0.9	0.9	1.29	0.99	0.77	1.42	0.96
263	0.87	0.9	0.85	0.96	0.9	1.04	0.98	0.96	0.81	2.99
264	0.7	0.68	1.08	0.94	0.77	0.9	1.36	0.91	0.84	1.12
265	1.08	0.9	1.14	0.87	0.97	0.83	0.8	0.81	0.98	0.77
266	1.09	0.75	1.05	0.93	1.02	0.98	0.94	1.07	0.92	0.61
267	0.79	0.98	1.34	0.93	0.95	1.04	1.17	0.82	1.04	0.76
268	0.9	0.86	1.35	0.96	0.98	0.66	0.93	0.98	0.84	4.28
269	0.83	0.91	1.03	1.04	1.02	1.05	2.2	1.39	1.04	0.91
270	1.15	0.89	1.09	0.99	1.01	0.85	0.89	0.88	0.8	0.76
271	1.16	0.99	0.99	1.13	1.08	1.13	0.74	0.97	1.25	0.74
272	0.95	1.57	1.34	1.09	1.08	0.74	1.09	0.99	0.84	0.81
273	1.27	1	0.81	0.93	0.96	0.74	0.71	0.96	0.86	2.55
274	1.04	0.84	0.91	0.99	0.97	0.65	1.19	0.89	1.28	1.43
275	0.92	0.86	1.17	1.08	1.07	0.94	0.86	0.93	1.15	1.64
276	0.91	1.14	1.16	1	1.05	1.1	0.94	0.83	0.91	0.72
277	0.93	0.94	1.4	0.94	0.99	1.05	0.87	1.22	1.16	1.69
278	0.96	0.85	0.91	0.97	1.08	0.74	1.15	0.9	0.69	1
279	1.19	1.42	0.94	0.86	0.97	1.45	0.94	0.84	1.28	0.6
280	1.16	0.74	1.04	0.92	0.86	0.94	0.81	0.9	0.71	1.7
281	1.11	0.96	1.03	0.91	0.86	1.38	2.35	0.91	0.9	0.81
282	0.92	0.93	0.8	0.78	0.77	0.99	0.89	0.98	0.8	1.14
283	0.87	0.88		0.98	0.89	0.97	1.85	1.01	1.09	0.76
284	0.97	0.88	0.86	0.9	0.98	0.89	0.92	0.9	0.7	1.25
285	0.89	0.99	1.46	0.88	0.98	1.14	0.75	1.87	0.94	0.85
286	0.9	0.91	1.06	1.08	0.99	0.71	0.99	0.98	1.09	0.71
287	0.95	0.91	1.01	1.04	1.01	2	1.32	0.81	0.89	0.96
288	0.88	0.81	0.94	0.86	0.98	0.82	0.95	1.69	0.75	1.32
289	1.35	0.91	0.95	0.96	0.93	0.8	0.78	1.27	1.11	1.11
290	1.08	1.41	1.19	1.01	1.02	0.85	1.18	0.87	1.08	1.4
291	1.13	1.11	0.72	1	1.02	0.92	1.02	0.83	1.01	0.98
292	0.75	0.74	0.98	0.98	0.98	0.95	0.96	3.46	0.97	0.84
293	0.95	0.87	0.93	1.01	0.98	0.71	1.01	0.84	1.12	0.67
294	0.9	0.97	0.96	0.98	0.98	1.12	0.76	0.92	1.06	1.06
295	1.12	1.13	1.29	1.06	1.01	0.76	0.95	0.92	1.07	1.17
296	1.08	0.84	0.93	0.9	1.17	0.75	1.07	0.79	1.12	2.27
297	1.12	0.72	1.2	1.07	1.04	1	1.75	0.92	1.17	1.05
298	1.13	1.08	1.01	1.02	0.99	1.03	1.41	0.86	0.62	0.8
299	0.71	0.95	1.04	1.01	1.13	1.13	0.94	0.88	1.04	2.23
300	0.9	0.99	1.02	0.98	1.06	0.8	1.02	1.03	0.91	1.08
301	0.95	0.83	0.9	1	0.93	1.09	1.25	0.83	1.14	1.11
302	1	1.06	1.25	0.96	1.09	1.15	0.8	1.34	1.82	0.93
303	0.82	0.89	0.92	1.01	0.88	0.9	0.58	0.78	0.73	1.04
304	0.97	1.09	1.02	1.02	0.96	0.77	0.8	0.82	0.62	0.66
305	0.98	0.92	1.2	1.07	1.03	1.35	1.61	1.02	0.64	0.73
306	0.9	0.83	0.95	0.93	0.91	1.18	1.1	1	0.99	0.87
307	0.43	0.51	0.32	0.22	0.17	0.46	0.93	0.33	0.06	14.15
308	0.98	1.04	0.9	1.07	1.14	1.75	12.28	1.08	1.28	1.01
309	0.99	1.24	0.7	1.07	1.01	1	1.05	2.46	1.18	0.61
310	1.17	1.25	1.3	1.21	1.22	1.02	1.07	1.14	1.61	0.98
311	1.13	1.02	1.01	1.04	1.22	1.49	2.02	0.88	1.13	1.01
312	1.06	1.2	0.9	1.03	1.12	1.14	1.21	0.8	1.38	0.86
313	0.77	0.79	0.9	1.15	1.15	1.19	0.85	1.08	0.84	0.91
314	1.01	0.85	1.1	1.13	1.15	0.87	0.98	1.15	0.58	0.97
315	0.88	0.87	0.88	0.99	0.98	2.7	0.93	1.06	1.13	1.42
316	1.26	1.2	1.12	1.25	1.29	1.3	0.96	1.48	1.14	0.7
317	1.28	1.19	1.31	1.01	1.12	1.39	1.09	1.04	0.62	1.11
318	1	1.27	1.7	1.18	1.23	0.96	0.99	0.93	7.27	1.09
319	0.71	0.4	0.44	0.39	0.37	0.68	0.43	0.48	1.24	1.21
320	1.04	1.17	1.43	1.19	1.08	0.77	1.2	0.87	0.87	1.23
321	1.43	1.85	1.43	1.35	1.66	1.35	0.9	1.01	0.97	0.72
322	1	0.95	0.97	0.93	1.1	1.35	0.94	0.59	1.05	1.1
323	0.89	0.83	1.17	0.95	0.97	0.62	0.89	0.88	0.81	2.5
324	0.91	1.02	1.09	0.9	1	1.08	1.16	0.87	0.86	1.31
325	0.66	0.51	0.67	0.34	0.37	1.24	0.42	0.6	0.69	0.63
326	0.68	0.4	0.65	0.52	0.58	0.82	0.66	3.54	1.08	1.15
327	0.57	0.42	0.53	0.35	0.35	0.9	0.47	0.91	1.19	2.42
328	0.61	0.4	0.41	0.34	0.32	0.86	0.5	0.67	0.77	1.44
329	0.47	0.44	0.51	0.34	0.35	0.75	0.4	0.63	0.94	0.98
330	1.72	2.57	1.5	1.19	1.22	1.17	0.96	2.04	0.79	0.99
331	0.97	0.97	0.74	1.03	0.9	0.69	0.98	1.09	0.85	1.25
332	0.74	0.92	0.76	0.9	0.88	1.12	1.04	1.21	1.2	0.71
333	1.09	0.99	0.95	1	0.98	0.69	0.78	0.58	1.25	1.56
334	0.96	0.86	0.71	0.8	0.97	1.6	0.94	1.29	0.84	0.85
335	0.79	0.73	0.58	0.79	0.82	0.79	0.86	2.85	0.75	1.24
336	0.79	0.66	0.95	0.72	0.78	1.49	0.87	0.93	1.04	2.95
337	0.46	0.3	0.42	0.36	0.32	0.56	0.71	0.46	0.44	1.01
338	0.85	0.92	1.12	1.04	0.96	1.52	1.06	2.31	0.76	0.83
339	1	0.76	0.5	0.41	0.43	0.78	0.51	0.63	1.05	0.79
340	1.14	1.62	1.36	1.3	1.34	1.08	1.1	1.16	0.98	0.78
341	1.47	1.13	1.09	1.06	1.03	1.16	1.06	1.16	0.91	0.9
342	1.06	1.11	0.75	0.95	1.09	1.04	0.86	0.81	1.06	0.9
343	0.29	0.3	0.35	0.26	0.23	0.71	0.18	0.35	0.23	0.39
344	0.64	0.45	0.37	0.28	0.25	0.68	0.39	0.48	1.05	7.51
345	0.52	0.37	0.73	0.33	0.3	0.77	0.61	0.72	0.8	1.07
346	0.43	0.5	0.44	0.3	0.27	0.62	0.52	0.74	0.55	0.71
347	0.54	0.3	0.61	0.41	0.3	0.65	0.37	0.9	0.86	2.52
348	0.54	0.49	0.69	0.41	0.32	0.59	0.47	0.59	1.16	0.73
349	0.86	1.07	1.09	1.1	1.13	0.79	1.03	1.94	1.17	1.07
350	0.52	0.35	0.66	0.29	0.27	0.55	1.38	1.73	0.72	0.71
351	0.48	0.68	0.76	0.34	0.24	1.09	0.42	0.76	0.86	0.92
352	1.11	0.54	0.62	0.6	0.66	1	1.17	1.02	1.01	1.25
353	0.7	0.63	0.63	0.63	0.67	0.74	0.98	0.64	1.02	0.93
354	0.78	1.02	0.57	0.38	0.39	0.73	0.6	0.63	0.54	1.07
355	0.75	0.62	0.85	0.94	1.21	1.23	0.86	1.09	1.49	0.82
356	1.28	1.2	0.74	0.74	0.82	1.33	0.89	1.11	0.84	0.83
357	0.83	0.87	0.67	1.78	1.75	1.98	0.9	1.04	0.92	1.01
358	0.81	0.53	0.8	0.48	0.51	0.79	0.5	21.26	1.1	0.65
359	0.6	0.59	0.72	0.43	0.4	0.84	1.22	0.86	0.72	0.73
360	0.83	0.47	0.59	0.39	0.45	1.1	0.73	1.14	0.61	0.96
361	0.82	0.58	0.7	0.75	0.89	0.72	0.87	0.89	0.95	2.05
362	1.07	0.94	0.97	1.03	0.98	0.76	1.04	1.33	0.89	2.15
363	0.9	1.03	1.13	1.05	0.93	1.19	0.95	0.84	1.08	1.08
364	0.41	0.24	0.4	0.22	0.21	0.43	0.17	0.26	0.08	0.34
365	0.72	1.03	0.63	0.76	0.65	0.76	0.77	0.85	1.34	0.84
366	0.8	0.66	0.83	0.37	0.47	0.68	0.72	5.08	1.12	0.8
367	1.15	1.4	0.98	1.19	1.11	1.81	0.97	1.09	0.98	0.88
368	0.43	0.77	0.68	0.45	0.41	1.08	0.57	0.74	0.63	1.12
369	0.64	0.5	0.8	0.47	0.47	1.56	0.54	0.82	0.75	0.8
370	0.39	0.72	0.24	0.22	0.27	0.37	0.18	0.35	0.09	0.43
371	0.57	0.49	0.59	0.45	0.41	0.96	0.88	0.79	0.73	1.12
372	0.48	0.41	0.46	0.32	0.27	0.92	0.42	0.68	0.56	0.83
373	0.53	0.63	0.49	0.41	0.38	0.78	0.65	1.13	1.07	3.75
374	0.66	0.43	0.41	0.28	0.36	1.27	0.53	0.67	0.64	0.77
375	0.63	0.57	0.83	0.76	0.71	1.16	1.11	0.83	1.16	1.02
376	1.06	1.14	0.95	1.06	1.07	0.95	1.1	0.79	0.99	1.39
377	0.8	0.39	0.53	0.33	0.35	1.25	0.52	2.05	0.86	1.34
378	0.56	0.52	0.49	0.33	0.35	0.98	0.63	0.68	1.11	0.91
379	1.03	1.16	1.08	0.92	1.03	1.1	0.94	0.93	1.04	1.2
380	1.11	1.25	1.06	0.89	0.85	0.77	0.87	1.06	0.91	1.68
381	0.85	1.15	1.03	1.1	1.02	1.81	1.07	0.95	0.98	0.72
382	0.25	0.47	0.37	0.18	0.28	1.01	0.16	0.2	0.04	0.78
383	1.13	0.74	1	0.97	0.92	1.25	0.91	0.84	1.15	0.84
384	1.07	1.32	1.1	0.98	0.97	0.92	0.97	0.75	0.84	0.64
385	1.08	1.01	1.25	1.14	1.01	0.84	2.96	1.15	0.73	1.89
386	0.88	1.06	0.99	1.04	1	0.88	0.87	1.01	1.06	0.99
387	1.09	1.02	1.02	1.13	1.03	1.25	1.13	0.96	1.02	2.79
388	0.94	1.27	0.91	1.25	1.25	1.52	1.08	0.88	0.9	1.66
389	1.15	1.21	1.36	1.32	1.41	1.23	1	0.96	0.91	0.62
390	0.98	1.13	1.25	1.33	1.5	1.49	0.96	0.75	0.93	0.46
391	1.1	1.43	0.88	1.62	1.65	1.21	1.31	1	0.69	0.89
392	0.72	0.94	1.15	1.21	1.49	1.2	7.33	0.86	1.02	0.93
393	0.91	1.13	1.28	1.18	1.24	0.9	0.83	1.13	0.99	0.49
394	0.81	0.92	0.71	0.95	1.01	0.7	0.88	0.72	1.03	1.21
395	1.07	1.06	0.77	0.96	0.96	0.98	0.89	0.94	0.62	0.72
396	0.95	0.95	0.85	0.97	1.15	0.92	1.13	0.9	0.84	1.15
397	0.83	0.68	0.99	1.04	1.12	1.24	0.94	0.96	0.97	1.37
398	0.53	0.8	0.85	0.86	1	0.88	0.95	0.81	1.2	1.24
399	0.68	0.51	1.07	0.69	0.75	0.72	0.86	0.94	1.48	1.02
400	0.5	0.39	0.7	0.48	0.47	0.68	0.72	0.81	0.63	26.51
401	1.01	0.86	0.63	0.86	0.83	0.82	4.07	1.05	0.74	0.8
402	0.67	0.72	0.74	1.14	1.2	0.93	0.91	0.68	1.2	4.8
403	0.76	0.9	1.17	1.01	1.03	0.79	0.98	1.06	1.02	0.66
404	0.88	0.85	1.17	0.97	0.98	1.45	0.79	0.98	0.69	4.57
405	1.08	1.12	0.89	1.05	1.06	1.16	1.07	0.87	1.21	2.42
406	1.26	1.01	0.94	1.07	1.03	0.78	1.4	0.84	0.98	0.92
407	0.53	0.67	0.92	0.68	0.6	1.35	1.69	1.41	0.63	0.87
408	0.79	0.87	1.08	1.06	1.02	1.14	0.93	1.35	0.86	0.54
409	0.81	0.74	0.75	0.99	1.11	2	2.83	0.77	0.94	0.81
410	1.15	1.12	0.93	0.92	0.87	0.88	0.68	0.88	0.57	0.68
411	0.8	0.77	0.86	1.04	1.15	1.02	1.72	0.99	0.75	0.99
412	0.92	0.92	1.17	1.06	1.09	0.95	1.01	1.13	1.87	0.96
413	0.82	1.04	1.18	1.01	0.97	0.82	1.05	1.1	1.32	19.2
414	1.19	1.13	1	0.86	1.04	1.13	1.12	4.34	1.09	0.62
415	0.98	0.89	1.05	1.02	1.01	1.2	0.77	0.97	0.99	1.06
416	0.37	0.31	0.29	0.21	0.26	0.38	0.9	0.38	0.16	0.26
417	1.06	1.13	0.87	0.98	1.11	1.44	0.68	0.96	0.69	0.96
418	0.96	1.29	0.99	1.17	1.34	1.27	1.12	0.82	0.7	0.98
419	1.05	1.33	1.43	1.11	1.06	1.51	1.05	0.94	1.15	0.91
420	0.9	1.17	0.99	1.08	1.12	1.14	0.94	1.1	1.14	2.29
421	1.11	1.47	1.51	1	1	0.93	0.97	0.99	1.22	0.91
422	0.9	0.88	0.91	0.89	1.09	0.82	0.84	0.83	0.9	0.81
423	1.03	1.1	1.14	1.03	1.08	0.85	0.97	1.34	1.05	0.86
424	0.47	0.6	0.38	0.24	0.2	1.17	0.21	0.3	0.15	0.85
425	1.2	1.27	1.31	1.08	1.26	1.02	1.13	0.86	0.7	1.99
426	1.81	1.88	2.02	1.09	1.14	1.38	1.29	1.12	1.35	0.9
427	1	1.38	1.2	1.03	1.11	0.69	0.92	0.82	1.4	0.6
428	1.66	1.51	1.65	1.24	1.17	0.95	1.18	1.13	1.07	0.77
429	0.86	1	0.82	0.97	0.99	1.37	0.94	0.75	0.66	0.72
430	1.32	1.76	1.41	1.1	1.1	1.05	1.08	0.97	1.05	0.92
431	1.13	1.36	1.3	1.28	1.17	1.03	1.14	0.98	1.27	0.91
432	0.88	1.06	0.84	0.95	1.08	0.73	1.09	3.69	1.32	0.79
433	0.43	0.66	0.57	0.51	0.48	0.75	0.62	0.88	0.94	1
434	0.51	0.46	0.81	1.51	1.95	2.4	1.75	0.75	1.19	0.63
435	0.39	0.5	0.49	0.62	0.63	1.19	0.53	0.75	0.55	0.51
436	0.64	0.65	0.72	0.84	0.89	0.88	0.56	1.32	1.24	1.51
437	0.49	0.57	0.75	0.65	0.76	0.75	0.8	1.21	0.56	1.18
438	0.43	0.46	0.64	0.58	0.74	0.86	0.54	0.64	0.96	1.15
439	0.69	0.81	0.59	0.94	0.97	0.93	0.96	0.87	1.02	0.91
440	0.87	1.04	1.02	1.01	0.97	1.28	0.91	1.06	0.76	1.03
441	0.75	0.61	0.49	0.97	1.11	0.92	0.84	1.21	1.27	1.25
442	1.05	0.74	1.11	0.9	0.91	0.61	0.81	1.21	0.74	1.08
443	1.04	0.78	1.03	1.01	1.03	1.34	1.52	2.03	1.05	0.96
444	0.73	0.58	0.67	0.68	0.61	0.78	1.72	0.78	0.7	0.61
445	0.3	0.52	0.35	0.22	0.24	0.2	0.29	0.33	0.07	1.36
446	1.11	0.78	0.67	0.87	0.83	1.3	1.53	0.88	0.46	0.69
447	0.83	0.99	0.77	0.76	0.73	1.03	0.99	0.85	0.94	2.24
448	1	1.24	0.91	0.95	1.12	1.01	1.21	1.39	0.84	3.42
449	0.74	0.85	0.76	0.88	0.92	1.01	1.55	0.97	1.02	0.8
450	1.09	0.76	1.19	0.81	0.96	0.87	0.87	0.91	1.04	0.74
451	1.22	1.05	0.7	0.9	0.99	1	1	1.35	1.07	0.88
452	0.93	0.99	0.96	1.26	1.42	1.03	1.22	1	2.6	0.75
453	1.07	0.93	0.93	0.93	0.94	2.54	0.98	0.97	1.18	1.78
454	0.27	0.37	0.69	0.26	0.26	0.33	0.24	0.31	0.08	0.43
455	1.43	1.17	1.09	1.12	1.07	0.79	1.01	1.03	1.27	0.91
456	0.3	0.3	0.33	0.21	0.21	0.73	0.47	0.29	0.15	0.4
457	0.82	1.08	1.26	1.08	0.96	1.1	1.03	1.02	0.8	1.27
458	0.9	1.01	1.09	0.84	1.02	0.69	0.97	2.24	0.97	0.93
459			1.12	0.95	0.98	0.96	0.91	1.04	0.77	1.11
460	0.55	0.56	0.58	1	1	0.86	0.59	0.83	1.04	2.98
461	0.79	0.77	0.83	2.09	2.47	4.88	0.98	0.97	1.11	0.99
462	1.08	0.93	0.76	2.19	2.72	3.81	0.96	0.71	0.87	1.07
463	1.67	1.41	1.39	2.46	3.04	5.97	0.98	1.24	1.34	0.92
464	0.73	1.11	1.05	2.03	2.3	2.59	0.92	1.98	1.35	1
465	0.62	0.72	0.81	0.48	0.57	1.32	0.6	0.79	1.43	0.89
466	0.73	0.52	0.6	0.51	0.51	1.05	0.66	0.82	1.03	2.05
467	1	0.76	0.92	1.09	1.09	1.78	1.26	0.8	0.78	1.32
468	0.74	0.71	0.75	0.47	0.52	1.16	0.56	1.01	0.5	1.17
469	0.62	0.68	0.8	0.56	0.58	1.21	1.15	0.97	0.77	1.3
470	0.96	0.88	0.76	0.95	0.94	0.94	1.35	0.74	0.88	0.68
471	0.59	0.49	0.49	0.34	0.33	0.64	1.55	0.59	0.88	0.93
472	0.8	0.51	0.55	0.36	0.34	0.8	0.47	0.63	0.87	0.77
473	0.85	0.88	0.71	0.45	0.42	1.03	0.42	0.71	0.71	0.85
474	0.61	0.63	0.59	0.36	0.37	0.85	0.56	1.22	0.67	2.03
475	0.88	1.18	0.85	1.06	1.05	0.91	0.89	1	1.4	1.56
476	1.19	1.3	0.96	1.18	1.11	0.91	1.28	0.94	1.31	0.98
477	1.14	0.96	0.88	1.1	1.18	1.15	1.37	1.2	1.28	0.75
478	1.04	1.05	1.24	0.98	1.13	0.72	1.17	2.96	1.12	6.59
479	0.89	1.19	0.92	0.91	0.81	0.86	1.25	0.96	0.89	1.37
480	0.81	0.76	1.02	1.09	0.94	0.81	1.06	1.08	0.98	0.99
481	1.01	1.06	0.9	0.93	1.03	1.54	1.17	0.93	1.11	3.64
482	0.9	0.81	0.77	0.98	0.93	0.75	0.77	1.05	1.12	3.97
483	1.07	0.91	1.34	1.1	1.04	0.86	1.04	1.15	1.32	0.79
484	1.07	0.9	1	0.98	1.01	1.19	1.03	1.12	0.91	1.01
485	0.91	1.08	1	1.14	0.97	0.89	1.14	0.94	0.81	1.32
486	1.14	1.33	1.08	1.03	1.02	1.09	0.83	1	1.13	0.95
487	0.8	1.16	0.85	0.68	0.73	1.4	0.86	1.26	1.17	0.66
488	1.5	2.26	0.88	0.89	0.88	1.64	0.82	1.12	0.56	0.88
489	0.66	0.61	0.78	0.69	0.75	1.14	0.85	2.1	1.48	1.01
490	0.2	0.29	0.31	0.21	0.16	0.88	0.1	0.25	0.13	0.45
491	0.92	0.41	0.6	0.59	0.57	0.91	0.81	1.12	0.77	0.83
492	0.5	0.38	0.26	0.23	0.2	0.82	0.23	0.59	0.05	0.47
493	0.91	0.87	1.13	1.04	0.98	1	2.27	0.95	1.19	1.04
494	1.17	1.14	1.11	1.04	1.04	0.99	0.9	0.85	1.55	1.86
495	1.15	1.14	1	1.11	1.02	0.86	0.97	1.05	0.87	1
496	0.52	0.5	0.33	0.3	0.31	1.12	0.47	0.57	0.93	0.83
497	0.3	0.37	0.35	0.22	0.24	0.74	0.23	0.91	0.28	0.57
498	0.41	0.37	0.52	0.3	0.28	0.8	0.36	1.2	1.01	0.71
499	0.51	0.25	0.51	0.27	0.31	0.92	0.57	0.6	0.87	0.92
500	0.44	0.35	0.46	0.24	0.28	0.7	0.39	0.69	0.99	0.87
501	0.77	0.36	0.45	0.34	0.26	0.82	0.49	0.58	1.04	4
502	0.34	0.53	0.68	0.32	0.28	0.66	0.27	0.69	0.51	1.3
503	0.69	0.54	0.41	0.32	0.27	0.79	20.46	0.71	0.66	11.2
504	1.05	1.2	1.13	1.04	1.08	0.78	0.97	1	0.81	2.85
505	1.07	1.46	1.41	1.31	1.2	1.17	1.02	1.04	0.76	0.84
506	1.27	1.14	1.24	1.05	1.18	0.98	2.61	0.96	1.99	0.86
507	2.29	2.92	2.16	1.02	0.97	0.95	1.36	0.89	1.16	9.57
508	1.66	2.3	1.74	1.19	1.1	1.03	1.49	1.16	1.9	0.99
509	1.35	1.47	1.46	0.86	0.83	1.05	1.27	0.99	0.68	0.73
510	1.07	1.05	1.11	1.01	1.04	1.35	0.72	1.02	1.43	1.6
511	4.86	5.09	4.7	1.47	1.41	2.06	1.64	1.79	2.69	3.93
512	3.07	3.38	2.66	1.01	0.97	1.34	1.55	1.3	1.08	1.31
513	2.73	3.42	2.98	0.84	0.88	1.12	1.49	1.19	1.33	0.88
514	1.66	1.89	1.67	1.39	1.23	1.31	1.41	1.33	0.83	0.91
515	0.39	0.42	0.25	0.25	0.18	0.47	0.17	1.16	0.08	0.78
516	1.28	1.47	1.35	1.08	1.02	1.08	1.33	1.08	0.92	0.99
517	1.09	0.91	1.09	0.94	1	1.55	2.92	1.29	0.98	1.04
518	1.47	1.09	1.34	1.14	1.04	1.36	1.17	1.15	1.34	1.03
519	1.45	1.76	1.36	1.03	1.09	1.4	0.92	0.75	1.54	0.82
520	1.54	1.57	1.07	1.25	1.34	1.18	1.5	1.22	1.52	1.08
521	1.26	1.06	0.6	0.93	0.97	0.86	0.98	1.07	1.18	1.14
522	1.09	0.83	1.1	1.05	0.91	1.03	1.29	1.11	1	1.09
523	1.33	1.68	1.41	1.19	1.18	2.65	0.9	2.42	1.11	0.97
524	1.26	1.13	1.38	1.3	1.28	1.3	1.22	2.78	2.33	1.15
525	1.11	1.76	1.55	1.01	1.03	0.73	0.93	1.79	1.5	1.52
526	0.54	0.94	0.79	0.35	0.38	0.71	0.46	0.64	0.43	0.64
527	0.74	0.93	1.72	0.71	0.64	0.68	0.95	1.96	1.05	1.1
528	0.49	0.6	0.68	0.32	0.37	1.02	0.45	0.58	0.82	0.65
529	5.38	6.79	6.25	1.67	1.75	1.39	1.57	1.25	2.28	1.22
530	4.61	5.69	4.75	1.43	1.55	1.52	1.39	1.47	1.37	1.44
531	4.79	6.18	5.27	1.46	1.53	1.71	1.88	1.31	1.51	0.85
532	4.62	5.39	5.05	1.96	2.26	2.47	1.18	1.16	1.28	0.99
533	5.36	5.52	4.99	2.09	2.5	2.7	1.32	1.36	1.23	0.61
534	4.63	11.06	6.09	1.96	2.52	2.83	1.12	0.95	1.08	1.15
535	0.49	0.49	0.48	0.29	0.28	1.12	0.39	0.68	0.97	0.82
536	1.27	1.3	1.26	0.8	0.96	1.47	0.69	0.76	0.59	1.35
537	0.44	0.49	0.47	0.33	0.41	0.94	0.47	0.64	0.65	0.5
538	6.21	7.41	6.75	2.28	2.45	2.12	1.09	1.4	1.25	0.99
539	4.47	6.1	4.35	1.68	1.83	1.86	1.78	0.91	0.71	0.53
540	4.36	6.28	4.39	1.79	1.89	1.71	1.19	1.11	0.82	1.61
541	0.42	0.4	0.33	0.32	0.24	0.63	0.67	0.31	0.32	0.42
542	0.97	0.75	0.93	0.93	0.93	0.86	1.16	1.04	0.82	1.35
543	0.86	0.68	0.79	0.81	0.79	0.81	0.93	1.04	1.5	2.22
544	1	0.63	1.02	0.94	0.93	1.47	1.21	2.34	1.53	0.72
545	1.07	0.9	0.96	0.96	0.89	1.54	0.95	1.51	0.94	1.48
546	0.83	0.71	0.73	0.92	0.98	0.82	0.99	1.17	0.78	1.06
547	1.29	0.91	0.85	1.01	1.06	2.05	0.96	0.89	2.93	0.98
548	0.9	0.69	0.91	0.85	0.81	0.81	1.54	0.94	0.9	0.84
549	0.81	1.02	1.38	0.88	0.9	0.72	0.88	1.22	0.97	0.9
550	1.05	1.2	1.07	1.06	0.96	1.95	1.2	1.13	0.87	4.59
551	1.01	1.11	1.26	1.1	1.14	0.72	1.26	0.97	1.64	1.05
552	0.93	0.93	0.85	0.85	0.89	0.83	0.85	0.89	1.3	0.97
553	1.61	1.41	1.61	1.12	1.16	1.03	0.99	0.93	1.01	0.75
554	2.39	0.81	2	0.99	0.9	0.93	0.88	1.04	1.21	1.23
555	1.08	1.34	1.6	1.13	1.2	1.19	0.87	1.81	0.97	1.24
556	1.06	1.56	1.29	1.1	1.1	1.26	0.91	0.99	1.3	0.75
557	1.06	1.05	1.09	0.92	0.91	1.26	0.8	1.09	1.29	0.76
558	1.47	1.12	1.25	1.06	1.11	1.74	0.98	1.21	1.41	0.76
559	1.98	2.19	2.06	1.25	1.14	1.92	1.26	1.01	0.96	1.8
560	1.38	1.6	1.77	1.11	1	1.49	1.31	1.7	1.63	2.07
561	0.65	0.77	0.86	0.88	0.95	1.01	0.88	0.93	0.75	1.01
562	1.2	1.39	1.23	1.3	1.04	0.95	1.17	1.86	1.44	1.77
563	0.79	0.74	0.98	0.71	0.69	1.07	0.94	0.89	1.41	1.11
564	0.69	0.89	0.91	0.89	0.98	0.93	0.79	1.55	1	0.96
565	1.16	1.05	0.94	1.04	1.17	0.94	1.43	1.46	1.08	2.1
566	0.86	1.09	0.94	0.92	0.95	0.66	0.82	0.73	1.33	0.64
567	0.83	1.07	0.87	1.04	1.2	0.82	1.14	0.95	0.91	0.8
568	1.6	2.2	1.66	1.34	1.3	1.48	1.01	0.93	1.15	1.05
569	0.78	0.62	0.66	0.57	0.6	1.21	1.13	1.93	0.78	0.8
570	1.82	2.18	1.77	1.34	1.39	1.18	1.2	1.14	1.13	2.41
571	1.48	0.96	1.34	1.1	1.4	0.88	1.05	1.16	1.67	1.24
572	1.94	2.07	1.33	1.39	1.44	1.59	0.98	1.32	1.44	1.44
573	1.63	1.71	1.41	1.11	1.28	0.83	2.13	1.23	1	3.34
574	1.11	1.03	1.04	1.09	1.04	1.31	1.03	1.04	1.13	0.66
575	1.11	0.91	0.8	0.91	1.02	1.02	1.13	0.88	0.89	0.75
576	1.19	0.98	1.05	0.9	0.94	1.13	0.97	0.9	0.75	10.68
577	0.36	0.33	0.45	0.19	0.25	0.58	0.22	0.32	0.77	0.52
578	0.79	0.88	0.85	0.81	0.82	0.92	1.13	1.13	1.09	1.16
579	0.84	0.89	0.84	0.95	0.96	1.52	1	1.06	1.48	4.29
580	0.93	0.87	0.62	0.79	0.8	0.75	0.87	0.7	0.67	1.14
581	0.9	1.04	0.93	0.83	0.8	0.85	0.74	0.9	0.86	1.84
582	0.91	1	1.04	1.05	1.04	1.99	1.16	1.22	7.13	1.17
583	1.23	0.96	0.84	0.92	0.99	1.37	0.98	1.04	0.73	3.76
584	0.67	0.59	0.71	0.64	0.69	1.85	1.75	0.88	0.91	0.89
585	0.9	0.48	0.94	0.73	0.63	0.72	0.82	0.88	1.02	1.1
586	1.45	0.99	0.66	0.87	0.95	1.44	0.88	1.02	0.64	0.85
587	1.2	0.98	1.33	1.02	1.03	0.71	1.17	1.29	0.69	0.84
588	0.65	0.53	0.75	0.72	0.74	1.05	1.27	9.83	0.79	1.24
589	0.57	0.68	0.45	0.4	0.41	0.68	0.52	0.92	0.93	1.22
590	0.92	1.13	0.97	0.58	0.66	0.71	0.8	0.7	0.87	1.46
591	0.97	1.38	1.3	0.75	0.83	0.98	0.8	1.55	1.01	1.1
592	1.11	1.14	1.26	1	1.09	1.67	0.77	0.98	0.84	7.69
593	1.03	1.05	1.1	1.07	1.04	1.4	0.78	0.92	0.79	0.74
594	1.15	1.22	1.15	1.1	0.94	0.76	0.84	1.07	1.35	1.23
595	0.32	0.32	0.32	0.21	0.2	0.77	0.26	1.48	0.1	0.24
596	1.65	0.98	0.88	0.88	0.9	1.18	1.47	1.38	1.32	0.78
597	0.73	0.66	0.89	0.75	0.74	0.98	1.61	1.1	1.47	1.04
598	0.71	0.93	1.23	0.92	1.01	1.01	1.29	1.22	1.25	0.88
599	1.06	1	1.25	0.86	0.95	1.17	1.18	1.3	1.1	1.16
600	0.68	0.86	0.95	0.79	0.85	1.44	1.22	1.01	1.11	1.3
601	1.34	1.65	1.39	1.45	1.44	0.97	3.02	4.66	1.34	1.66
602	1.26	0.85	1.13	1	1	1.5	1.25	0.99	1.1	0.88
603	1.07	1.1	1.05	1.03	0.93	1.12	1.3	1.2	0.76	9.21
604	1.86	2.14	1.96	1.14	1.29	1.79	1.65	1.61	1.71	0.81
605	1.44	1.92	1.63	1.31	1.41	1.67	0.95	1.24	1.06	0.91
606	0.76	1.11	1.06	0.67	0.65	1.05	1.14	1.08	1.3	1.21
607	0.97	0.46	0.66	0.45	0.43	1.22	0.52	0.77	1.13	0.92
608	2.22	2.74	2.06	1	1.01	1.82	1.22	1.38	0.86	1.57
609	2.64	3.15	2.24	1.57	1.56	1.69	1.23	0.83	1.07	15.52
610	1.1	1.14	1.01	0.43	0.44	1.49	3.77	0.86	0.91	1.16
611	1.02	1.03	1.04	1.1	1.07	1.32	1.19	1.28	0.98	0.6
612	1.26	0.9	0.98	0.56	0.55	1.82	0.97	0.88	1.31	0.99
613	0.89	0.92	1.12	1.07	1.17	1.38	1.64	1.06	1.22	1.01
614	0.66	0.52	0.64	0.44	0.38	1.05	2.06	0.74	0.85	1.14
615	3.96	4.28	3.88	1.57	1.58	1.36	2.35	1.78	2.16	1.9
616	0.92	1.12	1.06	0.67	0.65	0.81	1.03	1.56	1.29	1.04
617	1.11	1.06	1.65	0.85	0.8	1.96	0.68	0.91	1.28	0.73
618	0.96	1.35	1.29	0.86	0.95	0.89	6.42	0.83	0.92	1.01
619	1.81	1.28	0.93	0.98	0.99	1.09	1.06	3.95	0.94	0.97
620	1.03	1.25	1.05	0.93	0.98	0.72	0.97	1.18	0.58	0.99
621	1.48	1.63	1.23	1.33	1.25	0.92	1.23	11.71	1.24	0.79
622	0.7	0.28	0.36	0.37	0.29	1.1	0.45	0.62	0.37	1.25
623	4.46	7.47	4.63	1.02	1.05	2.7	1.09	1.05	1.2	0.77
624	0.87	0.91	0.88	0.71	0.72	0.76	2.29	0.76	1.01	1.19
625	69.6	66.31	61.84	4.83	7.02	144.79	2.38	1.02	0.89	2.06
626	6.38	15.33	7.46	1.37	1.51	1.58	0.83	1.15	0.76	1.43
627	64.35	69.03	56.95	4.86	7.13	91.18	1.13	1.04	0.96
628	1.12	1.08	0.83	0.87	0.93	1.14	0.94	1.03	1.59	1.05
629	1.13	0.92	1.11	1.06	1.17	0.97	0.93	1.93	1.29	1.34
630	1.11	0.95	0.88	0.82	0.73	1.05	0.78	0.91	1.15	1.02
631	5.07	6.04	5.28	2	2.6	3.21	2.16	1.9	12.13	6.57
632	56.27	54.44	51.26	3.35	4.25	18.52	9.68	5.05	30.86	31.76
633	36.34	25.66	38.27	2.79	4.1	69.84	837.73	997.37	1251.99	2146.32
634	6.78	8.64	6.22	2.13	2.32	2.95	1.5	1.05	1.91	2.17
635	8.37	10.52	6.48	1.96	2.49	3.29	8.94	9	16.94	44.31
636	1.14	1	1.47	1.68	1.82	1.74	2.83	1.32	1.56	1.47
637	42.08	28.24	43.66	3.1	3.57	120.26	444.04	583.38	1211.56	918.05
638	1.08	1.27	0.89	1.03	1.06	0.97	1.03	1.42	1.35	1.6
639	46.13	29.95	50.22	2.79	3.87	136.93	298.71	354.91	632.48	942.22
640	1.44	1.68	1.43	1.3	1.23	1.75	0.96	1.25	0.89	1.11
641	0.9	1.1	1.2	1.15	1.1	1.34	0.98	0.8	1.64	1.15
642	0.83	1.44	1.04	0.92	1.1	0.88	1.13	1.04	0.95	0.98
643	2.24	3.49	2.18	1.28	1.44	1.55	1.1	1.27	1.09	1.21
644	2.98	4.14	3.2	1.82	1.84	1.8	1.21	1.29	0.96	1.17
645	0.46	0.78	0.68	0.4	0.39	1.14	0.66	1.75	6.72	3.31
646	1.27	1.38	1.27	1.08	0.93	0.79	1.2	0.9	0.59	1.55
647	1.36	0.99	1.04	0.98	0.92	1.02	0.84	0.81	0.61	1.12
648	1.05	1.38	1.14	1.13	1.05	1.3	0.96	1	1.4	0.64
649	1.55	1.98	1.78	1.15	1.12	0.9	0.9	1.06	0.97	1.04
650	0.96	0.75	0.87	0.82	0.94	1.1	0.99	0.85	0.98	1.06
651	2.44	1.89	2.41	1.22	1.33	2.99	1.14	1.09	1.07	0.91
652	1.74	1.91	1.72	1.12	1.13	0.78	0.98	0.91	0.95	0.8
653	0.53	0.58	0.54	0.38	0.32	0.82	0.91	0.91	0.66	1.77
654	2.02	2.36	1.66	1.23	1.37	1.29	1.09	1.24	1.05	0.58
655	1.01	1.45	1.3	0.94	0.97	1.35	1.22	1	1.35	0.79
656	1.19	0.87	0.86	0.85	0.9	1.15	0.86	0.8	0.94	0.78
657	0.77	1.01	0.96	0.91	0.87	0.68	1.01	0.91	0.99	1.27
658	1.06	0.7	0.95	0.81	0.77	0.98	0.93	1.7	0.95	0.83
659	0.97	0.52	0.58	0.6	0.59	0.73	0.86	0.84	1.21	2.09
660	0.8	0.51	0.79	0.8	0.85	0.77	0.97	0.93	0.81	1.03
661	0.7	0.51	0.75	0.4	0.35	0.59	2.33	6.65	0.71	1.13
662	0.74	0.58	0.68	0.55	0.5	0.81	0.67	0.72	1.16	1
663	0.99	0.82	0.88	0.86	0.89	0.93	1.19	0.84	0.92	0.91
664	0.95	0.91	0.93	0.81	0.89	1.06	0.61	1.75	0.95	0.99
665	0.79	0.73	0.83	0.9	0.84	0.62	0.94	0.92	0.93	0.82
666	0.99	1.05	0.83	0.85	0.96	1.13	1	0.91	1.13	0.77
667	0.61	0.6	0.74	0.87	0.9	0.48	0.74	0.9	0.87	0.67
668	1.33	0.94	0.87	0.86	0.87	0.91	0.82	0.94	0.78	1.09
669	0.67	0.51	0.57	0.35	0.35	1.12	0.54	0.58	0.59	0.98
670	0.53	0.64	1.02	0.54	0.53	0.82	1.24	0.87	1.3	0.82
671	0.91	0.78	0.81	0.92	0.88	0.93	2.27	0.94	0.71	0.98
672	1.32	1.24	1.46	0.84	0.89	0.82	0.93	0.78	0.99	0.89
673	0.92	0.74	1.16	1.07	1.03	0.84	1.06	0.7	8.79	0.73
674	0.96	0.93	1.09	0.87	0.9	0.99	0.92	0.79	0.36	0.73
675	0.85	0.91	0.83	1.04	0.95	1.27	1.05	0.89	0.42	0.54
676	0.91	0.97	1.4	1.11	1.08	1.28	1	1.09	1.27	0.99
677	1.12	1.13	1.21	0.78	0.74	1.02	1.21	2.58	1.81	2.52
678	0.54	0.93	0.97	0.61	0.6	0.91	1.02	0.82	0.87	1.37
679	0.83	0.71	1.18	0.65	0.58	0.83	3.62	1.23	0.66	1.11
680	0.51	0.53	0.56	0.59	0.59	1	0.74	0.86	0.66	0.98
681	0.86	1.02	1.01	0.98	1.01	1.08	1.1	0.9	0.96	0.91
682	0.91	0.4	0.61	0.26	0.22	0.23	0.16	0.54	0.11	0.36
683	1	1.27	0.95	0.98	1.13	0.96	2.38	0.7	0.92	1.34
684	0.45	0.53	0.67	0.43	0.45	0.69	0.7	0.53	0.81	2.54
685	1.09	1	1.13	0.88	0.89	1.21	0.95	1.12	24.05	1.14
686	0.81	0.79	0.88	0.83	0.76	0.75	1.13	1.66	0.77	1.29
687	0.79	0.97	0.93	0.89	0.87	0.77	0.98	1.09	0.68	0.89
688	1.32	1.12	0.89	0.8	0.75	1.07	1.07	0.9	1.02	1.35
689	0.76	0.76	1.16	0.84	0.8	0.89	0.96	0.75	0.34	3.36
690	0.9	1.21	0.77	0.83	0.81	0.98	0.95	1.15	1.48	5.48
691	1.16	0.87	1.16	0.94	1.03	1.18	1.12	1.55	0.84	0.83
692	1.51	0.89	1.03	1.03	1.12	1	1	0.83	1.08	1.2
693	0.76	0.84	1.36	1	0.97	1.47	0.95	0.84	0.84	0.73
694	1.07	0.87	1.1	1	1	1.14	0.97	1.35	0.76	0.93
695	0.33	0.35	0.49	0.25	0.23	0.56	0.2	2.04	0.13	0.39
696	0.92	0.74	0.48	0.92	0.95	0.87	0.99	1.66	0.99	1.01
697	1.07	0.94	0.95	1.12	1.14	1.57	1.08	1.17	1.06	1.91
698	0.94	0.85	0.75	0.84	0.9	0.85	3.06	0.95	1.12	1.35
699	1.37	1.18	1.13	1.04	1.03	1.3	1.12	1.08	0.73	1.55
700	1	1.14	1.2	1.09	0.97	0.92	0.91	1.26	1.07	0.89
701	1.32	1.08	0.95	0.96	1.05	1.41	1.12	1.02	0.87	0.55
702	1.01	1.23	0.95	0.89	1.21	0.66	1.31	0.91	1.11	0.57
703	1.04	1.26	1.2	1	1.05	1.06	0.89	0.91	1.21	4.34
704	1.2	0.93	1.19	0.91	0.92	0.89	0.87	1	1.05	0.72
705	0.81	1.06	0.83	1.01	1.01	0.99	0.88	1.43	1.56	1.13
706	1.32	0.99	0.88	0.98	1.06	1.21	1.03	1.07	1	1.11
707	0.78	0.81	1.18	0.86	1.12	0.81	0.86	1.04	0.97	0.82
708	0.87	0.94	0.87	0.99	0.99	0.88	3.97	0.89	1.15	1.12
709	0.75	1.09	1.27	0.97	0.95	0.74	5.08	3.14	3.81	4.1
710	0.99	0.86	0.85	1.03	0.91	1.16	0.99	1.23	1.52	0.8
711	0.97	0.98	1.27	1.05	1.17	1.02	0.86	0.82	1.53	1.02
712	0.95	1.06	0.92	1.3	1.27	1.34	1.11	0.89	1.26	1.03
713	0.75	0.87	0.83	0.8	0.94	0.81	1.1	0.69	0.64	0.86
714	0.91	0.93	0.82	1	1.08	1.84	0.82	0.91	1.26	0.9
715	1.04	1.35	1.03	1.2	1.13	0.87	0.9	1.22	0.89	0.5
716	0.68	0.58	1.19	1.03	1.04	0.88	1.05	0.82	0.89	0.79
717	0.94	1.37	1.3	1.2	1.24	1.14	0.87	0.98	1.37	2.02
718	0.87	0.76	0.86	1.02	0.94	0.66	1.47	0.68	0.81	0.8
719	0.7	0.83	1.17	0.94	0.96	1	1.04	1.04	1.05	0.59
720	0.78	0.94	1.43	1	1	0.86	1.02	0.86	0.56	0.92
721	0.85	1.08	0.87	0.85	0.91	0.76	0.91	0.86	1.25	1.09
722	1.08	0.97	1.01	0.84	0.66	0.73	1	1.15	0.93	1.22
723	0.86	1.06	0.99	0.78	0.81	0.65	0.82	0.96	0.99	0.98
724	1.55	1.54	0.99	0.8	0.64	0.91	1.3	1.37	0.9	1.21
725	1.49	0.61	0.56	0.91	0.6	0.98	0.96	1.86	1.05	1.08
726	0.83	1.36	0.79	0.71	0.49	0.79	0.89	0.96	0.93	0.95
727	0.91	1.73	0.84	0.98	0.61	1.11	2.35	1	1.03	1.04
728	0.63	1.05	1.12	0.97	1.22	2.35	0.92	1.02	1.12	1.37
729	1.18	1.27	1.18	0.93	0.95	0.9	1.01	0.89	1.02	0.68
730	0.77	0.99	1.1	0.75	0.72	1.15	1.14	0.97	1.11	1.17
731	1.02	0.7	1.27	1.13	1.44	0.89	0.91	1.21	1	1.12
732	1.12	1.11	0.88	0.82	0.79	1.07	0.95	0.94	0.61	1.11
733	0.41	0.22	0.24	0.18	0.23	0.21	0.1	0.24	0.12	0.29
734	1.04	0.53	0.84	0.79	0.7	0.77	0.7	0.9	1	1.05
735	0.57	0.69	0.57	0.71	0.66	0.81	0.74	0.86	0.86	0.73
736	1.22	1.27	0.89	1.17	1.6	1.12	104.78	1.31	0.93	2.2
737	1.01	1.1	1.2	0.98	1.27	0.94	1.03	0.93	1.16	0.92
738	0.8	1.03	0.88	0.83	0.98	1.17	0.74	0.81	0.99	0.98
739	1.15	0.67	1.34	0.83	0.76	1.52	0.76	0.9	0.91	0.97
740	0.87	1.21	1.15	1.06	0.87	0.99	1.1	1.01	1.25	0.73
741	0.48	0.89	0.66	0.37	0.33	1.53	0.55	0.71	1.13	0.99
742	0.8	1.09	1.02	1.09	1.22	1.42	0.97	1.04	1.18	1.02
743	1.12	0.76	0.99	0.84	0.68	0.64	1.04	0.94	0.71	0.99
744	0.91	0.65	0.81	0.8	0.8	1.54	2.13	1.05	1.18	1.02
745	0.33	0.52	0.12	0.2	0.19	0.14	0.17	0.31	0.08	0.33
746	0.75	0.89	0.87	1.1	0.96	0.84	0.95	0.95	0.96	0.74
747	0.41	0.27	0.38	0.22	0.12	0.13	0.12	0.36	0.16	55.63
748	2.18	2.12	2.47	1.77	1.88	1.1	1.44	1.18	1.46	1.12
749	3.49	6.92	3.13	3	4.08	6.28	0.68	0.74	0.86	1.3
750	8.02	10.96	8.25	3.45	3.35	4.99	1.96	2.01	1.53	19.45
751	0.61	0.38	0.28	0.27	0.53	0.51	0.23	0.37	0.38	0.68
752	0.67	0.84	0.85	0.55	0.37	0.78	1.18	1.13	1.18	1.05
753	0.83	0.62	0.67	0.36	0.28	0.68	0.63	0.72	0.49	1.03
754	1.5	0.98	0.86	0.97	1.3	0.74	1.07	1.18	0.88	1.01
755	0.88	0.91	1.02	0.93	1.16	0.78	1.01	0.99	0.76	1.11
756	0.93	1.03	1.02	0.94	0.92	1.01	1.16	6.78	1.02	190.82
757	0.63	0.56	0.53	0.56	0.58	0.82	0.74	0.86	0.88	1.07
758	1.31	2.33	1.77	1.15	1.13	1.19	0.9	1.53	0.65	0.92
759	1.24	1.04	0.78	1.02	1.17	1.11	0.93	0.97	1.11	0.89
760	0.55	0.63	0.6	0.39	0.44	1.05	0.45	0.55	0.51	0.79
761	0.81	0.74	1.08	0.76	0.59	0.84	0.92	0.94	1.09	1.14
762	0.56	0.56	0.71	0.52	0.12	0.89	0.71	0.8	0.8	1.03
763	0.94	1.46	1.03	1.1	1.05	0.74	0.87	0.85	1.12	0.84
764	1.12	1.26	1.13	1.06	0.8	1.91	0.93	15.73	4.35	1.64
765	0.92	1.09	1.28	0.76	1.23	0.77	1.01	0.97	0.94	0.81
766	40.92	31.23	42.69	6.47	9.37	119.88	3.55	2.8	252.82	12.5
767	47.9	27.63	40.19	5.8	9.24	134.67	9.78	51.73	9.88	31.66
768	42.16	29.33	48.02	5.92	8.72	132.72	8.82	9.06	12.69	43.83
769	43.11	29.87	49.08	6.73	9.25	111.39	3.08	2.66	3.47	2.3
770	1.33	0.84	1.3	3.72	3.7	3.12	2.39	6.02	7.61	7.85
771	9.3	16.99	8.94	2.11	2.27	1.23	0.98	1	0.87	1.08
772	1.43	1.26	1.18	1.14	1.25	0.99	3.6	1.15	1.09	1.75
773	1.41	0.84	0.86	0.88	0.9	0.59	0.92	0.89	0.91	1.33
774	0.84	1.09	0.88	0.92	0.61	1.33	1.03	0.9	0.9	1.25
775	33.95	47.84	31.19	5.36	8.54	20.83	1.33	1.36	1.28	2.37
776	0.32	0.51	0.8	0.27	0.16	0.3	0.24	0.44	0.12	0.82
777	2.92	3.03	2.98	1.9	2.42	1.84	5.55	45.49	1.79	1.16
778	2.71	5.03	2.86	1.46	1.63	1.6	0.89	0.98	0.99	1.59
779	56.61	46.06	59.56	7.21	12.11	65.05	12.67	6.14	6.86	6.3
780	43.82	41.12	36.49	5.41	5.25	9.28	4.49	3.26	3.95	3.2
781	1.01	0.78	1.06	1.09	0.59	0.95	1.22	1.21	1.09	1.37
782	0.68	0.44	0.78	0.3	0.3	0.67	0.62	0.64	0.83	1.18
783	0.48	0.44	0.79	0.31	0.34	1.05	0.5	0.85	0.7	1.29
784	2.6	6.61	3.22	1.03	1.55	0.74	0.84	2.3	0.88	1.08
785	2.36	5.19	2.89	1.67	1.91	1.01	0.87	0.8	1.13	1.96
786	0.59	0.54	0.52	0.28	0.4	0.66	0.35	0.56	0.44	0.69
787	1.14	0.75	0.93	1.02	1.03	1.27	5.6	1.5	1.17	1
788	0.64	0.83	0.73	0.46	0.7	0.86	0.52	0.59	0.71	0.57
789	2.43	5.07	2.72	1.16	1.1	0.78	0.74	0.87	0.8	0.92
790	0.27	0.2	0.24	0.19	0.11	0.23	0.14	0.35	0.17	0.42
791	1.21	0.91	1.15	1.05	1.15	0.8	1.1	1.19	1.1	1.09
792	0.31	0.53	0.25	0.17	0.17	0.27	0.11	0.28	0.21	0.38
793	7.07	19.98	7.77	0.47	0.41	1.5	1.05	1.08	0.95	0.92
794	0.55	0.69	0.64	0.87	1.39	1.18	1.5	0.94	1	0.99
795	0.38	0.55	0.36	0.19	0.24	0.48	0.36	0.42	0.51	0.49
796	0.62	0.41	0.66	0.34	0.47	0.68	0.35	0.54	0.87	0.84
797	3.8	4.16	3.08	0.78	0.79	0.74	1.52	1.7	1.68	1.59
798	0.45	0.47	0.4	0.55	0.65	0.73	0.41	0.62	0.73	0.7
799	0.98	0.75	0.92	1	1.67	0.78	1.12	1.06	1.43	1.32
800	0.65	0.85	1.03	1	0.84	0.75	1.01	1.14	0.92	1.29
801	1	0.79	1.02	0.95	0.91	0.92	1.61	0.96	1.16	0.82
802	4.46	6.83	3.58	2.21	2.46	1.33	1.19	0.81	0.96	0.98
803		3.26	1.88	1.69	1.95	1.68	1.02	1.03	1.12	1.05
804	1.06	1.25	1.16	0.85	0.92	1.44	1.28	3.31	16.53	0.88
805	3.31	5.61	4.78	1.23	1.48	1.94	0.92	1.01	1.04	0.83
806		6.94	4.21	1.22	1.69	0.92	1.36	0.95	1.24	1
807	0.99	1.33	1.53	1.36	0.77	0.8	1.04	1.16	0.81	1.26
808	0.85	0.75	1	1.06	0.72	1.36	1	0.99	0.74	0.96
809			1.26	1.09	1.18	1.72	0.87	1.08	1.21	0.94
810	1.06	1.04	0.76	0.88	0.76	0.73	0.89	0.95	0.95	0.7
811	0.51	0.48	0.27	0.19	0.13	0.53	0.17	0.29	0.12	0.36
812	0.84	0.85	0.82	0.99	0.94	0.98	0.92	0.88	1.01	0.89
813	1.19	0.73	0.92	0.87	0.77	2.01	0.94	0.93	1.09	1.03
814	0.66	0.7	0.74	1.22	0.77	0.72	0.92	1.02	0.87	1.08
815	0.58	0.53	0.63	0.99	0.79	0.71	0.75	1.08	0.88	0.99
816	0.87	0.96	1.1	1.02	0.76	0.75	0.86	1.01	0.91	0.89
817	0.89	1.09	1	1.11	1.5	1.15	0.97	1.29	1.23	0.92
818	1.58	1.63	1.49	1.13	1.06	2.12	4	4.79	1.9	1.17
819	1.23	1.59	1.57	0.96	1.33	1.27	3.77	1.22	1.06	1.23
820	1.45	1.1	0.8	0.9	0.95		0.98	1.05	1.05	1.41
821	0.44	0.45	0.65	0.93	1.07	0.72	1.04	0.81	1	0.87
822	3.8	8.09	3.61	1.18	1.57	1.97	0.89	0.95	0.93	0.95
823	0.74	0.71	0.77	0.96	0.87		0.99	1	0.95	0.99
824	0.58	0.41	0.43	0.32	0.31	1.14	0.29	0.55	0.59	0.72
825	0.85	0.49	0.74	0.78	0.63	0.74	0.63	0.94	1.05	4.57
826	1.1	0.96	0.96	0.96	1.27	1.91	0.95	0.92	0.98	0.84
827	1.16	0.75	0.89	0.95	1.08		0.94	0.93	0.86	1.02
828	0.94	0.98	1.07	1.04	1.37	2.34	1.09	0.88	0.65	0.7
829	0.28	0.38	0.42	0.26	0.25		0.22	0.43	0.64	0.56
830	0.37	0.27	0.41	0.27	0.25	0.75	0.42	0.53	0.57	0.73
831	0.88	0.77	0.97	0.45	0.38	0.62	1.1	1.09	1.22	0.95
832	0.42	0.3	0.6	0.24	0.37	0.57	0.29	0.45	0.42	0.56
833	0.41	0.4	0.81	0.34	0.33	0.67	0.71	0.81	0.8	0.85
834	1.08	0.92	0.58	0.44	0.45	0.79	0.71	0.96	0.96	2.05
835	0.49	0.34	0.41	0.22	0.23	0.78	0.32	0.56	0.52	0.74
836	1.17	0.76	0.74	1.08	1.07	1.18	0.92	0.9	1.22	0.94
837	0.39	0.46	0.5	0.21	0.6	0.53	0.26	0.47	0.41	0.73
838	0.59	0.59	0.69	0.63	0.51	0.8	0.84	0.82	0.74	0.97
839	0.81	0.76	0.83	1.01	0.83	0.7	0.7	0.87	0.84	0.9
840	0.78	1.06	0.66	1.02	1.13	2.72	0.82	1	0.88	0.97
841	0.4	0.5	0.48	0.33	0.31	0.95	0.32	0.43	0.55	0.8
842	0.54	0.69	0.7	0.37	0.09	0.84	0.43	0.65	0.6	0.73
843	0.59	0.42	0.59	0.34	0.45	0.92	0.34	0.39	0.5	0.68
844	1.07	0.94	1.19	1.01	0.67	1.43	18.99	1.53	2.19	1.02
845	0.92	0.93	1.07	0.97	0.6	1.23	4.23	0.98	0.83	1
846	0.93	0.76	0.79	1.04	0.54	1.3	0.93	0.94	0.94	0.78
847	1.34	1.01	0.82	0.96	0.44	0.85	12.65	5.77	1.3	244.21
848	0.22	0.11	0.31	0.14	0.08	0.44	0.16	0.25	0.26	0.31
849	0.47	0.56	0.41	0.3	0.3	0.58	0.4	0.5	0.66	0.78
850	0.54	0.91	0.52	0.3	0.33	0.83	0.29	0.59	0.66	0.65
851	0.45	0.4	0.56	0.34	0.39	0.74	0.31	0.64	0.69	0.82
852	0.43	0.53	0.45	0.23	0.17	0.43	0.19	0.37	0.41	0.73
853	0.7	1.27	0.98	1	0.98	0.84	1.01	0.93	0.95	0.89
854	0.9	1.16	1.04	1.03	1.49	1.13	0.86	1.05	0.84	1.22
855	1.22	1.24	1.11	1.07	0.67	1.38	3.45	1.26	1.35	0.96
856	0.99	0.91	0.8	0.69	0.75	0.62	0.79	2.93	0.65	1.11
857	0.44	0.32	0.39	0.23	0.22	0.18	0.29	0.4	0.16	0.61
858	0.79	1.17	0.9	0.68	1.02	1.05	1.03	0.94	0.73	0.72
859	0.87	0.84	0.98	0.85	0.85	0.91	1.1	0.83	0.91	1.12
860	0.6	1.23	0.81	0.79	0.54	3.07	1.12	1.04	0.84	1.01
861	1.45	0.94	1	0.56	0.4	0.71	0.78	0.88	0.8	1.24
862	0.93	1	0.98	0.96	1.16	0.9	0.92	0.83	0.93	0.93
863	1.27	0.61	0.71	0.73	0.6	1.48	0.91	0.93	0.69	1.08
864	0.56	0.69	0.86	0.83	0.77	1.01	0.8	1.02	0.87	0.95
865	1.02	1.28	1.78	0.9	0.75	1.31	0.95	0.97	1.06	0.91
866	1.04	0.84	0.81	0.92	0.78	0.65	1.04	0.95	0.87	0.84
867	0.6	0.46	0.48	0.39	0.22	0.75	0.29	0.46	0.62	0.79
868	0.94	0.88	1.07	0.99	0.91	2.23	0.88	1.06	0.68	0.84
869	0.78	0.42	1.35	0.61	0.61	0.6	0.84	0.98	0.94
870	0.63	0.34	0.55	0.7	0.65	1.05	0.81	0.9	0.82	1.99
871	0.33	0.23	0.24	0.19	0.04	0.58	0.19	0.4	0.14	0.38
872	0.88	1.06	1.17	1.03	0.81	1.04	0.87	1.05	0.86	0.93
873	0.37	0.55	0.28	0.19	0.05	0.36	0.2	1.65	0.13	0.33
874	0.84	1.07	0.94	1.2	1.65	1.32	0.79	1.26	0.88	1
875	0.95	1.07	0.98	1.01	1.04	1.72	1	1.19	1.01	1.11
876	0.76	0.98	0.51	0.69	0.58	0.81	0.94	0.92	1.06	1.08
877	0.59	0.38	0.57	0.37	0.53	1.74	0.24	0.55	0.52	0.72
878	0.5	0.57	0.42	0.33	0.45	1.17	0.32	0.63	0.6	0.99
879	0.41	0.55	0.49	0.33	0.39	1.7	0.15	0.55	0.53	0.76
880	1.13	0.93	1.06	1.08	0.87	0.79	0.98	0.89	1.17	0.99
881	0.67	0.99	0.93	0.9	1	0.88	0.93	0.94	0.86	0.96
882	1.14	0.92	0.69	0.89	0.86	0.59	0.86	1.01	0.83	1.08
883	1.11	0.85	1	0.74	0.77	0.64	0.92	0.97	0.73	1.13
884	0.25	0.26	0.29	0.22	0.11	0.22			0.15	0.52
885	0.6	0.55	0.5	0.27	0.35	0.7	0.54	0.63	0.49	0.56
886	0.91	1.12	1.19	0.98	1.13	1.48	0.97	3.09	1.01	1
887	0.68	0.6	0.54	0.33	0.28	0.58	0.31	0.54	0.55	0.53
888	1.19	0.91	0.92	0.87	0.84	1.09	1.15	0.97	0.73	1.06
889	1.43	1.06	1.07	1.14	1.34	1.36	1.06	1.02	1	0.91
890	0.96	0.98	0.95	0.82	0.82	2.43	1.16	1.1	0.94	1.06
891	0.83	1.03	1.27	0.93	0.86	1.58	4.79	2.43	7.65	1.56
892	1.08	1.06	0.86	0.86	0.7	1.15	0.99	1.08	1.03	1.52
893	1.08	0.8	0.84	0.84	0.93	0.98	0.86	0.86	0.95	0.89
894	0.97	0.41	0.66	0.46	0.72	0.68	0.91	0.94	0.77	1.11
895	0.57	0.82	0.8	0.7	0.63	0.88	0.9	1.04	0.8	1
896	1.24	1.13	1.45	0.95	1.29	1.97	2.09	3.65	0.86	1.03
897	1.04	0.7	1.05	0.68	0.8	1.75	0.85	1.21	1.25	0.76
898	1.01	0.7	1.02	0.96	0.93	2.07	0.92	0.98	0.96	0.79
899	0.79	0.99	1.1	1.03	1.13	0.88	0.98	1.06	1.22	1.19
900	0.94	0.98	0.86	0.98	1.05	0.88	1.06	1.06	0.98	0.77
901	0.9	0.91	0.95	0.94	1	1	1.16	1.12	1.03	0.86
902	0.57	0.43	0.56	0.56	0.54	0.66	0.65	0.96	3.65	0.76
903	0.92	0.65	0.86	0.64	0.94	0.79	0.86	1.14	2.59	1.04
904	0.67	0.41	1.13	0.6	0.44	0.63	0.97	0.77	0.79	0.92
905	0.61	0.41	0.55	0.63	0.68	0.57	0.72	0.96	0.9	0.71
906	0.34	0.46	0.65	0.31	0.42	0.81	0.23	0.5	0.78	0.66
907	1.12	0.88	0.91	0.95	0.69	0.76	1.03	0.92	0.93	0.74
908	0.95	0.8	1.05	0.95	0.92	0.9	0.89	1.04	1.07	0.95
909	1.07	0.81	0.78	1.37	1.49	1.43	1.39	1.32	0.95	1.08
910	0.51	0.34	0.63	0.29	0.29	0.6	0.3	0.64	0.32	0.59
911	1.06	0.8	0.99	1.04	0.91	0.82	0.96	0.87	1.35	0.98
912	0.71	0.68	0.88	0.41	0.33	0.97	0.42	0.48	0.41	0.7
913	0.7	0.58	0.7	0.49	0.65	0.77	0.67	0.75	0.7	1.05
914	0.4	0.4	0.51	0.29	0.42	0.6	0.29	0.54	0.48	0.7
915	0.58	0.42	0.59	0.25	0.35	0.95	0.48	0.57	0.58	0.74
916	1.39	1.14	0.86	0.96	1.06	0.95	159.22	3.79	1.1	0.86
917	0.51	0.5	0.54	0.3	0.35	0.55	0.47	0.48	0.51	0.64
918	0.42	0.3	0.37	0.28	0.12	0.87	0.23	0.52	0.42	0.45
919	0.73	0.43	0.71	0.73	1	0.97	0.74	0.89	0.84	0.77
920	0.66	0.54	0.62	0.73	1.02	0.98	0.83	0.77	0.95	0.76
921	0.6	0.62	0.59	0.7	0.91	0.58	0.82	0.83	0.77	0.79
922	0.58	0.78	0.64	0.79	0.68	0.86	0.71	0.81	0.91	0.85
923	0.69	0.61	1.6	0.79	0.99	0.82	0.77	0.86	0.87	0.78
924	0.54	0.8	0.89	0.81	0.87	0.79	0.81	0.98	0.87	0.99
925	1.02	0.94	0.92	0.96	0.95	1.12	1.09	0.79	0.9	0.92
926	1.24	1.21	1.04	1.16	1.52	1.42	0.92	0.97	0.81	1.03
927	1.7	1.03	1.11	0.95	0.95	1.1	0.89	1.39	4.53	141.48
928	0.8	0.99	0.95	0.89	1.15	1.29	0.76	1.04	1.33	3.51
929	0.63	0.68	0.91	0.87	0.93	0.7	0.8	0.93	1.01	0.98
930	0.61	0.82	2.08	0.87	0.67	1.67	0.97	0.92	0.85	27.27
931	0.83	0.97	0.98	1	0.61	0.98	0.99	0.92	0.87	0.76
932	0.84	1.14	1.11	0.94	1.1	1.01	2.22	10.81	0.94	0.94
933	0.94	0.97	1.38	0.82	1.12	1.26	0.79	1.65	1.4	1.06
934	0.91	1.11	1.02	0.98	1.15	0.73	0.94	0.89	0.76	0.78
935	0.76	0.96	0.98	1.01	0.87	1.48	3.79	0.98	1.07	1.34
936	1.37	0.96	1.06	1.01	0.75	0.96	0.86	1.02	0.84	0.94
937	1	0.72	0.87	0.8	1.23	1.15	1.27	0.95	1.16	1.74
938	1.08	1.06	1.06	1.14	0.93	0.96	0.96	1.08	0.91	1.13
939	0.72	0.76	0.72	0.98	0.67	1.21	0.9	1.1	0.98	1.04
940	1.34	1.27	1.56	1	1.19	3.49	1.29	1.4	1.06	0.9
941	0.83	0.96	0.91	0.9	0.7	0.9	1.02	1.12	0.97	1.14
942	0.98	0.9	0.87	1.23	1.5	2.83	1.2	1.77	1.41	1.77
943	1.42	1.1	1.08	1.12	1.14	0.83	1.15	1.22	1.03	1.04
944	1.05	1.09	1.3	0.97	0.84	2.16	1.09	1.03	1.17	1
945	0.94	1.18	0.99	0.94	1.04	0.86	0.88	0.98	1.07	0.82
946	0.93	1.1	1.73	0.94	1.22	1.59	8.16	1.43	1.02	7.47
947	0.94	0.88	0.92	1.03	0.93	1.63	1.06	1.24	1.1	1.03
948	1.08	0.72	0.83	0.9	0.93	1.01	0.75	1.11	0.75	2.78
949	0.94	0.95	0.87	1.03	0.99	0.95	0.94	1.17	1.09	1.21
950	0.71	0.74	0.76	0.74	0.46	0.78	0.79	0.89	0.87	0.83
951	1.09	0.79	0.83	0.82	0.64	0.53	0.91	0.92	0.95	0.93
952	1.15	1.05	1.23	1.15	1.17	1.29	0.78	0.93	1.04	1.02
953	0.9	1.19	0.92	0.98	0.9	0.99	1.01	1.09	0.86	1.15
954	1.07	1.56	0.91	1.03	0.96	2.3	1.02	0.97	0.95	0.81
955	1.18	0.94	1.33	1.22	1.02	0.99	0.77	1.3	1.28	1.1
956	0.49	0.27	0.38	0.22	0.17	0.51	0.28	0.4	0.27	1.69
957	0.77	0.74	1.08	0.89	0.98	1.53	0.9	1.04	0.76	0.9
958	0.97	0.85	1.03	1.04	1.18	0.72	0.92	0.95	1.19	1.1
959	1.09	0.88	0.86	1.05	1.35	0.89	1.52	0.89	0.96	0.8
960	0.77	0.96	0.81	0.87	1.26	1.04	1	0.95	0.98	0.93
961	0.67	0.76	1.46	0.97	1	0.98	0.86	0.93	0.86	0.72
962	0.87	0.93	0.95	1.11	1.24	1.1	0.93	1.03	1.03	1.12
963	1.33	1.23	0.94	0.99	1.42	0.88	1.05	1.19	1.02	1.08
964	0.47	0.54	0.85	0.78	0.52	0.77	0.96	0.94	0.79	0.78
965	0.64	0.9	0.7	0.76	0.77	1.15	1.17	0.98	1.04	3.56
966	0.64	0.54	0.58	0.64	0.63	0.95	0.83	0.79	0.78	0.94
967	0.71	1	1.59	0.97	1.04	1.03	0.85	0.91	0.93	0.81
968	0.81	0.62	1.3	0.77	0.7	0.67	0.99	0.93	0.81	0.75
969	0.61	0.99	0.95	0.96	0.75	1.33	1.11	6.62	0.94	1.25
970	0.38	0.42	0.23	0.17	0.23	1	0.17	0.47	0.11	0.36
971	1.11	1.26	1.41	1.04	1.2	1.99	1.02	1.27	0.89	1.09
972	0.63	0.25	0.35	0.24	0.23	0.34	0.15	2.45	0	1.11
973	0.91	0.98	0.82	0.92	0.93	1.17	0.84	1.05	1.22	1.03
974	0.86	0.66	0.63	0.71	0.85	1.18	0.74	0.75	0.9	1.06
975	1.31	0.78	1.46	0.9	1.05	0.97	1.13	0.86	0.95	1.28
976	1.28	0.82	1.67	1.07	0.91	0.93	0.91	0.89	0.98	1.34
977	1.09	0.96	1.1	0.95	0.93	1.43	5.09	1.18	0.79	0.93
978	0.7	0.79	1.06	0.86	0.6	1.01	0.9	1.21	0.86	1.04
979	0.36	0.44	0.73	0.21	0.34	0.21	0.21	0.33	0.12	0.3
980	1.22	1.31	1.09	1.19	1.04	0.7	1.01	1.17	1.07	0.91
981	1.38	1.1	0.98	1.06	1.37	1	0.83	1.03	1.94	1.55
982	0.82	0.88	0.73	0.93	0.89	1.42	0.74	1.01	0.67	1.11
983	1.2	1.07	0.91	1.01	0.93	3.68	1.32	1.05	0.98	4.63
984	0.82	0.81	0.84	0.69	0.6	1.4	0.88	0.99	0.99	1.01
985	0.71	0.95	1.42	0.88	1.32	0.95	0.99	0.95	0.72	1.22
986	0.91	0.9	1.21	0.95	0.73	1.1	11.15	1.55	1.11	104.87
987	0.92	1.03	1.12	0.89	1.11	0.9	0.82	0.87	1.14	6.54
988	0.34	0.31	0.3	0.21	0.38	0.36	0.08	0.2	0.16	0.47
989	0.85	1.27	0.57	1.04	1.29	1.01	0.95	1.08	1.11	0.9
990	0.34	0.49	0.23	0.19	0.08	1.95	0.15	0.28	0.14	0.32
991	0.99	0.85	0.69	0.87	0.68	0.8	1.01	1.13	0.87	0.55
992	1.12	0.91	0.86	1.01	0.7	1.21	1.07	1.01	0.91	0.79
993	0.68	0.64	0.69	0.82	0.85	1.34	1.05	0.96	1.19	0.86
994	0.7	0.68	1.11	0.84	1.17	0.81	0.73	0.97	0.99	0.89
995	1.07	1.19	1.19	0.98	0.8	1.97	1.31	1.11	5.69	0.85
996	1.35	1.61	1.16	0.95	1.16	1.09	1.23	1.51	0.89	0.71
997	0.85	1.03	0.86	0.89	0.73	1.9	1.01	0.94	1.02	0.94
998	0.93	1.14	1.01	0.96	1.32	1.62	1.01	0.97	1.09	1.17
999	0.85	0.95	1.12	0.82	0.9	1.11	1.22	0.98	1.11	1.56
1000	1.35	0.76	0.76	0.89	0.69	0.74	0.91	0.69	1.03	1.21
1001	0.98	1.05	0.72	0.92	0.89	1.26	1.24	1.01	1.17	5.24
1002	1.3	1.11	0.93	0.89	0.83	1.91	0.96	0.76	1.04	1.05
1003	0.92	1.03	1.09	0.9	0.95	0.69	0.78	0.96	1.09	1.06
1004	0.69	0.74	0.76	0.86	0.96	0.83	0.87	1.02	0.69	0.98
1005	1.09	0.9	0.86	0.87	0.91	0.8	1.03	1.51	1.05	0.81
1006	0.91	0.99	0.9	0.97	1.08	1.53	1.21	0.87	0.83	0.95
1007	1.33	0.94	1.3	0.97	1.09	0.81	1	0.86	0.74	0.89
1008	1.01	0.73	1.18	0.86	1.21	1.39	1.04	0.87	0.99	0.67
1009	0.8	1.26	0.83	0.94	0.98	0.69	0.96	1.67	0.93	0.9
1010	0.97	0.9	0.88	0.91	0.87	0.89	1	1.1	1.03	0.88
1011	0.95	0.83	0.86	0.95	0.73	0.81	0.89	0.85	1	0.85
1012	0.95	0.99	1.15	0.98	1.02	0.99	0.94	1	1.7	0.85
1013	0.79	0.85	0.84	0.82	0.9	1.75	0.79	0.98	0.9	1.14
1014	0.94	0.77	0.8	0.94	0.73	1.03	0.83	0.91	0.82	0.87
1015	0.94	0.89	1.81	1.05	0.79	3.59	1.14	1.43	1.33	4.5
1016	0.86	0.91	0.84	1.02	1	0.76	0.84	0.78	0.84	1.06
1017	0.89	1.07	0.98	0.96	0.42	0.9	1.04	0.99	1.03	0.73
1018	0.7	0.89	1.21	0.93	0.9	1.16	0.85	0.85	0.9	0.86
1019	1.27	0.5	0.72	1.1	0.68	0.74	0.94	0.94	1.08	0.92
1020	0.99	0.82	0.91	0.98	0.55	0.71	0.79	1.09	0.76	0.87
1021	0.58	0.81	1.15	0.99	1.22	0.72	0.98	1.1	1.08	1.37
1022	0.75	1.11	1.11	0.91	1.02	0.78	0.91	0.92	0.7	0.92
1023	1.18	0.79	1.17	1.15	1.14	0.69	1.06	0.89	1.27	1.03
1024	1.24	1.04	1	1.06	0.8	0.89	0.96	1.46	1.02	0.79
1025	1.28	1.31	0.78	1.04	1.05	0.91	1.04	0.99	0.82	1.29
1026	1.73	1.12	1.01	1.01	1.1	0.84	1.17	0.94	0.88	0.95
1027	0.87	0.91	1.04	0.95	0.79	0.87	0.89	1.15	0.91	0.82
1028	1.23	0.89	1.11	1.02	0.84	0.84	0.93	0.94	0.87	1.28
1029	1.11	1.09	1.03	0.91	1.07	0.87	0.98	1.03	0.98	0.82
1030	1.17	0.8	1.42	0.98	1.48	1.44	1.12	0.89	1.11	1.07
1031	1.27	1.09	1.52	1.08	0.68	1.12	5.75	7.99	1.07	9.97
1032	0.83	0.96	0.78	1.12	1.39	1.36	1.15	0.97	1.18	0.9
1033	0.8	0.83	1.01	0.93	0.77	0.76	0.83	0.99	0.93	0.86
1034	0.88	0.71	0.89	1.06	0.97	1.13	0.72	1.9	0.93	0.98
1035	0.78	1.18	1.08	0.97	0.98	0.8	0.85	1.12	0.93	0.9
1036	0.98	1.14	0.98	1.04	1.19	2.29	0.97	1.8	1.09	1.31
1037	0.92	0.86	1.14	1.08	0.97	1.26	0.94	1.07	1.19	1.4
1038	0.89	1	1.86	1.03	1.04	1.31	1.12	0.97	1.1	1.01
1039	0.91	0.88	0.99	0.98	0.75	0.73	0.83	1.13	1	1
1040	0.93	0.86	0.83	0.94	0.57	0.88	0.9	1	1.06	1.1
1041	0.58	0.82	0.96	0.91	0.95	1.08	0.98	0.89	0.78	1.23
1042	0.88	0.77	0.92	1.05	0.88	0.7	0.74	0.82	0.95	0.98
1043	0.8	1.06	1	1.07	0.93	0.84	1	0.99	0.88	0.95
1044	0.9	0.73	0.87	1.14	1.06	0.75	0.93	0.93	0.9	1.36
1045	0.92	1.02	1.07	0.98	0.7	1.11	1	0.89	0.95	1.95
1046	0.47	0.32	0.41	0.27	0.23	0.3	0.12	0.45	0.14	0.51
1047	1.08	1	1.04	1.04	1.34	0.99	0.9	0.88	1.58	1.05
1048	0.99	0.73	0.85	0.99	1.13	0.97	0.87	1.17	0.99	0.78
1049	0.71	1.03	1.68	1.03	1.25	0.66	1.02	1.07	1.11	1.07
1050	0.86	0.86	0.9	1.04	1.12	2.22	0.7	0.91	0.99	0.96
1051	0.86	1.44	1.03	1.16	1.3	3.55	1	1.12	0.97	0.96
1052	1.13	0.85	1.16	0.88	0.75	0.77	0.93	1.03	1.21	0.84
1053	0.91	1.13	1.06	1.03	1.09	1.75	1.2	1.07	1.02	0.98
1054	0.9	0.93	1.15	1.02	1.49	0.99	0.95	1.09	1.12	1.05
1055	0.46	0.27	0.23	0.22	0.21	0.71	0.22	0.37	0.18	0.42
1056	0.88	1.2	1.33	0.9	1.2	1.04	4.44	8.37	0.99	0.91
1057	1.15	0.69	1.25	1.02	0.64	1.01	0.99	1.05	1.01	1.18
1058	0.74	0.83	0.87	0.95	1.29	0.75	0.91	1.05	0.78	0.91
1059	0.91	0.77	0.93	0.92	0.69	1	0.89	0.96	0.94	0.94
1060	0.77	0.97	0.89	0.91	0.76	1.51	0.78	0.81	0.94	0.73
1061	0.78	0.98	1.1	0.88	0.9	2.46	0.81	0.96	1.54	1.13
1062	0.89	1.08	0.86	0.96	1.16	1.31	0.83	0.91	1.09	0.84
1063	1.24	0.82	1.24	0.94	0.73	4.63	1.19	4.99	0.93	0.68
1064	0.34	0.3	0.24	0.21	0.25	0.32	0.15	0.36	0.16	0.39
1065	0.91	0.97	1.11	0.97	0.84	1.14	0.8	0.82	0.88	1.04
1066	1.08	0.83	0.9	1.09	0.7	0.97	0.87	1.03	1	0.69
1067	1.25	1.07	1.14	1.08	0.95	1.36	1.1	1.16	1.12	1
1068	1.08	0.91	0.72	1.08	0.74	0.77	1.03	0.83	1.04	0.73
1069	0.79	1.06	0.93	1.03	1.23	1.1	1.22	1.1	0.88	2.63
1070	0.95	1.08	0.85	0.85	0.89	1.31	1.03	0.87	1.07	0.97
1071	0.82	0.96	0.85	0.85	0.78	1.14	0.92	0.91	0.98	0.87
1072	1.13	1.14	1.05	1.02	1.24	0.91	0.84	1.18	0.85	0.95
1073	0.61	0.6	0.74	0.73	0.57	0.67	0.78	0.87	0.99	1.74
1074	1.31	1.24	1.31	1.17	1.13	1.05	1.21	0.91	1.04	2.75
1075	0.64	0.52	0.76	0.73	0.26	0.69	0.94	0.92	0.83	1.13
1076	0.66	0.73	0.76	0.9	0.82	0.66	0.95	0.94	0.98	0.98
1077	0.75	0.49	0.83	0.68	0.62	0.52	0.98	0.91	1.12	1.19
1078	1.16	0.7	0.89	1	0.89	1.05	0.96	0.99	1.05	0.92
1079	0.97	0.89	0.96	1	1.24	0.95	1.19	0.96	0.96	3.25
1080	0.88	1.2	0.94	1.04	1.1	0.78	0.98	0.87	0.85	0.8
1081	0.76	0.96	0.94	1.02	0.95	2.09	0.86	1.11	1.11	1.05
1082	0.83	0.71	0.84	0.71	0.79	1.04	0.99	0.89	0.89	1.17
1083	0.79	1.09	1.16	1.19	1.11	0.96	0.98	1.06	0.96	0.88
1084	1.33	0.95	0.86	0.91	0.91	0.75	1.03	1.07	1.17	5.21
1085	0.86	0.73	1.04	0.91	0.66	0.74	0.98	1.29	1.03	0.72
1086	0.95	0.89	0.86	0.9	0.88	0.87	0.91	0.94	0.96	0.98
1087	1.02	1.01	1.12	0.9	0.98	1.12	1.95	1.02	0.94	0.92
1088	1.23	0.83	1.13	0.94	0.76	1.23	0.92	0.9	0.96	0.86
1089	1	0.92	0.86	1.07	0.84	0.96	1.78	0.83	0.73	1.01
1090	1	1.41	1.2	1.13	1.22	1.33	0.8	0.91	1.19	0.91
1091	0.93	0.92	0.9	0.98	0.76	1.54	7.04	2.25	1.17	5.1
1092	0.83	1	1.19	1.02	0.77	0.98	1.1	1.03	1.01	1.01
1093	0.91	1.09	1.4	1.08	0.97	1.02	2.85	0.9	1.28	15.98
1094	0.55	1.02	1.01	0.99	1.12	1.82	0.94	0.94	0.99	1.22
1095	1.12	1.19	1.22	0.99	1.15	1.43	0.86	0.99	0.95	76.48
1096	1.03	0.78	0.9	0.99	0.99	1.03	0.94	1.06	0.99	1.21
1097	0.86	0.96	0.75	1.07	0.86	1.38	0.98	1.03	0.98	0.81
1098	0.84	1.04	1.15	0.97	0.96	0.84	6.64	4.47	1.13	64.91
1099	0.29	0.43	0.25	0.2	0.24	0.47	0.11	0.73	0.09	0.27
1100	0.96	0.66	1.09	1.03	0.77	0.88	1.03	0.85	0.86	1.13
1101	0.92	0.72	0.8	0.99	1.23	1.41	0.91	0.99	0.66	0.72
1102	0.76	0.87	0.78	0.92	0.79	0.88	0.77	1.17	0.88	0.96
1103	0.91	0.79	1.24	0.91	0.99	0.7	0.93	1.06	0.9	0.66
1104	0.82	1.03	1.1	0.95	0.9	0.78	1.34	1.13	0.98	0.89
1105	1.02	1.27	1.15	1.08	1.64	0.87	1	1.07	1.08	1.52
1106	1.15	0.87	1.06	1.01	0.94	0.86	0.8	0.89	0.81	0.88
1107	0.9	1.19	1.27	1.08	1.06	1	1.15	1.19	1.01	1.07
1108	0.99	1.03	0.79	1.08	1.5	1.06	1.12	9.16	1.03	1.02
1109	0.79	1	0.88	1	1.29	1.32	0.76	0.86	1.02	0.85
1110	1.23	0.95	1.09	1.12	1.35	0.73	0.93	1.72	0.88	1.12
1111	0.83	0.76	0.79	1.05	1.02	1.96	0.79	0.97	0.96	1
1112	0.84	0.81	0.85	0.96	1.2	1.26	0.98	1	1.06	8.3
1113	0.93	0.81	0.81	1.1	0.98	0.67	0.83	0.84	0.86	1.35
1114	0.65	1.01	0.8	1.01	1.55	1.35	6.41	1.15	1.19	0.85
1115	1.04	1.14	0.99	1.18	1.16	1.24	0.88	0.76	1.08	0.91
1116	0.86	0.65	0.77	1.09	0.94	0.75	1.03	0.98	1.16	1.34
1117	0.57	0.82	1.02	0.84	0.76	1.68	0.93	1.1	0.89	0.84
1118	0.93	0.82	1.11	1.09	0.97	0.89	0.93	1.1	1.04	0.83
1119	0.81	0.63	0.74	0.74	0.59	1.87	0.82	0.91	0.93	1.02
1120	0.68	0.9	0.72	0.77	0.53	0.86	1.09	1.01	0.82	0.94
1121	0.54	0.52	0.37	0.31	0.31	0.75	0.33	0.44	0.69	0.89
1122	0.62	0.46	0.6	0.45	0.34	0.69	0.58	0.67	0.6	1.09
1123	0.75	1	1.04	1.05	0.97	0.72	0.91	1.07	1.13	1.1
1124	0.75	1.1	0.97	0.93	1.04	0.84	1.02	1.38	1.08	1.15
1125	0.94	0.78	0.83	0.93	0.87	0.94	0.82	1.43	0.91	1.06
1126	0.89	0.78	1.26	0.86	0.72	1.28	1.75	1.02	1.04	0.93
1127	0.92	1.04	0.99	0.87	0.89	0.85	0.91	1.11	0.95	1.23
1128	0.83	0.55	0.87	0.8	0.94	0.75	0.89	0.89	0.73	0.72
1129	0.73	0.51	0.76	0.67	0.76	0.91	0.83	0.96	0.99	1.12
1130	0.92	1.08	1.16	0.9	0.92	1	1.13	1.15	0.85	1.1
1131	0.54	0.69	0.8	0.83	0.65	0.69	1.26	0.93	0.89	1
1132	1	0.99	0.99	1.09	1.01	1.61	1	0.99	0.93	0.9
1133	1.03	1.16	0.86	0.96	0.86	0.75	0.94	0.88	0.91	0.85
1134	0.98	0.87	0.88	0.94	1.04	0.73	1.12	0.99	1.02	0.74
1135	0.85	0.85	0.89	0.95	0.8	1.06	1.07	1.07	0.87	1.05
1136	1.09	0.76	0.99	0.91	0.88	0.97	1.04	0.9	1.12	1.12
1137	0.84	0.88	0.74	0.98	0.95	0.82	0.77	3.8	0.99	0.98
1138	0.47	0.51	0.66	0.63	0.62	0.84	1.32	1.22	1.04	0.95
1139	1	0.69	0.75	0.85	0.48	0.71	1.26	1.09	1.05	1.05
1140	1.05	0.8	0.85	0.93	1.18	1.03	0.72	1.06	1.03	1.14
1141	0.88	0.9	1.11	0.92	1.01	0.86	1.05	0.89	1.06	0.7
1142	1.06	1.01	1.05	0.87	0.87	2.39	0.9	0.99	0.83	0.9
1143	0.83	0.86	0.9	0.93	0.71	1.38	0.87	0.93	0.82	1.08
1144	0.59	1.04	0.67	1.2	0.91	1.86	0.77	0.99	0.92	0.95
1145	0.54	0.66	0.45	0.92	0.98	0.7	0.73	0.85	0.89	1.08
1146	1	1.05	1.14	1.21	1.03	0.75	0.82	0.87	1.02	0.83
1147	0.67	1.21	1.03	1.2	1.19	1.16	0.84	0.94	1.05	1.13
1148	0.85	0.99	0.89	1.14	1.25	0.95	0.95	1	0.89	1.11
1149	0.93	0.77	1.05	0.99	0.75	0.92	0.83	0.77	0.92	0.85
1150	0.19	0.51	0.23	0.21	0	0.58	0.24	0.23	0.09	0.33
1151	0.94	0.79	1.19	0.98	1.18	0.96	2.08	2.62	0.92	1
1152	0.44	0.69	0.89	0.58	0.93	0.61	0.57	0.85	0.75	0.7
1153	0.71	0.57	0.82	0.73	0.82	1.32	0.69	0.93	0.69	1.17
1154	0.66	0.89	0.92	1	1.28	1.14	15.76	0.88	1.02	1.65
1155	0.74	0.44	0.46	0.35	0.37	0.54	0.24	0.51	0.6	0.71
1156	1.04	0.33	0.47	0.29	0.54	1.05	0.38	0.59	0.84	0.93
1157	0.83	0.36	0.65	0.67	0.57	0.56	0.61	0.72	0.71	0.93
1158	1.12	1.4	0.7	0.78	0.74	0.88	1.02	0.87	0.71	0.89
1159	1.06	0.85	1.03	1.06	0.81	0.94	0.9	1.01	1	1.32
1160	1.1	0.82	0.86	0.99	1.11	0.87	2.49	0.86	1.11	1.31
1161	0.94	1.07	1.07	1.08	0.46	1.25	1.05	0.87	1.2	3.36
1162	0.97	0.52	0.63	0.66	0.8	1.1	1.31	1.14	0.88	1.11
1163	0.86	0.69	0.71	0.68	0.86	0.84	1.21	0.99	0.97	0.85
1164	0.47	0.47	0.78	0.44	0.36	0.82	1.23	1.07	1.11	0.92
1165	1.06	0.98	1.16	0.92	0.96	1.46	0.9	0.95	1.01	0.74
1166	0.6	0.47	0.91	0.73	0.57	0.88	1.17	1.24	1.25	0.77
1167	0.76	0.71	0.69	0.62	0.81	1.27	1.42	1.12	1.08	1.35
1168	0.35	0.38	0.25	0.23	0.11	0.36	0.14	0.34	0.19	0.57
1169	0.86	0.82	1.03	0.87	0.79	1.03	2.01	0.96	0.85	0.92
1170	0.21	0.18	0.19	0.24	0.11	1.1	0.13	0.27	0.11	0.3
1171	0.48	0.53	0.68	0.47	0.61	0.82	1	0.95	0.71	1.04
1172	0.3	0.4	0.21	0.17	0.1	0.9	0.14	0.35	0.2	0.37
1173	0.74	0.8	0.71	0.76	0.91	1.14	1.19	1.14	1.08	1.36
1174	1.14	0.89	0.8	0.81	1.25	1.35	1.17	1.41	1.12	1.1
1175	0.68	0.24	0.6	0.29	0.4	0.66	0.35	0.36	0.49	0.89
1176	0.65	0.37	0.46	0.41	0.43	0.85	0.57	0.71	0.66	1.23
1177	1.5	1.38	0.84	0.98	1.08	0.91	1.04	0.85	0.99	0.87
1178	1.01	0.76	1.07	0.9	0.75	0.97	1.26	1.07	0.82	1.15
1179	1.5	0.66	0.55	0.81	0.77	1.15	1.17	1.07	0.75	1.18
1180	0.75	0.43	0.55	0.41	0.31	0.8	0.37	0.49	0.63	0.94
1181	1.28	0.84	1.07	0.61	0.65	1.52	0.84	0.86	0.83	0.88
1182	0.97	1.26	1.66	0.62	0.52	0.72	0.91	0.96	0.82	0.93
1183	0.96	0.48	0.67	0.36	0.29	0.64	0.3	0.44	0.64	0.89
1184	0.67	0.8	0.84	1.21	1.45	0.77	0.99	0.79	0.94	0.97
1185	0.51	0.53	0.74	0.58	0.68	0.82	0.64	0.74	0.85	1.29
1186	0.91	1.02	0.95	0.92	0.97	2.37	0.91	0.98	1.16	0.99
1187	0.97	1.02	0.77	0.97	0.87	0.85	0.98	0.94	1.11	0.94
1188	1.09	0.83	1.32	1.1	1.04	0.91	1.11	1.06	0.6	1.06
1189	0.63	0.41	0.44	0.56	0.59	0.68	0.53	0.63	0.56	0.86
1190	1.06	1.19	1.25	1.07	1.16	0.72	0.98	0.96	1.02	1.05
1191	0.4	0.63	0.55	0.34	0.28	1.37	0.28	0.52	0.44	0.74
1192	0.41	0.27	0.43	0.34	0.26	0.64	0.25	0.59	0.69	0.8
1193	0.85	0.87	0.77	0.99	1.21	0.96	1.03	0.99	1.27	0.94
1194	0.64	0.68	0.78	0.94	0.6	0.74	0.9	0.88	0.76	0.91
1195	1.52	1.42	1.2	1.16	0.84	2.13	10.01	3.24	0.97	1.8
1196	1.01	0.96	0.98	1.04	1.13	0.71	0.92	0.9	1.11	0.74
1197	1.24	1.16	1.38	0.9	0.96	1.49	1.11	2.51	241.4	10.86
1198	0.85	1.18	1.15	0.9	1.18	0.85	0.96	1.39	0.95	1.02
1199	0.29	0.71	0.2	0.16	0.38	0.73	0.16	0.29	0.14	0.43
1200	0.88	0.59	0.96	0.65	0.77	1.03	1.49	1.23	1.36	0.86
1201	0.75	0.64	0.77	0.64	0.54	0.57	1.27	1.05	1.25	0.88
1202	0.84	0.6	1.29	0.73	0.5	0.9	1.12	1.02	1.09	0.91
1203	0.51	0.47	0.41	0.27	0.44	1.83	0.3	0.57	0.6	0.73
1204	1.14	1.06	1.06	1.03	0.78	1.28	0.94	1.08	0.94	1.06
1205	1.15	1.07	0.83	1.11	0.96	0.95	0.96	1.22	1.03	0.94
1206	1.06	1.18	0.94	1.08	1.09	0.94	0.95	7.38	0.78	0.93
1207	1.54	1.68	1.61	0.93	1.01	0.74	0.61	0.64	1.02	1.96
1208	0.71	0.57	0.93	0.38	0.32	0.73	0.3	0.55	0.54	0.88
1209	1.02	0.56	0.49	0.33	0.35	0.82	0.64	0.48	0.65	0.92
1210	0.66	0.63	0.63	0.34	0.32	0.63	0.32	0.6	0.53	0.75
1211	0.4	0.47	0.6	0.39	0.18	2.23	0.3	0.57	0.71	1.06
1212	3.08	4.37	3.55	1.6	1.78	0.96	1.22	1.16	1.06	0.58
1213	0.68	0.82	1.14	1.01	1.02	1.1	1.25	0.98	0.88	1.09
1214	1.2	1.08	1.07	0.95	0.85	1.66	1.03	1.14	1.5	0.91
1215	1.11	1.08	1.38	1.05	1.15	2.05	2.07	11.18	1.32	19.26
1216	0.87	0.61	0.69	0.48	0.38	0.66	0.87	0.83	0.83	0.68
1217	0.93	0.6	0.91	0.5	0.56	0.75	0.69	1	0.94	0.94
1218	1.45	0.77	1.08	0.53	0.52	0.86	0.77	0.85	1.08	1.11
1219	0.45	0.73	0.51	0.33	0.36	0.6	0.17	0.6	0.54	0.77
1220	0.53	0.44	0.64	0.36	0.5	0.67	0.34	0.63	0.72	1.05
1221	0.62	0.56	0.46	0.32	0.45	0.81	0.47	0.5	0.39	0.83
1222	0.85	0.58	0.64	0.62	0.56	0.94	0.77	0.96	0.98	1.15
1223	0.69	0.68	0.88	0.5	0.47	0.73	0.7	1.54	0.84	1.14
1224	0.65	0.51	0.66	0.44	0.74	0.91	0.54	0.84	0.83	1.1
1225	1.65	1.16	1.21	1.06	1.25	1.32	1.13	1.13	1.29	0.93
1226	0.48	0.68	0.24	0.25	0.21	0.36	0.17	0.36	0.14	1.27
1227	0.95	0.91	1.33	0.89	0.71	1.02	2.78	0.73	0.83	1.04
1228	1.88	2.37	1.71	1.17	1.3	1.28	1.23	0.95	0.8	0.92
1229	1.84	1.15	1.7	1	1.2	2.81	2.36	123.66	212.76	1.44
1230	1.04	1.19	0.99	0.93	1.49	0.95	0.98	1.29	0.91	0.87
1231	0.97	1.14	1.74	1.02	1.05	3.19	16.49	15.32	7.01	3.8
1232	1.13	1.29	1.11	1.01	1.06	0.74	1.03	0.89	0.82	0.96
1233	1.33	1.46	1.42	1.03	1.2	4.99	11.86	25.79	57.13	23.84
1234	2.33	3.44	2.5	1.58	1.18	1.04	1.29	1.15	0.88	1.09
1235	0.89	0.84	0.98	1.02	0.77	1.01	1.05	1	0.84	0.99
1236	1.85	3.2	1.97	1.29	1.39	1.77	0.69	0.92	0.81	1.08
1237	0.74	0.69	0.86	0.71	0.89	0.93	0.67	1	0.75	0.97
1238	1.45	1.75	1.8	1.34	1.6	1.4	0.97	1.13	1.24	1.4
1239	1.52	1.32	1.15	1.3	1.44	2.04	1.26	1.38	1.06	1.01
1240	0.28	0.22	0.4	0.22	0.08	0.24	0.18	0.43	0.17	0.5
1241	1.04	1.13	1.31	0.99	0.89	1.12	2.26	2.01	1.42	1.98
1242	0.28	0.29	0.37	0.25	0.14	0.12	0.15	0.36	0.18	0.46
1243	22.76	29.72	20.46	3.54	3.8	2.94	68.18	4.3	3.06	2.57
1244	1.25	0.94	1.21	0.97	1.18	1.16	1.33	1.42	1.17	2.22
1245	58.08	48.65	45.92	5.35	8.06	10.63	15.04	9.19	3.89	35.47
1246	0.59	0.55	0.63	0.45	0.29	2.12	0.35	0.72	0.54	1.05
1247	0.83	0.8	0.53	0.31	0.28	1.13	0.4	0.6	0.59	0.91
1248	0.91	0.69	0.51	0.36	0.24	0.67	0.4	0.49	0.56	0.83
1249	0.86	1.15	1.06	1	1.03	1.97	0.93	0.95	1.03	1.07
1250	0.89	1.1	0.84	0.96	1.3	0.76	1.1	1.05	0.91	1.14
1251	0.9	1.17	0.95	1.08	0.91	2.4	1.25	1.24	1.14	1.2
1252	1.58	1.41	1.8	1.21	1.37	1.03	1.28	1.2	1.26	1.12
1253	0.85	0.9	0.95	1.01	0.87	1.09	9.58	5.17	2.64	0.92
1254	0.58	0.32	0.36	0.3	0.29	1.93	0.41	0.48	0.75	0.73
1255	0.75	0.85	0.9	0.89	0.87	0.78	0.96	1.04	0.95	1.35
1256	2.08	1.77	1.72	1.21	1.14	1.15	2.13	4.14	1.33	24.3
1257	1.55	2.35	1.48	1.01	0.87	1.02	0.99	3.4	0.82	0.83
1258	0.6	0.87	0.81	1.05	0.91	1.54	1	0.97	1.89	0.94
1259	0.68	0.75	1.05	1	0.68	1.14	0.93	0.94	1	1.13
1260	1.04	1.08	0.87	1.06	1	0.73	0.78	0.74	0.79	0.92
1261	1.55	1.28	0.97	1.02	1.17	1.07	1.02	1.12	0.82	1
1262	0.38	0.74	0.79	0.31	0.4	0.74	0.35	0.65	0.53	0.8
1263	1.21	1.45	1.06	1.2	0.89	2.05	0.97	1.14	1.08	0.94
1264	1.29	1.61	1.27	1.21	1.38	1.02	1.79	3.5	1.53	1.07
1265	1.5	1.3	1.33	5.29	4.91	1.66	1.05	1.05	1.18	0.82
1266	1.27	1.27	1.43	1.44	0.98	1.18	1.3	1.12	1.2	0.9
1267	0.8	0.99	1.07	1.01	1.28	0.87	0.86	3.3	2.97	0.93
1268	1	0.82	1.09	1.02	0.71	1.48	0.99	1.05	0.71	0.86
1269	1.63	1.16	1	0.98	1.36	1.19	0.81	1.08	1.19	1.19
1270	0.25	0.31	0.29	0.2	0.4	0.27	0.17	0.35	0.15	0.36
1271	1.82	1.07	1.16	0.89	0.93	0.84	1.25	1.17	1	0.83
1272	1.08	1.31	1.29	1.37	1.18	0.97	1.22	1.06	1.1	0.92
1273	1.18	1.52	1.21	1.12	1.77	1.14	1.05	1.06	1.14	16.42
1274	1.43	1.66	1.76	1.17	1.58	0.98	1.08	1.2	1.19	1.01
1275	1.18	0.97	0.73	1.05	1.01	2.2	0.8	0.67	0.82	1.04
1276	1.12	1.11	1.24	1.21	1.01	1.16	1.1	0.97	1.12	1.18
1277	0.88	0.9	1.15	0.95	0.89	1.4	1.06	1.06	1.16	0.83
1278	0.87	0.95	1.02	1.05	1.01	1.19	1.06	1.09	1.02	1.67
1279	0.29	0.38	0.2	0.21	0.15	0.38	0.09	0.23	0.15	0.29
1280	0.92	0.93	0.92	0.93	0.94	1.29	1.01	1.16	1.21	1
1281	0.59	0.78	0.85	0.71	0.72	1.63	1.21	1.09	1.04	1.04
1282	0.77	0.54	0.64	0.84	1.03	1	0.9	0.83	1.02	0.96
1283	0.52	0.34	0.67	0.58	0.47	0.63	0.89	0.8	0.64	0.88
1284	1.25	1.46	1.78	1.19	1.07	0.81	4.29	1.15	1.13	1.01
1285	1.1	0.87	1.14	1.08	1.15	0.84	1.14	0.99	1.43	1.16
1286	0.63	0.74	0.99	0.8	0.99	1.31	1.05	0.98	0.87	0.91
1287	0.79	0.97	1.11	0.87	1.39	1.32	1.15	0.87	1.07	0.67
1288	0.77	0.69	0.59	0.61	0.22	0.76	0.95	0.75	0.88	1.02
1289	0.75	0.49	0.47	0.37	0.33	0.68	0.52	0.91	0.61	0.8
1290	0.53	0.53	0.49	0.5	0.56		0.86	0.84	0.87	0.99
1291	3.58	4.12	4.17	1.14	1.01	0.79	1.26	1.69	1.34	1.46
1292	8.74	10.05	8.2	1.25	1.63	1.17	7.73	1.96	1.88	4.14
1293	0.88	0.41	0.63	0.52	0.31	1.33	0.77	0.92	1.07	1.06
1294	0.53	0.29	0.26	0.2	0.31	0.61	0.16	0.41	0.18	0.34
1295	1.04	0.92	0.8	0.98	1.36	0.87	1.02	1.08	1.09	1
1296	2.84	2.94	2.99	1.02	0.85	0.82	1.7	1.42	2.18	3.88
1297	0.53	0.44	0.53	0.8	0.61	0.6	1	0.66	0.88	1.18
1298	0.88	0.51	0.52	0.65	0.58	0.61	0.74	1.09	0.76	1.29
1299	0.87	1.16	1.09	0.95	0.73	0.82	0.88	1.01	0.75	0.78
1300	0.67	0.21	0.76	0.26	0.39	1.08	0.19	0.43	0.63	1.03
1301	0.79	0.4	0.42	0.25	0.37	0.79	0.36	0.49	0.43	1.22
1302	0.42	0.59	0.51	0.23	0.36	0.52	0.3	0.47	0.5	0.59
1303	1.25	1.08	1.08	1.07	1.43	0.71	1.74	0.89	1.08	0.94
1304	0.86	0.93	0.85	1.07	0.95	0.99	0.93	1.06	1.06	1.03
1305	0.55	0.37	0.44	0.3	0.23	0.72	0.26	0.52	0.51	0.66
1306	0.58	0.41	0.61	0.27	0.05	1.18	0.22	0.5	0.73	0.83
1307	0.42	0.28	0.74	0.18	0.2	0.92	0.39	0.48	0.46	0.63
1308	0.41	0.39	0.59	0.29	0.48	0.55	0.32	0.36	0.57	1.07
1309	0.22	0.71	0.61	0.25	0.42	0.49	0.17	0.51	0.5	0.43
1310	0.39	0.24	0.5	0.36	0.11	1.08	0.29	0.55	0.68	0.74
1311	0.72	0.54	0.45	0.38	0.34	0.78	0.33	0.72	0.44	0.96
1312	0.86	0.45	0.69	0.3	0.1	0.74	0.3	0.59	0.55	0.66
1313	1.02	0.86	1.03	0.96	0.8	1.15	0.72	0.95	0.86	0.91
1314	0.53	0.32	0.46	0.28	0.12	0.85	0.21	0.44	0.43	0.77
1315	1.11	1.25	0.72	0.81	1.07	0.87	1.05	0.88	0.9	0.8
1316	0.36	0.59	0.48	0.24	0.13	0.59	0.23	1.27	0.18	0.47
1317	0.48	0.39	0.49	0.22	0.2	0.85	0.17	0.52	0.46	0.75
1318	0.69	0.79	0.52	0.32	0.39	0.71	0.32	0.63	0.43	0.67
1319	0.44	0.53	0.47	0.29	0.2	0.67	0.26	0.41	0.46	0.58
1320	0.39	0.43	0.36	0.22	0.15	0.73	0.34	0.41	0.89	0.69
1321	1.14	0.93	1.82	1.09	0.92	1.34	1.07	1.06	0.98	0.91
1322	1	1.13	0.93	1.09	0.79	0.63	1.15	0.87	1.03	0.72
1323	1.07	1.18	1.15	0.98	0.87	0.87	0.87	0.9	0.7	5.29
1324	0.6	0.3	0.7	0.24	0.35	0.41	0.25	0.55	0.72	0.74
1325	0.47	0.47	0.36	0.25	0.26	0.55	0.29	0.56	0.51	0.61
1326	0.32	0.35	0.39	0.23	0.3	0.63	0.29	0.4	0.47	0.63
1327	0.44	0.55	0.55	0.3	0.4	0.86	0.25	0.49	0.61	0.89
1328	0.46	0.41	0.33	0.26	0.23	1.26	0.19	0.66	0.61	0.53
1329	0.43	0.32	0.66	0.3	0.31	0.74	0.51	0.71	0.71	0.74
1330	0.57	0.35	0.42	0.2	0.47	0.59	0.31	0.47	0.52	0.5
1331	0.9	1.22	0.97	1	1.02	2.12	0.89	5.47	0.91	0.85
1332	0.47	0.31	0.31	0.25	0.13	0.45	0.28	0.42	0.61	0.65
1333	0.75	0.69	0.66	0.63	0.3	1.4	0.92	0.75	0.95	1.04
1334	0.75	1.3	1.12	1.06	0.95	0.79	0.97	1	1	0.84
1335	0.87	1.35	1.09	0.7	0.99	0.98	0.95	3.1	1.03	1
1336	0.61	0.43	0.56	0.41	0.58	0.55	0.25	0.51	0.59	1.05
1337	0.46	0.57	0.48	0.31	0.49	0.74	0.33	1.85	0.49	0.89
1338	0.56	0.4	0.47	0.39	0.24	1.66	0.35	0.62	0.65	0.78
1339	1.09	1.07	1.21	1.04	1.05	0.9	0.87	6.58	1.02	1.12
1340	0.99	1.14	0.91	0.9	0.92	0.78	1.06	0.8	1.11	1.56
1341	0.75	0.77	1.49	0.97	0.99	1.37	0.92	0.96	0.79	0.88
1342	0.56	0.38	0.56	0.3	0.33	0.55	0.42	0.51	0.48	0.48
1343	0.8	0.41	0.67	0.53	0.63	0.95	0.68	0.82	0.58	0.99
1344	0.63	0.32	0.43	0.25	0.54	0.74	0.47	0.62	0.45	0.7
1345	0.33	0.31	0.37	0.24	0.1	0.5	0.2	0.37	0.5
1346	0.27	0.18	0.39	0.29	0.41	1.1	0.21	0.56	0.3
1347	0.68	0.34	0.45	0.29	0.27	0.79	0.35	0.51	0.64
1348	0.79	0.92	0.91	0.86	0.84	0.87	1.03	1.06	1.15	0.99
1349	0.77	1.23	1.04	1.22	1.26	0.92	2.4	1.06	1.08	0.94
1350	1	0.74	1.06	0.99	1.08	1.02	0.84	0.97	1.13	1.02
1351	0.46	0.46	0.51	0.44	1.02	1.91	0.84	0.91	0.73	1.03
1352	0.74	0.6	0.75	0.62	0.84	1.19	0.75	0.87	0.9	0.97
1353	0.66	0.33	0.45	0.3	0.42	0.66	0.27	0.38	0.71	0.76
1354	0.45	0.43	0.67	0.37	0.33	0.55	0.29	0.59	0.75	0.86
1355	0.59	0.21	0.8	0.31	0.23	0.69	0.4	0.59	0.64	0.75
1356	0.56	0.74	0.47	0.56	0.4	0.81	0.44	0.53	0.64	0.61
1357	0.81	0.76	0.92	1.02	1.04	1.05	1.05	1.08	1	0.94
1358	0.86	2.6	0.82	0.98	0.71	2.44	1.08	5.57	15.13	1.36
1359	1.16	0.88	1.29	0.92	0.98	2.3	1.08	0.85	0.99	0.83
1360	1	0.2	0.42	0.22	0.32	0.71	0.16	0.43	0.44	0.65
1361	0.89	0.74	0.96	0.86	0.77	0.63	0.72	0.86	1.04	0.86
1362	0.47	0.31	0.5	0.25	0.19	0.41	0.15	0.47	0.55	0.7
1363	0.48	0.49	1.05	0.23	0.4	0.61	0.45	0.52	0.7	1.03
1364	0.42	0.4	0.47	0.25	0.33	0.59	0.22	0.53	0.68	0.65
1365	0.29	0.38	0.44	0.21	0.06	0.87	0.3	0.58	0.42	0.67
1366	1.65	1.62	1.51	1.16	0.99	0.99	0.99	1.19	1.29	1.09
1367	0.48	0.53	0.47	0.22	0.23	0.73	0.2	0.48	0.42	0.74
1368	0.63	0.24	0.36	0.24	0.11	0.34	0.31	0.53	0.58	0.6
1369	0.44	0.42	0.47	0.31	0.17	1.09	0.3	3.97	0.51	0.86
1370	0.42	0.39	0.4	0.18	0.18	0.76	0.33	0.55	0.43	0.63
1371	0.54	0.27	0.6	0.38	0.31	0.47	0.35	0.57	0.72	0.75
1372	0.57	0.55	0.49	0.28	0.28	0.54	0.27	0.4	0.58	1.92
1373	0.41	0.16	0.5	0.27	0.25	0.49	0.29	0.4	0.52	0.48
1374	0.32	0.34	0.5	0.28	0.37	0.6	0.37	0.44	0.43	0.83
1375	0.32	0.27	0.27	0.23	0.39	0.67	0.19	0.55	0.46	0.6
1376	1.1	1.22	1.24	1.04	1.19	0.73	1.21	1.08	1.1	1.42
1377	0.37	0.21	0.37	0.21	0.14	0.54	2.33	0.33	0.4	0.61
1378	1.73	1.48	1.41	0.94	1.07	0.97	1.05	1.04	1.13	0.97
1379	0.5	0.44	0.39	0.42	0.39	1.05	0.34	0.58	0.52	0.77
1380	0.6	0.59	0.44	0.44	0.32	0.71	0.3	0.58	0.58	0.87
1381	0.35	0.63	0.58	0.41	0.49	0.72	0.4	0.48	0.57	0.86
1382	0.49	0.6	0.64	0.38	0.5	0.71	0.33	0.52	0.8	0.94
1383	0.64	0.35	0.98	0.36	0.36	0.74	0.4	0.52	0.63	0.9
1384	0.9	0.97	1.35	1.17	1.17	0.96	1.25	1.1	0.98	1.28
1385			1.45	0.97	1.16	1.61	1.11	0.92	0.9	1.01
1386	0.84	1.01	0.87	0.9	1.06	1.16	1.04	0.89	0.78	0.76
1387	2.13	3.54	3.6	2.05	2.54	1.81	0.67	0.91	1.08	1.33
1388	0.81	0.85	0.62	1.11	1.35	1.15	0.89	0.98	0.95	0.91
1389	2.82	5.17	3.14	9.33	13.57	50.93	1.17	1.1	0.96	0.86
1390	0.2	0.35	0.6	0.36	0.16	0.95	0.26	0.4	0.49	0.79
1391	0.87	0.39	0.57	0.31	0.75	0.57	0.56	0.55	0.7	0.97
1392	0.45	0.48	0.77	0.29	0.3	0.88	0.28	0.65	0.44	0.51
1393	1.2	1.17	0.97	1.08	1.04	0.72	1.21	1.01	1.05	2.94
1394	0.81	0.88	0.93	0.96	0.69	0.91	0.73	0.95	1.03	0.95
1395	1.26	0.87	0.92	0.98	1.23	1.23	0.96	0.88	1.12	0.91
1396	0.51	0.55	1.03	1.07	1.19	0.52	0.83	0.94	0.68	0.81
1397	0.83	0.53	0.87	1.3	1.28	0.93	1.11	0.74	1.04	1.15
1398	0.98	1.14	0.82	1.36	1.44	5.29	0.95	0.83	0.89	1.03
1399	0.75	0.38	0.5	0.36	0.61	1.17	0.35	0.66	0.76	0.96
1400	1.14	0.91	0.97	1.25	1.42	1.01	1.03	1.07	0.96	1.17
1401	0.41	0.52	0.66	0.35	0.54	0.62	0.41	0.71	0.62	0.68
1402	1.01	0.79		1.11	1.76	1.77	0.95	1.1	1.13	0.92
1403	1.02	0.92	1.16	0.92	0.94	0.89	0.81	0.96	0.77	1.01
1404	0.83	1.1	0.93	0.87	0.59	0.8	1.21	0.86	1.06	1.04
1405	1.81	1.79	1.83	1.58	1.84	1.42	1.11	1.16	0.98	5.85
1406	3.66	4.94	4.6	4.49	5.81	3.72	1.52	1.36	0.96	0.84
1407	1.53	1.3	1.89	1.32	1.01	3.18	150.51	1.28	0.98	13.65
1408	5.27	6.49	5.64	2.78	2.78	1.43	2.15	1.67	1.47	1.13
1409	6.96	8.97	6.35	3.68	4.9	3.03	1.38	1.22	1.43	0.94
1410	1.25	1.52	0.98	1.3	2.1	2.59	0.72	0.94	0.93	1.1
1411	0.91	0.91	0.9	1.03	0.91	1.16	0.88	0.88	0.87	0.88
1412	1.19	0.85	1.45	1.12	1.37	2.49	1.78	1.14	1.03	3.6
1413	0.84	0.89	1.32	1.12	1.4	1.13	1.19	1.12	1.14	0.98
1414	1.45	1.57	1.58	1.2	1.41	0.93	0.97	0.96	1.5	0.95
1415	0.19	0.35	0.36	0.21	0.3	0.2	0.17	0.36	0.13	0.35
1416	1.42	1.17	1.12	1.07	1.3	0.85	1.66	1.19	1.08	0.92
1417	1.36	1.71	1.14	1.29	1.34	1.01	1.07	1.66	1.2	1.05
1418	0.95	1.3	1.29	1.1	1.14	1.45	0.95	1.29	0.96	1.03
1419	1.76	1.81	1.59	1.03	1.08	1.82	2.63	0.95	30.38	1.03
1420	1.29	1.56	0.98	0.95	0.8	1.06	1	1.03	1.15	1.16
1421	1.24	0.98	0.98	1.19	0.85	1.09	1.01	0.95	0.96	1.17
1422	0.98	1.25	1.1	1.13	1.17	0.88	1.49	1.07	1.85	2.02
1423	1.06	1.44	1.35	1.3	1.25	1.07	0.94	1.65	1.22	1.02
1424	1.31	1.13	0.99	1.16	1.33	1.04	1.01	1.25	1.08	0.92
1425	1.11	1.1	1.05	1.15	1.35	1.16	0.94	1.1	0.88	0.97
1426	1.34	1.65	1.1	1.26	1.58	1.48	1.13	1.43	0.92	3.14
1427	1.31	0.99	1.21	1.18	1.3	2.22	1.12	0.89	1.07	1.03
1428	1.36	1.75	1.46	1.26	1.26	0.9	1.14	1.06	0.95	0.91
1429	1.35	0.82	1.31	0.89	0.78	0.9	1.04	1.07	1.09	0.99
1430	1.37	1.21	0.98	0.92	1.19	1.98	1.12	1.02	0.93	1.1
1431	1.96	1.04	0.9	0.94	1.15	1.29	10.84	3.36	1.48	14.45
1432	1.2	1.29	1.25	1.25	1.17	1.2	0.89	0.85	1.15	1.26
1433	1.37	0.87	0.8	0.91	0.93	1.61	0.68	1.05	0.78	1
1434	0.86	0.73	0.81	0.95	0.9	0.91	1.01	1.62	0.65	1.05
1435	1.45	0.96	1.13	1.12	1.21	1.05	1.13	1.5	0.86	1.05
1436	0.89	1.07	1	1.26	0.96	1.03	0.9	1.16	1.21	0.83
1437	0.91	0.94	0.9	1.11	1.1	0.79	1.05	1.22	1.01	0.89
1438	1.09	1.25	0.98	0.76	0.41	1.37	1.09	0.98	0.78	1.29
1439	0.89	1.02	0.89	0.95	1.12	0.63	0.93	1	1.17	1.13
1440	0.81	0.93	1.11	1.15	1.57	0.88	0.9	0.83	0.89	7.74
1441	1.03	1.15	0.78	1.2	1.47	1.14	1.49	0.8	1.15	0.72
1442	0.73	1.05	0.86	1.2	1.28	0.92	1.28	0.72	1.28	1
1443	1.81	0.81	0.86	1.27	1.6	0.8	1.3	2.12	0.45	1.26
1444	0.96	0.76	1.16	1.03	0.94	0.97	0.97	0.94	0.67	0.92
1445	1.27	1.02	1.05	1.24	1.61	0.91	1.11	0.58	0.63	0.93
1446	0.85	0.76	0.59	0.76	1.36	0.79	1.23	0.84	0.74	0.8
1447	1.85	1.78	1.23	1.51	1.47	1.19	1.4	1.3	0.65	1.53
1448	0.91	1	1.07	1.07	1.1	2.21	1.28	1.14	0.57	0.73
1449	1.01	1.19	0.96	1.45	1.1	0.87	2.19	1.8	1.27	0.78
1450	0.63	0.66	0.94	1.17	1.23	1.04	1.04	0.85	0.59	1.39
1451	0.66	0.48	1.06	1.13	1.21	0.63	0.91	1.16	1.35	1.08
1452	1.23	1.52	1.51	2.28	2.11	0.99	0.77	0.75	0.94	0.97
1453	0.92	1.07	0.98	2.59	3.57	1.88	1.09	0.99	0.79	1.45
1454	1.5	2.01	1.67	1.56	1.79	1.73	0.96	0.9	0.86	1.11
1455	0.7	0.62	0.75	0.48	0.76	1.13	0.77	0.75	0.74	1.15
1456	1.81	2.21	1.8	2.7	3.38	2.22	1.14	0.79	1.1	11.2
1457	1.46	1.28	1.14	2.06	2.55	1.9	0.88	0.94	0.98	0.73
1458	1.48	1.11	1.27	2.17	2.36	1.6	1.34	0.86	1.16	0.94
1459	0.21	0.16	0.29	0.14	0.22	0.26	0.19	0.14	1.49	0.28
1460	4.77	6.9	3.74	2.57	3.15	1.99	1.1	1.37	1.15	1.13
1461	1.02	0.71	1.04	0.37	0.59	1.32	0.9	0.86	1.58	1.03
1462	16.16	28.7	15.3	1.35	1.33	1.07	1.79	1.87	1.67	2.07
1463	3.68	10.45	5.25	1.86	3.86	2.68	1.2	1.18	0.92	3.09
1464	65.03	56.08	57.55	9.06	30.09	47.9	9.49	6.52	34.54	44.12
1465	0.93	1.41	1.13	1.12	1.02	1.26	1.19	1.13	1.16	1.15
1466	4.03	8.38	4.55	1.28	2.89	4.16	1.12	0.76	1.89	1.52
1467	3.7	9.69	5.09	1.27	2.63	1.74	1.26	0.7	1.68	1.19
1468	0.67	0.68	0.93	0.77	0.79	1.17	1.07	0.98	1.28	2.31
1469	0.96	0.55	0.79	0.65	0.79	1.01	1.18	0.78	1.31	0.99
1470	0.67	0.66	0.82	0.9	1.08	0.87	1.12	0.81	1.3	1.06
1471	0.41	0.41	0.44	0.3	0.41	0.57	0.51	0.35	1.84	1.26
1472	0.54	0.33	0.48	0.32	0.36	0.88	0.48	0.54	0.78	1.03
1473	0.58	0.38	0.42	0.24	0.41	0.71	0.61	22.46	1.28	35.23
1474	0.82	0.98	0.87	0.93	1.02	0.96	1.2	0.96	1.38	7.11
1475	0.79	0.9	0.93	0.91	0.86	0.72	1.05	0.91	0.8	0.74
1476	0.87	0.35	0.55	0.45	0.63	2.63	1.22	0.88	1.08	1.15
1477	0.51	0.51	0.46	0.33	0.51	0.72	0.5	0.39	0.82	0.93
1478	1.86	4.32	2.78	6.95	22.33	10.66	14.12	0.89	1.41	0.94
1479	0.4	0.24	0.38	0.25	0.45	0.49	0.59	0.36	0.95	1.03
1480	0.42	0.59	0.45	0.17	0.4	0.98	0.76	0.35	0.8	0.54
1481	0.34	0.31	0.42	0.19	0.4	0.75	0.72	0.38	1.11	1.7
1482	2.55	2.6	2.15	3.65	5.43	2	1.11	1.27	0.72	0.86
1483	1.08	1.1	0.79	1.18	1.22	1.06	1.27	1.22	1.4	0.99
1484	0.88	1.12	0.96	0.99	0.89	1.01	0.88	1.01	1.15	1.1
1485	0.93	1.12	0.85	1.02	1.15	0.89	0.86	0.9	0.89	0.57
1486	0.53	0.38	0.43	0.19	0.48	1.21	0.56	0.32	0.73	0.78
1487	0.47	0.36	0.48	0.21	0.33	0.52	0.84	1.91	1.31	0.81
1488	0.51	0.32	0.53	0.3	0.35	0.63	0.78	0.33	1.07	0.79
1489	0.48	0.18	0.31	0.22	0.3	0.52	0.61	0.22	0.83	0.51
1490	0.38	0.31	0.47	0.2	0.33	0.63	0.49	0.33	1.43	0.49
1491	0.41	0.3	0.44	0.2	0.42	0.6	0.73	0.37	1.05	0.84
1492	0.35	0.47	0.43	0.22	0.37	0.67	0.45	0.3	1.68	0.94
1493	1.06	0.9	1.33	0.92	0.88	1.04	1.19	0.94	0.96	1.05
1494	0.23	0.33	0.47	0.13	0.21	0.48	0.6	0.4	0.7	0.61
1495	0.38	0.17	0.67	0.18	0.24	0.64	0.38	0.34	0.73	1.03
1496	1.09	1.56	1.2	1.04	1.18	0.91	0.8	0.75	1.28	1.15
1497	0.32	0.29	0.51	0.13	0.26	0.51	0.59	0.37	1.17	0.86
1498	0.44	0.26	0.43	0.23	0.33	0.56	0.79	0.41	1.3	3.77
1499	0.39	0.25	0.38	0.21	0.27	0.66	0.65	0.32	1.23	0.93
1500	0.36	0.23	0.39	0.16	0.32	0.62	0.61	0.48	1.06	0.82
1501	0.95	1.99	1.18	0.98	1.11	0.83	1.05	0.71	0.99	0.84
1502	1.01	1.05	0.98	0.93	0.82	0.77	1.08	1.03	0.92	0.81
1503	1.09	1.59	1.44	1.09	1.45	0.8	0.89	1.27	1.26	0.98
1504	0.36	0.21	0.37	0.16	0.37	0.59	0.32	0.19	0.56	0.69
1505	0.34	0.61	0.4	0.18	0.33	0.55	0.55	0.47	1.06	0.78
1506	0.29	0.33	0.37	0.12	0.29	0.38	0.49	0.28	0.55	0.81
1507	0.53	0.27	0.42	0.2	0.38	0.79	0.65	0.38	1.05	0.62
1508	0.29	0.34	0.46	0.19	0.34	1.02	0.64	0.59	1.02	2.75
1509	0.47	0.22	0.44	0.21	0.27	0.6	0.49	0.28	0.27	0.63
1510	0.95	1.12	0.83	0.95	0.91	1.37	0.97	1.05	133.98	0.74
1511	0.78	0.82	1.16	1.05	0.92	1	0.96	1.63	0.73	0.89
1512	0.82	1.04	0.91	0.86	0.83	1.35	0.97	0.89	0.76	0.66
1513	0.38	0.28	0.61	0.19	0.44	0.89	0.52	0.45	0.99	0.98
1514	0.72	0.67	1.7	0.52	0.58	0.76	0.74	0.8	0.74	0.65
1515	0.35	0.24	0.35	0.12	0.29	0.51	0.76	0.38	0.71	0.95
1516	0.39	0.21	0.34	0.19	0.32	0.63	0.45	0.27	1.16	1.31
1517	0.36	0.22	0.46	0.21	0.29	0.46	0.51	0.34	0.71	0.64
1518	0.25	0.24	0.37	0.16	0.31	0.52	0.53	0.31	0.8	0.75
1519	0.88	1.11	0.96	0.97	1.03	1.1	0.99	1.19	0.78	0.98
1520	0.84	0.71	0.92	0.98	0.9	1.08	1.06	1.04	0.79	1.22
1521	0.97	0.96	0.96	0.95	0.92	1.15	1.17	1.2	1.11	1.01
1522	0.42	0.4	0.47	0.31	0.39	0.69	0.56	0.31	0.74	0.92
1523	0.51	0.38	0.55	0.57	0.97	0.69	0.86	0.82	0.84	1
1524	0.9	0.27	0.5	0.16	0.4	0.6	0.42	0.32	0.52	0.87
1525	0.36	0.26	0.41	0.18	0.25	0.63	0.48	0.38	0.75	0.54
1526	1.35	1	0.33	0.18	0.33	0.5	0.52	0.24	0.95	0.62
1527	0.48	0.34	0.3	0.2	0.34	0.8	0.49	0.58	1	0.68
1528	1.5	1.5	1.18	1.02	0.95	1.01	0.99	0.97	1.42	1.14
1529	1.29	1.12	0.71	1.09	0.97	1.18	1.37	0.99	1.21	1.11
1530	0.86	0.74	0.92	1.02	0.98	1.21	0.84	0.93	1.2	2.22
1531	0.76	0.84	0.85	1.06	1.06	1.18	0.89	2.79	1.03	0.69
1532	1.34	1.09	0.29	0.2	0.39	0.83	0.53	0.43	1.36	3.09
1533	0.46	0.31	0.48	0.13	0.27	0.63	0.37	0.25	0.84	1.02
1534	0.42	0.32	0.38	0.19	0.38	0.71	0.36	0.41	0.65	0.44
1535	0.61	0.35	0.68	0.38	0.51	0.68	0.77	0.34	0.92	0.96
1536	0.39	0.18	0.49	0.17	0.24	0.82	0.52	0.31	0.97	1.06
1537	0.9	1.49	0.95	1.01	1.09	0.96	1.12	0.74	0.84	0.95
1538	1.01	1.09	0.91	0.92	1.08	1.06	0.98	1.13	1.25	1.06
1539	1.05	1.51	1.22	0.83	0.93	0.83	0.76	0.95	1.15	45.39
1540	0.91	1.13	1.07	1.74	1.57	1.71	1.07	1.13	0.71	0.89
1541	3.83	4.35	3.43	3.26	4.51	1.92	1.76	1.65	14.25	1.51
1542	1.68	2.26	2.66	2.15	2.33	2.57	1.2	2.3	1.59	1.05
1543	0.78	0.55	0.85	1.96	1.67	2.08	1.8	10.6	1.36	5.24
1544	0.93	1.31	1.19	1.29	1.07	1.1	1.14	1.21	1.2	1.55
1545	0.73	0.89	0.64	0.82	0.83	0.95	0.92	0.85	1.32	4.39
1546	0.94	0.63	0.76	0.55	0.63	0.92	1.16	0.83	0.91	0.58
1547	0.81	1.07	0.79	1	1.22	2.1	0.83	0.93	0.82	2.26
1548	0.9	1.26	0.78	0.65	0.77	1.06	3.62	0.81	1.52	0.79
1549	0.35	0.25	0.5	0.26	0.42	1.72	11.06	0.41	0.57	0.83
1550	0.87	0.95	1.1	1.09	0.89	1.01	1.02	0.94	1.24	5.63
1551	1.23	1.17	0.95	0.97	1.1	1.69	1.06	0.96	1.05	0.95
1552	0.56	0.28	0.39	0.24	0.36	0.52	0.59	0.4	0.64	0.69
1553	0.61	0.68	0.65	0.61	0.65	0.93	0.96	0.87	1	0.98
1554	0.71	0.4	0.56	0.41	0.65	0.95	0.6	0.83	1.06	1.03
1555	0.9	1.06	1	1.01	1.04	0.99	1.41	0.9	0.87	0.99
1556	0.77	1.03	0.96	1	1.02	1.33	0.86	0.96	0.88	0.86
1557	0.68	0.61	0.78	0.69	0.73	0.82	0.97	0.98	1.06	0.74
1558	1.01	1.2	1.02	1.15	1.03	0.96	1.03	1.35	1.07	0.94
1559	0.98	0.46	0.58	0.74	0.83	0.69	0.75	0.92	0.88	0.86
1560	0.81	0.57	0.72	0.63	0.69	0.89	0.67	1.04	1.1	0.93
1561	0.69	0.48	0.96	0.66	0.7	1.24	0.81	0.87	0.71	1.32
1562	0.38	0.27	0.39	0.27	0.52	0.74	0.68	0.5	1.03	2.95
1563	2.09	2.01	2.11	1.25	1.17	1.59	1.25	1.47	1.04	0.9
1564	1.08	1.06	1.12	1.02	0.86	1.03	0.88	1.38	1.36	1
1565	0.88	0.52	0.52	0.55	0.48	0.5	0.58	0.5	0.51	0.78
1566	1.22	1.1	1.22	1.05	0.77	0.93	1.21	1.15	1.02	1.08
1567	1.47	1.1	1.01	1.08	1.09	0.77	1.39	1.13	1.12	0.85
1568	0.61	0.72	0.57	0.58	0.59	0.75	0.51	0.58	0.5	2.07
1569	0.93	0.79	0.72	0.66	0.91	0.91	0.82	1.01	1.07	0.77
1570	0.85	0.93	1.01	1	1.2	0.91	0.89	1.05	1.24	0.9
1571	0.51	0.35	0.47	0.28	0.44	1.24	0.57	0.58	0.85	1.02
1572	0.82	0.6	1.04	0.88	1.04	0.94	0.89	0.93	0.61	1.68
1573	0.79	0.69	0.8	0.97	1.03	0.9	1.02	0.92	1.11	0.61
1574	0.81	1.6	0.88	0.94	1.18	0.97	0.93	1	1.15	0.87
1575	0.84	1.04	0.95	0.97	0.95	1	1.03	0.98	0.9	0.74
1576	0.84	0.92	1.22	1.08	1.3	1.23	0.93	1.29	0.93	1.71
1577	1.52	1.59	1.8	1.28	1.17	1.75	1.17	1.39	1.03	1
1578	1.17	0.85	1.61	1.01	0.95	1.28	1.04	0.73	1.27	0.73
1579	1.33	1.67	1.58	1.12	0.98	1.34	1.3	0.92	0.99	0.54
1580	1.51	1.63	1.67	1.25	1.18	0.99	1.24	1.21	2	1.39
1581	1.66	2.44	1.56	1.16	1.04	1.68	1.17	1.29	1.38	0.68
1582	1.08	0.82	0.85	0.96	1.06	1	1.11	1.15	1.08	10.47
1583	1.04	1.47	0.83	1.08	1.05	1.01	1	0.93	1.39	0.78
1584	1.61	2.02	1.7	1.35	1.28	1.26	1.31	2.1	1.02	1.03
1585	0.77	1.45	0.86	1.04	1.17	0.91	1.36	1.41	1.34	1.43
1586	1.01	1.15	1.16	1.15	0.91	1	1.07	1.13	1.58	1.01
1587	1.02	0.8	0.79	0.81	0.98	0.95	1.38	1.38	1.1	1.22
1588	0.77	0.65	0.59	0.64	0.6	0.7	0.96	0.74	0.99	1.08
1589	0.78	0.64	0.67	0.63	0.96	0.88	1.17	1	1.38	1.83
1590	1.53	1.38	1.59	1.4	1.2	1.8	1.68	1.8	1.92	1.78
1591	1.4	1.25	1.34	1.05	1.09	1.14	1.31	0.95	1.03	0.93
1592	0.92	1.1	1.24	1.07	0.93	0.88	1	0.91	1.11	1.14
1593	1.14	1.07	1.1	1.04	1.01	1.17	1.14	1.78	0.64	1.02
1594	0.45	0.37	0.49	0.34	0.61	0.85	0.53	0.63	1.1	0.89
1595	0.71	0.68	0.65	0.69	0.78	0.76	1.15	1.2	1.16	0.6
1596	0.8	0.29	0.44	0.25	0.39	0.59	0.44	0.36	0.73	0.6
1597	0.66	0.59	0.62	0.52	0.67	0.69	1.2	0.72	0.85	1.01
1598	0.61	0.49	0.53	0.42	0.58	0.84	0.64	0.59	0.75
1599	0.63	0.66	0.86	0.7	0.93	0.86	0.83	0.88	1.08	1.25
1600	0.17	0.15	0.22	0.13	0.12	0.18	0.19	0.23	0.1	0.54
1601	1.27	0.84	0.95	1.14	1.02	0.98	1.15	0.94	1.13	1.53
1602	0.17	0.13	0.15	0.12	0.15	0.25	1.89	0.08	0.15	0.41
1603	0.66	0.36	0.63	0.24	0.39	0.86	0.54	0.4	0.82	0.72
1604	0.52	0.59	0.61	0.28	0.4	0.72	1.25	5.52	0.99	0.75
1605	0.43	0.3	0.52	0.24	0.37	0.57	0.35	0.49	0.86	0.55
1606	0.52	0.36	0.56	0.33	0.51	2.92	0.76	0.34	0.7	0.61
1607	0.51	0.31	0.52	0.33	0.5	0.92	0.46	0.45	0.99	0.83
1608	0.51	0.28	0.46	0.27	0.4	0.82	0.49	0.45	1.11	0.54
1609	0.29	0.15	0.29	0.14	0.16	0.4	0.08	0.19	0.13	0.21
1610	1.03	0.86	0.94	1.06	0.86	0.86			0.93	1
1611	0.19	0.24	0.21	0.12	0.14	0.25	0.1	0.1	0.05	0.33
1612	0.24	0.14	0.2	0.2	0.17	0.29	0.17	1.63	0	0.46
1613	1.27	0.86	0.94	0.88	1.1	1.36	1	0.85	0.89	1.5
1614	0.62	0.59	0.92	0.51	0.57	0.89	0.75	0.65	0.78	3.39
1615	1.42	1.16	0.9	0.92	0.98	1.07	0.68	0.75	0.83	0.53
1616	1.33	0.33	0.48	0.36	0.54	0.76	0.64	1.04	0.97	0.56
1617	1.74	1.52	1.57	1.2	1.37	1.73	0.94	1.15	1.13	1.18
1618	0.47	0.27	0.49	0.35	0.53	0.53	0.51	0.54	0.77	2.6
1619	0.49	0.35	0.39	0.38	0.48	0.58	0.52	0.7	1.06	0.65
1620	1.08	0.9	0.94	1.13	0.99	1.07	2.85	1	1.47	0.76
1621	0.14	0.2	0.35	0.11	0.13	0.23	0.06	0.14	0.05	0.87
1622	3.3	3.43	2.92	1.3	1.35	1.05	3.22	2.69	12.18	19.23
1623	9.88	11.92	8.05	3.61	5.37	2.59	10.15	10.48	15.25	8.29
1624	57.23	48.39	42.87	8.12	18.82	23.3	1640.17	2113.44	2266.51	4021.22
1625	5.53	6.55	3.43	1.64	1.75	3.32	3.75	6.5	4.95	7.1
1626	0.91	0.86	0.97	0.89	1.03	1.03	1.26	1.57	0.84	1.16
1627	1	0.8	1.06	1.03	1.08	1.02	1.21	0.98	1.28	1.13
1628	2.23	1.79	2.49	1.18	1.18	1.25	2.02	2.38	1.51	3.69
1629	1.65	2.63	1.71	1.11	1.19	1.33	1.35	1.89	1.54	1.76
1630	0.8	0.76	0.84	0.77	0.8	0.94	0.97	0.78	0.98	1.18
1631	0.51	0.38	0.57	0.28	0.37	0.56	0.52	0.63	0.82	0.74
1632	0.72	0.59	0.69	0.6	0.69	0.89	1.08	0.77	1.16	10.1
1633	0.95	0.7	0.65	0.9	0.97	0.84	1.04	1.25	1.33	3.43
1634	0.89	0.54	0.86	0.66	0.81	0.73	1.08	0.97	1.55	1.89
1635	0.89	0.57	0.8	0.86	0.8	0.91	1.21	0.85	1.16	0.72
1636	0.88	0.93	0.97	1.16	1.28	1.08	0.98	0.94	1.11	1.02
1637	0.99	1.05	1.28	1.08	0.95	1.31	1.11	0.8	1.58	1.63
1638	0.98	1.11	1.03	1.11	0.92	1.14	0.83	5.89	0.97	0.93
1639	1.06	1.26	0.84	1.03	1.14	1.13	0.93	0.85	1.14	2.4
1640	0.63	0.38	0.4	0.39	0.62	0.69	0.45	0.65	0.93	0.75
1641	0.62	0.5	0.56	0.53	0.68	0.76	0.68	0.81	1.16	1.4
1642	0.75	0.61	0.79	0.65	0.7	2.7	1.08	0.67	0.8	1.06
1643	0.59	0.4	0.51	0.33	0.47	0.8	0.59	0.64	0.82	1.5
1644	1	0.91	0.98	1.02	0.95	0.9	1.07	0.93	1.57	1.01
1645	0.96	0.97	1.07	0.98	0.88	1.25	1.01	1.04	0.97	0.84
1646	0.88	1.04	1.11	0.9	0.83	1.02	0.8	0.91	0.86	0.91
1647	0.92	0.95	0.91	0.99	1.17	0.9	1.06	0.93	0.84	1.97
1648	0.77	0.63	0.65	0.58	0.75	0.72	0.88	0.67	1.15	1.09
1649	0.8	1.29	0.64	1.63	2.29	1.17	1.16	1.19	0.51	1.09
1650	0.71	0.71	0.84	0.46	0.5	0.8	0.93	0.88	1.37	0.68
1651	0.67	0.82	0.94	0.85	0.88	0.9	0.96	0.78	1.2	0.93
1652	0.94	0.98	0.76	0.91	1.02	0.89	0.82	0.93	0.67	1.05
1653	0.88	1.11	1.05	1.96	2.23	1.02	0.87	0.92	0.62	1.22
1654	0.81	0.73	0.86	0.7	0.67	1.07	0.97	1.03	0.93	0.66
1655	0.87	0.97	0.91	0.98	1.02	1.04	0.89	0.82	0.85	0.87
1656	0.69	0.46	0.96	0.67	0.78	1.34	7.29	4.82	1.32	16.23
1657	0.97	1.09	0.8	0.76	0.81	1.03	0.9	0.83	1.03	0.87
1658	0.63	0.57	0.75	0.53	0.55	0.82	1.06	0.85	0.5	0.55
1659	0.89	0.67	0.71	0.53	0.67	1.41	0.89	0.76	0.76	0.89
1660	0.82	0.87	0.73	0.61	0.71	1.13	0.78	0.55	0.69	1.18
1661	0.52	0.45	0.63	0.37	0.55	0.7	0.53	0.51	0.8	0.82
1662	0.71	0.43	0.53	0.47	0.64	0.76	0.64	0.57	0.8	0.52
1663	0.86	0.99	0.8	0.92	0.98	1.17	0.78	0.72	0.9	0.89
1664	0.84	0.81	0.88	0.96	0.89	1.11	0.93	1.12	1.06	0.76
1665	0.97	0.72	0.92	0.87	0.83	0.77	0.83	0.96	1	1.07
1666	0.99	1.01	0.76	0.95	0.86	0.79	0.95	0.96	0.99	0.99
1667	0.36	0.17	0.22	0.15	0.25	0.9	0.1	0.11	0.35	0.42
1668	0.75	0.29	0.42	0.26	0.38	0.79	0.8	10.93	0.75	0.71
1669	0.57	0.4	0.59	0.24	0.36	0.66	0.3	6.6	0.81	5.32
1670	0.71	0.47	0.76	0.48	0.84	0.82	1.21	1.18	1.13	2.29
1671	0.88	0.68	1.07	0.66	0.71	0.92	1.24	1.19	1.38	1.05
1672	0.88	0.76	1.03	0.96	0.88	0.75	0.75	3.45	1.2	1.1
1673	1.15	0.76	1.11	0.9	0.98	1.1	0.99	1.02	0.56	2.38
1674	1.72	1.07	1.19	0.99	1.11	0.88	0.89	0.8	0.81	0.88
1675	0.6	0.46	0.87	0.52	0.67	0.91	0.72	0.63	0.89	0.79
1676	0.82	0.91	0.96	0.99	0.92	0.99	0.91	1	0.9	1.35
1677	0.76	0.58	0.58	0.54	0.59	0.67	0.71	0.66	0.72	2.47
1678	0.43	0.3	0.38	0.22	0.45	0.5	0.59	0.44	0.76	0.73
1679	0.69	0.23	0.44	0.18	0.32	0.52	0.63	0.25	0.9	0.74
1680	0.48	0.25	0.51	0.23	0.4	0.79	0.47	0.33	0.86	0.86
1681	1.03	0.9	1.07	0.99	1.11	1.54	1.02	1	0.98	2.99
1682	1.06	1.01	1.35	1.04	1	0.9	1.09	0.96	1.43	1.26
1683	1.19	1.07	1.14	0.94	0.96	0.99	1.02	0.93	0.99	0.68
1684	0.37	0.23	0.4	0.17	0.33	0.54	0.45	0.23	1.01	1.23
1685	0.38	0.25	0.46	0.19	0.32	0.53	0.53	0.31	0.97	0.99
1686	0.73	0.44	0.43	0.25	0.38	0.69	0.55	0.26	0.85	0.66
1687	0.43	0.34	0.48	0.17	0.36	1.19	0.58	0.38	1.01	0.94
1688	0.41	0.38	0.36	0.19	0.39	0.62	0.55	6.49	0.88	0.82
1689	0.51	0.3	0.42	0.19	0.34	0.73	0.55	0.42	0.81	1.02
1690	1.06	1.04	1.3	1.08	1.02	1.1	1.09	0.96	1.59	1.1
1691	1.02	0.86	0.99	1.02	1.24	0.97	1.21	0.86	1.17	1.27
1692	0.82	1.07	1.04	0.98	0.99	1.34	1.03	0.89	1.32	1.24
1693	0.52	0.47	0.44	0.3	0.45	0.71	0.57	0.73	1.17	0.72
1694	0.49	0.26	0.48	0.3	0.59	0.91	0.68	37.47	0.99	0.73
1695	0.5	0.24	0.59	0.3	0.36	0.78	0.63	0.48	0.99	0.67
1696	0.41	0.14	0.44	0.19	0.34	0.65	0.52	0.49	1.18	0.8
1697	0.5	0.4	0.59	0.28	0.47	0.66	0.54	0.51	1.08	0.73
1698	0.38	0.3	0.45	0.18	0.29	0.9	0.45	0.23	0.94	0.7
1699	1.14	1.71	1.5	1.08	1.25	1.08	1.01	1.18	1.06	1.02
1700	1.14	0.87	1.01	0.93	0.91	1.15	0.86	0.83	0.81	1.28
1701	1.11	1.35	1.03	1.02	1.05	0.86	1.07	0.79	1.36	0.76
1702	0.23	0.28	0.25	0.23	0.23	0.21	0.18	0.19	0.15	0.38
1703	0.48	0.41	0.58	0.25	0.44	0.67	0.62	0.59	0.94	0.84
1704	0.45	0.6	0.46	0.21	0.41	0.8	0.65	0.48	0.65	0.9
1705	0.58	0.43	0.61	0.44	0.47	1.14	0.88	31.68	1.4	0.96
1706	0.35	0.32	0.42	0.28	0.38	0.57	0.64	0.39	1.38	0.73
1707	1.4	1.36	1.3	1.04	0.9	1.06	0.81	0.64	0.96	0.82
1708	1.09	1.53	1.14	1.16	1.08	1.25	1.17	0.87	0.92	0.82
1709	0.56	0.37	0.63	0.37	0.56	1.86	1.05	0.83	1.3	1
1710	0.61	0.49	0.63	0.43	0.6	0.97	0.85	1.03	1.49	1.16
1711	0.41	0.47	0.5	0.2	0.34	0.57	0.51	0.37	1.09	0.67
1712	0.59	0.38	0.4	0.21	0.38	0.67	0.42	0.38	0.94	0.78
1713	0.48	0.27	0.53	0.25	0.39	0.91	0.42	0.44	1.21	0.82
1714	0.48	0.18	0.33	0.14	0.17	0.25	0.12	0.09	0.16	0.26
1715	0.46	0.31	0.56	0.23	0.4	0.62	0.48	0.33	0.87	4.2
1716	0.5	0.27	0.59	0.27	0.27	0.63	0.61	0.35	0.86	0.92
1717	0.44	0.21	0.21	0.19	0.12	0.35	0.1	0.13	0.2	0.37
1718	0.42	0.29	0.68	0.21	0.33	0.44	0.44	0.37	1.31	0.98
1719	0.57	0.25	0.41	0.22	0.37	0.57	0.62	0.5	1.08	0.74
1720	0.77	0.48	0.63	0.55	0.62	0.72	0.96	0.86	1.04	6.92
1721	0.52	0.45	0.67	0.52	0.67	0.94	1.06	0.92	0.54	0.78
1722	0.42	0.53	0.6	0.34	0.65	0.71	0.75	0.78	0.91	0.95
1723	0.31	0.19	0.34	0.19	0.28	0.65	0.69	13.82	0.81	3.36
1724	2.4	2.79	1.99	1.15	1.4	1.17	1.07	2.18	1.11	1.03
1725	0.44	0.32	0.42	0.17	0.34	0.65	0.74	0.38	1	6.66
1726	0.55	0.36	0.61	0.44	0.6	0.66	0.76	0.83	1.61	0.89
1727	0.87	0.47	0.73	0.45	0.51	0.57	0.68	0.57	1.28	2.69
1728	0.62	0.57	0.76	0.41	0.68	0.74	0.79	0.77	0.97	1.16
1729	1.05	0.41	0.45	0.27	0.46	0.63	0.45	0.37	0.86	0.7
1730	1.05	0.96	0.97	0.89	0.81	0.95	0.73	0.73	0.68	0.62
1731	2.33	2.27	2.03	1.33	1.47	1.07	1	0.91	0.84	0.71
1732	0.59	0.38	0.37	0.23	0.36	1.18	0.51	2.5	0.53	1.02
1733	0.51	0.31	0.54	0.25	0.36	0.5	0.36	0.33	1.04	0.82
1734	0.84	0.47	0.67	0.34	0.6	0.69	0.79	0.68	1.26	0.94
1735	0.95	0.98	1.03	0.98	0.85	0.86	0.81	0.97	0.97	1.76
1736	1.16	1.03	1.12	1.02	0.99	0.84	1.2	0.92	0.94	1
1737	1.08	1.22	1.03	1.14	0.98	1.34	1.03	0.75	1.34	1.07
1738	1.15	0.81	0.99	0.7	0.64	0.85	0.99	1.01	1.04	1.02
1739	0.35	0.34	0.43	0.2	0.36	0.72	0.56	0.33	1.3	0.72
1740	0.45	0.36	0.46	0.34	0.38	0.75	0.71	0.54	1.07	0.92
1741	0.43	0.59	0.5	0.29	0.45	0.58	0.48	0.41	4.85	0.83
1742	0.85	0.89	1.19	0.85	0.96	0.78	0.92	0.92	0.99	1.49
1743	0.61	0.28	0.59	0.2	0.41	0.71	0.54	0.3	1.04	0.99
1744	1.07	0.9	1.11	1	0.92	0.86	1.14	0.74	0.91	0.76
1745	1.11	0.96	0.93	0.84	0.84	0.87	0.78	0.77	0.7	0.92
1746	1.44	0.89	0.95	0.88	0.82	0.75	0.99	1	0.95	0.79
1747	0.52	0.47	0.68	0.28	0.37	0.7	0.64	0.55	0.9	0.82
1748	0.28	0.43	0.22	0.13	0.15	0.32	0.05	2.91	0.16	0.58
1749	0.83	0.37	0.43	0.2	0.31	0.73	0.47	0.32	0.76	1.1
1750	0.45	0.33	0.49	0.24	0.38	0.61	0.77	0.29	0.99	1.65
1751	0.45	0.31	0.41	0.18	0.32	0.5	0.56	0.44	1.05	1.04
1752	0.63	0.28	0.53	0.23	0.4	0.73	0.63	0.45	1.09	0.91
1753	1.12	1.37	1.35	1.03	1.15	1.11	1.34	1.17	1.52	1.2
1754	0.54	0.44	0.8	0.31	0.43	0.85	0.56	0.5	1.48	0.98
1755	0.56	0.4	0.61	0.28	0.47	0.76	0.61	0.49	1.01	0.9
1756	0.74	0.52	0.67	0.64	0.74	0.63	0.89	0.86	0.9	0.8
1757	1.62	1.43	1.95	1.17	1.04	0.95	1	1.25	1.01	2.37
1758	0.44	0.78	0.61	0.22	0.45	0.58	0.66	0.37	0.93	1.06
1759	0.49	0.3	0.49	0.22	0.36	0.63	0.64	0.37	1.03	0.67
1760	0.65	0.26	0.6	0.36	0.45	0.74	8.84	0.42	0.93	0.75
1761	0.78	1.16	1.14	0.73	0.7	0.83	1.21	0.94	1.34	0.89
1762	1.34	1.06	1.2	1.12	0.97	1.24	0.8	0.8	0.85	0.8
1763	0.87	1.24	0.75	0.95	1.11	1.39	0.83	1.03	0.94	0.8
1764	1.02	1.06	0.87	0.99	1	0.87	1	0.97	1.19	1.94
1765	0.66	0.36	0.53	0.46	0.76	0.68	0.95	0.73	1.41	1.03
1766	1.51	1.19	0.92	0.99	0.99	1.02	1.4	1.04	0.84	1.31
1767	0.68	0.3	0.49	0.3	0.48	0.61	0.52	0.65	1.17	1
1768	0.37	0.11	0.25	0.13	0.19	0.19	0.1	0.23	0.11	0.51
1769	0.35	0.26	0.43	0.23	0.34	0.63	0.38	0.39	1.07	0.69
1770	0.45	0.07	0.34	0.12	0.14	0.21	0.08	0.14	0.13	0.38
1771	0.37	0.25	0.51	0.17	0.29	0.66	0.47	0.42	1.18	1.19
1772	0.38	0.21	0.41	0.21	0.27	0.51	0.6	0.38	1.09	1
1773	1.22	0.91	0.91	0.98	1.06	1.1	0.94	1.03	1.02	0.87
1774	0.68	0.42	0.74	0.65	0.6	2.36	0.66	1.04	1.08	1.25
1775	0.67	0.48	0.57	0.72	0.89	0.73	1.04	0.98	0.91	0.73
1776	0.6	0.37	0.49	0.45	0.56	0.74	0.76	1	0.8	1.14
1777	0.5	0.47	0.97	0.51	0.66	0.83	0.76	1.04	1.09	3.16
1778	0.64	0.67	0.62	0.35	0.49	0.83	0.82	0.69	1.19	1.09
1779	0.53	0.55	0.57	0.47	0.55	1.64	0.86	0.86	0.95	1.21
1780	0.78	0.46	0.58	0.7	1.03	0.79	20.43	0.9	1.01	0.92
1781	1.08	0.83	0.91	0.99	1.09	0.93	1.1	0.81	0.99	0.87
1782	0.78	0.55	0.62	0.76	0.8	0.91	0.76	0.87	0.86	0.91
1783	0.55	0.4	0.51	0.35	0.52	0.79	0.72	0.53	1.27	0.9
1784	0.87	0.81	1.06	1.18	1.1	0.98	0.82	0.83	1.04	0.93
1785	0.69	0.65	0.64	0.83	0.87	1.3	1.6	1.34	1.29	1.29
1786	0.56	0.63	0.63	0.85	0.74	0.89	1.04	1.03	1.34	1.2
1787	0.56	0.49	0.72	0.58	0.69	0.64	0.81	0.77	1.05	1.2
1788	0.57	0.38	0.55	0.46	0.65	0.76	0.86	1.05	1.31	6.7
1789	0.5	0.37	0.58	0.33	0.57	0.87	0.87	0.82	0.84	0.61
1790	1.16	0.94	1.12	0.99	0.92	0.98	1.16	0.84	1.04	0.85
1791	0.53	0.33	0.44	0.37	0.46	0.83	0.76	0.54	1	1.11
1792	0.89	0.99	1.04	1.03	0.99	0.93	1.08	1.1	0.96	0.77
1793	1.18	1.44	1.41	1.28	1.29	1.31	1.39	1.69	1.93	1.43
1794	2.92	2.93	2.97	1.76	1.72	0.99	6.45	206.34	50.97	13.11
1795	1.69	1.28	1.41	1.16	1.21	1.28	0.79	1.04	1.24	1.71
1796	1.68	1.94	1.66	1.38	1.2	0.85	1.16	1.77	1.74	1.34
1797	0.6	0.31	0.51	0.31	0.39	0.85	0.71	0.69	0.85	0.88
1798	1.01	1.46	1.56	1.19	1.18	1.15	1.31	1.42	1.23	1.24
1799	1.18	0.93	0.96	1.01	0.98	0.88	1.19	1.15	0.96	1.21
1800	1.05	0.75	1.06	0.87	1.03	0.84	0.86	1	0.92	0.82
1801	1	1.01	1.11	0.96	0.84	0.92	0.94	1.03	1.04	0.9
1802	0.76	0.37	0.86	0.51	0.76	0.74	0.97	0.68	0.77	4.45
1803	0.89	0.68	0.91	0.85	1.1	0.85	0.93	0.77	0.79	4.71
1804	0.42	0.27	0.56	0.3	0.51	0.86	5.27	0.59	1.01	0.75
1805	0.59	0.61	0.73	0.76	0.71	0.85	1	0.98	1.08	1.32
1806	0.56	0.38	0.41	0.37	0.82	0.62	0.91	0.61	0.74	0.98
1807	1.03	0.91	0.93	1.05	1.08	0.99	1.06	0.99	0.69	1.5
1808	0.78	0.87	1	0.86	1.08	0.91	1.13	1.07	1.02	1.31
1809	0.66	0.68	0.61	0.69	0.81	0.85	0.93	0.89	0.73	0.9
1810	0.68	0.53	0.78	0.69	0.63	0.93	0.86	1.53	1.03	0.97
1811	0.5	0.43	0.61	0.32	0.39	0.75	0.91	0.81	0.89	0.87
1812	0.48	0.33	0.65	0.32	0.52	0.57	0.52	0.8	0.67	0.65
1813	0.44	0.52	0.9	0.35	0.55	0.73	0.82	0.9	1.1	0.97
1814	0.86	0.72	0.67	0.69	0.86	1.03	1.02	1.05	0.87	0.79
1815	0.67	0.31	0.73	0.4	0.48	0.88	0.82	0.7	1.44	0.68
1816	0.48	0.23	0.34	0.18	0.11	0.17	0.2	0.22	0.09	0.46
1817	1.22	1.15	0.95	1.05	1.07	0.89	0.97	0.81	1.59	1.02
1818	0.15	0.37	0.18	0.11	0.11	0.14	0.12	0.06	0.12	0.29
1819	0.71	0.78	0.74	0.74	1.05	0.82	0.9	0.72	0.83	0.74
1820	0.25	0.16	0.49	0.24	0.4	0.54	0.57	0.26	0.97	1.38
1821	0.75	0.62	0.66	0.53	0.72	0.69	0.87	0.88	1.04	0.78
1822	1.98	1.6	1.88	0.98	0.86	0.89	1.26	1.07	1.42	1.06
1823	0.68	0.63	0.58	0.6	0.67	0.68	0.71	0.76	0.89	1.45
1824	1.23	0.55	0.69	0.72	0.76	0.94	0.83	0.48	1.01	4.25
1825	1.36	0.91	0.88	1.03	0.96	0.92	1.07	0.92	0.96	1.76
1826	0.91	1.07	1.06	0.92	1	0.99	0.91	0.68	1.12	0.74
1827	1.16	1.06	1.15	0.89	1.04	0.86	1.13	0.93	0.99	1.85
1828	1.07	1.12	0.99	0.93	0.89	1.8	1.52	1.02	1.87	0.98
1829	2.18	2.63	2.43	1.15	1.15	1.15	1.38	1.56	1.3	1.01
1830	0.76	0.72	0.88	0.73	0.76	1.24	0.98	1.15	0.95	1.1
1831	4.96	5.21	4.65	2.06	2.19	1.51	2.46	4.63	2.13	6.93
1832	1.16	1.26	1.11	0.8	0.8	0.74	1.15	0.8	1.12	0.94
1833	1.44	1.61	1.73	0.89	1.06	1.28	3.83	0.99	1.42	0.86
1834	0.9	0.81	1.06	0.83	1.05	0.79	0.88	0.83	0.95	1.06
1835	0.93	0.89	0.98	1.05	0.99	1.12	0.88	1.01	1.29	0.99
1836	0.7	0.75	1.02	0.78	0.93	0.94	1.03	0.92	1.07	1.05
1837	1.17	1.06	1.41	0.95	1.04	1.12	1.36	1.12	1.01	0.82
1838	0.16	0.18	0.22	0.12	0.14	0.26	0.05	0.12	0.09	0.53
1839	0.7	0.47	0.69	0.55	0.63	1.16	0.85	0.81	0.82	1.22
1840	0.91	0.82	0.83	1.03	1.01	1.18	1.28	1.42	1.17	1.58
1841	0.84	0.95	1.01	0.9	0.85	0.82	0.9	1.49	0.91	0.76
1842	0.9	1.1	0.98	0.88	0.85	0.94	1.02	0.96	1.04	0.97
1843	0.91	1.05	1.4	0.93	1.01	0.9	1.3	2.11	1.27	0.89
1844	0.99	0.69	1.01	0.82	0.98	0.92	1.31	1.01	1.16	0.93
1845	0.96	0.78	1.15	0.92	0.84	1.03	1.2	1.13	0.66	0.94
1846	0.97	0.84	1.04	0.79	0.72	0.93	0.99	0.89	0.81	3.16
1847	0.51	0.32	0.5	0.3	0.44	0.93	0.54	0.34	1.3	1.24
1848	0.45	0.34	0.56	0.51	0.48	0.84	0.56	0.76	1.05	0.85
1849	0.69	0.45	0.66	0.5	0.53	0.82	1.06	6.08	0.84	3.76
1850	0.54	0.36	0.54	0.23	0.37	0.62	0.57	0.48	1.08	4.51
1851	1.11	1.27	1.42	1.15	1.13	1.04	0.84	0.88	1.08	0.84
1852	0.57	0.38	0.74	0.26	0.69	0.87	0.77	1.12	0.99	3.3
1853	1.14	0.98	1.14	1.14	1.09	1.23	1.16	1.05	0.85	1.81
1854	0.65	0.29	0.79	0.35	0.3	0.71	0.52	1.51	1.78	1.23
1855	0.5	0.35	0.49	0.25	0.37	0.83	0.63	0.41	1.22	0.6
1856	0.58	0.36	0.39	0.23	0.39	0.62	0.56	0.2	1.25	1.14
1857	0.44	0.36	0.84	0.21	0.45	0.69	2.45	0.41	1.52	0.91
1858	0.41	0.25	0.45	0.19	0.31	0.59	0.58	0.52	0.71	0.78
1859	0.33	1.05	0.42	0.15	0.29	0.55	0.59	0.41	0.67	0.96
1860	0.5	0.2	0.41	0.16	0.34	0.87	0.37	0.3	0.79	0.75
1861	0.55	0.29	0.6	0.35	0.42	1.4	0.95	0.81	1.07	0.61
1862	0.93	1.07	1	1.15	1.01	0.99	0.99	1.16	1.63	2.4
1863	0.54	0.31	0.52	0.35	0.47	0.71	0.69	0.67	0.78	0.92
1864	0.56	0.39	0.79	0.49	0.79	0.94	1.38	0.76	0.88	1.4
1865	0.52	0.25	0.64	0.24	0.39	0.69	0.67	0.36	1.23	1.9
1866	0.49	0.25	0.45	0.26	0.39	0.6	0.47	0.37	1.11	1.11
1867	0.54	0.28	0.42	0.32	0.44	0.71	0.7	0.43	1.18	1.25
1868	0.57	0.51	0.63	0.55	0.64	1.14	0.82	0.76	0.95	0.83
1869	0.47	0.35	0.45	0.23	0.41	0.46	0.49	0.28	0.63	0.71
1870	1.23	1.4	1.52	1.05	1.03	2.05	1.37	0.89	1.55	0.84
1871	1.15	1.16	1.05	1.1	1.05	0.97	1.14	3.65	1.16	1.02
1872	1.07	1.15	1.04	1.08	1.13	0.9	1.15	1.06	1.25	0.98
1873	0.56	0.46	0.52	0.22	0.4	0.73	0.61	0.38	1.68	1.14
1874	0.42	0.27	0.45	0.21	0.42	0.84	0.75	0.56	1	1.07
1875	0.77	0.35	0.52	0.22	0.41	0.52	0.58	0.72	1.19	1
1876	0.16	0.18	0.46	0.15	0.25	0.15	0.16	0.08	0.03	0.44
1877	0.64	0.4	0.61	0.26	0.46	0.81	0.61	0.23	0.64	1.63
1878	0.53	0.33	0.54	0.22	0.3	0.69	0.6	0.67	1.22	3.07
1879	0.26	0.44	0.27	0.14	0.14	0.42	0.04	0.18	0.01	1.5
1880	0.44	0.26	0.35	0.22	0.35	0.65	0.43	0.43	1.19	1.95
1881	0.49	0.23	0.48	0.27	0.34	0.64	0.69	0.41	1.38	1.21
1882	1.07	0.89	1.05	0.75	0.77	1.83	0.96	0.82	1.14	0.79
1883	0.66	0.35	0.47	0.26	0.46	0.78	0.63	0.52	1.18	1.16
1884	1.13	1.3	1.23	1.04	1.14	0.98	0.98	0.95	0.96	0.96
1885	0.54	0.39	0.6	0.18	0.52	0.82	60.3	0.42	0.87	1.38
1886	0.53	0.38	0.41	0.22	0.45	0.66	0.58	0.3	1.4	0.94
1887	0.77	0.8	0.75	0.58	0.85	0.83	0.86	1	1.24	1.06
1888	1.11	0.88	1.13	1.11	1.08	1.41	1.14	0.99	0.8	1.17
1889	0.89	0.82	0.89	0.87	1	0.61	0.94	0.9	1.02	0.89
1890	0.88	0.76	1.31	0.99	0.84	0.88	1.04	1.2	1.11	0.7
1891	0.58	0.48	0.78	0.23	0.39	0.72	0.83	4.09	0.93	0.88
1892	0.54	0.36	0.6	0.27	0.34	0.71	0.87	0.49	0.84	1.2
1893	0.67	0.34	0.54	0.21	0.34	0.59	0.64	0.39	1.15	9.73
1894	0.96	1.02	0.84	0.9	1.02	0.87	0.75	0.81	1.05	1.07
1895	0.41	0.24	0.37	0.24	0.35	0.58	0.62	0.45	1.01	0.82
1896	0.5	0.31	0.29	0.28	0.32	0.87	0.65	0.44	1.01	1.03
1897	0.51	0.36	0.49	0.25	0.35	0.63	0.82	2.08	0.64	0.85
1898	0.87	1.02	0.99	1.04	0.81	0.92	0.97	1.23	10.12	0.86
1899	0.54	0.5	0.39	0.28	0.41	0.64	0.45	0.55	0.63	0.82
1900	0.46	0.43	0.27	0.24	0.39	0.68	0.67	0.37	1.15	0.93
1901	0.49	0.42	0.4	0.26	0.46	0.93	0.55	0.3	1.29	1.27
1902	0.43	0.71	0.33	0.19	0.32	0.74	0.48	0.42	0.94	0.92
1903	0.68	0.31	0.32	0.22	0.32	0.55	0.56	0.41	1.21	0.91
1904	0.49	0.29	0.63	0.24	0.47	0.84	0.9	1.75	1.47	0.85
1905	0.96	0.57	0.64	0.52	0.71	0.69	1.02	0.88	1.14	1.3
1906	0.9	1.21	1.18	1.07	0.81	1.12	0.87	0.83	0.87	0.72
1907	0.98	0.98	0.87	0.86	0.83	0.86	0.99	0.84	0.95	1.15
1908	1.16	0.91	1.13	0.94	0.94	1.09	0.87	0.83	1.02	4.49
1909	0.55	0.36	0.49	0.24	0.42	0.57	1.01	0.59	0.7	0.64
1910	0.45	0.28	0.49	0.19	0.36	0.69	0.46	0.32	1.04	0.92
1911	0.45	0.23	0.54	0.21	0.3	0.69	0.42	0.43	0.61	0.68
1912	0.49	0.26	0.55	0.25	0.4	0.56	0.63	7.29	1.6	1
1913	0.46	0.33	0.41	0.22	0.47	0.73	0.64	0.51	1.47	0.99
1914	0.44	0.26	0.39	0.24	0.37	0.77	0.47	0.29	1.12	0.78
1915	1.02	1.29	1.27	1.03	1.13	1.46	0.88	0.82	0.92	0.83
1916	0.87	0.94	0.9	1	1.16	1.21	0.99	0.82	1.21	1.23
1917	1	1.15	0.91	0.9	0.95	0.88	0.94	0.9	1.05	0.74
1918	0.71	1.22	0.64	0.92	1.08	1.02	0.94	1.04	0.7	1.23
1919	1.03	1.06	0.81	0.76	0.87	0.99	1.23	0.74	0.96	2.93
1920	0.5	0.47	0.57	0.83	0.94	0.8	1.13	0.98	0.92	2.06
1921	0.55	0.55	0.35	0.23	0.36	0.64	0.75	0.36	1.35	2.66
1922	0.55	0.42	0.53	0.27	0.35	0.73	0.79	0.4	1.04	0.99
1923	0.48	0.25	0.52	0.2	0.32	0.54	0.46	0.24	1.02	0.91
1924	0.94	0.85	0.93	1.04	0.96	1.02	1.21	0.97	1.06	0.98
1925	0.99	1.02	1.32	1.04	1.09	0.89	1.26	1.06	1.38	0.91
1926	1.05	1.05	0.89	1.01	0.96	0.7	0.86	1.11	0.81	0.67
1927	1	1.02	1.2	0.88	0.81	0.99	1.18	1.98	1.03	0.87
1928	1.05	1.06	1.25	0.93	0.97	1.22	0.95	0.85	0.64	1.05
1929	0.89	0.65	0.87	0.67	0.9	0.79	0.97	1.39	0.82	0.61
1930	0.63	0.5	0.65	0.53	0.77	0.9	0.82	0.97	1.64	16.03
1931	0.52	0.38	0.54	0.33	0.45	0.73	0.77	0.67	1.64	2.15
1932	0.41	0.28	0.41	0.25	0.36	0.8	0.58	0.33	1.15	6.42
1933	1.1	1.3	1.12	1	1.25	0.9	1.25	1.02	1.72	1.67
1934	0.91	0.77	0.81	0.98	0.99	1.02	0.91	1.18	1.01	1.69
1935	0.92	1.01	0.92	0.98	0.9	1.37	1.46	2.49	1.41	0.89
1936	0.49	0.34	0.5	0.22	0.3	0.75	0.62	0.32	1.03	39.59
1937	0.62	0.33	0.41	0.26	0.29	0.7	0.51	2.25	1.22	0.76
1938	0.38	0.25	0.44	0.28	0.58	0.69	0.81	0.45	1.13	1.25
1939	0.31	0.29	0.19	0.18	0.14	0.24	0.15	0.58	0.04	3.97
1940	1.41	0.28	0.41	0.22	0.49	0.83	0.68	0.32	1.09	0.82
1941	0.42	0.23	0.59	0.21	0.32	0.73	0.57	0.33	0.72	0.91
1942	0.26	0.37	0.22	0.14	0.27	0.27	0.21	0.24	0.5	0.54
1943	0.51	0.29	0.87	0.22	0.35	0.71	0.6	0.4	1.06	3.68
1944	0.49	0.34	0.6	0.22	0.37	0.77	0.46	32.05	0.53	2.72
1945	0.48	0.38	0.64	0.21	0.36	0.89	0.78	0.46	1.13	1.09
1946	0.24	0.18	0.23	0.14	0.19	0.2	0.13	0.47	0.05	0.59
1947	0.46	0.27	0.77	0.31	0.42	0.74	0.54	0.61	1.05	1.06
1948	0.52	0.29	0.53	0.28	0.38	0.57	0.48	0.46	1.27	1
1949	0.51	0.22	0.41	0.27	0.41	0.65	0.47	0.22	1.03	0.72
1950	0.46	0.21	0.55	0.23	0.34	0.71	0.68	0.33	0.96	0.97
1951	1.31	1.27	0.97	1.07	1.03		5.5	1.41	0.83	1.06
1952	0.5	0.42	0.49	0.44	0.38	0.53	0.58	0.36	1.32	2.29
1953	0.38	0.23	0.54	0.25	0.37	0.76	0.5	0.42	0.92	1.4
1954	0.45	0.27	0.5	0.24	0.38	0.81	0.46	0.39	0.85	4.53
1955	0.97	0.9	0.77	1.02	0.89	0.88	1.15	1.49	1.12	1.44
1956	0.88	0.8	0.74	0.94	0.81	0.81	0.76	0.95	0.58	1.11
1957	0.55	0.38	0.42	0.25	0.67	0.72	0.51	0.37	1.22	1.27
1958	0.66	0.63	0.79	0.87	0.86	0.92	1.03	0.82	1.38	1.13
1959	0.48	0.3	0.53	0.23	0.53	1.25	0.61	0.27	1.2	31.73
1960	1.17	1.03	1.03	1.03	1.06	1.03	1.11	1.33	0.71	1.1
1961	1.06	1.12	1.1	0.96	1.04	0.86	1.23	1.17	0.95	0.92
1962	0.83	0.95	1.07	0.97	1.19	0.63	1.1	1.11	3.09	1.42
1963	0.6	0.38	0.75	0.56	0.76	0.78	1.17	1.05	0.64	1.12
1964	0.71	0.62	0.79	0.71	0.78	0.79	0.93	1.09	1.09	4.56
1965	0.7	0.54	0.65	0.56	0.64	1.09	0.99	0.91	1.1	1.19
1966	0.89	1.15	1.05	1.07	1	0.82	1.55	1.24	1.25	2.79
1967	0.65	0.71	0.82	0.87	0.79	1.1	1.05	1.04	0.78	0.73
1968	0.65	0.7	0.77	0.73	0.77	0.76	0.99	0.71	0.96	0.72
1969	0.6	0.77	0.81	0.73	0.89	0.69	1.34	1.01	1.19	0.86
1970	1.3	1.05	1.09	1.19	0.88	0.87	1.23	1.23	0.99	1.18
1971	0.69	0.69	0.51	0.59	0.75	0.79	0.85	1.11	0.73	8.56
1972	1.5	1.18	1.4	1.23	1.25	1.3	2.82	0.96	1.16	0.76
1973	0.54	0.34	0.39	0.26	0.42	0.81	0.6	0.34	1.05	1.12
1974	1.2	1.15	1.16	0.94	0.84	0.82	0.94	0.76	0.81	1.16
1975	0.71	0.67	0.82	0.84	0.78	0.84	0.93	0.98	0.99	1.15
1976	0.44	0.5	0.4	0.28	0.4	1.15	0.7	24.94	0.84	0.87
1977	1.21	1.28	1.18	1.01	1.09	2.27	0.95	0.9	0.98	0.79
1978	1.06	0.71	1.02	0.89	0.96	0.69	0.9	1.03	1.08	0.83
1979	1.11	0.89	1.1	1.13	1.18	1.13	0.85	1.14	0.95	1.39
1980	1.15	0.85	1	1.08	1	1.03	5.64	3.27	1.52	1.15
1981	1.05	0.94	1.11	1	0.77	1.12	0.93	0.84	0.87	0.91
1982	0.94	0.97	1.05	1.13	1.06	0.93	1.19	1.12	1.1	0.89
1983	0.61	0.42	0.5	0.61	0.7	0.98	1.07	0.71	1.17	1.28
1984	0.8	0.78	0.96	0.88	0.87	1.1	0.83	1.06	1.07	1.05
1985	0.39	0.18	0.37	1.1	1.16	0.6	0.48	0.34	0.61	0.86
1986	0.71	0.74	0.94	3.34	3.18	0.85	1.25	1.11	0.93	0.89
1987	0.93	0.86	1.03	0.95	0.99	0.85	1.03	1	1.09	1.13
1988	0.73	1.04	1.15	1.03	1.08	1.07	0.99	0.91	1.04	1
1989	0.97	1.07	0.87	0.96	1.02	1.05	1.07	1.16	1.04	0.72
1990	0.64	0.35	0.51	0.25	0.39	0.71	0.41	0.37	0.88	2
1991	0.65	0.42	0.3	0.25	0.35	0.87	0.58	0.24	1.49	0.96
1992	0.4	0.24	0.56	0.24	0.32	0.56	0.75	0.34	1.07	0.99
1993	0.36	0.24	0.48	0.19	0.38	0.63	0.62	0.32	0.9	0.94
1994	0.39	0.24	0.47	0.19	0.36	0.75	0.33	0.26	0.89	0.68
1995	0.58	0.41	0.51	0.39	0.52	1.26	1.01	0.74	1.12	2.11
1996	0.93	0.97	1.07	0.94	0.88	0.92	0.94	0.95	1.11	0.83
1997	1.02	0.96	0.83	0.87	0.86	0.87	0.86	0.79	1.07	0.92
1998	1.04	0.92	0.8	0.89	0.95	0.71	0.99	1.04	0.61	16.7
1999	0.65	0.73	0.62	0.58	0.74	0.85	0.96	0.89	1.5	0.98
[truncated: 881 more rows]

## Sheet: Figure 1d
	PemR_Mut1	PemR_Mut2	FutR_Mut1	FutR_Mut2	Activation_Mut1	Activation_Mut2
D476E	1.08287	0.991298	1.06934	0.964922	1.066	0.70324
R477S	1.07583	0.979337	0.882811	1.19076	0.94219	1.0297
L480F	1.42328	1.35948	1.53239	7.54353	1.16696	3.60324
K482N	0.979417	0.986886	0.918414	0.848015	1.12894	1.20344
G485R	0.639532	0.470615	0.436932	0.311422	1.10126	0.751308
E486D	0.739786	0.709149	0.526615	0.450165	0.999122	1.11972
C488S	0.784537	0.662365	2.14248	2.03655	0.696679	0.727108
G490R	0.461636	0.498476	0.294488	0.315778	0.887173	0.849617
Q491H	0.953616	0.94173	0.601261	0.563465	1.0838	0.954756
V492L	0.737602	0.628789	0.316718	0.290448	0.875213	1.00339
V493L	1.05634	1.14209	1.0763	1.02339	0.863785	0.963311
L494F	0.815811	0.571088	0.7038	0.65809	1.31858	0.912951
E496D	1.0202	1.05854	1.11496	1.10126	0.992095	1.02963
G499R	1.22205	0.686053	0.81692	0.720147	0.754887	0.908153
D501E	0.848008	0.983582	0.921928	0.947526	0.896397	0.915906
K502N	0.97212	0.962785	0.911747	0.887976	1.02421	0.91906
D503E	1.06012	0.903357	0.99997	1.05951	0.944585	0.794153
K504N	0.94047	0.941751	0.907747	0.895307	1.0673	1.3162
N506K	0.942259	1.18586	0.994564	0.967878	1.19326	0.889968
V508L	1.18834	1.10872	1.01167	1.00358	1.13004	0.992436
T509S	1.07998	0.887701	1.01685	0.896274	0.830219	0.752147
K510N	0.794631	1.00848	1.15451	1.13103	0.882992	0.976327
V511L	1.27854	1.27453	1.11814	1.18484	1.06308	1.03789
V513L	0.733137	0.786689	0.794655	0.775402	1.0506	0.984206
K514N	0.518652	0.684343	0.285172	0.342328	1.04791	0.808697
M515L	0.616733	0.635	0.659779	0.670119	1.09849	0.956239
L516F	0.680854	0.637389	0.4515	0.47023	0.681988	0.77568
K517N	0.532836	0.519785	0.352365	0.346169	1.09971	0.797835
D519E	0.806218	0.947617	0.947345	0.967133	0.954837	1.01473
E522D	0.901418	1.10396	0.890163	1.03016	0.832945	1.00786
K523N	1.40646	1.29963	1.09939	1.16768	1.01017	1.05835
D524E	0.689044	0.613769	0.941495	0.971148	0.93464	1.23219
L525F	0.760432	1.08822	0.921709	0.874666	0.996734	0.887308
D527E	0.600457	0.74481	0.513631	0.520527	0.921427	0.784753
E531D	0.534348	0.537786	0.317403	0.321272	0.597693	5.95325
M532L	1.41363	1.24244	1.19543	1.04971	0.932461	1.47451
E533D	1.06051	1.08824	0.934346	1.02865	1.10385	1.09975
M534L	1.40525	1.26322	1.19366	1.29598	1.04102	1.77883
M535L	5.05059	5.35781	2.25634	2.49802	1.17059	1.27684
K536N	0.899617	1.01937	0.812807	0.88236	0.91605	0.935826
M537L	1.07232	1.10729	1.05576	1.09765	1.16467	1.15358
G539R	1.65669	1.82042	1.33778	1.34338	1.02913	1.1672
K540N	0.673725	0.895219	0.690768	0.720187	0.899972	0.95107
H541Q	1.13963	1.15146	1.09247	0.938114	0.908681	1.14745
K542N	1.12596	1.06809	0.997369	1.02941	1.04769	1.25328
N543K	1.10224	0.977226	0.439794	0.563066	1.03274	0.983667
N546K	42.0779	46.1349	3.56873	3.87471	750.718	493.698
G549R	0.945327	0.790037	0.809749	0.799307	0.940535	0.949162
C551S	0.97304	1.0146	1.10583	1.00524	1.04494	0.937189
Q553H	1.07803	1.00596	1.05208	0.892371	0.942024	1.01111
D554E	1.09185	0.982396	0.952829	1.04824	3.95576	0.937502
L557F	1.10125	0.884052	0.982582	0.981125	0.976753	0.89367
V561L	40.1936	42.1623	9.2396	8.72321	20.7705	10.8778
E562D	0.678984	0.484925	0.301954	0.337416	0.735089	0.771113
K566N	1.57522	1.57355	1.12604	1.27382	2.94875	1.22588
N568K	0.414334	0.456653	0.230941	0.53467	0.53777	0.439754
E571D	0.708475	0.693671	0.727399	0.830449	0.919754	0.91083
Q574H	0.956439	1.03454	0.823552	0.931842	1.07989	3.60816
R577S	0.513574	0.368108	0.353146	0.280934	0.494793	0.43721
G580R	0.869707	0.724552	1.14978	0.983636	1.21778	1.01043
E582D	0.758876	0.934138	0.982794	1.10872	0.858767	1.03312
C584S	0.908292	0.785982	0.927221	0.861736	1.04216	0.972629
N586K	0.856676	0.949249	0.890167	0.902035	0.978085	1.16564
H589Q	1.0387	1.11661	0.892226	1.00773	0.989298	0.948836
N590K	0.834329	1.08174	0.768375	0.965673	0.898146	0.916557
E592D	1.12836	1.06456	0.766253	1.08845	0.981486	1.04042
E593D	0.977576	0.886899	0.902497	1.15953	1.04637	0.873652
Q594H	0.948937	0.847587	0.887856	0.848111	0.999723	0.914396
K598N	1.05577	1.18746	0.939475	1.06239	0.843773	1.10547
D599E	0.797507	0.768604	1.34629	0.940809	1.16757	1.0932
V601L	0.987058	0.830117	0.871472	0.798653	1.02923	0.811471
C603S	0.669016	0.925541	1.19992	0.919462	0.936394	0.83955
Q606H	1.00602	0.660266	0.898787	0.810418	1.11	1.11964
V607L	1.07098	1.25893	0.645969	0.615259	0.848978	0.919451
M611L	0.693103	0.912003	0.482001	0.562899	0.828223	0.940321
E612D	1.13109	1.41551	1.01184	1.20062	0.924623	24.8137
K617N	0.901447	0.946061	0.951033	1.05396	1.06181	1.07333
K618N	0.73557	0.973496	0.987438	1.32333	0.948425	0.970047
C619S	0.68974	0.628962	0.613051	0.523562	0.913688	0.993268
I620L	0.529366	0.521322	0.609433	0.606607	0.941034	0.924528
H621Q	0.687237	0.456285	0.29532	0.278259	0.56844	0.437447
D623E	0.420498	0.314553	0.465429	0.253795	0.486264	0.514622
R627S	0.475369	0.356484	0.231537	0.239662	0.454576	0.551644
N628K	0.274557	0.37215	0.388126	0.214909	0.504543	0.504271
V631L	0.83429	0.975987	1.27712	1.44214	1.07448	0.9208
E633D	0.982616	1.10414	1.09128	1.13313	0.985033	1.66945
D634E	1.30638	1.0362	0.893817	1.14522	1.05671	7.1004
N635K	1.08604	0.929575	0.761653	1.14884	1.03486	0.894829
V636L	0.862911	0.860667	1.19649	1.27374	1.13543	1.28017
M637L	0.66011	0.655117	1.17459	1.13215	0.942913	1.11953
K638N	4.55051	5.0891	2.89322	1.74192	1.32019	1.22767
I639L	0.684928	0.786862	0.790586	0.786675	1.17513	1.08207
D641E	0.429525	0.327513	0.373403	0.208892	0.698357	0.607426
D647E	0.764063	0.89975	0.634317	0.771039	0.866762	1.16083
H649Q	1.07616	1.22082	1.02006	0.925077	1.18001	1.11556
H650Q	0.787986	0.953024	0.96549	0.973833	0.973061	0.942832
D652E	1.33536	1.09785	1.09089	1.04414	0.988369	1.08066
K655N	0.470081	0.393912	0.525219	0.475959	0.653024	0.676286
K656N	2.23359	1.71215	1.18123	1.19293	2.19543	1.65035
T658S	1.06126	0.984475	1.12865	0.953251	1.03607	1.03768
N659K	0.812853	0.693576	0.700048	0.776392	0.947173	6.05573
V664L	0.482992	0.496552	0.592616	0.357163	0.861024	0.651244
K665N	0.56332	0.606165	0.555723	0.600216	1.02543	1.09562
W666R	0.469473	0.39939	0.338039	0.383724	0.590794	0.601567
W666C	0.422631	0.412396	0.330592	0.370439	0.712583	0.679873
M667L	0.633347	0.523797	0.622916	0.668266	1.00274	0.847808
E670D	0.537442	0.55592	0.426126	0.473767	0.77176	0.75594
L672F	0.371681	0.382586	0.292285	0.273469	0.826089	0.800605
D674E	0.499395	0.436741	0.57259	0.459573	0.830379	0.880244
T678S	0.73705	0.693378	0.819001	0.76491	0.784843	0.92145
H679Q	0.89638	0.754485	0.826992	0.925569	0.917048	1.04062
Q680H	0.99044	0.955378	0.918473	0.918229	1.0854	1.03278
D682E	0.554332	0.522452	0.424386	0.467992	0.883245	0.736446
V683L	0.517025	0.453312	0.388732	0.385652	0.948292	0.788201
W684R	0.520165	0.422567	0.399007	0.420841	0.873447	0.873977
W684C	0.347894	0.475234	0.345493	0.335199	0.811284	0.949593
G687R	0.433903	0.425983	0.388876	0.324106	0.802879	0.698472
V688L	0.454058	0.447251	0.36103	0.301613	0.691631	0.518181
W691R	0.49065	0.414922	0.299129	0.289476	0.824067	0.994416
W691C	0.508293	0.485416	0.353836	0.374932	0.829532	1.62127
E692D	0.494483	0.377693	0.444701	0.368532	0.951575	0.712306
T695S	1.40055	1.21071	1.24623	1.08919	1.05703	0.924315
V704L	0.491991	0.569016	0.59539	0.587175	0.940838	1.21345
V706L	0.847673	0.613378	0.783646	0.637487	0.906539	1.0135
E707D	0.454167	0.476118	0.5124	0.591211	0.829715	1.47487
E708D	0.989261	1.00957	1.03288	1.11517	0.918905	0.900672
K711N	1.08542	0.928045	0.999834	0.953818	1.12996	0.960443
K714N	0.661112	0.745004	0.879555	0.820114	1.06117	1.01674
E715D	0.84405	1.09642	0.911957	1.01563	0.986269	1.06779
H717Q	0.523383	0.573985	0.681991	0.705631	0.706169	0.803418
M719L	0.65203	0.758684	0.852092	0.806384	0.943011	1.04448
D720E	0.915037	0.829839	0.912698	1.10327	0.94879	1.04341
K721N	0.643821	0.575352	0.7241	0.717123	0.883664	0.840292
N724K	1.08004	0.935908	0.911279	1.05958	0.938184	1.02283
C725S	1.02559	1.08952	1.1836	0.996883	1.1541	1.07345
T726S	1.24935	0.987964	1.00828	0.953265	1.02041	0.993344
N727K	1.00661	1.04734	0.972312	1.04205	1.02978	1.04826
E728D	1.02939	1.01037	1.00263	0.955566	1.07937	1.11611
M731L	1.00378	1.10911	0.935072	1.11382	0.980439	1.12211
M732L	1.15372	1.10612	1.13064	1.02679	1.185	1.05016
M733L	0.49134	0.498869	0.480222	0.488307	0.493545	0.414019
D735E	1.06568	0.922748	0.969381	0.938618	0.871961	0.83258
C736S	0.576356	0.583287	0.61693	0.58997	0.550658	0.43637
W737R	0.475937	0.480835	0.40543	0.430658	0.393861	0.517916
W737C	0.549831	0.48408	0.41955	0.45403	0.436995	0.424221
H738Q	1.11392	1.29032	1.04971	1.02174	1.07572	0.977187
V740L	1.08353	0.934247	1.19207	1.12126	1.05336	0.898041
Q743H	1.15919	1.07523	1.02372	1.06466	1.08486	0.990005
R744S	0.481586	0.46304	0.427184	0.385326	0.453969	0.495601
T746S	0.974097	0.868033	1.03718	1.04697	0.916683	1.01475
K748N	1.01256	1.18284	0.941252	0.95303	1.00924	0.94752
Q749H	1.10889	0.944313	1.03066	0.983894	1.02002	1.04702
V751L	0.960475	0.973573	0.949701	1.13869	0.914361	1.04579
E752D	1.06056	0.964115	1.17206	1.06765	1.02468	1.0304
D753E	1.03282	0.911145	0.970464	0.983412	0.922226	1.00712
D755E	0.98235	0.993472	0.903981	0.967002	0.990346	0.961921
V758L	1.0811	1.11359	0.874203	1.03152	0.863004	1.03125
L760F	0.928273	0.967742	0.884788	0.958854	0.954194	0.777772
T761S	0.892589	0.936391	0.954115	0.984808	1.06474	0.885546
N763K	0.923052	1.04046	1.16074	1.1394	0.96852	1.13559
Q764H	1.12257	1.0631	1.06852	1.07403	1.16577	1.15941
E765D	0.929202	0.934426	0.893074	0.927668	0.834671	1.0563
D768E	0.874466	0.77603	0.995477	0.91614	0.945713	0.910337
M771L	1.05908	0.898801	1.07313	0.934465	0.986281	0.870871
D774E	0.988805	1.03491	1.08773	0.965982	1.03118	0.931177
Q775H	0.896743	0.956322	0.947657	0.912592	0.957741	0.969857
D782E	0.922842	0.815394	0.887837	0.995713	1.0686	0.955606
T783S	0.879608	0.907183	0.989491	0.897096	0.925592	1.06144
C788S	0.835455	0.899453	1.20379	0.924452	1.09508	1.01885
G791R	0.794629	0.864413	0.931594	0.893041	1.28523	1.50958
E792D	0.889531	0.967299	0.924774	0.892519	0.824067	0.929409
D793E	0.804301	0.985201	1.14713	1.14255	1.38641	1.51694
F489L	0.539362	0.654136	0.52931	0.486581	0.823573	0.789244
M515I	0.804631	0.600362	0.511317	0.428344	0.872887	0.792611
M532I	4.85748	3.07243	1.46601	1.00593	2.24143	1.30467
M534I	6.24567	4.75237	1.66784	1.52452	1.40748	1.41439
M535I	6.75307	4.47445	2.28176	1.8348	1.16622	0.809637
M537I	1.29182	1.06145	1.10384	0.916946	0.94951	0.947925
S588R	0.901737	0.944382	0.88636	1.05492	1.01784	1.37762
M611I	0.642402	0.693744	0.623244	0.498848	0.96717	0.9896
M637I	1.8096	1.28356	2.69995	2.05572	1.12187	0.910075
F642L	1.1978	1.18123	1.0449	0.976026	0.978813	0.918424
M667I	0.546626	0.731282	0.596532	0.509888	0.859996	0.977308
F673L	0.565051	0.582801	0.731105	0.790733	0.944406	0.962488
S681R	0.495912	0.573634	0.444733	0.689594	0.890557	1.05305
F686L	0.537869	0.489725	0.344384	0.350294	0.856788	0.835994
F694L	0.71325	0.771588	0.782457	0.725019	1.09248	1.10188
F710L	0.611977	0.46071	0.766704	0.742979	1.02936	1.0295
M719I	0.433114	0.563699	0.401697	0.458149	0.472497	0.588906
S723R	0.959732	0.899108	1.03499	0.962036	1.08289	1.01139
M731I	1.40095	0.898012	1.21211	1.02214	1.14547	1.05078
M732I	1.47734	1.45993	1.13385	1.07615	1.07995	1.23423
M733I	0.741834	0.675644	0.739984	0.790958	0.845407	0.933768
F747L	0.58579	0.604489	0.472313	0.515858	0.550421	0.569004
M771I	0.865182	1.03763	1.05045	0.96011	1.05133	0.94601
S779R	0.857239	1.23403	1.06085	1.02458	1.06301	1.14427
F780L	1.0502	0.980216	1.12014	0.910669	1.11572	1.04527
S785R	1.03341	1.04992	1.02731	1.00696	1.06299	1.16171
F489L	0.654136	0.58218	0.486581	0.468386	0.789244	0.62057
M515I	0.600362	0.593277	0.428344	0.450956	0.792611	0.846924
M532I	3.07243	2.98241	1.00593	0.878633	1.30467	1.25944
M534I	4.75237	5.26545	1.52452	1.53002	1.41439	1.41171
M535I	4.47445	4.38685	1.8348	1.78604	0.809637	1.15097
M537I	1.06145	1.25192	0.916946	1.10785	0.947925	1.09614
S588R	0.944382	0.980948	1.05492	0.896121	1.37762	1.0102
M611I	0.693744	0.654691	0.498848	0.740622	0.9896	0.836816
M637I	1.28356	1.26569	2.05572	2.17216	0.910075	1.05172
F642L	1.18123	1.44408	0.976026	1.09098	0.918424	1.11889
M667I	0.731282	0.621872	0.509888	0.677665	0.977308	0.883726
F673L	0.582801	0.618017	0.790733	0.799755	0.962488	0.867616
S681R	0.573634	0.650682	0.689594	0.345959	1.05305	1.36712
F686L	0.489725	0.497368	0.350294	0.411667	0.835994	0.589858
F694L	0.771588	0.688141	0.725019	0.750227	1.10188	0.982479
F710L	0.46071	0.502323	0.742979	0.622	1.0295	1.15577
M719I	0.563699	0.480326	0.458149	0.458881	0.588906	0.424651
S723R	0.899108	0.721341	0.962036	0.949936	1.01139	0.957077
M731I	0.898012	0.893981	1.02214	0.973469	1.05078	0.967101
M732I	1.45993	1.30171	1.07615	1.0547	1.23423	1.07049
M733I	0.675644	0.690158	0.790958	0.891242	0.933768	0.948774
F747L	0.604489	0.552163	0.515858	0.484401	0.569004	0.581347
M771I	1.03763	0.932675	0.96011	0.950533	0.94601	1.0086
S779R	1.23403	0.740772	1.02458	0.893789	1.14427	0.888356
F780L	0.980216	0.924765	0.910669	0.997681	1.04527	1.02147
S785R	1.04992	0.978451	1.00696	0.921116	1.16171	1.04916
F489L	0.539362	0.58218	0.52931	0.468386	0.823573	0.62057
M515I	0.804631	0.593277	0.511317	0.450956	0.872887	0.846924
M532I	4.85748	2.98241	1.46601	0.878633	2.24143	1.25944
M534I	6.24567	5.26545	1.66784	1.53002	1.40748	1.41171
M535I	6.75307	4.38685	2.28176	1.78604	1.16622	1.15097
M537I	1.29182	1.25192	1.10384	1.10785	0.94951	1.09614
S588R	0.901737	0.980948	0.88636	0.896121	1.01784	1.0102
M611I	0.642402	0.654691	0.623244	0.740622	0.96717	0.836816
M637I	1.8096	1.26569	2.69995	2.17216	1.12187	1.05172
F642L	1.1978	1.44408	1.0449	1.09098	0.978813	1.11889
M667I	0.546626	0.621872	0.596532	0.677665	0.859996	0.883726
F673L	0.565051	0.618017	0.731105	0.799755	0.944406	0.867616
S681R	0.495912	0.650682	0.444733	0.345959	0.890557	1.36712
F686L	0.537869	0.497368	0.344384	0.411667	0.856788	0.589858
F694L	0.71325	0.688141	0.782457	0.750227	1.09248	0.982479
F710L	0.611977	0.502323	0.766704	0.622	1.02936	1.15577
M719I	0.433114	0.480326	0.401697	0.458881	0.472497	0.424651
S723R	0.959732	0.721341	1.03499	0.949936	1.08289	0.957077
M731I	1.40095	0.893981	1.21211	0.973469	1.14547	0.967101
M732I	1.47734	1.30171	1.13385	1.0547	1.07995	1.07049
M733I	0.741834	0.690158	0.739984	0.891242	0.845407	0.948774
F747L	0.58579	0.552163	0.472313	0.484401	0.550421	0.581347
M771I	0.865182	0.932675	1.05045	0.950533	1.05133	1.0086
S779R	0.857239	0.740772	1.06085	0.893789	1.06301	0.888356
F780L	1.0502	0.924765	1.12014	0.997681	1.11572	1.02147
S785R	1.03341	0.978451	1.02731	0.921116	1.06299	1.04916

## Sheet: Figure 1e
Activation	Potentially	Weakly	Activating / Resistant	Strongly
Missense	187	143	69	75
Synonymous	27	22	12	1
PemR
Missense	333	141	74	87
Synonymous	24	0	0	0
FutR
Missense	237	91	41	38
Synonymous	10	0	0	0

## Sheet: Figure 2a
FGFR1_Index	FGFR1_Activation_Enrich	FGFR2_Index	FGFR2_Activation_Enrich	FGFR3_Index	FGFR3_Activation_Enrich	FGFR4_Index	FGFR4_Activation_Enrich
1	1.23707	1	1.39063	1	0.491653	1	0.836887
2	0.911782	2	0.725721	3	0.747675	3	0.690772
3	0.778848	3	0.578044	4	0.181389	4	0.481085
4	0.888659	4	0.463279	5	0.269506	5	0.53205
5	1.41742	5	1.73386	6	0.152751	6	0.558636
6	0.951986	6	0.53753	10	0.82744	10	1.17316
7	1.066	10	0.904919	11	0.135661	11	1.01927
9	0.70324	11	3.14101	12	1.02009	12	0.948869
12	1.09513	12	1.44222	13	0.867632	13	0.9516
13	1.02573	13	3.95112	14	0.753281	14	0.970315
14	0.932653	14	6.14643	15	0.835795	15	0.958227
15	1.11798	15	3.09423	19	0.94132	19	0.686498
16	0.94219	19	1.50878	21	0.538096	20	1.13796
17	1.0297	20	1.3995	22	0.192331	21	0.810379
19	1.12713	21	2.02002	23	0.224066	22	0.801674
21	0.915985	22	0.539655	24	0.225288	23	0.677172
22	1.13258	23	0.984408	28	0.904655	24	0.838353
23	1.24935	24	0.908225	29	0.737799	28	0.842777
24	0.889604	28	1.107	30	0.770428	29	0.777896
28	1.1593	29	0.941452	31	0.527037	30	0.786903
29	1.43611	30	6.80698	32	0.8026	31	1.04927
30	1.34251	31	8.4148	33	0.529959	32	0.814476
31	0.924594	32	4.70785	38	0.963849	33	0.943041
32	1.03014	33	3.42673	39	0.924121	38	1.2166
33	0.674394	37	0.804992	40	0.893608	39	1.24566
37	0.99481	39	0.499498	41	0.908779	40	1.12262
39	0.928897	40	0.829072	42	1.1585	41	1.18899
41	0.787417	41	1.36581	44	0.920604	42	1.04786
43	1.16696	42	0.772018	45	0.933759	44	1.02538
44	3.60324	44	0.446073	46	0.777728	45	1.20989
46	1.24047	45	0.449602	47	0.838283	46	0.756425
47	1.01921	46	1.21003	48	0.826286	47	0.990013
48	1.09015	47	0.743141	49	0.927449	48	0.920805
49	0.920003	48	0.212436	50	0.766003	49	1.78433
50	1.34471	49	0.548963	51	0.796901	50	0.947071
51	1.09931	50	0.538409	55	0.750722	51	1.40709
56	1.02571	51	0.670979	56	0.166686	55	0.554343
57	1.14512	55	0.865591	57	0.516879	57	0.574711
58	1.33955	57	2.22671	58	0.165075	58	0.390023
59	1.15124	58	1.57992	59	0.790952	59	0.4506
60	1.03473	59	1.44621	60	0.142767	60	0.518881
61	1.12894	60	0.530667	64	0.166956	64	0.343799
62	1.20344	61	0.591294	65	0.260937	65	0.462569
64	1.05671	62	0.680914	66	0.151702	66	0.379543
65	0.808978	64	1.01937	67	0.155773	67	0.327284
66	1.01979	65	0.724275	68	0.201396	68	0.390006
67	0.820804	66	0.851277	69	0.209506	69	0.406911
68	1.03143	67	0.372249	73	0.595399	73	0.520538
69	1.17957	68	0.320555	75	0.837532	75	0.889919
73	0.939699	69	0.444905	76	0.708206	76	0.656544
75	1.12755	73	0.607399	77	0.893769	77	0.980589
76	0.558812	74	0.922911	78	0.264777	78	0.405201
77	1.22336	75	0.606564	80	0.425218	80	0.557632
78	0.773235	76	0.625481	81	0.304926	81	0.540917
82	1.10126	77	0.864618	82	0.139669	82	0.435009
84	0.751308	78	0.490453	83	0.227177	83	0.399503
85	0.785972	82	1.07812	84	0.120251	84	0.306937
86	0.72525	84	0.730119	85	0.169614	85	0.379948
87	0.574744	85	1.43696	86	0.120225	86	0.432443
91	1.09863	86	1.4547	87	0.134462	87	0.508677
93	1.29883	87	1.09377	91	0.244455	91	0.592202
94	0.982105	89	0.609564	92	0.198134	92	0.405173
95	0.894266	90	1.26099	93	0.198534	93	0.409264
96	0.861091	91	0.436497	94	0.289502	94	0.456322
98	0.999122	92	0.586418	95	0.427673	95	0.798196
99	1.11972	93	0.473214	96	0.219673	96	0.561551
100	0.946346	94	0.291044	99	0.174791	99	0.490812
101	0.758146	95	0.446825	100	0.118692	100	0.496425
102	0.925978	96	0.61488	101	0.877855	101	0.439646
103	0.681714	97	0.340106	102	0.205042	102	0.463982
104	0.549985	99	0.455911	103	0.312109	103	0.515588
105	0.698545	100	0.823075	104	0.483151	104	0.397744
109	0.696679	101	0.813799	105	0.289164	105	0.550001
110	0.786026	102	0.571092	106	0.23588	106	0.526833
111	0.706036	103	1.11095	108	0.154907	108	0.452345
112	0.942021	104	0.658772	109	0.198015	109	0.56091
113	0.95345	105	0.779437	110	0.426979	110	0.598119
114	0.727108	110	0.667873	111	0.171009	111	0.431345
117	0.938005	111	0.666255	112	0.158234	112	0.436737
118	0.831107	112	1.14382	113	0.126724	113	0.323885
119	0.823573	113	0.811279	114	0.519631	114	0.513118
120	0.764242	114	1.18964	118	0.959023	118	3.057
121	0.889759	115	1.12964	120	0.47254	120	0.541082
122	0.753171	116	0.947521	121	0.806989	121	0.782713
123	0.886858	118	0.435524	122	0.571131	122	0.42792
124	0.789244	119	0.659996	123	1.22044	123	1.43557
126	0.62057	120	0.425369	125	0.907867	125	0.773822
127	0.887173	122	0.553241	126	0.863658	126	0.938415
128	0.735459	123	0.440811	127	0.864229	127	0.421695
129	0.849617	125	0.514433	128	0.171171	128	0.359588
130	0.758854	126	0.459836	129	0.148282	129	0.428448
131	0.64953	127	0.493226	130	0.130927	130	0.328133
132	0.949634	129	1.25186	131	0.195837	131	0.651487
136	0.868813	130	0.782949	132	0.162626	132	0.441297
138	0.904165	131	0.787824	136	1.07611	136	1.16066
139	0.983058	132	1.08883	137	1.27375	137	1.08201
140	1.12906	134	2.12745	138	1.09203	138	1.04107
141	0.846334	135	1.05554	139	0.117336	139	0.611585
143	1.0838	136	1.54753	140	0.453425	140	0.918373
144	0.954756	137	1.71115	141	0.148866	141	0.518193
145	0.618956	138	1.2051	145	0.873718	145	1.14026
146	0.875213	139	1.01032	146	0.840406	146	0.949683
147	1.00339	140	0.52825	147	0.534764	147	0.774457
148	0.639485	141	1.09819	148	0.903709	148	0.856996
149	0.987806	142	0.849806	149	0.419174	149	0.826985
150	0.691155	144	1.26162	150	0.898267	150	0.445217
154	1.3024	145	1.62682	151	0.805451	154	0.670944
155	0.863785	146	1.25048	152	0.739983	155	1.01963
156	0.963311	147	0.870636	153	0.69126	156	0.456948
157	1.35092	148	0.966909	154	0.180933	157	0.506899
158	1.26744	149	1.36547	155	0.309066	158	0.498378
159	1.74048	150	1.95114	156	0.172984	159	0.867368
163	1.11769	156	1.04643	157	0.120817	163	0.935322
165	1.35076	157	0.52078	158	0.258534	165	1.00876
167	1.79124	158	1.52345	159	0.991474	166	0.959036
168	1.13616	159	0.763615	163	0.944634	167	1.03249
170	1.31858	160	0.749082	165	0.995183	168	0.790597
171	0.912951	161	1.045	166	0.899965	170	1.28192
172	1.01632	163	2.68777	167	0.368123	171	1.3034
173	0.841713	164	0.696601	168	0.169459	172	0.960575
174	0.624397	165	1.05835	170	0.889957	173	0.921477
175	0.847663	166	1.2808	171	0.864995	174	0.477961
176	0.720905	167	0.897984	172	0.654973	175	0.509424
177	0.989118	168	0.745973	173	0.557787	176	0.81287
181	0.902628	169	0.659054	174	0.147493	177	0.989669
183	1.16736	171	0.427739	175	0.4316	181	1.04811
184	0.856426	173	0.791831	176	0.975058	182	1.009
185	0.853312	174	1.11959	177	0.58042	183	0.919814
186	0.719847	175	0.808549	181	0.896327	184	0.994659
188	0.992095	176	0.663996	182	0.896036	185	1.09059
189	1.02963	177	1.23067	183	0.92849	186	1.00722
190	1.26674	179	0.980955	184	0.906152	187	0.995658
191	2.1917	180	1.37072	185	0.955509	189	0.905493
192	3.14457	181	0.6937	186	0.919812	190	0.917742
193	1.28395	183	0.415707	189	0.960857	191	1.02818
194	1.14512	184	1.31974	190	0.847987	192	0.96686
195	0.917322	185	0.396721	191	0.500974	193	0.947039
199	1.18679	186	0.77204	192	0.47543	194	0.498783
200	1.08101	190	2.05989	193	0.723552	195	1.29093
201	0.888846	191	1.89695	194	0.277052	199	0.926114
202	1.15223	192	0.939448	195	0.616488	200	0.897431
203	0.986943	193	1.45699	199	0.895565	201	2.10574
204	1.03187	194	0.889633	200	0.967765	202	1.00071
207	1.10251	195	1.84093	201	0.786188	203	0.979625
208	0.754887	199	0.891723	202	0.57328	204	1.13093
209	0.762985	201	0.814348	203	0.711401	205	1.16196
210	0.908153	202	2.27102	204	0.531604	206	0.918829
211	1.07668	203	0.543699	207	0.960816	207	1.00305
212	2.58984	204	1.03633	208	1.03025	208	1.0844
213	1.08386	208	1.36647	209	0.793141	209	0.828992
217	1.14672	209	0.898046	210	0.817595	210	1.04605
219	0.777473	210	0.841085	211	0.931167	211	1.04645
220	0.922927	211	0.775951	212	0.979908	212	0.814769
221	0.983475	212	0.939472	213	0.921521	213	0.815737
222	1.23575	213	0.581298	214	0.944931	214	0.954788
226	0.934456	218	0.965792	216	0.807496	216	0.958345
227	0.90509	219	0.976616	218	0.905761	217	1.04368
228	0.981728	220	1.08725	219	0.948379	218	0.970105
229	1.75381	221	0.851331	220	0.853695	219	1.00329
230	0.972792	222	0.661852	221	1.00078	220	0.977199
231	0.932861	224	1.19108	222	0.95023	221	0.964454
232	0.896397	225	0.511079	224	1.10629	222	0.970828
234	0.915906	226	0.632766	225	0.819069	226	1.06459
236	1.0538	227	0.51197	226	0.868327	227	1.00073
237	1.15802	228	0.89241	227	0.9478	228	0.907775
238	1.13188	229	1.15378	228	0.912299	229	0.939716
239	1.61895	230	0.743222	229	1.00174	230	0.981932
240	1.30221	231	1.18352	230	0.995899	231	0.997368
242	1.02421	235	0.311293	231	0.992597	236	1.00984
243	0.91906	237	0.391981	232	0.900348	237	0.833967
244	1.00927	238	0.207379	234	0.968665	238	0.962941
245	0.920407	239	0.406618	236	0.864652	239	1.00283
246	1.03252	240	0.482552	237	0.966567	240	1.13246
247	1.02143	244	0.35414	238	0.913445	244	0.851896
248	1.09876	246	0.378502	239	0.865673	245	0.865197
249	1.05752	247	0.401764	240	0.950711	246	0.951039
250	0.944585	248	0.463079	244	0.88937	247	0.844268
252	0.794153	249	0.275927	245	0.861196	248	0.840067
254	0.904143	253	0.613366	246	0.926523	249	0.910642
255	0.959893	255	1.0013	247	0.851632	253	0.811714
256	0.940141	256	0.916083	248	0.755825	254	0.723291
257	1.04253	257	1.94024	249	0.840168	255	0.903621
258	1.08665	258	0.341541	253	0.974533	256	0.937691
259	1.0673	259	0.450679	254	0.837694	257	0.835684
260	1.3162	260	0.4636	255	0.745771	258	0.842535
262	0.973042	262	0.295648	256	0.995617	259	0.891693
263	0.969984	263	0.362186	257	0.788621	261	0.982899
264	1.01137	264	0.248578	258	0.832834	262	1.05042
265	0.806994	265	0.185379	263	1.06318	264	1.13944
266	0.927696	266	0.351624	264	1.10695	265	0.88944
267	0.929793	267	0.313872	265	0.995512	266	0.884829
271	0.855908	271	0.354785	266	0.975833	267	0.897557
272	0.916028	272	0.244894	267	0.957376	268	1.16697
273	0.913122	273	0.282503	269	0.968087	269	1.03258
274	1.23463	274	0.34301	270	0.938952	271	1.02122
275	1.04047	275	0.672684	271	1.01888	272	7.21729
276	0.872371	276	0.52307	272	1.02759	273	1.01264
277	1.19326	279	0.200634	273	0.968757	274	0.964111
279	0.889968	280	0.353465	274	0.814492	275	1.11211
280	0.854765	281	0.312488	275	0.761251	276	0.987955
281	0.902214	282	0.325386	276	1.02864	280	1.09976
282	0.937463	283	0.337173	280	0.955821	281	1.12115
283	1.05029	284	0.35776	281	0.855809	282	1.04212
284	0.910788	285	0.581817	282	0.892308	283	0.947898
285	0.897428	286	0.142781	283	0.474783	284	0.861532
289	1.1082	288	0.300749	284	0.828103	285	0.918786
290	1.13004	289	0.203857	285	0.376411	286	1.0861
291	0.992436	290	0.219729	289	0.725817	288	1.10298
292	0.966295	291	0.274842	290	0.889602	289	0.819843
293	0.923675	292	0.409759	291	0.741963	290	0.910502
294	0.991846	293	0.385178	292	0.933466	291	0.784975
298	0.830219	294	0.751222	293	1.15636	292	0.839698
299	0.988989	298	0.938335	294	0.707027	293	1.15055
300	1.02652	300	0.161658	298	1.36308	294	0.878099
301	1.12628	301	0.540968	299	0.696826	298	0.699082
302	1.1379	302	0.153737	300	0.838321	299	0.641582
303	0.752147	303	1.46745	301	0.215863	300	0.640218
308	1.18029	304	0.735753	302	0.357291	301	0.465377
309	1.11766	305	0.731122	303	0.114549	302	0.875405
310	1.10352	307	0.259665	307	0.207853	303	0.56136
311	1.06782	308	0.150681	308	0.241323	307	0.32767
312	1.03738	309	0.227655	309	0.221746	308	0.479767
313	0.882992	310	0.409053	310	0.212533	309	0.482173
314	0.976327	311	0.514229	311	0.156076	310	0.294459
316	1.04897	312	0.235798	312	0.342156	311	0.472619
317	1.06308	316	0.714158	316	0.212515	312	0.646741
318	1.03789	317	1.29819	317	0.55504	316	0.92877
319	0.840903	318	2.11256	318	0.463745	317	0.461387
320	1.03442	319	2.4215	319	0.157113	318	0.778172
321	0.936445	320	0.941456	320	0.57257	319	0.536077
325	0.614125	321	0.672009	321	0.198557	320	0.80553
326	1.11747	325	0.709035	326	0.166622	321	0.503319
327	1.04901	326	0.79813	327	0.211988	326	0.476774
328	0.722111	327	0.508711	328	0.171714	327	0.497676
329	0.787847	328	0.548765	329	0.198434	328	0.356478
330	0.977699	329	0.707519	330	0.157187	329	0.412322
334	0.897577	330	0.613099	332	0.261315	330	0.394333
335	1.0506	331	0.702235	333	0.159473	332	0.57405
336	0.984206	332	0.621516	334	0.423887	333	0.462303
337	0.585026	333	0.849558	335	0.308699	334	0.534077
338	0.945657	334	0.629592	336	0.215623	335	0.625076
339	0.707556	335	0.775183	337	0.670624	336	0.510733
344	0.766296	336	0.307938	338	0.413583	337	0.922553
345	0.759803	337	0.247358	339	0.639675	338	0.694844
346	0.628597	338	1.13408	340	0.224661	339	1.01217
347	0.879564	339	0.854223	341	0.260466	340	0.443248
348	0.661292	343	0.975101	342	0.269905	341	0.4076
350	1.04791	345	1.06456	343	0.637352	342	0.516334
351	0.808697	346	0.909946	345	0.795774	343	1.23578
352	1.09849	347	1.13378	346	0.256123	344	0.389777
353	0.956239	348	0.8323	347	0.502592	345	1.1498
354	0.612374	349	1.4709	348	0.222262	346	0.717471
355	0.976359	350	0.87287	353	0.315064	347	0.631895
356	0.865888	352	0.565921	354	0.193894	348	0.819831
357	0.962844	353	0.779023	355	0.215628	353	0.53274
358	0.872887	354	0.819746	356	0.221217	354	0.372753
359	0.792611	355	0.40338	357	0.782322	355	0.443112
360	0.846924	356	1.23023	358	0.183196	356	0.37347
361	0.918144	357	1.04242	359	0.187066	357	0.801934
363	1.0154	361	0.806954	361	1.05087	358	0.49683
365	0.848273	362	0.985199	362	0.974937	359	0.479703
366	0.96083	363	1.19569	363	1.0551	361	1.26461
368	0.681988	364	1.09631	364	1.04047	362	1.21279
369	0.77568	365	2.10475	365	1.22115	363	1.39744
371	0.836898	366	0.599372	366	1.07057	364	1.41197
372	0.618667	370	0.55573	367	0.862599	365	1.25696
373	1.09702	372	1.60085	369	0.994114	366	1.0777
374	0.657254	373	1.73188	370	0.840491	367	1.17564
375	1.06213	374	0.364091	371	0.967489	369	1.0334
377	1.09971	375	0.564395	372	1.11632	370	1.95032
378	0.797835	379	3.52823	373	0.78634	371	1.99658
379	0.990471	380	3.61164	374	0.894019	372	1.28159
380	0.983408	381	0.790261	375	0.794896	373	1.42816
381	0.964009	382	0.628904	376	0.756681	374	0.881227
383	0.875888	383	0.689444	378	0.842734	375	1.05791
384	0.794248	384	0.603755	379	0.470536	376	1.3535
388	0.987506	387	0.578748	380	0.868375	378	1.2653
389	0.931442	388	1.58299	381	0.597605	379	1.00926
390	0.838193	389	0.830078	382	0.249803	380	0.946299
391	0.945551	390	1.35632	383	0.263802	381	1.2616
392	0.972683	391	1.87726	384	1.04076	382	0.6284
393	0.9081	392	2.53983	388	0.934707	383	0.630914
394	0.954837	393	1.07183	389	0.34969	384	1.3536
396	1.01473	394	3.47288	390	0.79572	388	1.26928
397	0.963889	396	0.736226	391	1.01687	389	0.784524
398	1.07433	398	0.6403	392	0.747992	390	0.976351
399	0.980013	399	0.881724	393	0.930937	391	1.89616
400	0.763594	400	0.924565	397	0.63138	392	1.71867
401	0.92347	401	1.19577	398	0.6171	393	1.45598
402	1.0532	402	1.05603	399	0.742671	397	1.23494
406	0.950295	403	0.698786	400	0.654353	398	1.71162
407	1.1416	404	1.13281	401	0.605636	399	1.27664
408	0.893501	406	5.84571	402	0.558635	400	1.09782
409	0.876239	407	1.15562	403	0.90281	401	1.35842
410	0.678612	408	2.74402	405	0.809065	402	1.37421
411	0.991192	409	1.13363	407	1.16359	403	0.966471
415	0.978517	410	1.61874	408	1.16842	405	0.748263
417	0.826341	411	1.65177	409	0.96133	407	2.09334
418	0.901166	412	1.15201	410	1.47174	408	3.3471
419	0.995108	414	1.019	411	0.935051	409	1.56398
420	1.11753	416	0.674584	413	1.10879	410	4.52282
422	0.832945	417	1.10387	414	0.96515	411	1.71929
423	1.00786	418	0.582422	415	0.375816	413	2.28039
425	0.994491	419	1.0604	416	0.41669	414	2.39005
426	1.20483	420	1.62747	417	0.209583	415	0.453372
427	0.871299	422	0.555416	418	0.209695	416	0.614026
428	1.09867	423	0.668308	419	0.345363	417	0.401901
429	0.732726	424	1.90094	420	0.34759	418	0.46413
430	1.01017	425	0.897575	421	0.843155	419	0.509684
431	1.05835	426	4.37532	423	0.849843	420	0.364715
433	0.909662	427	0.980992	424	0.784786	421	0.54717
434	0.970549	428	0.972991	426	0.633727	423	0.620023
435	0.541882	429	0.884226	427	0.778989	424	0.904866
436	1.27953	434	1.97756	428	0.28151	426	0.730533
437	0.987044	435	0.861141	429	0.669624	427	1.10156
438	0.797762	436	1.8254	433	0.874464	428	1.16707
439	0.93464	437	1.40499	434	0.501605	429	0.824642
441	1.23219	438	0.631535	435	1.01041	433	0.926799
442	0.945155	440	1.44904	437	0.671281	434	0.932117
444	0.738587	441	1.12918	438	0.78037	435	2.18778
446	0.78412	442	1.68412	442	0.622642	436	0.784529
447	0.969721	444	0.961668	443	0.592259	437	0.910062
449	0.996734	445	2.3322	444	0.78906	438	1.06542
450	0.887308	446	0.825006	445	0.902497	442	0.928589
451	1.03846	447	0.712499	446	0.761437	443	0.981106
452	1.10618	449	1.60645	447	0.316832	444	2.25062
453	1.07743	450	1.65656	448	0.573345	445	3.84495
455	1.01783	451	1.13682	450	0.498021	446	2.05527
460	0.935777	452	0.777703	451	0.437886	447	0.481224
461	0.986455	453	1.53212	453	0.18848	448	0.465688
462	0.915348	454	0.907342	454	0.220196	450	0.469367
463	1.10898	455	2.2084	455	0.24076	451	0.572394
464	1.17588	456	0.832477	456	0.165935	453	0.479453
465	0.837214	460	0.949728	460	0.873864	454	0.399994
466	0.921427	461	0.64112	461	0.838653	455	0.435412
468	0.784753	462	0.86189	462	0.768828	456	0.52011
469	1.05887	463	0.690397	463	0.613703	460	1.01443
471	0.90504	464	1.14365	464	0.983006	461	0.93102
472	0.699723	465	2.20721	465	0.289324	462	0.912268
473	0.71147	469	0.733941	469	0.741395	463	0.534077
474	0.943955	470	2.63125	470	0.175365	464	1.14599
478	2.06344	471	0.859635	471	0.96076	465	0.866158
479	1.10114	472	0.881959	472	0.337905	469	0.643211
480	1.02625	473	0.966058	473	0.39912	470	0.549342
481	1.14207	474	0.626469	474	0.915073	471	0.575095
482	1.0853	478	1.28609	478	0.175403	473	0.47639
483	1.09598	479	1.31497	480	0.15104	474	0.523838
486	0.977466	480	1.20349	481	0.148732	478	0.454765
487	1.0151	481	0.50123	482	0.187803	480	0.385815
488	0.852387	482	1.3408	483	0.189639	481	0.370296
489	1.2444	483	0.488447	485	0.239264	482	0.357753
491	0.82203	487	0.212915	486	0.178697	483	0.352303
496	0.70177	488	0.407412	487	1.10873	485	0.38324
498	0.860143	489	0.39617	488	1.0752	486	0.357075
499	0.735022	490	0.379586	489	1.04252	487	0.659902
500	0.782555	491	0.336688	490	0.234609	488	0.519115
501	0.808396	492	0.663207	491	0.265691	489	0.791918
502	0.597693	496	0.644012	492	0.171358	490	1.21964
503	5.95325	497	0.554766	493	1.49785	491	0.740496
505	0.932461	498	0.999696	494	1.08836	492	0.561629
506	1.47451	499	0.491028	495	1.00153	493	1.08392
507	1.25643	500	1.06631	496	0.788243	494	1.31179
508	1.32031	501	0.449461	498	0.830969	495	1.13792
509	0.860485	506	0.436947	499	0.617706	496	0.995373
510	1.22493	507	0.362801	500	0.854917	498	1.18187
511	2.24143	508	0.278122	501	0.600208	499	0.838158
512	1.30467	509	0.341801	503	0.919825	500	1.0888
513	1.25944	510	0.346718	504	0.92125	501	1.00139
514	1.12142	512	0.372856	505	1.01002	503	0.87232
516	1.03618	513	0.378082	506	1.09859	504	0.968855
517	1.16752	514	0.408801	507	1.00888	505	1.22299
518	1.16111	515	0.616484	508	0.138476	506	1.05933
519	0.869599	516	0.42185	509	0.418295	507	0.723243
521	1.10385	517	0.5875	510	0.244857	508	0.545573
522	1.09975	518	0.5762	511	2.24867	509	0.406784
523	1.04102	519	0.469027	512	1.66238	510	0.393806
524	1.77883	520	0.418062	513	1.5833	514	2.51324
525	1.50874	521	0.228515	514	1.01228	515	3.08762
526	0.548185	522	0.222688	515	1.06733	516	0.462461
527	1.07249	523	0.67081	516	0.175685	517	0.499517
528	0.61474	525	1.12721	517	0.314039	518	0.389997
529	1.40748	527	0.307158	518	0.18903	519	0.56116
530	1.41439	528	0.270407	519	0.173834	520	1.33464
531	1.41171	530	0.317945	520	0.769894	521	1.0203
532	1.17059	531	0.311009	521	0.534082	522	1.10964
533	1.27684	533	0.674298	522	0.489473	524	0.784194
534	1.10165	534	0.287369	524	0.413384	525	0.649634
535	0.74771	535	0.221853	525	0.207212	526	0.676642
536	0.727327	536	0.42867	526	0.593542	527	0.899657
537	0.567518	537	1.49358	527	0.26703	528	0.52511
538	1.16622	538	0.444149	528	0.361321	530	0.566612
539	0.809637	539	0.345851	530	0.318053	531	0.504958
540	1.15097	541	1.62194	531	0.2437	532	1.04537
542	1.09789	542	1.13781	532	0.877598	534	0.960311
543	1.26646	543	1.78505	533	0.86616	535	0.84292
544	1.3701	544	1.03473	534	0.871094	536	0.496937
545	1.21405	545	2.22269	535	1.10932	537	1.03101
546	1.02532	546	1.00523	536	0.89969	541	0.946144
548	0.91605	547	0.605494	537	1.09736	542	2.71987
549	0.935826	549	0.521452	538	0.989519	543	0.582537
550	1.16467	550	0.88894	539	0.961961	544	0.839185
551	1.15358	551	7.13307	540	1.03027	545	0.490639
552	0.929284	552	3.14497	541	0.776265	546	0.490309
553	0.961573	553	1.5362	542	1.26699	549	0.705469
554	1.12502	554	0.965043	543	0.680468	550	1.1029
555	1.10674	555	1.26967	544	0.374964	551	5.82264
556	0.94951	556	0.600555	545	0.252054	552	1.15265
557	0.947925	558	0.596214	546	0.17498	553	1.02553
558	1.09614	559	0.349385	549	0.801996	554	0.825682
559	1.13688	560	0.496177	550	0.29695	555	0.941082
560	1.66664	561	0.31541	551	0.258333	561	1.03349
561	0.901032	562	0.582876	552	0.385334	562	0.899236
562	1.60614	563	0.31365	553	0.229184	563	0.967997
563	1.02399	564	0.575408	554	0.281745	564	0.694392
564	0.981739	568	0.664979	555	0.366486	568	0.888252
567	0.931217	569	0.299587	560	0.843244	569	0.711041
568	1.02913	570	0.53188	561	0.827047	570	0.606796
569	0.962996	571	0.690943	562	0.94286	571	0.473998
570	1.1672	572	1.41053	563	1.10695	572	0.53427
571	1.19853	573	0.559945	564	1.03895	573	0.511043
572	1.37791	577	1.20122	565	0.608912	574	1.4087
573	1.68287	579	0.60611	566	0.645241	576	1.32598
578	1.12916	580	0.549045	568	0.698591	578	0.915007
579	1.27058	581	0.786712	569	0.239035	579	0.801555
580	0.786263	582	0.639321	570	0.311314	580	0.775974
581	0.880694	584	0.816997	571	0.16764	581	1.06095
582	1.19721	585	1.05933	572	0.189017	582	0.947119
584	0.899972	587	0.654793	573	0.209861	584	1.12098
585	0.95107	588	3.97552	574	0.259855	585	1.0203
586	0.862933	589	0.502567	576	0.324245	586	1.57474
587	1.00205	590	1.5817	578	1.16449	587	1.18045
588	1.25526	591	1.24375	579	1.13791	588	0.584521
589	0.923032	592	1.01955	580	0.908985	589	0.582538
590	0.831447	593	0.807621	581	1.06431	590	0.598115
591	1.05694	595	0.51402	582	0.869266	591	0.787801
592	0.908681	596	0.766659	583	1.18928	592	0.444364
594	1.14745	597	0.311805	584	1.08361	594	0.447287
596	1.35396	598	0.485023	586	0.98591	595	0.659355
597	1.28746	599	0.357602	587	1.41155	596	0.449466
598	1.23479	600	0.433593	588	0.291966	597	5.0148
599	1.17101	601	0.78143	589	0.147361	598	0.613695
600	1.16601	603	1.44237	590	0.347829	599	0.781104
602	1.04769	604	0.555923	591	0.293301	600	0.48318
603	1.25328	605	0.280479	592	0.164706	603	0.779857
604	1.62982	606	0.516148	594	0.208411	604	0.506018
605	1.00489	607	0.375453	595	0.283118	605	0.60496
606	1.17313	608	0.284819	596	0.319934	606	0.800384
607	0.846634	609	0.549439	597	1.72772	607	1.60991
608	1.29876	613	0.832076	598	0.169072	608	0.620697
609	1.15003	614	0.618597	599	0.23394	609	1.27039
610	1.03274	615	1.20228	600	0.193467	612	0.530428
612	0.983667	616	0.950977	603	0.278246	613	1.29453
613	1.14168	617	1.27694	604	0.187844	614	13.2188
614	0.994941	618	14.1748	605	0.890442	615	76.3784
615	2.02765	622	0.402692	606	0.454794	616	0.748801
616	1.16359	623	1.38806	607	0.438529	617	36.5634
617	0.818474	624	0.897025	608	0.520142	618	2.75081
618	0.961531	625	2.25811	609	0.251504	619	714.54
621	1.23214	626	1.11593	612	0.26008	621	519.891
622	0.535732	627	0.334408	613	0.237568	622	1.67321
623	1.06996	628	0.365564	614	1.04586	624	0.709031
624	1.10087	630	0.527673	615	0.456816	625	0.569931
625	1.53837	631	0.76682	616	0.258541	626	0.713725
626	0.987384	633	0.413571	617	1.49849	627	0.509517
627	1.04021	634	0.296271	618	1.67765	631	1.18212
630	0.965612	635	0.448014	619	2.02288	632	1.62341
631	4.36314	636	0.285237	621	1.88094	633	1.05507
632	20.2679	640	0.690465	622	0.830919	634	1.72647
633	1124.68	641	0.824865	624	0.537759	635	0.573894
634	1.70148	642	0.598448	625	0.156461	636	1.68858
635	12.9688	643	0.59414	626	0.254024	640	0.756191
636	1.51429	644	0.665493	627	0.183349	641	0.692924
637	750.718	645	0.498392	631	1.21999	642	0.83616
639	493.698	649	1.39461	633	1.08865	643	0.486549
640	1.03223	650	1.64039	634	0.593437	644	0.540838
642	1.00825	651	0.572953	635	0.192633	645	1.03098
643	1.15555	653	0.564734	636	0.667949	649	0.863244
644	1.18804	658	0.407656	640	0.219851	650	2.90334
645	2.53178	660	0.187679	641	0.252594	651	0.728237
649	1.00393	661	0.395656	642	0.222433	652	0.524574
651	1.08279	662	0.255411	643	0.164219	653	0.774888
652	0.929421	663	0.551764	644	0.175327	654	0.990857
653	0.908854	665	0.39867	645	0.620005	658	1.03097
654	1.06931	666	0.414724	649	0.751126	659	0.816129
658	0.940535	667	1.24486	650	0.678464	660	0.490979
659	1.03595	668	0.984278	651	0.198181	661	0.50291
660	0.949162	669	6.18079	652	0.160749	662	0.445607
661	1.7285	670	0.998233	653	0.648751	663	1.47325
662	0.858263	671	1.97026	654	0.449502	666	0.40357
663	0.914414	672	2.60044	658	0.531822	667	0.587932
667	0.807654	673	30.4998	659	0.219681	668	0.521019
668	0.875946	674	5.34061	660	0.147564	669	0.765077
669	0.584345	675	6.2211	661	0.293368	670	0.545048
670	1.05156	676	0.90086	662	0.251297	671	0.766062
671	0.956275	678	0.81812	663	0.503592	672	0.543546
672	0.90643	679	0.985431	666	0.261454	676	0.965912
676	1.04494	680	2.81611	667	0.719185	678	0.536715
677	2.16374	681	0.844559	668	0.152849	679	0.750746
678	0.947446	683	0.775693	669	0.414077	680	0.558638
679	1.16687	684	0.271576	670	0.4264	681	1.15394
680	0.80295	685	0.823893	671	0.477351	683	0.922022
681	0.937189	686	1.20578	672	0.37938	684	0.905293
684	0.758125	687	0.757465	676	0.796725	685	1.4407
685	1.12959	688	0.288884	678	0.794633	687	1.1126
686	1.2111	689	0.463913	679	0.719356	688	1.0836
687	0.937849	690	0.434756	680	0.184312	689	1.20197
688	1.04564	691	39.8975	681	0.93575	690	1.01589
689	0.857984	692	31.2722	683	0.784303	691	0.880136
690	1.31195	693	26.9966	684	0.798646	692	1.16737
694	0.945827	694	10.0058	685	0.865266	694	1.72265
696	1.00181	695	9.89126	686	0.819127	695	1.96576
697	1.12316	696	0.554496	687	1.03116	696	1.68274
698	1.23473	697	0.32894	688	0.899169	697	0.944389
699	1.1034	698	0.318502	689	0.354874	698	2.2473
701	0.942024	699	0.198692	690	0.895585	699	2.10604
702	1.01111	700	16.52	694	0.524335	703	0.704753
703	1.05989	701	4.06537	695	0.571633	704	0.714729
704	0.93316	702	3.88012	696	0.612106	705	0.848795
705	1.28366	704	0.756905	697	0.388333	706	0.828463
706	1.0477	705	0.328366	698	0.312813	707	0.85799
707	0.917008	706	0.67909	699	0.413997	708	0.63417
708	1.13253	707	0.359261	703	0.803313	712	1.13815
709	3.95576	708	0.304273	704	0.757838	714	1.23274
711	0.937502	710	0.442516	705	0.736765	715	0.495006
712	1.07394	711	0.618572	706	0.835829	716	2.75963
713	0.775442	712	0.990879	707	0.724949	717	0.573598
714	0.903882	713	1.49059	708	0.816963	721	0.995185
715	0.893308	714	1.13243	712	0.642595	722	1.02483
716	0.859566	715	1.96916	714	0.833053	723	0.944575
717	1.17294	716	3.333	715	0.154215	724	1.07196
721	1.00259	717	1.75526	716	0.207046	725	0.884838
722	1.07509	718	0.932093	717	0.176942	726	0.87377
723	0.966418	719	0.821385	721	0.311438	730	1.40231
724	1.25672	720	0.892945	722	0.547935	731	2.39778
725	1.06476	721	5.76103	723	0.161338	732	2.66908
726	0.941424	722	4.30782	724	1.2439	733	0.785984
730	1.12742	723	0.386783	725	0.0963265	734	0.977675
732	0.94425	724	0.932077	726	0.810694	735	0.600554
734	0.951505	725	0.8411	730	1.21142	739	0.703812
735	0.797909	726	0.376716	731	1.25634	740	0.813564
737	0.976753	729	0.854882	732	1.38511	741	0.938862
738	0.89367	730	2.46077	733	0.208704	742	0.848118
739	0.90576	731	0.71138	734	0.287052	743	0.818604
740	1.05723	732	0.792756	735	0.187003	744	0.712943
741	0.849235	733	0.63253	739	0.683708	747	0.955362
742	1.03099	734	0.648771	741	0.968342	748	10.552
743	0.96525	735	0.856359	742	0.189234	749	92.212
744	1.11882	740	0.774229	743	0.31811	750	64.429
748	1.31182	741	0.885783	744	0.132122	751	704.916
749	0.801267	742	0.583023	748	1.74995	752	7.15048
750	1.98485	743	0.992266	749	3.11553	753	1.12577
751	0.371563	744	1.57315	750	3.18531	757	1.21179
752	1.15212	745	0.333988	751	1.00624	759	1.72595
753	0.673274	746	1.07332	752	0.512321	760	0.885135
757	0.870313	748	0.668544	753	0.222544	761	2.57914
758	0.912413	749	0.88751	757	0.190333	762	1.15796
759	0.948491	750	1.03097	759	0.311525	764	0.473323
760	0.533256	751	0.781832	760	0.20576	765	0.55092
761	1.01495	752	0.698659	761	0.211457	766	0.764712
762	0.801066	753	2.23328	762	0.298859	767	2.21414
765	0.953457	754	4.9538	764	0.218867	768	0.473044
766	8.02412	756	4.79005	765	0.225195	769	0.84787
767	20.7705	758	0.993001	766	0.235606	770	0.860623
768	10.8778	759	0.880109	767	0.349988	771	0.625822
769	2.86902	760	0.622265	768	0.172658	774	0.709209
770	6.81405	761	1.8245	769	0.891197	775	0.892272
771	0.987705	762	1.62982	770	0.438133	776	0.787529
775	1.34885	764	0.958919	771	0.342934	777	0.594674
777	3.67061	765	1.70403	775	0.285365	778	0.649493
778	0.986138	766	3.8815	776	0.258216	779	7.13178
779	6.58025	767	2.02245	777	0.208971	780	0.523624
780	3.608	768	3.70036	778	0.200456	784	0.928883
782	0.735089	769	2.30367	779	0.506316	785	0.740825
783	0.771113	770	4.65136	780	0.230918	786	1.02729
784	0.983382	771	3.03088	784	1.10734	787	0.814064
785	0.998627	772	0.785636	785	0.99314	788	0.696423
786	0.500109	774	0.646786	786	1.13251	789	0.900802
787	1.33444	775	0.450084	787	1.00064	794	1.05062
788	0.579822	776	0.64745	788	0.853648	795	0.838666
789	0.835933	777	7.84301	789	0.727637	796	0.842184
793	1.00319	778	0.546845	794	0.8666	797	0.912925
794	0.995534	779	0.593444	795	0.611738	798	0.992191
795	0.456284	780	0.62547	796	0.7455	800	1.09075
796	0.690731	783	0.57161	797	0.167109	801	1.23887
797	1.63467	784	1.08348	798	0.810546	802	0.962553
798	0.662118	785	0.413466	800	1.42037	804	0.825757
802	0.968426	786	0.400549	801	1.1238	805	0.904022
803	1.03656	787	0.445435	802	0.296826	806	0.602477
804	2.29404	788	1.61556	803	0.550024	807	0.860483
805	0.967141	789	0.380882	804	0.273466	811	0.636205
806	1.1227	792	0.498178	805	0.490839	812	0.737067
807	1.10008	793	9.38017	806	0.246604	813	2.74022
812	0.907582	794	21.885	807	0.335122	814	0.625473
813	0.986899	795	52.4317	811	0.109822	815	0.984305
814	0.972563	796	5.05745	812	0.353409	816	1.27484
815	0.931605	797	40.9154	813	1.1475	817	0.674725
816	0.900511	798	14.8579	814	0.181489	819	0.675672
818	2.94875	799	152.824	815	0.233306	820	0.752925
819	1.22588	801	199.836	816	0.865401	822	1.2171
820	1.04578	802	0.655862	817	0.207043	823	0.866803
821	0.936729	803	4.56552	819	0.127401	824	0.72723
822	0.941256	804	1.07406	820	0.560801	825	0.854182
823	0.990467	805	2.87952	822	0.357217	830	0.58721
824	0.570313	806	2.54195	823	0.154377	831	0.57816
825	0.996081	807	0.399363	824	0.416084	832	0.797688
829	0.496819	811	1.04947	825	0.192088	833	0.970459
830	0.551083	812	3.09598	830	0.232023	834	0.615446
831	1.09479	813	1.15757	831	0.223671	838	0.662759
832	0.435078	814	0.976004	832	0.37646	840	0.941163
833	0.806504	815	2.64578	833	0.596178	841	0.799578
834	0.963341	816	4.67193	834	0.237156	842	0.852703
835	0.53777	820	1.40036	838	0.665092	843	0.641539
837	0.439754	822	1.47925	840	0.776089	845	0.895717
838	0.826683	823	0.807445	841	0.738873	846	0.888408
840	0.923993	824	0.378578	842	0.731253	847	0.734557
841	0.490158	825	0.614706	843	0.747783	848	0.698655
842	0.625883	829	0.53474	845	0.837955	849	0.846054
843	0.445393	830	0.690878	846	0.760309	850	0.99759
848	0.258422	831	0.869738	847	0.636569	851	0.722589
849	0.582651	832	0.983583	848	0.389057	852	0.769484
850	0.615681	833	0.852577	849	0.434829	853	0.670293
851	0.666818	834	2.42633	850	0.822911	855	0.630135
852	0.389525	838	1.03188	851	0.220612	856	1.01234
856	0.952677	839	2.4398	852	0.419466	858	1.00675
858	0.835824	840	0.469339	853	0.320632	859	0.774226
859	1.00789	841	0.437579	855	0.445817	860	0.672444
860	1.02508	842	0.337331	856	0.84433	861	0.771553
861	0.83753	843	1.43396	858	0.601708	866	0.838251
863	0.919754	846	0.671818	859	0.24801	867	0.664307
864	0.91083	847	0.654933	860	0.363374	868	0.859651
865	0.960603	848	3.01621	861	0.159528	869	0.893027
866	0.912908	849	1.086	866	0.418184	870	0.855886
867	0.540733	850	0.355339	867	0.23518	874	0.860533
868	0.861237	851	0.304771	868	0.504272	875	0.950759
869	0.943643	852	0.485055	869	0.65355	876	0.691322
870	0.86124	856	0.756179	870	0.247697	877	0.749476
874	0.939774	858	0.507106	874	0.815538	878	0.779258
876	0.99633	859	1.25444	875	0.796234	879	0.851144
877	0.531885	860	0.604589	876	0.246626	884	0.580874
878	0.613494	861	0.973014	877	0.725821	885	1.03917
879	0.540083	863	0.658102	878	0.766983	886	0.770811
883	0.945868	864	1.31309	879	0.767512	887	0.872065
885	0.549807	865	0.758016	884	0.390002	888	0.827822
886	1.00725	866	0.971294	885	0.899413	892	0.630002
887	0.534359	867	1.48083	886	0.461517	893	0.522633
888	1.01824	868	1.56273	887	0.502541	894	0.478803
890	1.07989	869	1.30849	888	0.19631	895	0.570725
891	3.60816	870	0.913485	893	0.179976	896	0.479107
892	1.05542	871	0.715159	894	0.174528	897	0.686316
893	0.875208	873	4.78298	895	0.20328	901	0.694092
894	0.921471	874	0.613352	896	0.312931	902	0.766579
895	0.950864	875	1.55441	897	0.179399	903	0.624214
896	1.56208	876	0.418455	901	0.637419	904	0.66144
897	1.03048	877	3.5514	902	0.685279	905	0.605282
902	0.860085	878	0.55489	903	0.831306	906	0.652907
903	1.09028	879	0.452629	904	0.754737	910	0.878244
904	0.856004	883	0.653784	905	0.899704	911	0.860374
905	0.809405	884	0.567003	906	0.713738	912	0.834813
906	0.579717	885	1.5484	910	0.798252	913	1.03136
910	0.456066	886	1.44548	911	0.685032	914	1.00668
912	0.449729	887	1.11673	912	0.844039	915	0.734549
913	0.725685	888	0.539393	913	0.916831	919	0.971882
914	0.510719	892	1.5068	914	0.825302	920	1.13086
915	0.576417	893	1.49036	915	0.964435	921	1.11262
917	0.494793	894	0.508676	919	1.11388	922	1.3333
918	0.43721	895	1.74582	920	0.976719	923	0.731292
919	0.806662	896	0.47904	921	0.597923	924	0.923903
920	0.799117	897	0.613653	922	0.881288	928	1.02606
921	0.804697	901	0.686466	923	0.622856	929	1.07371
922	0.833713	902	1.52078	924	0.788224	930	0.904657
923	0.823228	903	0.78296	928	0.852869	931	1.15825
924	0.926899	904	1.68388	930	1.07685	932	1.38214
928	1.18851	905	1.21735	931	1.11551	933	0.825468
929	0.954807	906	1.85772	932	0.732342	937	0.870545
930	0.948093	910	3.83663	933	0.874288	938	0.971748
931	0.892617	911	0.504667	937	0.954051	939	1.01575
932	1.58242	912	8.03974	938	1.17559	940	1.04644
933	1.23061	913	0.46867	939	0.99736	941	1.2071
937	1.21778	914	1.20567	940	1.03659	942	0.937101
938	1.02242	915	1.0233	941	1.19367	943	0.981426
939	1.01043	919	1.28704	942	0.817516	945	0.938225
940	1.17449	920	0.881384	943	0.971699	946	0.794394
941	1.07095	921	0.94288	945	1.08034	947	1.20674
942	1.58809	922	0.672156	946	1.02129	948	0.927147
946	4.44979	923	0.439425	947	0.984932	949	0.944159
948	0.931399	924	2.56409	948	0.923274	950	2.42099
949	1.13024	927	0.46561	949	1.21019	951	0.796481
950	0.847764	928	22.2414	950	0.931911	955	1.11413
951	0.926377	929	1.56588	951	1.11137	956	1.12519
955	1.18682	930	50.2496	955	0.961831	957	1.02785
957	0.902469	931	1.47165	956	0.91198	958	1.0394
958	1.02548	932	2.26096	957	0.989936	959	0.914796
959	0.928101	933	0.830861	958	0.916921	960	0.989516
960	0.966384	937	6.47289	959	1.17667	961	0.907839
961	0.858767	939	23.5623	960	1.13734	963	0.842222
962	1.03312	940	5.0244	964	1.11283	964	0.924016
964	0.864666	941	178.139	965	0.809028	965	1.05986
965	1.10093	942	223.01	966	1.20855	966	1.10874
966	0.812571	944	0.535445	967	0.87568	967	1.09351
967	0.882159	945	1.43672	968	0.909254	968	1.11206
968	0.871609	946	0.77797	969	1.22786	969	0.900124
969	1.17973	947	0.772634	970	0.973275	973	0.818567
973	1.04216	948	0.915755	972	1.06893	974	0.863773
974	0.824233	949	0.678479	973	1.01298	975	1.07998
975	1.04168	950	0.576523	974	1.47745	976	0.925218
976	0.945027	951	0.95951	975	1.09097	977	1.01281
977	1.05311	955	1.63162	976	1.01903	978	0.873173
978	0.972629	956	2.15649	977	1.23301	979	0.913063
981	1.28863	957	0.339055	978	1.20294	981	0.806483
982	0.876771	958	0.544287	979	1.01307	982	0.902503
983	1.18746	959	12.5115	981	1.05415	983	1.37123
984	0.986086	960	0.378076	982	1.07245	984	1.2624
985	0.971418	964	2.93271	983	0.94481	985	0.99645
986	6.35116	965	5.30764	984	1.05046	986	1.0686
987	1.00548	966	1.52861	985	0.93305	987	1.11731
991	0.942024	967	3.74175	986	0.980084	991	1.10528
992	0.955461	968	1.11554	987	0.826014	992	1.00562
993	1.00885	969	1.76721	991	1.16543	993	0.859832
994	0.932569	974	1.29408	992	1.03897	994	0.887114
995	1.21068	975	0.878879	993	1.12704	995	0.964256
996	1.05871	976	0.55757	994	0.85926	996	0.989043
997	0.978085	977	1.9772	995	0.835947	1001	1.03832
999	1.16564	978	0.816937	996	1.04894	1002	0.973635
1000	0.970118	979	1.51536	999	0.645052	1003	1.12951
1001	1.20273	980	0.907187	1001	1.09249	1004	1.25516
1002	0.99961	982	1.81435	1002	0.823023	1005	1.25783
1003	1.00515	983	1.78394	1003	0.844507	1009	0.999253
1004	0.927286	984	1.10378	1004	0.872007	1010	1.21652
1005	1.04168	985	0.905882	1005	0.924514	1011	0.821704
1009	0.942976	986	0.692282	1007	0.991626	1012	0.996227
1010	1.01784	987	0.59315	1008	0.970677	1013	1.00629
1011	0.870583	991	0.571563	1009	1.08709	1014	0.990648
1012	0.96994	992	0.404001	1010	1.13299	1015	0.819884
1013	0.935968	993	0.981095	1011	1.24972	1017	0.722021
1014	0.85317	994	0.218352	1012	1.03506	1018	0.890301
1015	1.37762	995	0.362688	1013	0.948191	1019	0.894179
1017	1.0102	996	0.796448	1014	1.0908	1020	0.93162
1018	0.857752	997	0.35994	1018	1.01109	1021	0.964137
1019	0.942264	999	0.529254	1019	0.821479	1022	0.886715
1020	0.827423	1000	0.662327	1020	0.999367	1023	1.00723
1021	1.0883	1001	0.900076	1021	1.01014	1024	0.888789
1022	0.912517	1002	1.04006	1022	0.738082	1026	0.953057
1023	1.04616	1003	0.374005	1023	0.915067	1027	0.898342
1024	0.989298	1004	0.269028	1027	0.93847	1029	0.860001
1026	0.948836	1005	0.972116	1029	1.04392	1030	0.778727
1027	0.898578	1011	0.711339	1030	0.841433	1031	0.943249
1028	0.932241	1012	0.52622	1031	0.945589	1032	0.944925
1029	0.976906	1013	0.487032	1032	0.900257	1034	1.0106
1030	1.09097	1014	0.3908	1034	1.253	1035	1.00608
1031	6.86648	1018	0.592531	1035	1.09029	1036	0.970104
1032	1.05885	1020	0.94957	1036	1.08536	1037	0.963325
1033	0.898146	1021	0.538586	1038	0.978503	1038	1.07479
1035	0.916557	1022	1.00535	1039	0.943212	1039	1.03898
1036	1.19808	1023	1.1914	1040	0.791315	1040	0.951526
1037	1.13055	1024	0.503135	1041	0.946393	1041	0.973616
1038	1.05335	1025	0.611724	1043	1.05824	1045	0.867912
1039	1.0041	1027	0.814257	1044	0.892771	1046	0.874141
1040	1.02834	1028	0.711738	1045	1.13351	1047	0.889748
1041	0.937315	1029	0.587766	1047	1.08042	1048	0.968303
1045	0.975389	1030	0.817877	1048	0.956086	1049	0.832914
1047	0.973978	1031	0.605042	1049	1.15506	1050	0.97791
1048	0.928869	1032	0.443948	1050	0.968121	1054	1.09395
1049	1.06991	1036	0.796209	1052	0.921561	1055	0.628361
1050	0.937083	1037	0.7272	1053	1.03082	1056	1.32337
1052	0.981486	1038	1.32987	1054	1.44966	1057	0.858418
1053	1.04042	1039	0.431105	1055	0.715077	1058	0.94946
1054	1.07438	1040	0.504053	1056	1.19302	1059	0.940107
1056	2.71255	1041	0.400734	1057	0.598065	1063	1.02347
1057	1.03314	1047	1.12248	1058	0.755318	1064	1.05598
1058	0.907443	1048	0.395596	1059	0.675194	1065	1.02114
1059	0.940452	1049	0.879706	1063	0.893651	1066	1.12161
1061	1.04637	1050	0.521126	1064	0.793834	1067	0.934269
1062	0.873652	1054	0.450705	1065	1.0295	1068	1.02232
1063	1.06266	1055	0.585841	1066	1.11744	1072	0.828761
1065	0.851147	1056	0.686658	1067	0.983525	1073	1.02517
1066	0.93515	1057	0.456778	1068	1.08026	1074	0.897577
1067	1.11187	1058	1.22435	1072	0.904969	1075	1.22226
1068	0.927665	1059	0.843978	1073	1.16164	1076	1.2173
1070	0.999723	1064	0.975009	1074	1.13286	1077	0.853515
1071	0.914396	1065	1.19045	1075	1.02801	1078	0.989852
1072	0.900768	1066	0.478	1076	0.994204	1080	1.23397
1073	0.931974	1067	0.466572	1077	1.09812	1081	1.03694
1074	1.12386	1068	1.63461	1078	1.09505	1082	1.07534
1075	0.930513	1072	0.548289	1080	1.07812	1083	1.11231
1076	0.966145	1074	0.674391	1082	1.08407	1084	1.10064
1077	1.04872	1075	0.633846	1083	0.990775	1085	0.849659
1081	1.07819	1076	0.701383	1084	0.900284	1086	0.971701
1082	0.941505	1077	0.404756	1085	1.04882	1090	1.04789
1083	0.972328	1079	0.195678	1086	0.910817	1091	0.96492
1084	1.12361	1080	0.470401	1088	1.42475	1092	1.07999
1085	1.00412	1081	0.445895	1089	1.25361	1093	0.950072
1086	0.951298	1082	1.00553	1090	1.02892	1094	0.979369
1090	0.91382	1083	0.613032	1091	1.13457	1095	0.862276
1091	3.67691	1084	1.055	1092	1.12031	1099	0.872109
1092	1.02057	1085	1.30311	1093	0.958149	1101	1.01704
1093	2.0665	1086	0.404815	1094	0.947959	1102	0.994413
1094	0.965333	1090	0.3552	1095	0.787121	1103	0.821098
1095	0.966859	1091	1.14036	1096	0.891299	1104	0.77649
1100	0.941866	1092	0.672725	1098	1.13691	1108	0.905047
1101	0.814735	1093	0.751743	1099	0.879689	1109	0.666839
1102	0.918867	1094	0.829511	1101	0.48182	1110	0.899958
1103	0.911824	1095	0.763755	1102	0.75296	1111	0.678402
1104	1.05201	1099	0.551867	1103	0.265469	1112	0.964049
1106	0.843773	1100	0.616445	1104	0.3515	1113	0.738169
1107	1.10547	1101	0.866976	1108	0.901048	1117	0.863777
1108	1.07282	1102	0.871315	1109	0.970041	1118	0.778785
1109	0.852779	1103	1.14883	1110	0.97531	1119	0.999345
1110	1.02604	1104	0.515438	1111	0.633403	1120	0.878162
1111	0.96506	1108	0.951357	1112	1.12851	1121	0.960571
1112	1.0283	1109	0.757513	1113	0.940976	1122	1.06127
1113	0.848908	1110	0.994693	1117	0.921474	1126	1.07166
1114	1.16757	1111	0.564363	1118	0.923495	1127	0.881569
1116	1.0932	1112	1.09391	1119	0.86633	1128	1.08847
1117	0.910241	1113	0.623192	1120	0.988735	1129	0.696855
1119	0.920438	1114	1.78723	1121	0.872127	1130	0.886681
1120	0.973865	1115	1.63302	1122	0.849517	1131	0.940906
1121	0.564318	1116	1.11332	1126	1.07597	1134	0.628868
1122	0.635161	1117	0.964742	1127	0.398219	1135	0.874228
1126	1.03138	1119	0.718599	1128	1.00983	1136	1.04069
1127	1.02923	1120	7.09839	1129	0.95596	1137	0.802793
1128	0.811471	1121	0.853508	1130	1.14652	1138	0.740628
1129	0.974235	1122	0.601693	1131	1.10736	1139	0.767013
1130	1.11789	1124	0.764024	1134	0.389971	1140	1.08439
1131	0.961925	1125	0.704564	1135	0.806885	1144	0.775434
1135	1.05914	1126	0.982833	1136	1.17139	1145	0.918683
1136	1.08212	1127	2.121	1137	0.569594	1146	0.96431
1137	0.983073	1128	1.3135	1138	0.175939	1147	0.952513
1138	1.13059	1129	0.465372	1139	0.518301	1148	0.827585
1139	1.07156	1130	0.708717	1140	1.06635	1149	0.915593
1140	1.04514	1131	1.37132	1144	1.04525	1153	0.645457
1144	0.936394	1135	1.21806	1145	0.997652	1155	0.981674
1145	0.87153	1136	1.50786	1146	0.938454	1156	0.891717
1146	0.849326	1137	0.625398	1147	0.920589	1157	0.902475
1147	0.992771	1138	0.842831	1148	1.16471	1158	0.702012
1148	0.978786	1139	1.37448	1149	0.943655	1160	0.896499
1149	0.83955	1140	6.06891	1153	0.399252	1161	1.06847
1152	0.724979	1144	1.36445	1155	0.792997	1162	0.75931
1153	0.809998	1145	0.682385	1156	0.211195	1163	0.887927
1154	1.33661	1146	0.939681	1157	0.232428	1164	0.945954
1155	0.554668	1147	1.17189	1158	0.241393	1165	0.807355
1156	0.716	1148	1.80545	1160	0.747688	1166	0.900251
1157	0.711932	1149	1.27679	1161	0.657053	1167	0.763959
1158	0.878898	1153	0.955618	1162	0.243053	1171	1.18377
1162	1.12551	1154	2.03734	1163	0.470259	1172	1.06229
1163	0.981775	1155	1.50731	1164	0.463449	1173	0.685765
1164	1.0914	1156	1.19188	1165	0.213545	1174	0.691819
1165	0.927033	1157	0.947014	1166	0.725272	1175	0.94363
1166	1.20297	1158	0.742073	1167	0.54439	1176	0.803679
1167	1.23474	1159	1.68248	1171	0.549182	1182	1.078
1171	0.975559	1161	0.878798	1172	0.9358	1183	1.04033
1173	1.16747	1162	2.40222	1173	0.20612	1184	0.681999
1174	1.14271	1163	0.717452	1174	0.224951	1185	0.677325
1175	0.423346	1164	1.13673	1175	0.857018	1189	0.783514
1176	0.683296	1165	2.6401	1176	0.918238	1190	0.763433
1178	1.11	1166	1.08205	1181	0.676391	1191	0.705646
1179	1.11964	1167	0.89694	1182	1.4197	1192	0.705948
1180	0.560965	1170	1.76093	1183	1.36472	1193	0.811695
1181	0.848978	1171	0.579713	1184	1.18271	1194	1.40892
1182	0.919451	1172	2.05843	1185	0.232418	1198	0.875239
1183	0.540195	1173	0.8486	1189	0.238542	1199	0.943019
1184	0.956708	1174	2.74765	1190	0.335777	1200	0.669606
1185	0.795266	1175	0.880743	1191	0.233486	1201	0.704367
1189	0.59626	1176	1.73233	1192	0.269914	1202	1.03556
1190	1.00142	1177	0.559091	1193	0.301086	1203	0.593042
1191	0.483824	1179	1.00654	1194	0.714897	1204	0.786654
1192	0.641271	1180	0.557619	1198	0.495934	1205	0.703729
1193	1.00944	1181	0.913802	1199	0.423274	1206	0.735348
1194	0.888853	1182	1.02546	1200	0.517554	1207	0.857318
1200	1.2966	1183	1.29197	1201	0.204212	1209	0.883058
1201	1.14848	1184	1.54023	1202	0.343381	1210	1.16709
1202	1.05372	1185	1.14736	1203	0.189251	1211	0.617633
1203	0.588723	1189	1.20803	1204	0.283007	1212	1.10085
1207	0.831012	1190	0.716003	1205	0.48231	1214	1.01457
1208	0.543293	1191	1.43355	1206	0.249843	1215	0.810698
1209	0.64141	1192	1.55792	1207	1.08126	1216	0.861848
1210	0.563129	1193	0.702937	1209	1.10066	1217	0.814051
1211	0.64372	1194	1.00216	1210	1.10674	1218	0.502901
1212	1.11246	1198	0.848054	1211	1.11265	1219	0.680181
1216	0.828223	1199	0.442873	1212	1.00814	1220	0.823194
1217	0.940321	1200	1.64288	1214	0.911638	1221	1.46434
1218	0.967269	1201	2.13531	1215	1.05004	1225	2.38062
1219	0.568035	1202	1.01928	1216	0.253997	1227	2.14796
1220	0.676326	1203	0.706212	1217	1.16548	1228	0.73865
1221	0.486797	1207	0.688357	1218	0.162103	1229	0.660991
1222	0.96717	1209	0.552027	1219	0.692955	1230	0.603343
1223	0.9896	1210	0.402413	1220	0.255933	1234	0.940548
1224	0.836816	1211	1.05552	1221	0.494008	1236	1.57041
1225	1.13281	1212	0.938816	1225	1.26949	1237	3.11698
1227	0.933382	1214	1.38653	1227	1.45559	1238	1.08089
1228	0.938028	1215	1.16576	1229	0.165233	1239	1.56926
1229	63.0111	1216	0.919795	1230	0.127295	1241	0.793084
1230	0.943545	1218	1.03057	1232	0.927637	1242	0.730679
1232	0.924623	1219	0.82459	1233	0.840919	1243	1.24727
1233	24.8137	1220	0.876009	1234	1.14357	1244	0.673847
1234	1.12023	1221	1.04404	1235	0.939973	1245	1.4742
1235	0.997037	1223	0.46865	1236	0.206067	1246	1.49367
1236	0.867462	1224	0.77779	1237	0.545456	1247	1.41063
1237	0.861802	1225	1.5296	1238	1.13607	1248	1.49629
1238	1.18113	1227	1.24855	1239	1.36493	1253	0.6992
1239	1.16213	1228	1.37385	1243	0.993737	1254	0.930105
1243	3.67639	1229	0.872338	1244	0.333477	1255	1.19675
1245	12.1183	1230	0.731947	1245	1.12814	1256	1.7416
1246	0.628967	1232	1.42718	1246	1.1646	1257	0.775148
1247	0.595533	1233	1.22989	1247	1.25778	1262	0.871844
1248	0.527325	1234	0.898084	1248	1.08271	1263	0.636199
1252	1.23171	1235	1.27282	1252	1.01727	1264	0.814395
1253	3.90405	1236	0.9708	1254	0.811252	1265	0.733187
1254	0.605283	1237	0.616407	1255	1.27032	1266	0.991851
1255	0.99822	1238	1.6487	1256	0.17543	1268	0.659668
1256	3.1361	1239	0.673925	1257	1.23622	1269	0.711447
1257	0.912964	1240	1.77652	1259	0.801385	1270	0.705742
1261	1.0128	1241	0.900962	1260	0.761317	1271	0.580665
1262	0.588702	1242	0.698631	1262	0.67206	1272	0.65724
1263	1.02475	1243	1.57435	1263	0.686104	1273	2.05145
1264	1.6624	1244	1.38483	1264	0.638347	1274	3.31695
1265	1.05199	1245	1.53553	1265	0.301773	1275	0.703114
1266	1.16218	1246	0.804705	1266	1.02828	1278	1.56209
1271	1.08468	1247	3.63098	1268	0.530153	1279	0.924951
1272	1.07936	1248	1.3732	1269	0.446235	1280	0.969822
1273	1.09862	1252	1.81696	1270	0.334406	1281	0.668725
1274	1.13505	1253	0.791375	1271	0.405173	1282	0.694917
1275	0.809353	1254	0.930254	1272	0.318138	1283	1.39825
1277	1.06181	1255	2.46474	1273	1.3372	1284	0.955596
1278	1.07333	1256	1.37598	1274	1.32734	1287	0.746346
1280	1.08864	1257	1.45244	1275	0.279907	1288	0.662374
1281	1.06708	1258	1.22486	1278	1.49532	1289	0.491018
1282	0.932944	1260	2.23714	1279	0.193142	1290	0.877741
1283	0.837251	1262	1.65883	1280	0.314588	1291	0.588508
1284	1.13752	1263	1.67254	1281	0.888882	1292	0.704548
1286	0.948425	1264	0.736402	1282	0.291575	1293	0.660315
1287	0.970047	1265	3.38782	1283	0.348809	1294	0.59925
1288	0.913688	1266	2.8939	1284	0.23051	1296	0.64318
1289	0.706997	1268	0.737262	1287	0.201227	1298	0.582339
1290	0.867611	1269	0.944016	1288	0.403991	1299	0.542257
1291	1.39834	1270	1.64734	1289	0.185043	1300	0.804093
1292	3.05314	1271	0.557995	1290	0.179702	1301	0.851546
1293	0.993268	1272	1.29718	1291	0.241458	1302	0.570618
1296	1.94286	1273	0.868418	1292	0.182881	1306	0.583031
1297	0.941034	1274	1.44073	1293	0.218093	1307	0.700955
1298	0.924528	1275	1.16739	1294	0.261969	1308	0.612169
1299	0.830957	1276	0.696097	1296	0.180307	1309	0.649689
1300	0.528721	1278	0.982922	1297	0.20437	1310	0.660474
1301	0.461225	1279	0.602759	1299	0.149793	1311	0.58641
1302	0.486037	1281	1.78888	1300	0.144577	1312	0.532146
1305	0.514146	1283	0.430476	1301	0.621294	1314	0.563152
1306	0.611234	1284	1.18967	1302	0.149202	1315	0.949109
1307	0.470817	1286	0.865978	1304	0.427056	1317	1.08698
1308	0.4674	1287	1.59342	1305	0.190599	1318	0.731628
1309	0.466434	1288	0.957659	1306	0.170477	1319	0.706125
1310	0.616203	1289	2.35796	1307	0.438987	1320	0.669339
1311	0.579134	1290	1.16353	1308	0.177063	1324	0.59417
1312	0.56844	1291	0.571836	1309	0.235018	1325	0.763961
1314	0.437447	1292	1.20415	1310	0.158235	1326	0.740833
1317	0.489639	1293	0.637249	1311	0.251658	1327	0.755288
1318	0.533115	1297	1.29694	1312	0.182476	1328	0.756936
1319	0.436058	1298	3.15608	1314	0.193692	1329	0.681426
1320	0.546709	1299	1.06053	1315	0.53559	1333	0.681575
1324	0.635377	1301	0.808203	1317	0.984016	1334	0.619385
1325	0.534641	1306	0.993581	1318	0.252821	1335	0.652981
1326	0.435735	1307	0.972102	1319	0.253086	1336	0.703296
1327	0.552445	1308	1.08292	1320	0.315094	1337	0.79711
1328	0.57069	1309	1.20005	1324	0.184069	1338	0.721814
1329	0.713087	1310	0.668164	1325	0.518924	1342	0.724202
1330	0.486264	1311	0.751398	1326	0.268688	1343	0.585034
1332	0.514622	1314	1.57114	1327	0.2365	1344	0.561766
1333	0.938313	1315	0.955758	1328	0.252128	1345	0.689071
1335	1.01586	1316	3.20431	1329	0.230558	1346	0.542669
1336	0.551747	1317	2.35547	1333	0.434484	1347	0.566647
1337	0.691389	1318	0.940897	1334	0.392649	1351	0.556906
1338	0.633149	1319	0.630645	1335	0.159383	1352	0.618369
1342	0.480979	1320	1.39128	1336	0.202684	1353	0.734818
1343	0.750099	1324	0.660101	1337	0.268041	1354	0.928562
1344	0.545697	1325	0.578767	1338	0.236676	1355	0.597093
1345	0.374053	1326	1.76048	1342	0.383115	1356	0.548572
1346	0.30359	1327	0.622422	1343	0.176188	1357	0.557272
1347	0.510398	1328	0.847495	1344	0.204521	1359	0.613069
1351	0.876898	1329	0.755801	1345	0.237915	1360	0.843249
1352	0.886865	1333	0.86508	1346	0.184437	1361	0.763864
1353	0.540903	1335	0.813664	1347	0.130147	1362	0.830481
1354	0.66997	1336	1.17239	1351	0.197026	1363	0.595459
1355	0.61465	1337	0.904058	1352	0.117124	1364	0.727377
1356	0.56985	1338	0.787658	1353	0.262193	1365	0.922351
1360	0.434487	1340	1.07824	1354	0.148012	1369	0.664679
1362	0.511366	1341	0.761481	1355	0.123926	1371	2.11852
1363	0.60821	1342	1.34268	1356	0.252624	1372	0.553213
1364	0.590453	1344	0.634787	1357	0.149488	1373	0.778682
1365	0.499743	1345	0.194746	1359	0.14897	1374	0.518219
1367	0.454576	1346	0.630796	1360	0.151448	1378	0.993997
1368	0.551644	1347	0.371612	1361	0.272129	1379	0.712928
1369	0.683831	1351	0.725674	1362	0.228271	1380	1.01081
1370	0.492899	1352	0.940125	1363	0.207195	1381	0.70117
1371	0.644149	1353	0.578199	1364	0.306645	1382	1.0401
1372	0.485672	1354	0.412071	1365	0.347295	1383	0.531187
1373	0.437687	1355	0.793605	1369	0.336077	1387	1.30616
1374	0.435037	1356	0.757252	1371	0.790054	1388	0.861938
1375	0.504543	1362	3.02171	1372	0.190911	1389	1.29244
1377	0.504271	1363	0.636804	1373	0.189871	1390	1.09626
1378	1.04301	1364	1.75453	1374	0.305828	1391	0.866764
1379	0.549728	1365	1.66028	1378	0.234818	1392	1.41888
1380	0.581847	1366	0.685593	1379	0.283684	1396	1.36148
1381	0.525687	1367	1.64272	1380	0.251514	1398	1.18306
1382	0.655266	1369	1.27025	1381	0.257768	1399	0.973792
1383	0.571609	1370	1.19862	1382	0.39432	1400	1.42458
1387	0.995758	1371	0.200916	1383	0.201873	1401	1.0904
1389	1.03023	1372	1.19707	1387	1.10652	1403	1.0223
1390	0.446591	1373	0.418097	1388	0.226409	1404	1.20689
1391	0.630275	1374	1.20139	1389	1.00781	1405	1.22371
1392	0.471626	1378	1.10167	1390	0.976319	1406	1.56233
1396	0.82278	1379	0.764514	1391	0.291569	1407	1.26807
1397	1.07448	1380	2.19897	1392	1.23154	1408	1.07839
1398	0.9208	1381	1.03909	1396	1.05069	1409	1.21644
1399	0.709663	1382	1.0116	1398	1.12658	1410	1.34864
1400	1.05134	1383	0.359433	1399	0.888886	1411	0.929074
1401	0.652218	1384	0.842261	1400	1.2985	1413	0.986834
1405	1.13738	1385	1.37379	1401	0.806414	1414	0.911819
1406	1.15867	1386	2.55758	1403	1.07629	1415	1.03222
1407	7.4646	1387	1.23	1404	1.07107	1416	0.929852
1408	1.57115	1389	1.33341	1405	1.11776	1417	1.11933
1409	1.29632	1390	1.49883	1406	0.900922	1418	1.14584
1410	0.936381	1391	0.836029	1407	0.796182	1419	0.825746
1414	0.960835	1392	0.63122	1408	0.591707	1420	0.994242
1416	1.13569	1394	0.772004	1409	0.970311	1422	0.940535
1417	1.13572	1395	0.692048	1410	0.986105	1423	0.904498
1418	0.996231	1396	1.51635	1411	0.776514	1424	0.793328
1419	1.83065	1397	0.775038	1413	1.07838	1425	0.863745
1421	0.985033	1398	1.23947	1414	1.09273	1426	0.887646
1422	1.66945	1399	0.661952	1415	0.947479	1427	0.959743
1423	1.12107	1400	4.71548	1416	0.897047	1428	0.656304
1424	1.04639	1401	3.06733	1417	1.05239	1432	0.812903
1425	0.953514	1405	5.80926	1418	1.04077	1433	0.865402
1426	1.27625	1407	3.32665	1419	0.952846	1434	1.07155
1427	1.05081	1409	0.284504	1420	0.939071	1435	0.721464
1428	1.00519	1410	0.551738	1422	1.0311	1436	1.00609
1429	1.05671	1412	19.5409	1423	0.880607	1437	0.517888
1431	7.1004	1413	24.4503	1424	0.799498	1438	1.60384
1432	1.02384	1414	1.47163	1425	0.775988	1439	1.1658
1433	0.89095	1415	0.90723	1426	0.856218	1440	1.2279
1434	1.03053	1416	0.494463	1427	0.65042	1442	1.43005
1435	1.09185	1417	0.812466	1428	0.440347	1443	0.559596
1436	1.02956	1418	2.48443	1432	0.922825	1444	0.973322
1437	1.03124	1419	0.767976	1433	0.884549	1445	0.740973
1438	1.03486	1423	2.31381	1434	0.726695	1446	3.05368
1440	0.894829	1424	1.43647	1435	0.229299	1448	0.777884
1441	0.972998	1425	1.6384	1436	0.443834	1449	0.666925
1442	1.13543	1426	1.38285	1437	0.197249	1450	0.590868
1443	1.28017	1427	0.7554	1438	1.38418	1451	0.766717
1444	0.932802	1428	0.706828	1439	0.821007	1452	0.66454
1445	0.776954	1432	1.65051	1440	0.915565	1453	0.584349
1446	0.817602	1434	1.19152	1442	0.240748	1454	0.716058
1450	0.942913	1435	13.8478	1443	0.273431	1455	0.686615
1451	1.11953	1436	0.688105	1444	0.228548	1458	0.790463
1452	0.856335	1437	2.44238	1445	0.254454	1459	0.650322
1453	1.03997	1438	0.607591	1446	0.366888	1460	0.612942
1454	0.929087	1439	0.600095	1448	0.32114	1461	0.661364
1455	0.758015	1442	0.697486	1449	0.20377	1462	0.553368
1456	1.12187	1443	0.229002	1450	0.217706	1463	0.678791
1457	0.910075	1444	0.575631	1451	0.860044	1464	1.34178
1458	1.05172	1445	0.227575	1452	0.640116	1468	0.4304
1460	1.13673	1446	1.0315	1453	0.191688	1469	0.555454
1461	0.963201	1447	0.819562	1454	0.267371	1470	0.604997
1462	1.83081	1448	1.16429	1455	0.226371	1471	0.61488
1463	1.18893	1450	0.556022	1458	0.199584	1472	0.505824
1464	22.0116	1451	0.823211	1459	0.274983	1473	0.571098
1466	1.32019	1452	0.142162	1460	0.655385	1474	0.532022
1467	1.22767	1453	3.17709	1461	0.271857	1476	0.585733
1468	1.17513	1454	5.77992	1462	0.236151	1477	0.431221
1469	1.08207	1455	0.402927	1463	0.279651	1478	0.659783
1470	1.08886	1458	3.70969	1464	1.08695	1479	0.514504
1471	0.885938	1459	0.967731	1468	0.200822	1480	0.521009
1472	0.658228	1460	0.232433	1469	0.17146	1481	0.541634
1473	11.8707	1461	0.617589	1470	0.212316	1482	0.502021
1476	1.11621	1462	0.331964	1471	0.171198	1483	0.579127
1477	0.657722	1463	0.229376	1472	0.145345	1485	0.667943
1478	1.17237	1464	0.187	1473	0.174919	1486	0.680759
1479	0.769891	1467	0.260968	1474	0.178107	1487	0.62249
1480	0.651379	1468	0.411792	1476	0.103285	1488	0.504629
1481	0.913679	1469	0.378209	1477	0.124	1489	0.611817
1482	0.98282	1470	0.476606	1478	0.38753	1490	0.646839
1486	0.648865	1471	0.264722	1479	0.164241	1491	0.77247
1487	1.07542	1472	0.324854	1480	0.322172	1495	0.864931
1488	0.785177	1473	0.772981	1481	0.189773	1497	0.424399
1489	0.563563	1474	0.645246	1482	0.141937	1498	0.439424
1490	0.488278	1476	0.267084	1483	0.512914	1499	0.62723
1491	0.783427	1479	0.576009	1485	0.368748	1500	0.556806
1492	0.698357	1480	0.181758	1486	0.204776	1504	0.569714
1494	0.607426	1481	0.314595	1487	0.272381	1505	0.559891
1495	0.551349	1482	0.185045	1488	0.185605	1506	0.685467
1496	0.978813	1486	0.37721	1489	0.248542	1507	0.411901
1497	0.724417	1487	0.215028	1490	0.283646	1508	0.624074
1498	1.04283	1488	0.13853	1491	0.174517	1509	0.429043
1499	0.791422	1489	0.283533	1495	0.796061	1513	0.579973
1500	0.716866	1490	0.258365	1497	0.192697	1514	0.839376
1501	0.918424	1491	0.353592	1498	0.175907	1515	0.606455
1503	1.11889	1492	0.265457	1499	0.342993	1516	0.50602
1504	0.438103	1494	0.270075	1500	0.10459	1517	0.987466
1505	0.663321	1495	2.66423	1504	0.190078	1518	0.489412
1506	0.520384	1497	1.34619	1505	0.500573	1522	5.31813
1507	0.634359	1499	0.247637	1506	0.140976	1523	241.526
1508	0.830185	1501	0.333594	1507	0.195651	1524	5.44174
1509	0.383297	1502	0.266563	1508	0.32671	1525	1.42966
1513	0.747729	1504	0.269994	1509	0.137082	1526	1037.72
1514	0.740471	1505	0.357064	1514	0.205803	1527	3.72221
1515	0.735726	1506	0.19123	1515	0.128091	1531	0.883565
1516	0.803174	1507	0.288868	1516	0.258522	1532	0.818218
1517	0.57687	1508	0.212184	1517	0.427337	1533	1.38522
1518	0.638032	1509	0.192396	1518	0.134569	1534	0.578873
1522	0.6511	1513	0.743122	1522	1.16583	1535	0.700054
1523	0.849525	1514	0.426623	1523	1.0661	1536	0.531426
1524	0.469108	1515	0.206052	1524	0.850541	1540	1.06288
1525	0.508815	1516	0.591389	1525	0.904522	1541	1.09399
1526	0.566355	1517	1.3494	1526	0.955753	1542	0.9685
1527	0.631031	1518	0.857345	1527	0.566167	1543	1.21276
1532	0.941296	1524	0.276536	1528	0.362347	1544	0.808445
1533	0.604404	1525	0.17246	1530	0.413367	1545	0.675679
1534	0.426268	1526	0.164702	1531	0.881274	1546	1.11967
1535	0.842116	1527	0.518847	1532	1.24911	1548	1.25446
1536	0.746336	1528	0.321559	1533	1.2073	1549	1.06756
1540	0.981121	1529	0.240925	1534	0.157544	1550	1.03632
1541	1.70394	1531	0.190313	1535	0.603391	1551	1.12831
1542	1.39575	1532	0.198011	1536	0.161879	1552	1.20295
1543	3.51965	1533	1.26147	1540	0.869951	1553	0.632513
1544	1.20775	1534	0.216577	1541	0.562864	1554	0.919324
1545	1.12412	1535	0.164972	1542	0.352111	1555	0.935145
1546	0.866762	1536	0.140256	1543	0.699287	1557	1.04678
1548	1.16083	1537	0.226378	1544	0.237653	1558	0.753528
1549	0.699735	1539	0.317262	1545	1.20685	1559	1.08005
1550	1.13288	1540	2.75299	1546	0.565875	1560	1.69069
1551	1.00305	1541	0.322467	1548	0.500813	1561	1.77233
1552	0.613958	1542	1.21854	1549	0.953388	1562	2.38666
1553	0.971536	1543	2.60961	1550	1.05895	1563	2.96985
1554	0.927083	1544	0.461701	1551	0.600019	1566	1.57007
1557	0.974212	1545	0.572583	1552	0.858108	1567	0.529248
1558	1.04749	1549	0.279871	1553	0.658106	1568	1.27822
1559	0.868779	1551	3.63677	1554	0.643256	1569	0.748549
1560	0.983709	1553	0.143549	1555	1.06174	1570	1.04764
1561	0.836205	1554	0.182174	1557	0.924566	1571	0.97567
1562	0.859125	1556	0.499874	1558	0.923096	1572	0.943028
1563	1.14713	1557	0.329706	1559	0.737541	1573	1.05495
1564	1.18001	1558	0.43522	1560	1.11331	1575	0.978068
1566	1.11556	1559	0.392403	1561	1.56973	1576	0.83517
1567	1.12675	1560	0.287527	1562	0.398201	1577	0.705599
1568	0.542302	1561	0.601192	1563	1.71206	1578	0.835277
1569	0.915639	1562	0.454549	1567	1.77365	1579	0.74115
1570	0.976049	1563	0.178533	1568	0.420836	1580	0.587238
1571	0.717692	1567	0.577561	1569	0.39966	1581	0.681564
1572	0.909404	1568	13.3177	1570	0.439517	1585	0.833101
1573	0.973061	1569	0.686171	1571	0.383374	1586	0.73456
1575	0.942832	1570	16.482	1572	0.841878	1587	0.738758
1576	1.10939	1571	8.11837	1573	0.688867	1588	0.724119
1577	1.09779	1572	1.78057	1575	0.841079	1589	0.729703
1578	0.888272	1576	2.28223	1576	0.295234	1590	0.826742
1579	0.958441	1578	1.78214	1577	0.424244	1595	1.04988
1580	1.31612	1579	1.20932	1578	0.148911	1596	1.12991
1581	1.23215	1580	1.00832	1579	0.30364	1597	1.47238
1584	1.16859	1581	1.30772	1580	0.238925	1598	0.969091
1585	1.38432	1582	0.464243	1581	0.690825	1599	1.36828
1586	1.09859	1583	0.804965	1585	0.186028	1601	0.64844
1587	1.3021	1585	1.69941	1586	0.216762	1602	0.804294
1588	0.97705	1586	0.560237	1587	0.1585	1604	43.0253
1589	1.27647	1587	1.35766	1588	0.225577	1605	6.0955
1590	1.7925	1588	1.67526	1589	0.23691	1606	21.6353
1591	0.988369	1589	0.988672	1590	0.298071	1607	2.67474
1593	1.08066	1590	0.669276	1595	0.444436	1608	1.08142
1594	0.761917	1591	1.14423	1596	0.366415	1609	2.3103
1595	1.15133	1593	3.55317	1597	0.323722	1610	2.32939
1596	0.519763	1594	0.568088	1598	0.326908	1612	0.745672
1597	0.928893	1595	0.499163	1599	1.61569	1613	0.748139
1598	0.637753	1596	0.492419	1601	0.306791	1614	0.735201
1599	0.982942	1597	1.09372	1602	0.317248	1615	1.01893
1603	0.628024	1598	1.78109	1604	3.84366	1616	0.707277
1604	1.11828	1599	0.653969	1605	4.56581	1617	0.847898
1605	0.518013	1600	0.997175	1606	18.5268	1621	0.782249
1606	0.652993	1602	1.18455	1607	1.74058	1622	0.634393
1607	0.643946	1603	2.74732	1608	0.660656	1623	1.18067
1608	0.514621	1604	0.824375	1610	1.24261	1624	0.951333
1613	0.944259	1605	0.55626	1611	1.21525	1625	0.644642
1614	0.764888	1606	2.41229	1612	0.658834	1626	0.774929
1615	0.716173	1607	1.1142	1613	0.166193	1627	0.594758
1616	0.805298	1608	0.497671	1614	0.6988	1629	0.546156
1617	1.13904	1612	0.640485	1615	0.664752	1630	0.857799
1618	0.653024	1613	1.4073	1616	0.661228	1631	0.614307
1619	0.676286	1614	1.68279	1617	0.543649	1632	0.907749
1622	7.70238	1615	1.02203	1621	1.03185	1633	0.81216
1623	10.3127	1616	1.26975	1622	0.266065	1634	1.13296
1624	2189.98	1617	0.511641	1623	0.365184	1635	0.752479
1625	5.72727	1618	1.93383	1624	0.533743	1636	0.622191
1626	1.21056	1619	1.00878	1625	0.215985	1638	0.872833
1628	2.19543	1620	0.93076	1626	0.794274	1639	1.19483
1629	1.65035	1622	7.0656	1630	0.397317	1640	1.11577
1630	0.974282	1623	0.492116	1631	0.472655	1641	1.5375
1631	0.684214	1624	15.6744	1632	0.886089	1642	1.39158
1632	1.12039	1625	7.46689	1633	0.700761	1643	1.02192
1633	1.29076	1626	95.0546	1634	0.919966	1644	0.95572
1634	1.31153	1627	1.83275	1635	0.830675	1648	0.559059
1635	1.00492	1628	1.74256	1636	0.619405	1649	0.833781
1639	1.03607	1630	0.38559	1638	0.651941	1650	0.837561
1640	0.7012	1631	0.513035	1639	0.747375	1651	0.70449
1641	0.987205	1632	0.616723	1640	0.480387	1652	1.84911
1642	0.929655	1633	0.64596	1641	0.46181	1653	2.11754
1643	0.727306	1634	0.633032	1642	0.58578	1657	0.679776
1644	1.03768	1635	0.168264	1643	0.399534	1659	0.766201
1648	0.98589	1638	0.341715	1644	0.417664	1660	0.488108
1649	1.12378	1639	0.227286	1649	0.49177	1661	0.607974
1650	0.904043	1640	0.35405	1650	0.223913	1662	0.475061
1651	0.948904	1641	0.51794	1651	0.197411	1666	0.524119
1652	0.872478	1642	0.300963	1652	0.927254	1667	0.970502
1653	0.894147	1643	0.182291	1653	1.01909	1668	0.635812
1654	0.947173	1644	0.9903	1657	0.4703	1669	0.492708
1656	6.05573	1648	0.285728	1659	0.352038	1670	0.68347
1657	0.883301	1649	0.288883	1660	0.131858	1671	0.621695
1658	0.696074	1650	0.287613	1661	0.181562	1675	0.519068
1659	0.822575	1651	0.201523	1662	0.0904238	1676	0.493406
1660	0.737639	1652	0.429185	1666	0.139068	1677	0.669497
1661	0.660602	1653	0.260543	1667	0.153469	1678	0.6501
1662	0.605912	1654	0.394935	1668	0.146212	1679	0.588368
1668	0.7735	1656	0.202684	1669	0.169014	1680	0.465297
1669	3.06181	1657	0.242914	1670	0.166427	1685	0.865309
1670	1.1954	1658	0.310312	1671	0.124733	1686	0.727241
1671	1.21756	1659	0.154979	1675	0.194642	1687	0.842444
1675	0.751982	1660	5.16843	1676	0.245082	1688	0.846923
1677	0.714934	1661	0.179045	1677	0.135296	1689	1.56025
1678	0.658852	1662	0.206462	1678	0.216656	1691	0.893029
1679	0.687355	1663	0.31357	1679	0.194769	1692	1.01977
1680	0.662313	1665	0.646127	1680	0.129838	1693	0.555128
1684	0.734878	1666	0.290253	1685	0.324999	1694	0.719457
1685	0.750204	1668	0.256354	1686	0.262827	1695	0.538282
1686	0.606785	1669	0.178365	1687	0.597444	1697	0.926241
1687	0.758311	1670	0.256654	1688	0.176982	1698	0.558329
1688	0.848067	1671	0.226207	1689	1.02523	1700	0.682355
1689	0.681511	1675	0.220111	1691	0.424074	1701	0.705676
1693	0.724382	1676	0.178853	1692	0.314374	1702	0.738095
1694	0.861024	1677	0.16481	1693	0.134005	1703	0.602078
1695	0.651244	1678	0.232162	1694	0.226503	1704	0.869494
1696	0.659978	1679	0.713457	1695	0.169342	1705	0.622876
1697	0.63241	1680	0.348354	1697	0.304229	1706	9.92525
1698	0.576265	1684	0.345287	1698	0.243307	1707	0.530705
1703	0.733206	1685	0.362927	1700	0.292183	1708	0.810532
1704	0.647839	1686	0.110519	1701	0.170028	1709	0.707368
1705	1.18233	1687	0.269895	1702	0.457366	1710	0.728282
1706	0.688551	1688	0.187176	1703	0.30188	1711	0.657303
1707	0.815278	1689	0.234215	1704	0.329192	1712	1.04318
1709	1.02543	1695	0.322741	1705	0.162476	1713	2.74276
1710	1.09562	1696	0.168669	1706	0.801453	1714	0.567557
1711	0.590794	1697	0.442714	1707	0.172515	1715	0.546042
1712	0.601567	1698	0.234084	1708	0.971716	1716	0.715179
1713	0.625323	1699	0.189608	1709	0.335116	1720	1.29298
1715	0.675117	1700	0.29004	1710	0.374591	1721	0.590871
1716	0.735805	1702	6.61079	1711	0.270423	1722	0.668909
1718	0.712583	1703	2.25876	1712	1.03044	1723	0.750679
1719	0.679873	1704	1.8784	1713	1.19769	1724	2.64963
1720	1.00274	1705	3.49132	1714	0.238546	1725	0.615521
1721	0.847808	1706	5.26511	1715	0.254234	1729	0.836704
1722	0.844009	1707	2.46508	1716	0.380024	1731	0.65927
1723	2.08424	1708	0.390449	1720	0.752138	1732	0.641758
1724	1.09002	1710	1.11043	1721	0.194355	1733	0.598731
1725	0.871736	1711	0.702281	1722	0.176643	1734	1.32373
1726	0.859996	1712	4.02209	1723	0.238356	1736	0.772431
1727	0.977308	1713	1.93143	1724	1.19713	1737	0.8897
1728	0.883726	1714	0.397415	1725	0.19761	1738	0.783631
1729	0.574055	1715	0.238168	1729	0.208	1739	1.6698
1730	0.703201	1716	0.227349	1731	0.209799	1740	0.777464
1731	0.87549	1719	0.313459	1732	0.217132	1741	1.04297
1732	0.775589	1720	0.354466	1733	0.187136	1742	0.637124
1733	0.587264	1721	3.20663	1734	0.218316	1743	1.08186
1734	0.86221	1722	0.307372	1736	0.295414	1747	0.763859
1738	1.01659	1723	0.413189	1737	0.198169	1749	0.572507
1739	0.638022	1724	3.69683	1738	0.689711	1751	0.606226
1740	0.816099	1725	18.709	1739	1.51389	1752	0.600449
1741	0.654449	1726	2.8423	1740	0.213631	1754	0.458138
1742	0.95309	1728	3.36122	1741	0.190816	1755	0.589164
1743	0.761225	1729	0.660867	1742	0.212424	1756	0.786715
1747	0.729628	1730	2.49217	1743	0.594478	1757	0.960624
1749	0.617148	1731	0.336141	1747	0.402486	1758	0.576863
1750	0.880365	1732	0.948199	1749	0.186415	1759	0.626175
1751	0.802521	1733	0.306957	1751	0.189788	1760	0.701628
1752	0.766111	1734	0.448616	1752	0.107276	1761	0.754605
1754	0.77176	1735	1.59356	1754	0.217066	1762	0.828703
1755	0.75594	1737	1.07039	1755	0.118155	1764	0.910442
1756	0.870873	1738	1.26839	1756	0.472047	1765	0.59144
1757	1.1331	1739	1.68012	1757	0.480985	1766	0.882021
1758	0.79227	1740	3.52898	1758	0.202133	1767	0.611204
1759	0.656655	1741	58.4338	1759	0.329783	1768	0.695341
1760	0.841875	1742	3.12666	1760	0.243881	1769	0.636059
1761	1.07309	1743	48.2002	1761	0.283026	1770	0.697739
1765	0.987452	1746	12.5709	1762	0.632456	1771	0.747065
1767	0.822322	1747	0.816466	1764	0.527114	1773	0.771263
1769	0.536085	1748	0.344469	1765	0.23886	1775	1.87693
1771	0.826089	1749	0.529402	1766	0.520086	1776	8.43549
1772	0.800605	1750	0.450145	1767	0.307762	1777	1.66505
1774	1.06195	1751	0.528716	1768	0.271995	1778	3.13615
1775	0.944406	1752	1.31912	1769	0.196964	1779	1.06853
1776	0.900827	1753	0.913389	1770	0.23497	1783	0.811983
1777	1.06508	1755	0.933818	1771	0.263962	1784	0.86121
1778	0.955991	1756	0.600035	1773	0.186222	1785	0.903882
1779	0.907214	1757	0.522959	1776	17.2872	1786	0.622123
1780	0.962488	1758	0.196693	1777	1.22304	1787	0.653225
1782	0.867616	1759	0.426247	1778	1.09075	1788	1.02863
1783	0.811665	1760	0.398046	1779	0.266925	1792	0.922819
1784	0.879295	1761	0.217954	1783	1.12828	1793	0.690822
1785	1.31702	1765	0.209223	1784	0.877626	1794	1.18697
1786	1.12123	1766	0.193175	1785	0.609377	1795	0.680226
1787	0.928539	1767	0.431578	1786	0.217221	1796	0.886954
1788	1.17585	1768	2.10559	1787	0.223432	1797	0.646647
1789	0.830379	1769	0.132189	1788	0.176524	1801	1.0038
1791	0.880244	1770	0.680677	1792	0.470754	1802	1.00136
1793	1.55973	1775	0.759149	1793	0.267698	1803	0.787836
1794	32.0388	1776	0.498527	1794	0.191457	1804	0.727085
1795	1.1418	1777	0.581557	1795	0.23735	1805	0.729853
1796	1.53987	1778	0.250931	1796	0.655137	1806	0.723466
1797	0.778488	1779	3.39388	1797	0.299104	1810	1.01652
1801	0.982592	1780	0.390004	1801	0.648605	1811	2.40033
1802	0.86851	1781	0.312599	1802	0.190873	1812	0.655006
1803	0.860849	1784	21.9212	1803	0.289465	1813	0.910513
1804	0.881075	1785	15.295	1804	0.746488	1814	0.775139
1805	1.04243	1786	36.1033	1805	0.25747	1815	0.840513
1806	0.825836	1787	12.7463	1806	0.555066	1816	0.671363
1809	0.894055	1788	0.461677	1810	0.756636	1818	0.624841
1810	0.999084	1790	19.6243	1811	1.45409	1819	1.10919
1811	0.88059	1791	18.2375	1812	0.336778	1821	0.949826
1812	0.660926	1792	0.712632	1813	1.20388	1822	0.853047
1813	0.933614	1793	0.201772	1814	0.835771	1823	0.764582
1814	0.948449	1794	0.463294	1815	0.993311	1824	1.08578
1815	0.761818	1795	1.03469	1816	0.741844	1826	0.866731
1819	0.784843	1796	0.294929	1818	0.856629	1827	0.781732
1820	0.77164	1797	0.702875	1819	1.49585	1828	1.09295
1821	0.878043	1801	0.892987	1821	0.231465	1829	0.814103
1822	1.16308	1802	0.21873	1822	0.779616	1830	0.873076
1823	0.828149	1803	0.299326	1823	0.384038	1831	1.02492
1824	0.92145	1804	0.436262	1824	0.969826	1832	0.709372
1828	1.26931	1805	0.415293	1826	0.811012	1833	1.05076
1829	1.33916	1806	3.01784	1827	0.808611	1834	0.518748
1830	1.04069	1810	0.340715	1828	0.617679	1836	0.569406
1831	3.54556	1811	0.557632	1829	0.212815	1837	0.641583
1832	1.02665	1812	2.53866	1830	0.444851	1838	0.696711
1833	1.2054	1813	0.359018	1831	0.473587	1839	0.646876
1834	0.917048	1814	0.598223	1832	0.245099	1840	0.610053
1836	1.04062	1815	1.00912	1833	0.980461	1841	0.504503
1837	1.06141	1816	0.439202	1834	0.153982	1842	0.764981
1839	0.833519	1818	1.45137	1836	0.15878	1843	0.847881
1840	1.35138	1819	0.750435	1837	0.139689	1845	1.01971
1841	0.902837	1820	0.436771	1838	0.209235	1846	0.862935
1842	0.995933	1821	0.640212	1839	0.200535	1847	0.824246
1844	1.0854	1822	6.92159	1840	0.118174	1848	0.766962
1845	1.03278	1823	0.487107	1841	0.164803	1849	0.644025
1846	0.937829	1824	0.804405	1842	0.148802	1850	0.73631
1847	0.890557	1829	0.669019	1843	0.226744	1851	0.698271
1848	0.806655	1830	0.183977	1845	0.217542	1855	0.590805
1849	2.41233	1831	0.296555	1846	0.598792	1856	0.669046
1850	0.82642	1832	0.777895	1847	0.272081	1857	0.676518
1851	0.862692	1833	1.04719	1848	0.272708	1859	0.876973
1852	1.05305	1837	0.402638	1849	0.155369	1860	0.750081
1854	1.36712	1838	0.17596	1850	0.402116	1862	0.798429
1855	0.616541	1839	0.356533	1851	0.17531	1863	0.740511
1856	0.848564	1840	0.190147	1855	0.222237	1864	1.659
1857	1.21685	1841	0.230996	1856	0.257222	1865	1.16727
1858	0.64355	1842	0.557795	1857	0.306158	1866	1.09338
1859	0.630787	1846	0.256579	1859	0.347947	1867	0.73099
1860	0.557099	1847	0.156361	1860	0.1994	1868	0.643277
1861	0.883245	1848	0.131625	1862	0.217484	1869	0.959559
1863	0.736446	1849	0.181606	1863	0.192858	1873	0.885304
1864	1.13169	1850	0.404241	1864	0.347983	1874	0.936707
1865	0.948292	1851	0.194008	1865	0.180532	1875	0.658042
1866	0.788201	1855	0.216863	1866	1.06544	1876	0.925969
1867	0.942519	1856	0.339205	1867	0.278545	1877	0.646676
1868	0.82689	1857	0.376616	1868	0.178908	1878	0.881585
1869	0.559939	1858	0.436907	1869	0.266008	1879	0.781971
1873	0.873447	1859	0.150837	1873	0.217946	1881	0.903775
1874	0.873977	1860	0.276618	1874	0.550948	1882	0.744785
1875	0.859421	1865	0.285771	1875	0.233911	1883	0.860926
1877	0.622566	1866	0.363014	1876	1.10179	1884	0.646978
1878	0.946792	1867	0.439646	1877	0.245655	1885	0.721196
1880	0.811284	1868	0.222638	1878	0.310618	1886	0.809735
1881	0.949593	1869	17.7743	1879	0.333195	1887	0.902656
1882	0.888563	1871	0.387079	1881	0.331134	1891	0.582141
1883	0.89837	1872	0.552437	1882	0.220895	1892	0.600649
1884	0.960831	1873	0.397312	1883	0.387381	1893	1.2373
1885	1.12435	1874	0.715449	1884	0.255524	1894	0.788932
1886	0.761945	1875	0.306393	1885	0.228252	1895	0.703503
1887	1.02966	1877	0.408686	1886	0.361521	1896	0.858026
1891	0.906932	1878	0.265118	1887	0.758096	1899	0.718354
1892	0.856788	1880	0.304412	1891	0.877893	1900	0.667189
1893	0.89243	1881	0.325639	1892	0.20888	1902	0.749432
1894	0.926253	1882	0.365181	1893	0.16176	1903	0.688337
1895	0.718976	1883	0.663046	1894	0.231678	1904	0.695366
1896	0.832111	1884	0.509299	1895	0.176716	1905	0.674075
1897	0.835994	1885	0.554528	1896	0.183508	1909	1.01003
1899	0.589858	1886	6.17687	1900	0.7048	1911	0.836815
1900	0.802879	1887	0.426606	1902	0.679538	1912	1.02478
1901	0.912946	1888	0.816274	1903	0.263314	1913	0.82784
1902	0.698472	1889	0.922482	1904	0.29868	1914	0.689229
1903	0.734882	1890	0.249346	1905	0.155455	1918	0.61085
1904	1.18838	1891	0.266407	1909	0.842131	1919	0.968186
1905	1.08121	1892	2.81254	1910	0.873027	1920	0.646781
1909	0.665887	1893	6.1019	1911	0.839169	1922	0.850806
1910	0.691631	1894	0.224086	1912	0.214722	1923	0.830472
1911	0.518181	1895	0.268968	1913	0.216187	1925	0.856588
1912	1.30348	1896	3.15113	1914	0.140866	1926	0.903876
1913	0.811646	1900	2.0299	1918	0.143754	1927	0.8328
1914	0.62467	1901	0.651661	1919	0.26393	1929	0.687936
1918	0.988484	1902	0.417823	1920	0.184699	1930	0.77223
1919	1.09426	1903	0.850798	1922	0.308719	1931	0.803657
1920	1.0579	1904	2.95446	1923	0.180073	1932	0.502369
1921	1.05273	1905	0.359308	1925	0.304247	1934	0.628687
1922	0.889953	1909	0.231816	1926	0.207469	1935	0.754697
1923	0.685393	1911	1.8657	1927	0.141487	1936	0.804884
1927	1.10628	1912	0.916864	1929	0.18932	1937	1.00009
1929	0.897442	1913	0.422371	1930	0.256904	1938	0.881246
1930	1.30261	1914	0.330821	1931	0.241362	1939	0.580819
1931	1.20456	1915	0.233517	1932	0.324428	1940	0.912731
1932	0.864492	1916	0.28565	1934	0.275869	1941	0.798806
1936	0.824067	1918	0.2427	1935	0.157757	1944	1.01362
1937	0.994416	1919	10.1109	1936	0.214861	1945	0.665081
1938	0.967074	1920	1.83754	1937	0.64026	1946	0.707944
1940	0.748579	1921	0.769519	1938	0.921534	1947	0.640664
1941	0.64595	1922	0.17838	1939	0.317406	1948	2.08585
1943	0.829532	1923	1.64832	1940	1.06366	1949	0.912896
1944	1.62127	1927	0.299799	1941	0.245345	1950	0.876286
1945	0.932137	1929	0.136544	1944	0.715183	1951	0.914152
1947	0.829169	1930	0.233304	1945	0.646478	1953	0.792299
1948	0.73987	1931	0.389982	1946	0.92353	1954	1.93907
1949	0.594344	1932	0.0827962	1947	0.695175	1955	0.771005
1950	0.818087	1936	0.500709	1948	0.940199	1956	1.24253
1952	0.951575	1937	0.310267	1949	0.962879	1957	0.97601
1953	0.712306	1938	0.181938	1950	0.988843	1958	0.51774
1954	0.657278	1939	0.201765	1951	0.791512	1959	1.62171
1955	1.29507	1940	0.490754	1953	0.874426	1963	0.781133
1956	0.857951	1941	0.768769	1954	1.49252	1964	1.1267
1957	0.8658	1942	0.82112	1955	0.269159	1965	0.707391
1958	1.08006	1944	0.507315	1956	1.029	1966	1.01394
1959	0.904795	1945	0.470244	1957	0.183914	1967	0.839634
1962	1.26675	1946	0.470972	1958	0.437901	1968	0.789527
1963	1.0822	1947	2.26192	1959	0.152242	1972	0.744013
1964	1.09248	1948	0.230902	1963	0.985069	1973	0.832003
1965	1.04621	1949	0.833326	1965	0.611004	1974	0.687798
1966	1.40103	1950	0.267874	1966	0.838421	1975	0.691219
1967	0.908494	1951	0.496585	1967	0.214816	1976	0.713144
1968	0.838524	1953	0.380665	1968	0.722525	1977	0.767236
1969	1.10188	1956	312.032	1972	0.341221	1981	0.634472
1971	0.982479	1957	1.07787	1973	0.324159	1982	0.614129
1972	1.05703	1958	1.12806	1974	0.149714	1983	0.602225
1973	0.82478	1959	0.621416	1975	0.394755	1984	0.450319
1974	0.876698	1960	9.33932	1976	0.310336	1985	0.538432
1975	0.98226	1961	14.2365	1977	0.299319	1986	0.65611
1976	0.857104	1963	1.4541	1981	0.319221	1990	0.791719
1977	0.924315	1964	0.342201	1982	0.320396	1991	0.611349
1981	0.885762	1965	0.180978	1983	0.188494	1992	1.02312
1983	1.1181	1966	0.392441	1984	0.367859	1993	2.28856
1984	1.05192	1967	0.740126	1985	0.285551	1994	1.33481
1985	0.544508	1968	0.400019	1986	0.70462	1995	1.61486
1986	1.01917	1972	0.587724	1990	0.515613	1999	0.975443
1990	0.644266	1973	0.504899	1991	0.199896	2000	0.89161
1991	0.767146	1974	0.930419	1992	0.761809	2001	0.591811
1992	0.870074	1975	0.567378	1993	1.1224	2002	0.723495
1993	0.759914	1976	0.78114	1994	0.749061	2003	0.593002
1994	0.505404	1977	0.571829	1995	1.15563	2004	0.851326
1995	1.06415	1981	0.478697	1999	0.272635	2008	0.716565
1999	0.969646	1982	0.64325	2000	0.205589	2009	0.769251
2000	0.733434	1983	0.734368	2001	0.111526	2010	0.888535
2001	0.872224	1984	1.24469	2002	0.219981	2011	0.582134
2002	0.63252	1985	0.27932	2003	0.200562	2012	0.588661
2003	0.953411	1986	0.876257	2004	0.45232	2013	0.590296
2004	0.968048	1990	2.30162	2008	0.203517	2017	0.850309
2008	0.939052	1991	7.49579	2009	0.26589	2018	0.762339
2009	0.686687	1992	1.06168	2010	0.214288	2019	0.587964
2010	0.931356	1993	18.1592	2011	0.245346	2020	0.745169
2011	0.983184	1994	1.0657	2012	0.183665	2021	0.770297
2012	0.793923	1995	5.13271	2013	0.236078	2022	0.598805
2013	0.826749	1996	0.656673	2017	0.376048	2026	1.22863
2017	0.831084	1998	0.676147	2018	0.150434	2027	0.861918
2018	0.732787	1999	2.36992	2019	0.299857	2028	0.63578
2019	1.42147	2001	0.226331	2020	0.328144	2029	0.938591
2020	0.645547	2002	0.764873	2021	0.183051	2030	0.873696
2021	0.946326	2003	0.583423	2022	0.104487	2031	0.922184
2022	0.659328	2004	5.12831	2026	0.79987	2035	0.616146
2026	0.88073	2006	1.81808	2027	0.38737	2036	0.589394
2027	1.02904	2007	1.32182	2028	0.163329	2037	0.945129
2028	0.975672	2008	0.550327	2029	0.340741	2038	0.65727
2029	1.45672	2009	0.45538	2030	0.248029	2039	0.529246
2030	0.769279	2010	0.597854	2031	0.810851	2040	0.656811
2031	0.847007	2011	1.91313	2035	0.167098	2043	0.502385
2035	1.09834	2012	0.574056	2036	0.221968	2044	0.649853
2036	0.50231	2013	3.1824	2037	0.981633	2045	0.577755
2037	0.756675	2014	0.311227	2038	0.180796	2046	0.793827
2038	0.50595	2016	0.592394	2039	0.183661	2047	0.646934
2039	0.558366	2017	0.296502	2040	0.251038	2048	0.710388
2040	0.513888	2018	0.254299	2043	0.244742	2049	0.784373
2044	0.905628	2019	0.22156	2044	0.326922	2053	0.744895
2045	1.03477	2020	2.02188	2045	0.157953	2054	0.778041
2046	0.65449	2021	0.209839	2046	0.352413	2055	0.824755
2047	0.623197	2022	0.267351	2047	0.314944	2056	0.63014
2048	0.665998	2023	0.314726	2048	0.249686	2057	0.846144
2049	1.11666	2025	0.840404	2049	0.37391	2058	0.757249
2053	0.804035	2026	1.0285	2053	0.59127	2062	0.726531
2054	0.940838	2027	1.68614	2054	0.393746	2064	1.06574
2055	1.21345	2028	0.444773	2055	0.316251	2065	0.777994
2056	0.571466	2029	1.61085	2056	0.276625	2066	0.904757
2057	0.818518	2030	0.865019	2057	0.473602	2067	0.63453
2058	0.702912	2031	0.433029	2058	0.325869	2069	0.717965
2062	0.911518	2035	0.599839	2062	0.311107	2070	0.627225
2063	0.77792	2036	0.567488	2064	1.05663	2071	3.51213
2064	1.13939	2037	0.271238	2065	0.430693	2073	2.3607
2065	1.12915	2039	0.635095	2066	0.484877	2074	1.29698
2066	1.07926	2040	0.47639	2067	0.326187	2075	1.14656
2067	1.03321	2042	0.225969	2069	0.366671	2076	0.795787
2071	1.0737	2043	0.389858	2070	0.231556	2078	1.21711
2072	0.906539	2044	0.33337	2071	1.4836	2079	1.20304
2073	1.0135	2045	0.194626	2073	1.2479	2080	0.77548
2074	0.945437	2046	7.55473	2074	1.16073	2082	0.754041
2075	0.894633	2047	0.387062	2075	1.02356	2083	0.770104
2076	1.03164	2048	0.377123	2076	0.874236	2084	0.753818
2080	0.90614	2049	0.788965	2078	1.355	2085	0.629102
2082	1.16985	2053	0.36361	2079	1.10359	2089	0.867722
2083	1.16256	2054	0.939654	2080	0.610661	2090	0.893062
2084	1.133	2055	0.468085	2081	0.12379	2091	0.612721
2085	1.21445	2056	0.519748	2082	0.400278	2092	1.04412
2087	0.829715	2057	0.666135	2083	0.554382	2093	0.706183
2088	1.47487	2058	0.210478	2084	0.155221	2094	0.692824
2089	1.11431	2059	0.490703	2085	0.343516	2095	0.886343
2091	1.16374	2061	3.57037	2089	0.159411	2097	0.717202
2092	1.12102	2062	0.52759	2090	0.280965	2098	0.871344
2093	1.02273	2063	0.334243	2091	0.240971	2099	1.18501
2094	1.17845	2064	0.403869	2092	1.13088	2100	0.961019
2095	0.918905	2065	0.71017	2093	0.236969	2102	0.611395
2096	0.900672	2066	0.38451	2094	0.317101	2103	1.03517
2098	1.09423	2067	2.53246	2095	0.314741	2107	0.630303
2099	0.807235	2071	0.405399	2097	0.209034	2109	0.635536
2100	1.17	2072	0.399518	2099	0.742682	2110	0.688045
2101	1.197	2073	0.174422	2100	0.587083	2111	0.85255
2102	1.26912	2074	0.185303	2101	0.523527	2112	0.434497
2103	0.581733	2075	0.204848	2102	0.750891	2116	0.576416
2107	0.833309	2076	0.400936	2103	1.09349	2118	0.844244
2108	1.02936	2080	2.26375	2105	0.922679	2119	0.644618
2109	1.23572	2082	0.724041	2106	0.952142	2120	1.32209
2110	0.843534	2084	0.674258	2107	0.309081	2121	0.887777
2111	0.989666	2086	0.352984	2109	1.00607	2126	1.15312
2112	1.19501	2087	0.391524	2110	0.222042	2127	0.810967
2113	1.0295	2089	0.350183	2111	0.283947	2128	1.25592
2115	1.15577	2090	0.961252	2112	0.367296	2129	1.03394
2117	1.3318	2091	2.34913	2116	0.281913	2130	0.697904
2118	0.883365	2092	0.485552	2118	0.859578	2134	1.33733
2119	0.942405	2093	1.5982	2119	0.321837	2136	1.08961
2120	1.14744	2094	0.360866	2120	0.335806	2137	1.15817
2121	1.04036	2095	0.835491	2121	0.228791	2138	1.09575
2123	1.12996	2096	1.32667	2126	1.22887	2139	1.60919
2124	0.960443	2097	0.442267	2127	0.784739	2141	1.58617
2125	0.865639	2098	0.37891	2128	1.06476	2142	1.29097
2127	0.915333	2099	0.327025	2129	1.17541	2143	0.72443
2128	1.06042	2100	0.687387	2130	1.01716	2145	0.875239
2129	0.843751	2102	0.394901	2132	1.04351	2146	0.898606
2130	0.898305	2103	0.290803	2133	1.0555	2147	0.682789
2134	0.98639	2105	0.506542	2134	1.27143	2148	0.871739
2136	1.13098	2106	1.18382	2136	1.14167	2152	0.520482
2137	0.692013	2107	0.840909	2137	0.852365	2153	1.21976
2138	0.688403	2109	0.347551	2138	1.11335	2154	0.773545
2139	0.696872	2110	0.903133	2139	1.29071	2155	0.790116
2144	0.951945	2111	0.825568	2141	1.03186	2156	0.558888
2145	1.04662	2112	0.509106	2142	1.18154	2157	0.630797
2146	0.985203	2114	0.505836	2143	0.330479	2158	0.633988
2147	0.971591	2115	0.354834	2144	0.273141	2160	0.611987
2148	1.07659	2116	0.343028	2145	0.25315	2162	0.481839
2150	1.06117	2117	1.19091	2146	0.369942	2163	0.456792
2151	1.01674	2118	1.1142	2147	0.193037	2164	0.631153
2152	0.963726	2119	1.34598	2148	0.203492	2165	0.593746
2154	0.920985	2120	0.97082	2152	0.335884	2166	0.67495
2155	0.8666	2121	0.86981	2153	1.07624	2170	0.877934
2156	1.02127	2124	1.06751	2154	0.210342	2171	0.861907
2157	0.929433	2125	0.563753	2155	0.650008	2172	0.46135
2159	0.986269	2126	0.646954	2156	0.127993	2173	0.515561
2160	1.06779	2127	0.417921	2157	0.286356	2174	0.652591
2161	0.964494	2128	0.628715	2158	0.319584	2175	0.448922
2162	0.532877	2129	0.693767	2160	0.337055	2176	0.676811
2163	0.598901	2130	0.565098	2161	0.528622	2177	0.631955
2164	0.770415	2131	0.446789	2162	0.606889	2178	0.860267
2165	0.460417	2133	0.505096	2163	0.408766	2179	0.963366
2166	0.797116	2134	8.49372	2164	0.355347	2180	1.31354
2170	0.889441	2135	0.536014	2165	0.314355	2181	1.1761
2171	0.879983	2136	1.80031	2166	0.128952	2182	0.717597
2172	0.492447	2137	6.32041	2170	0.493019	2183	0.898384
2173	0.872412	2138	0.341412	2171	0.387244	2184	0.937321
2174	0.508616	2139	6.6587	2172	0.303297	2185	1.11694
2175	0.943682	2143	0.437781	2173	0.200509	2187	1.05856
2176	0.706169	2145	0.360128	2174	0.522614	2190	0.715001
2178	0.803418	2147	1.16628	2175	0.180327	2191	0.866981
2179	0.383593	2149	4.0102	2176	0.668433	2192	0.758095
2180	0.368224	2150	1.34931	2177	0.4561	2193	0.932764
2181	0.372717	2152	0.411648	2178	0.159122	2197	0.472328
2182	0.415387	2153	0.449987	2179	0.726393	2198	0.515834
2183	0.562554	2154	0.260654	2180	1.15537	2199	0.588343
2184	0.413443	2155	0.589416	2181	0.971682	2200	0.606834
2188	0.943011	2156	0.55045	2182	0.602758	2201	0.540543
2189	1.04448	2157	0.556354	2183	0.666649	2202	0.508787
2190	0.438345	2161	0.329734	2184	0.765466	2206	1.07903
2191	0.55325	2162	0.478886	2185	0.997049	2207	0.977212
2192	0.330685	2163	0.2593	2187	0.793716	2208	1.12939
2193	0.53213	2164	0.284806	2189	0.943805	2209	1.06904
2194	0.472497	2165	0.246314	2190	1.01567	2210	0.885945
2195	0.588906	2166	0.73929	2191	0.801298	2211	0.685833
2196	0.424651	2170	0.438879	2192	0.534033	2215	0.852638
2197	0.872809	2171	0.474383	2193	1.07171	2216	1.0246
2198	1.12404	2172	1.57939	2195	0.743132	2217	1.18055
2199	1.18439	2174	3.35443	2196	0.656822	2218	0.9189
2200	1.03755	2175	1.40756	2197	0.262721	2219	0.503088
2201	0.912024	2179	0.866216	2198	0.245732	2220	0.931259
2202	1.00541	2180	0.506395	2199	0.134021	2221	0.912783
2203	0.94879	2181	0.446465	2200	0.417206	2223	1.0026
2205	1.04341	2182	0.956542	2201	0.297938	2224	0.936391
2207	1.02861	2183	1.24933	2202	0.265713	2225	0.571412
2208	0.653514	2184	0.31982	2206	1.19902	2226	0.803528
2209	0.965098	2188	0.633212	2207	0.774487	2227	0.536561
2210	1.10185	2189	1.1089	2208	0.891532	2228	0.458283
2211	0.973319	2190	0.655197	2209	1.27181	2229	1.00573
2213	0.883664	2191	0.610005	2210	1.16102	2232	0.488015
2214	0.840292	2192	0.482118	2211	0.826176	2233	1.07505
2215	0.436701	2193	0.852074	2215	1.1674	2234	1.05079
2216	0.465724	2197	0.719769	2216	0.970641	2235	1.01845
2217	0.473802	2198	0.284822	2217	1.16649	2236	0.948666
2218	0.439364	2199	0.407929	2218	1.14164	2237	0.798858
2219	0.547041	2200	0.284845	2219	1.18499	2238	0.987246
2220	0.477028	2201	0.268834	2220	1.14613	2242	1.04818
2224	1.0389	2202	0.476868	2221	1.42518	2243	0.941105
2225	1.08289	2206	0.369326	2223	0.888162	2244	1.03164
2226	0.940943	2207	0.298637	2224	0.869744	2245	1.04651
2227	0.930479	2208	0.378194	2225	0.550276	2246	0.990813
2228	1.01799	2209	0.434571	2226	0.261151	2247	1.03427
2229	1.01622	2210	0.858234	2227	0.272693	2251	1.09032
2230	1.01139	2211	1.35625	2228	0.542225	2253	1.13989
2232	0.957077	2215	0.605842	2229	0.84449	2254	0.983483
2233	1.11137	2216	0.417912	2232	0.138224	2255	1.52552
2234	1.0811	2217	0.764741	2233	0.947728	2256	1.23492
2235	1.02592	2218	0.482419	2234	0.937414	2258	1.27888
2236	1.10891	2219	0.41356	2235	0.746299	2259	1.05178
2237	1.06156	2220	0.359642	2236	0.822169	2260	1.04429
2238	1.18743	2223	0.289817	2237	0.475179	2262	0.922587
2239	0.938184	2224	0.236077	2238	0.963627	2263	1.20114
2241	1.02283	2225	0.371102	2242	1.12	2264	1.2308
2242	1.1541	2226	0.69547	2243	0.854097	2265	0.53227
2243	0.415062	2227	0.928109	2244	0.979907	2269	0.785569
2244	0.746778	2228	0.694256	2245	0.872353	2270	0.956119
2245	0.506215	2229	0.669413	2246	1.35443	2271	1.31264
2246	0.469869	2233	0.391726	2247	0.822442	2272	0.889987
2247	1.07345	2234	0.451614	2248	1.20477	2273	0.682019
2250	0.399223	2235	0.312028	2250	0.997597	2274	0.788382
2251	1.02041	2236	0.720694	2251	1.33525	2278	1.2363
2252	1.16801	2237	0.517592	2252	1.04945	2279	1.03668
2253	1.0977	2238	0.569313	2253	1.12305	2280	1.26693
2254	0.910514	2242	0.822903	2254	1.30956	2281	1.39967
2255	1.08775	2244	1.28072	2255	1.3966	2282	1.13425
2256	0.993344	2245	0.573488	2256	0.940889	2283	1.16619
2260	1.17679	2246	0.807442	2257	1.25035	2287	0.960651
2261	1.14068	2247	0.392212	2259	0.885457	2289	0.924416
2262	0.996006	2249	0.294723	2260	1.3084	2290	1.0144
2263	0.935973	2250	0.605279	2262	1.07921	2291	0.76758
2264	1.11142	2251	29.0805	2263	0.742816	2292	0.903317
2265	0.859625	2253	1.41205	2264	0.409234	2296	1.10444
2266	1.02978	2254	1.68052	2265	0.130354	2297	0.929225
2268	1.04826	2255	3.81225	2269	0.715559	2298	1.07851
2269	1.17674	2256	0.732045	2270	0.964851	2299	0.511085
2271	1.14672	2257	6.98108	2271	1.07685	2300	0.715912
2272	0.932288	2258	1.59313	2272	0.786538	2301	0.775322
2273	1.0817	2260	0.473525	2273	0.364181	2302	1.05046
2274	0.914958	2261	0.339836	2274	0.301537	2303	0.913573
2276	1.07937	2262	0.625199	2278	0.977561	2304	1.11853
2277	1.11611	2263	0.629828	2279	0.792425	2305	0.929948
2278	1.06499	2264	0.288044	2280	1.27662	2306	0.905519
2280	0.971581	2265	0.632714	2281	0.809401	2307	1.06612
2281	1.05604	2269	0.248861	2282	1.36422	2308	1.02261
2282	0.521665	2270	0.738041	2283	0.998136	2309	0.941519
2283	0.369082	2271	0.276225	2284	1.59082	2310	0.618838
2287	0.895433	2272	1.14078	2285	1.01565	2314	1.30502
2288	0.872291	2273	0.311748	2286	1.09345	2316	1.1289
2289	1.01851	2274	0.281699	2287	0.998742	2317	1.24722
2290	0.79646	2275	0.551011	2288	1.24473	2318	1.47319
2291	0.927324	2277	0.418062	2289	0.881905	2319	1.37269
2292	0.515126	2279	0.573336	2290	0.692091	2321	1.09759
2296	0.980439	2280	0.656621	2291	0.909221	2322	1.13378
2297	1.12211	2281	0.55039	2292	0.64295	2323	0.893117
2298	0.97899	2282	0.559408	2295	0.998328	2324	0.661825
2299	0.895986	2283	4.93695	2296	0.490813	2325	0.490973
2300	1.12348	2285	0.763527	2297	0.412204	2326	0.613391
2301	0.961991	2286	0.693714	2298	0.552068	2327	0.517791
2302	1.14547	2287	0.524062	2299	0.185196	2328	0.84967
2303	1.05078	2289	0.70532	2300	0.535611	2331	0.525448
2304	0.967101	2290	0.816998	2301	0.153092	2332	0.650209
2305	1.185	2291	0.677259	2302	0.807537	2333	0.589189
2306	1.05016	2292	0.405278	2303	0.940756	2334	0.589782
2307	1.00398	2296	0.409136	2304	1.10436	2336	0.672112
2308	1.07282	2298	0.406297	2306	0.800193	2337	0.628516
2309	1.00646	2299	0.29967	2307	0.82036	2339	0.579065
2310	0.976551	2300	0.791247	2308	1.05187	2340	0.740747
2311	1.07995	2301	0.329594	2309	0.857432	2341	1.00975
2312	1.23423	2306	2.09235	2310	0.302499	2342	0.93291
2313	1.07049	2307	0.393105	2314	0.564388	2343	1.0647
2314	0.493545	2308	3.7645	2316	0.643222	2344	1.08116
2315	0.414019	2309	4.0591	2317	0.702482	2345	0.543722
2316	0.44897	2310	1.75037	2318	0.738721	2346	1.09013
2317	0.423092	2312	0.784053	2319	1.00555	2347	1.02333
2318	0.373937	2313	1.7312	2321	1.16005	2349	1.04538
2319	0.583338	2314	9.03822	2322	1.14638	2350	0.895706
2320	0.845407	2316	1.94849	2323	0.784991	2351	0.915977
2321	0.933768	2317	0.793212	2324	0.354434	2352	1.00562
2322	0.948774	2318	1.35829	2325	0.105119	2353	0.878841
2324	0.857937	2319	1.76177	2326	0.380271	2354	1.03005
2325	1.08233	2320	1.00753	2327	0.407643	2355	0.964288
2326	0.966453	2321	1.45977	2328	0.701829	2359	0.989309
2327	1.00547	2323	0.420923	2331	0.328206	2360	0.803573
2328	0.403009	2325	0.348655	2332	0.24799	2361	0.860808
2332	0.977052	2326	0.539079	2333	0.348189	2362	0.833056
2333	1.04746	2327	0.554743	2334	0.265084	2363	0.935716
2334	1.10703	2328	0.65993	2336	0.440323	2364	1.0039
2335	0.987519	2332	0.36692	2337	0.331835	2368	0.686936
2336	1.04031	2333	3.80218	2339	0.320892	2369	0.817874
2337	1.10896	2334	0.388574	2340	0.238063	2370	0.801236
2338	0.871961	2335	0.549234	2341	0.998143	2371	1.01422
2340	0.83258	2336	0.522718	2342	0.840583	2372	0.917305
2341	0.550658	2337	0.520578	2343	0.851657	2373	1.22615
2342	0.446196	2338	0.389184	2344	0.901777	2377	1.0424
2343	0.399416	2340	0.504246	2345	0.342314	2378	0.879538
2344	0.558504	2343	0.819902	2346	1.15389	2379	0.911934
2345	0.517638	2344	2.26524	2347	0.984113	2380	1.25177
2346	0.43637	2345	0.440907	2349	0.925203	2381	1.23014
2349	0.521879	2346	0.267055	2350	0.799639	2382	0.896596
2350	0.393861	2347	0.425941	2351	0.963628	2386	1.12847
2351	0.517916	2348	0.335509	2352	0.765849	2388	0.830671
2352	0.412291	2350	0.408935	2353	0.991325	2389	1.12091
2354	0.313659	2351	0.726601	2354	0.982254	2390	0.68414
2355	0.43033	2352	0.520184	2355	0.738942	2391	1.08815
2357	0.436995	2353	0.9045	2359	1.24411	2393	1.07454
2358	0.424221	2354	0.528326	2360	0.922881	2394	1.0184
2359	0.992197	2355	0.351247	2361	0.955079	2395	0.557925
2360	0.944227	2356	0.534132	2362	0.67028	2397	0.610752
2361	0.852411	2357	0.516358	2363	0.894229	2398	0.503669
2362	0.902191	2358	0.306776	2364	0.808537	2399	0.675305
2363	0.520243	2359	0.590673	2368	0.490646	2400	0.741091
2364	1.03594	2360	3.45054	2369	0.609893	2402	0.613504
2365	1.07572	2361	0.612303	2370	0.680155	2403	0.676912
2367	0.977187	2362	0.608786	2371	0.764148	2404	0.753482
2368	0.982567	2363	0.454942	2372	0.535031	2405	0.711992
2369	0.974001	2364	0.53669	2373	0.844761	2406	0.790325
2370	1.11865	2365	1.23124	2377	0.848972	2407	0.8447
2371	0.893328	2367	1.01567	2378	0.956554	2408	0.883444
2372	1.17729	2369	2.00701	2379	0.803235	2409	1.13315
2373	0.917874	2370	1.55302	2380	0.905277	2413	0.832236
2377	0.966428	2371	1.5587	2381	0.835006	2414	0.948695
2378	1.05336	2372	0.939697	2382	0.874146	2415	0.883453
2379	0.898041	2373	1.12289	2386	1.31196	2416	0.845275
2380	1.01994	2375	2.28217	2388	0.645019	2417	0.867792
2381	0.892041	2376	5.60033	2389	0.788132	2418	0.780583
2382	1.03381	2377	0.496562	2390	0.555	2422	1.1382
2386	0.631556	2378	0.633073	2391	1.19347	2423	0.668784
2387	1.0955	2379	0.325248	2393	1.03647	2424	1.02126
2388	0.95689	2380	0.460225	2394	1.15347	2425	0.616768
2389	1.00238	2381	0.465767	2395	0.252633	2426	1.3728
2390	0.445385	2382	0.336576	2397	0.240553	2427	1.26143
2391	0.888684	2386	0.940923	2398	0.239438	2428	0.693252
2395	1.13222	2387	1.02874	2399	0.312127	2430	0.65743
2396	0.827754	2388	2.03315	2400	0.277535	2432	1.00455
2397	0.892057	2389	249.597	2402	0.313663	2433	1.01624
2399	1.05055	2390	0.541552	2403	0.150421	2434	0.928876
2404	1.0515	2391	2.42575	2404	0.583936	2435	1.18392
2406	0.902551	2395	3.59981	2405	0.656708	2436	1.0877
2407	0.975504	2396	6.1566	2406	0.708697	2438	7.19789
2408	0.351766	2397	23.0764	2407	0.713269	2439	0.993736
2409	0.975491	2398	1.24737	2408	0.652308	2440	1.06025
2411	1.08486	2399	1.78887	2409	0.765256	2442	0.847575
2412	0.990005	2400	6.19622	2413	0.654679	2443	0.928195
2415	0.473384	2401	1.4438	2414	0.827563	2444	0.753343
2416	0.44472	2403	2.72279	2415	0.961351	2445	1.24102
2417	0.461659	2404	1.37461	2416	0.861727	2447	1.01442
2418	0.456234	2405	0.438859	2417	0.896895	2448	1.05337
2419	0.453969	2406	0.555538	2418	0.742635	2449	0.829042
2420	0.495601	2407	0.515101	2422	0.688703	2451	0.873349
2422	0.764568	2408	0.457536	2423	0.385409	2452	0.660582
2423	0.646337	2409	2.01909	2424	0.515867	2453	0.585578
2424	0.60303	2412	0.470282	2425	0.511387	2454	0.536276
2425	0.516656	2413	3.31164	2426	0.752785	2458	0.830107
2426	0.584325	2414	1.59177	2427	0.765767	2459	0.734345
2427	0.843932	2415	3.19467	2428	0.273599	2460	0.802828
2431	0.916683	2416	1.96494	2430	0.260271	2461	0.91632
2432	1.01311	2417	1.20365	2432	1.10673	2462	0.811318
2433	0.974924	2418	0.92104	2433	0.988902	2463	0.955056
2434	1.06589	2422	0.601573	2434	0.964601	2467	0.962251
2435	0.871257	2423	1.61802	2435	0.953844	2469	0.978926
2436	1.01475	2424	1.22152	2436	1.27	2470	1.1009
2440	1.03871	2425	0.807752	2438	1.01851	2471	1.17162
2441	0.550421	2426	0.556378	2439	1.27949	2472	1.05608
2442	0.857432	2427	0.45743	2440	1.2377	2474	0.942297
2443	0.642676	2428	1.09136	2442	0.935982	2475	1.18641
2444	0.444952	2430	1.43368	2443	1.09487	2476	1.18771
2445	0.533958	2431	1.01031	2444	0.199263	2477	1.14683
2446	0.569004	2433	1.34191	2445	1.00843	2478	0.787456
2448	0.581347	2434	0.942985	2447	1.02878	2479	0.977053
2450	1.0653	2435	0.873057	2448	1.01863	2480	0.931342
2451	1.03383	2436	1.74897	2449	1.03602	2481	0.788755
2452	1.22567	2437	1.23019	2451	0.781201	2485	0.721792
2453	1.08032	2438	0.987129	2452	0.271273	2487	0.689523
2454	1.19355	2440	2.47487	2453	0.325286	2488	0.533414
2456	1.00924	2442	6.57627	2454	0.142799	2489	0.614093
2457	0.94752	2443	1.71846	2458	1.1888	2490	0.432042
2458	1.13535	2444	0.621826	2459	0.747046	2494	0.989314
2460	1.05348	2445	0.88096	2460	0.528607	2495	1.10487
2461	0.973236	2449	0.602063	2461	0.853355	2496	1.04015
2462	0.41663	2450	0.845272	2462	0.776034	2497	0.990474
2463	1.06374	2451	1.37006	2463	0.811106	2498	1.19943
2465	1.02002	2452	0.962619	2467	0.503669	2499	1.05038
2466	1.04702	2453	0.562238	2469	0.764073	2500	0.968551
2467	0.881459	2454	0.456598	2470	0.835229	2502	0.987788
2469	0.880884	2458	0.713617	2471	0.858991	2504	1.01145
2470	0.544265	2459	1.33961	2472	0.942438	2505	1.00876
2471	0.400724	2460	0.96819	2474	0.680754	2506	1.12123
2472	0.489381	2461	1.43291	2475	0.661319	2507	1.0334
2476	0.970155	2462	1.04216	2476	1.04543	2508	0.964882
2477	0.914361	2463	1.76044	2477	1.03256	2510	0.945804
2478	1.04579	2464	0.845642	2478	0.883345	2511	1.09573
2479	0.908843	2465	0.851779	2479	1.0578	2512	1.14992
2480	0.904908	2466	0.827236	2480	1.03107	2513	1.05063
2481	1.15431	2467	1.46007	2481	0.815476	2514	1.68011
2485	1.16304	2468	2.40666	2482	0.75296	2515	1.03271
2487	1.03255	2469	1.88031	2484	0.907978	2516	0.992642
2488	0.994958	2470	0.891738	2485	1.0418	2517	0.858178
2489	1.00487	2471	2.07917	2487	0.802463	2521	0.953766
2490	0.957455	2472	0.66893	2488	0.352857	2523	0.848366
2491	1.02468	2473	0.936656	2489	0.370058	2524	0.822442
2492	1.0304	2474	0.67319	2490	0.201595	2525	0.721646
2494	0.983763	2475	0.718168	2494	0.990436	2526	0.880524
2495	1.05238	2476	0.670623	2495	0.909929	2530	0.904882
2496	0.896387	2477	1.82145	2496	0.991067	2532	4.0053
2497	1.07126	2478	0.933972	2497	0.96296	2533	1.10449
2498	1.01837	2479	0.587868	2498	0.957883	2534	0.666347
2499	1.07493	2480	0.614655	2499	0.933292	2535	0.921022
2500	0.922226	2481	0.463256	2500	0.983199	2539	0.930678
2502	1.00712	2482	1.16618	2502	1.01159	2540	0.853261
2503	0.951345	2483	1.05704	2503	1.02233	2541	0.883383
2505	0.560656	2484	0.742246	2504	0.994765	2542	1.01329
2506	0.407754	2485	0.52101	2505	1.09554	2543	0.916459
2507	0.549317	2487	0.617764	2506	0.930839	2544	1.0555
2508	0.354297	2488	2.10412	2507	0.947785	2548	1.03794
2512	1.12922	2489	0.970922	2508	0.700322	2549	0.985971
2513	1.20705	2490	0.844069	2512	0.97784	2550	1.04805
2514	1.31071	2492	0.664203	2513	0.824918	2551	1.01379
2515	1.11624	2493	0.478357	2514	0.844086	2552	0.910484
2516	1.18711	2494	1.14247	2515	0.962641	2553	0.881232
2517	1.10055	2495	1.31006	2516	1.12153	2557	0.782984
2518	0.990346	2496	1.68166	2517	0.847321	2558	0.78181
2520	0.961921	2497	0.859895	2521	1.19172	2559	0.906327
2521	0.988629	2498	1.47277	2522	0.795476	2560	0.839317
2522	1.05429	2499	1.41181	2523	0.969618	2561	0.863338
2523	0.950174	2500	0.73669	2524	1.12942	2562	0.890652
2524	0.916541	2502	0.627268	2525	1.10993	2566	1.09542
2525	0.791669	2503	0.655606	2526	0.850111	2568	0.925068
2526	1.03503	2504	0.443015	2530	0.998288	2569	0.924461
2530	1.18364	2505	0.633293	2531	1.0293	2570	0.963135
2531	1.098	2506	0.475256	2532	0.948769	2571	1.08467
2532	0.900709	2507	1.01257	2533	0.986711	2573	1.14869
2533	1.17398	2508	0.612197	2534	1.12019	2574	1.10131
2534	0.909621	2511	0.339097	2535	0.835054	2575	1.02634
2535	1.18998	2512	0.298556	2539	1.03167	2577	0.862342
2538	0.985639	2513	0.63274	2540	1.05463	2578	1.28302
2539	1.04081	2514	0.763308	2541	1.01765	2579	1.03344
2540	0.863004	2516	0.279322	2542	1.01924	2580	0.960983
2541	1.03125	2517	0.53825	2543	0.90072	2582	1.08868
2542	1.05335	2519	0.451816	2544	0.828939	2583	1.08609
2543	1.02872	2520	0.230454	2548	1.05305	2584	0.81054
2544	1.1972	2521	0.562462	2549	1.32985	2585	0.98104
2548	1.11526	2522	1.19687	2550	0.985234	2586	0.89057
2549	0.898219	2523	0.643242	2551	0.927237	2587	0.861403
2550	0.99591	2524	1.4333	2552	0.882591	2588	0.860806
2551	1.02254	2525	0.526536	2553	0.942388	2589	0.86046
2552	0.973763	2526	1.22769	2557	0.854944	2593	1.08771
2553	0.855797	2527	1.12933	2558	1.10254	2594	0.977559
2557	1.06147	2529	0.676407	2559	0.956112	2595	1.0447
2559	1.09443	2530	0.638839	2560	0.988391	2596	0.946072
2561	1.1083	2531	0.754412	2561	0.761527	2597	0.898132
2562	0.892401	2532	1.18975	2562	1.05203	2598	0.806855
2564	0.954194	2533	0.265406	2566	0.945934	2602	0.822167
2565	0.777772	2534	0.762564	2567	0.986303	2603	0.838252
2566	1.06474	2535	0.48258	2568	1.01376	2604	0.886186
2567	1.29015	2539	0.743816	2569	1.16343	2605	0.902927
2568	1.1678	2540	3.18647	2570	0.827607	2606	0.82934
2569	1.04796	2541	1.41854	2571	0.93642	2607	0.94943
2570	1.2116	2542	0.472001	2575	1.24374	2608	0.872516
2571	0.885546	2543	4.25671	2576	0.922292	2610	0.86524
2575	1.00192	2544	0.471719	2577	1.0266	2611	0.846921
2576	1.14769	2548	0.857169	2578	1.06244	2612	0.702978
2577	1.03035	2549	0.97418	2579	0.834148	2613	0.93318
2578	1.0439	2550	0.730439	2580	1.00989	2614	0.81163
2579	0.936123	2551	1.0764	2581	0.892977	2615	0.721787
2580	0.995619	2552	0.865244	2583	0.86385	2616	0.834422
2584	1.05197	2553	1.96095	2584	1.14886	2620	0.909187
2585	0.91864	2557	0.764968	2586	0.907189	2621	0.882796
2586	0.878799	2558	0.980178	2587	0.960731	2622	0.900758
2587	0.992102	2559	1.09647	2588	0.922817	2623	0.893817
2588	0.982397	2560	1.75118	2589	1.04719	2624	0.976241
2589	1.03878	2561	1.00493	2591	0.971482	2625	0.758116
2590	0.96852	2562	0.954702	2592	0.902857	2629	0.874065
2592	1.13559	2566	5.80603	2593	1.0149	2631	1.10077
2593	1.0394	2568	2.05386	2594	1.04262	2632	0.981446
2595	1.02207	2569	1.14271	2595	0.83743	2633	0.809123
2596	0.947255	2570	0.494671	2596	0.771966	2634	0.98222
2597	1.1849	2571	1.65718	2597	0.800912	2638	0.872342
2598	1.16406	2573	0.829149	2598	1.02829	2639	0.894586
2600	1.16577	2574	1.596	2602	1.1312	2640	0.8721
2601	1.15941	2577	0.771123	2604	1.07096	2641	0.99393
2602	0.880452	2578	0.623496	2605	1.21156	2642	0.979966
2604	1.03551	2579	0.311847	2606	0.801317	2643	1.02148
2605	0.947568	2580	0.412874	2607	0.880078	2647	1.19173
2606	1.02874	2581	0.52178	2611	1.21055	2648	1.14403
2607	1.07909	2582	0.622469	2612	0.887119	2649	1.01506
2609	0.834671	2584	0.691055	2613	1.19709	2650	1.01477
2610	1.0563	2585	0.421293	2614	1.17363	2651	1.06452
2611	1.23093	2586	0.54327	2615	1.03261	2652	1.02551
2612	1.3163	2587	1.15605	2616	1.07217	2653	0.923302
2613	1.12905	2588	1.16665	2617	1.0497	2655	1.03047
2614	1.12867	2589	0.750662	2619	1.07736	2656	1.3484
2615	1.08661	2593	1.09752	2620	1.30775	2658	1.05402
2616	1.02358	2594	0.692781	2622	1.06962	2659	1.01918
2620	1.11203	2595	0.834449	2623	1.13409	2660	1.0532
2622	1.03449	2596	1.68348	2624	1.3875	2661	0.997786
2623	1.32318	2597	0.847106	2625	1.07413	2665	1.02198
2624	1.08815	2598	2.92756	2629	1.13219	2666	0.988771
2625	1.12375	2602	1.88445	2630	1.17759	2667	1.07985
2629	0.963073	2603	0.538294	2631	0.876524	2668	1.00422
2630	0.964761	2604	2.41191	2633	0.956208	2669	1.07816
2631	1.17295	2605	0.317325	2634	0.686136	2670	0.927477
2632	0.952168	2606	2.72959	2638	1.05305	2674	1.0596
2633	0.919231	2607	3.24229	2639	1.12697	2675	1.20385
2634	1.07109	2608	1.37849	2640	0.729395	2676	0.980751
2635	0.945713	2610	0.610335	2641	0.868941	2677	0.901289
2637	0.910337	2612	1.83136	2642	0.974967	2678	0.953126
2638	1.10093	2613	0.947767	2643	0.871889	2679	0.941542
2640	0.913434	2614	0.896095	2647	1.03743	2683	1.09198
2641	1.16115	2615	0.807565	2648	1.02249	2684	0.937093
2642	1.15087	2616	1.75035	2649	0.78458	2685	1.15157
2643	1.12654	2618	0.817963	2650	0.832488	2686	0.96378
2647	0.864139	2619	1.3208	2651	0.866396	2687	0.875648
2648	1.20407	2620	0.703262	2652	1.087	2688	1.0058
2649	1.06294	2622	0.546087	2656	1.0208	2692	1.05499
2650	0.953218	2623	0.953836	2657	1.05352	2693	0.859962
2651	0.91137	2624	0.642863	2658	0.933157	2694	1.13057
2652	1.01762	2625	1.12098	2659	1.10308	2695	1.1833
2656	0.986281	2627	0.818609	2660	1.50268	2696	1.1484
2657	0.870871	2628	0.6359	2661	0.775868	2697	1.00242
2658	0.955729	2629	1.08291	2662	1.03446	2701	0.926013
2659	0.934354	2631	0.75645	2664	1.13317	2702	0.924941
2660	1.08067	2633	0.896633	2665	1.15971	2703	0.946113
2661	1.09138	2634	0.272126	2667	1.17212	2704	0.907154
2662	1.05133	2636	0.565809	2668	1.29368	2705	0.898995
2663	0.94601	2637	1.93774	2669	1.19342	2706	1.01742
2664	1.0086	2638	2.68554	2670	1.00241	2710	1.05522
2665	0.944172	2639	0.795032	2672	1.10295	2711	1.26807
2666	0.959921	2640	0.607826	2673	1.14014	2712	1.39754
2667	0.892862	2641	0.56666	2674	1.05739	2713	0.973735
2668	0.981535	2642	0.922815	2676	0.803253	2714	0.818788
2669	1.06129	2643	0.790525	2677	0.916734	2715	0.923681
2670	1.01445	2647	1.56032	2678	0.828161	2719	1.04058
2674	0.982429	2649	1.19053	2679	0.976883	2720	0.910841
2676	1.00866	2650	1.3893	2681	0.987653	2721	1.27823
2677	1.01245	2651	1.10951	2682	0.961421	2722	0.962613
2678	1.17368	2652	1.07511	2683	1.24312	2723	1.22322
2679	1.02581	2653	1.4246	2684	1.37527	2724	0.895877
2683	1.1217	2654	1.05781	2685	1.12291	2728	1.12217
2684	0.982913	2656	1.30454	2686	0.852249	2729	0.94045
2685	1.08405	2657	0.851775	2687	1.31722	2730	1.11427
2686	1.06412	2658	0.964023	2688	1.43832	2731	1.16311
2687	0.98434	2659	1.03933	2692	1.30651	2732	1.23649
2688	0.912237	2660	1.66996	2693	1.18971	2733	0.998423
2689	1.03118	2661	1.65135	2694	1.54279	2734	0.889538
2691	0.931177	2662	1.12775	2695	0.902258	2736	10.5471
2692	0.980127	2664	1.85987	2696	1.05211	2737	1.00244
2694	0.919499	2665	0.585639	2697	1.07456	2738	0.87836
2695	0.937321	2667	0.717448	2701	1.12754	2739	1.14346
2696	1.0456	2669	2.07668	2702	1.07283	2740	0.785479
2697	1.08695	2670	0.695224	2703	0.840539	2741	1.04357
2699	0.957741	2672	1.1797	2704	0.837263	2742	1.00534
2700	0.969857	2673	1.35262	2705	0.835318	2746	0.958108
2701	0.986917	2674	0.934134	2706	0.94213	2747	1.21964
2702	0.98793	2675	0.943324	2710	0.839008	2748	0.917208
2703	0.950094	2676	1.11635	2711	1.03674	2749	0.957245
2704	1.08066	2677	1.34802	2712	1.08589	2750	0.953389
2705	1.14135	2678	1.13651	2713	1.74288	2751	0.923722
2706	0.988579	2679	2.41151	2714	1.08443	2752	1.02231
2710	1.15935	2680	0.737673	2715	0.884091	2754	1.23177
2711	1.14327	2682	1.60092	2719	1.0851	2755	1.56913
2712	0.960774	2685	1.50065	2720	1.10712	2756	1.66389
2713	0.945675	2686	1.51912	2721	0.976617	2757	1.32038
2714	0.864707	2687	0.622356	2722	1.19575	2758	1.45618
2715	0.93047	2688	0.786486	2723	1.00671	2759	1.32986
2719	1.19829	2692	1.05013	2724	0.886533	2760	1.2207
2720	0.930411	2693	1.87617	2728	1.12686	2761	1.3193
2721	1.12323	2694	1.38028	2730	0.928088	2763	1.13444
2722	1.06646	2695	1.04726	2731	0.914114	2764	0.844044
2723	0.814921	2696	1.89579	2732	0.923383	2765	1.29378
2724	0.967075	2697	0.812247	2733	0.990544	2766	1.06292
2728	1.04009	2700	1.04617	2735	1.07585	2767	0.954642
2729	1.06301	2701	0.920488	2736	1.01943	2768	0.936312
2730	0.960902	2702	1.24765	2737	1.306	2769	0.933723
2731	0.990717	2703	1.57189	2738	1.13283	2773	0.958331
2732	1.00033	2704	1.76774	2739	1.04153	2774	1.08686
2733	0.903175	2705	1.68999	2740	0.988517	2775	1.04795
2734	1.14427	2706	1.16393	2741	1.22558	2776	1.01895
[truncated: 123 more rows]

## Sheet: Figure 2b
	Potentially activating	Weakly Activating	Activating	Strongly activating
FGFR1	35.48	27.42	14.52	22.58
FGFR2	30.04	35.9	17.95	16.12
FGFR3	76	16	0	8
FGFR4	56.14	21.05	9.65	13.16

## Sheet: Figure 2c
	FGFR1	FGFR2	FGFR3	FGFR4
D501V	1.75381	1.87726	0.931167	1.04645
K523E	1.20483	3.97552	1.16842	3.3471
K523T	1.09867	1.5817	1.47174	4.52282
D527V	1.10898	2.25811	0.902497	3.84495
M535L	1.22371	9.94854	1.0398	2.80043
I538L	1.66664	4.30782	1.26699	2.71987
N543Y	1.62982	3.8815	0.98591	1.57474
I544V	2.02765	7.84301	1.72772	5.0148
N546Y	4.36314	9.38017	0.237568	1.29453
N546H	20.2679	21.885	1.04586	13.2188
N546D	1124.68	52.4317	0.456816	76.3784
N546I	1.70148	5.05745	0.258541	0.748801
N546T	12.9688	40.9154	1.49849	36.5634
N546S	1.51429	14.8579	1.67765	2.75081
N546K	622.208	176.33	1.95191	617.216
L548R	1.06931	4.67193	0.667949	1.68858
C551R	2.16374	2.4398	0.219681	0.816129
V559L	1.98485	8.03974	1.32073	2.53343
V561L	15.8242	50.2496	3.15042	78.3205
V561A	6.81405	2.26096	0.512321	7.15048
E562Q	3.67061	23.5623	0.311525	1.72595
E562A	6.58025	178.139	0.211457	2.57914
E562G	3.608	223.01	0.298859	1.15796
A564V	1.63467	12.5115	0.506316	7.13178
L614M	3.67639	5.80926	1.26949	2.38062
L614V	12.1183	3.32665	1.45559	2.14796
C619Y	1.39834	3.17709	1.3372	2.05145
C619F	3.05314	5.77992	1.32734	3.31695
C619W	1.94286	3.70969	1.49532	1.56209
L630V	1.03023	3.63677	0.790054	2.11852
K638R	22.0116	95.0546	0.366888	3.05368
K655R	1.13904	3.39388	1.61569	1.36828
K656Q	7.70238	21.9212	3.84366	43.0253
K656E	10.3127	15.295	4.56581	6.0955
K656T	5.72727	12.7463	1.74058	2.67474
K656N	1.92289	18.9309	1.22893	2.31985
K665R	0.815278	17.7743	1.02523	1.56025
M667T	1.09002	6.17687	0.801453	9.92525
A668P	0.87549	6.1019	1.19769	2.74276
P669L	0.95309	2.95446	1.19713	2.64963
A671S	1.1331	10.1109	1.51389	1.6698
R675G	32.0388	312.032	17.2872	8.43549
H679Y	1.33916	7.49579	1.45409	2.40033
H679L	3.54556	18.1592	1.20388	0.910513
S681N	2.41233	1.91313	0.473587	1.02492
T695S	0.990671	7.57621	1.49252	1.78039
E708K	1.11431	29.0805	1.4836	3.51213
E715G	0.929433	1.76177	1.29071	1.60919
S777A	0.960774	4.83737	1.54279	1.15157

## Sheet: Figure 2d
	Known GOF mutations	New GOF mutations
FGFR1	6.45161	93.5484
FGFR2	9.15751	90.8425
FGFR3	44	56
FGFR4	6.14035	93.8596

## Sheet: Figure 2e
	Activation	CKB	OncoKB
K526E	3.98	-1	-2
M535I	30.5	-1	-2
M535I	5.34	-1	-2
M535I	6.22	-1	-2
M538I	16.52	-1
M538I	4.07	-1
M538I	3.88	-1
I547V	7.84	-1	-2
N549H	21.89	-1	-2
N549T	40.92	-1	-2
N549S	14.86	-1	-2
N549K	152.82	-1	-1
N549K	199.84	-1	-1
V564I	22.24	-1	-2
E565A	178.14	-1	-7
E565G	223.01	-1	-2
L617M	5.81	-1	-2
K641R	95.05	-1	-1
K641N	1.83	-1	-7
K641N	1.74	-1	-7
K659E	15.29	-1	-2
K659N	19.62	-1	-1
K659N	18.24	-1	-1
G663E	6.92	-1
R678G	312.03	-1	-2
M537I	39.9	-2	-2
M537I	31.27	-2	-2
M537I	27	-2	-2
H544Q	4.95	-2	-2
H544Q	4.79	-2	-2
N549D	52.43	-2	-7
L560F	1.49	-2	-2
V562L	8.04	-2
V564F	1.57	-2	-2
V564L	50.25	-2
L617V	3.33	-2	-7
D650V	3.49	-2
D650A	5.27	-2
K659M	36.1	-2	-7
E718K	9.04	-2	-2
E768*	7.64	-2
Y769*	4.89	-2
Y769*	6.95	-2
L776R	6.81	-2
S780A	4.84	-2
S780L	3.17	-2
D471N	0.44	-3	-3
P582L	0.83	-3	-3
E596K	0.92	-3	-3
G613S	1.27	-3	-3
M640I	1.93	-3	-3
M640I	1.01	-3	-3
M640I	0.93	-3	-3
T729S	3.31	-4	-3
T729S	0.92	-4	-3
V754I	2.69	-4	-3
G542E	0.63	-5	-5
R625Q	0.18	-5	-5
D650G	2.47	-5
E695K	0.84	-5	-5
P708S	0.37	-5	-5
M722I	0.53	-5	-5
M722I	0.52	-5	-5
M722I	0.31	-5	-5
K517R	0.35	-6	-5
D530N	0.4	-6	-5
I642V	0.62	-6	-5
A648T	0.35	-6	-5
G462E	3.95	-7
E470Q	0.73	-7
E475K	0.49	-7	-3
D479N	2.69	-7
C491F	0.67	-7
V514L	1.31	-7
V514L	1.2	-7
M535T	1.97	-7
M538L	10.01	-7
M538L	9.89	-7
M538R	0.2	-7
L550F	4.57	-7
L551I	1.05	-7
L551F	3.1	-7
A553D	0.98	-7
E574K	0.59	-7
G583R	0.55	-7
G583W	0.62	-7
G583R	0.87	-7
G583V	1.15	-7
M584V	0.99	-7
S587C	6.07	-7
Y588D	0.94	-7
I590M	1.76	-7
D602E	0.7	-7
D602E	0.98	-7
L617F	19.54	-7	-2
L617F	24.45	-7	-2
Q620K	1.65	-7
L633V	3.64	-7
E636K	2.28	-7	-7
E636*	0.16	-7
I642T	0.63	-7
D650Y	2.26	-7
N652S	18.71	-7
K659Q	21.92	-7
R664W	0.67	-7	-3
H682L	18.16	-7
S688F	0.38	-7
G690R	0.53	-7
G690R	0.4	-7
G701S	0.33	-7	-7
K714R	4.94	-7
E731K	1.01	-7	-2
Q746L	1.14	-7
R759Q	1.52	-7
L770V	5.45	-7	-7
L772F	0.54	-7
P775L	1.28	-7
E777K	6.38	-7
Y779C	3.19	-7

## Sheet: Figure 2f
Entity	FGFR1	FGFR2	FGFR3	FGFR4
central nervous system	61.5385	0	2.25564	0
prostate	1.28205	0	0.75188	0
breast	8.97436	33.0357	0	27.2727
endometrium	2.5641	33.0357	0	0
upper aerodigestive tract	0	3.57143	4.51128	0
haematopoietic/lymphoid tissue	3.84615	0	9.02256	0
female genital tract	0	1.78571	0	0
adrenal gland	1.28205	0	0	0
cervix	1.28205	0	0	0
kidney	8.97436	0	0.75188	3.0303
autonomic ganglia	2.5641	0	0	0
lung	1.28205	5.35714	1.50376	15.1515
salivary gland	1.28205	0.892857	0.75188	0
biliary tract	0	5.35714	0	0
urinary tract	0	9.82143	44.3609	0
skin	0	1.78571	33.8346	0
liver	0	1.78571	0	3.0303
oesophagus	0	0.892857	0	0
ovary	0	1.78571	0	0
large intestine	0	0.892857	0	12.1212
testis	0	0	1.50376	3.0303
soft tissue	5.12821	0	0.75188	27.2727
pancreas	0	0	0	3.0303
stomach	0	0	0	6.06061

[truncated: 19 more sheets: Figure 2g, Figure 2h, Figure 2j, Figure 2k, Figure 3a, Figure 3b, Figure 3c, Figure 3d, Figure 3e, Figure 4a, Figure 4b, Figure 4c, Figure 4e, Figure 4f, Figure 5a, Figure 5b, Figure 5c, Figure 5d, Figure 5e]
