# Supplementary material for: Saturation mutagenesis identifies activating and resistance-inducing FGFR kinase domain mutations
Source: Nat Genet. 2025 Dec 8;58(1):157–68. doi: 10.1038/s41588-025-02431-8 (PMC12807871; doi:10.1038/s41588-025-02431-8)
Supplement: Supplementary file 6 — Statistical source data. [file 41588_2025_2431_MOESM6_ESM.xlsx]

## Sheet: Figure E1
FGFR1_AA_Mutation	FGFR1_Index	FGFR1_Plasmid_BR1	FGFR1_Plasmid_BR2	FGFR1_Plasmid_BR3	FGFR2_AA_Mutation	FGFR2_Index	FGFR2_Plasmid_BR1	FGFR2_Plasmid_BR2	FGFR2_Plasmid_BR3	FGFR3_AA_Mutation	FGFR3_Index	FGFR3_Plasmid_BR1	FGFR3_Plasmid_BR2	FGFR3_Plasmid_BR3	FGFR4_AA_Mutation	FGFR4_Index	FGFR4_Plasmid_BR1	FGFR4_Plasmid_BR2	FGFR4_Plasmid_BR3
D476N	1	0.1544	0.1699	0.1527	A461T	1	0.0966	0.09	0.1021	L472M	1	0.0888	0.0777	0.0783	L467M	1	0.1259	0.1202	0.1291
D476Y	2	0.1687	0.1694	0.1492	A461S	2	0.1136	0.1148	0.1192	L472L	2	0.0695	0.0746	0.0708	L467L	2	0.1747	0.1562	0.1577
D476H	3	0.1439	0.1612	0.1463	A461P	3	0.0565	0.0567	0.0538	L472V	3	0.0973	0.1007	0.1001	L467V	3	0.1132	0.1103	0.1121
D476V	4	0.141	0.1292	0.1192	A461E	4	0.0675	0.0758	0.0784	L472Q	4	0.0899	0.0793	0.0939	L467Q	4	0.13	0.133	0.1324
D476A	5	0.0785	0.0712	0.0717	A461V	5	0.0724	0.0764	0.0828	L472P	5	0.1018	0.0906	0.0945	L467P	5	0.1061	0.0871	0.0992
D476G	6	0.0881	0.079	0.0828	A461G	6	0.0699	0.0809	0.0763	L472R	6	0.0815	0.0875	0.0827	L467R	6	0.0863	0.097	0.0941
D476E	7	0.0734	0.0836	0.0592	A461A	7	0.0789	0.0645	0.0677	L472L	7	0.1162	0.1174	0.1036	L467L	7	0.0955	0.1063	0.1006
D476D	8	0.107	0.1096	0.107	A461A	8	0.0892	0.0883	0.0885	L472L	8	0.1394	0.1298	0.1366	L467L	8	0.1264	0.1394	0.1402
D476E	9	0.1011	0.0941	0.1064	A461A	9	0.091	0.0912	0.0916	L472L	9	0.0853	0.0828	0.087	L467L	9	0.0985	0.1034	0.0876
R477*	10	0.1145	0.1028	0.1049	G462R	10	0.1138	0.1029	0.1084	T473S	10	0.1008	0.1213	0.1079	V468M	10	0.1056	0.1051	0.0964
R477R	11	0.1175	0.105	0.1137	G462W	11	0.1271	0.1257	0.1356	T473P	11	0.1201	0.1151	0.1136	V468L	11	0.1244	0.1202	0.1328
R477G	12	0.0734	0.0722	0.0796	G462R	12	0.1165	0.119	0.1197	T473A	12	0.0615	0.0606	0.0583	V468L	12	0.0949	0.1068	0.1172
R477K	13	0.201	0.2078	0.2087	G462E	13	0.2149	0.2083	0.2163	T473N	13	0.1359	0.1302	0.1229	V468E	13	0.131	0.1301	0.1481
R477I	14	0.167	0.1653	0.165	G462V	14	0.1434	0.1383	0.1469	T473I	14	0.1492	0.1699	0.1619	V468A	14	0.1381	0.1318	0.1195
R477T	15	0.1288	0.1365	0.1306	G462A	15	0.1237	0.1264	0.1332	T473S	15	0.1566	0.1664	0.1388	V468G	15	0.0883	0.0952	0.0899
R477S	16	0.0852	0.0886	0.0889	G462G	16	0.091	0.0848	0.089	T473T	16	0.1507	0.1637	0.1416	V468V	16	0.13	0.1579	0.1347
R477S	17	0.1082	0.1055	0.1218	G462G	17	0.1114	0.108	0.1178	T473T	17	0.1429	0.1477	0.1501	V468V	17	0.1285	0.1132	0.1388
R477R	18	0.0927	0.1032	0.1058	G462G	18	0.0708	0.0754	0.0781	T473T	18	0.0987	0.0894	0.098	V468V	18	0.0604	0.0819	0.0623
L478M	19	0.1259	0.1292	0.1224	V463I	19	0.1096	0.1174	0.1115	L474M	19	0.1201	0.1127	0.1145	L469I	19	0.129	0.115	0.1365
L478L	20	0.104	0.0986	0.1134	V463F	20	0.121	0.1206	0.1198	L474L	20	0.1868	0.1893	0.2109	L469F	20	0.1173	0.144	0.1273
L478V	21	0.1166	0.1224	0.1172	V463L	21	0.1235	0.1322	0.1381	L474V	21	0.1306	0.1504	0.161	L469V	21	0.1203	0.1353	0.1144
L478Q	22	0.1162	0.1032	0.1081	V463D	22	0.1239	0.1216	0.1231	L474Q	22	0.1356	0.1644	0.1635	L469H	22	0.1112	0.0923	0.1084
L478P	23	0.1233	0.111	0.1207	V463A	23	0.1165	0.1099	0.1166	L474P	23	0.0885	0.091	0.0927	L469P	23	0.1137	0.108	0.1065
L478R	24	0.1145	0.1014	0.1268	V463G	24	0.1526	0.1477	0.1494	L474R	24	0.1257	0.1232	0.1217	L469R	24	0.0797	0.0935	0.089
L478L	25	0.1368	0.127	0.1309	V463V	25	0.1228	0.1332	0.1281	L474L	25	0.1032	0.1081	0.1104	L469L	25	0.1066	0.1179	0.1181
L478L	26	0.1406	0.1347	0.1207	V463V	26	0.1239	0.1241	0.1243	L474L	26	0.1422	0.1361	0.1279	L469L	26	0.1513	0.1266	0.1388
L478L	27	0.0986	0.1023	0.1073	V463V	27	0.1215	0.1351	0.1321	L474L	27	0.0899	0.0867	0.0886	L469L	27	0.0533	0.0505	0.0669
V479I	28	0.1154	0.116	0.121	S464T	28	0.1246	0.1403	0.1276	G475S	28	0.1103	0.1182	0.1248	G470R	28	0.1493	0.1336	0.1416
V479F	29	0.104	0.111	0.1113	S464P	29	0.1441	0.1406	0.1517	G475C	29	0.1507	0.1244	0.1416	G470W	29	0.1437	0.1266	0.1375
V479L	30	0.1359	0.1375	0.1344	S464A	30	0.1253	0.1232	0.1198	G475R	30	0.1289	0.1298	0.1176	G470R	30	0.1041	0.1051	0.1116
V479D	31	0.1317	0.1174	0.1169	S464Y	31	0.1248	0.1125	0.1171	G475D	31	0.1331	0.1267	0.1345	G470E	31	0.1112	0.0999	0.119
V479A	32	0.107	0.1137	0.0994	S464F	32	0.1389	0.1296	0.1364	G475V	32	0.1229	0.1236	0.1092	G470V	32	0.1462	0.1382	0.1291
V479G	33	0.107	0.1005	0.1157	S464C	33	0.0908	0.0858	0.0906	G475A	33	0.1366	0.1407	0.1382	G470A	33	0.13	0.1399	0.1356
V479V	34	0.099	0.1014	0.1201	S464S	34	0.1022	0.1045	0.108	G475G	34	0.119	0.1283	0.1201	G470G	34	0.1153	0.1005	0.1089
V479V	35	0.1192	0.1206	0.1204	S464S	35	0.1165	0.1061	0.1128	G475G	35	0.1324	0.1279	0.1376	G470G	35	0.1224	0.1156	0.1148
V479V	36	0.115	0.1334	0.1154	S464S	36	0.1306	0.1451	0.1338	G475G	36	0.1089	0.1143	0.097	G470G	36	0.1488	0.1289	0.1453
L480I	37	0.1061	0.1032	0.1043	E465K	37	0.1517	0.1573	0.1459	K476*	37	0.0938	0.1073	0.0958	K471*	37	0.0924	0.0999	0.1167
L480L	38	0.1028	0.0986	0.1102	E465*	38	0.1367	0.1286	0.1431	K476Q	38	0.0815	0.0809	0.0758	K471Q	38	0.0858	0.083	0.0881
L480V	39	0.0856	0.0831	0.093	E465Q	39	0.1071	0.1138	0.1162	K476E	39	0.1475	0.1442	0.1476	K471E	39	0.129	0.1277	0.1356
L480*	40	0.0961	0.1032	0.0869	E465V	40	0.1064	0.0896	0.1031	K476M	40	0.1296	0.1318	0.1307	K471M	40	0.0944	0.1005	0.1061
L480S	41	0.1099	0.126	0.1303	E465A	41	0.0807	0.0671	0.0776	K476T	41	0.1106	0.0991	0.1051	K471T	41	0.097	0.1121	0.1038
L480*	42	0.1141	0.1137	0.1058	E465G	42	0.1273	0.1415	0.1314	K476R	42	0.0948	0.0976	0.102	K471R	42	0.1193	0.1045	0.1121
L480F	43	0.0986	0.1023	0.1049	E465E	43	0.138	0.1419	0.1358	K476K	43	0.1352	0.1353	0.1323	K471K	43	0.067	0.0674	0.0701
L480F	44	0.0143	0.0155	0.0169	E465D	44	0.1311	0.1216	0.1243	K476N	44	0.0959	0.1069	0.1001	K471N	44	0.0843	0.0685	0.0664
L480L	45	0.1385	0.127	0.1364	E465D	45	0.0802	0.0806	0.0805	K476N	45	0.1046	0.1057	0.103	K471N	45	0.0508	0.0557	0.0512
G481S	46	0.1632	0.1448	0.1317	Y466N	46	0.1378	0.1374	0.1407	P477T	46	0.1457	0.1384	0.1538	P472T	46	0.1031	0.1028	0.1181
G481C	47	0.0994	0.1037	0.1105	Y466H	47	0.1136	0.1064	0.1094	P477S	47	0.1127	0.1046	0.1148	P472S	47	0.1163	0.1318	0.1287
G481R	48	0.0978	0.1032	0.1052	Y466D	48	0.1468	0.1328	0.1416	P477A	48	0.184	0.2115	0.1778	P472A	48	0.1274	0.1266	0.1315
G481D	49	0.1045	0.1078	0.1058	Y466F	49	0.117	0.1016	0.1122	P477H	49	0.1478	0.1586	0.1504	P472H	49	0.1066	0.1005	0.1199
G481V	50	0.1154	0.1078	0.1157	Y466S	50	0.1134	0.1167	0.1196	P477L	50	0.1183	0.1361	0.1288	P472L	50	0.1107	0.1051	0.1185
G481A	51	0.1569	0.1553	0.1583	Y466C	51	0.1161	0.119	0.1182	P477R	51	0.1542	0.1555	0.1313	P472R	51	0.1234	0.1185	0.1195
G481G	52	0.0831	0.1096	0.0915	Y466*	52	0.115	0.1209	0.1203	P477P	52	0.111	0.117	0.1189	P472P	52	0.1081	0.1109	0.1024
G481G	53	0.1267	0.137	0.1373	Y466Y	53	0.1089	0.0867	0.1066	P477P	53	0.1366	0.1551	0.1579	P472P	53	0.1188	0.1417	0.1255
G481G	54	0.1221	0.1183	0.1274	Y466*	54	0.1118	0.1177	0.1146	P477P	54	0.125	0.1217	0.1245	P472P	54	0.1213	0.1324	0.1199
K482*	55	0.151	0.1343	0.1536	E467K	55	0.1076	0.1119	0.116	L478I	55	0.0994	0.0914	0.0889	L473I	55	0.0965	0.0958	0.0982
K482Q	56	0.099	0.1028	0.1032	E467*	56	0.1732	0.1519	0.1733	L478F	56	0.1226	0.1108	0.1323	L473L	56	0.1163	0.1034	0.1218
K482E	57	0.1506	0.1649	0.1446	E467Q	57	0.1282	0.1216	0.1226	L478V	57	0.1577	0.1648	0.1629	L473V	57	0.1335	0.1562	0.1333
K482I	58	0.1179	0.1174	0.1198	E467V	58	0.1111	0.1038	0.1118	L478H	58	0.1605	0.1613	0.1591	L473Q	58	0.1594	0.1585	0.1614
K482T	59	0.1154	0.1128	0.1105	E467A	59	0.1156	0.117	0.1231	L478P	59	0.1426	0.1434	0.1694	L473P	59	0.1239	0.1388	0.1434
K482R	60	0.1171	0.1251	0.1274	E467G	60	0.1439	0.1573	0.1422	L478R	60	0.1629	0.1574	0.1441	L473R	60	0.1437	0.1545	0.1434
K482N	61	0.1254	0.121	0.1256	E467D	61	0.071	0.0783	0.0809	L478L	61	0.1661	0.157	0.165	L473L	61	0.1203	0.115	0.1204
K482N	62	0.1204	0.1174	0.1099	E467D	62	0.1055	0.1019	0.0966	L478L	62	0.151	0.1501	0.1522	L473L	62	0.0868	0.1109	0.1001
K482K	63	0.1158	0.1215	0.1195	E467E	63	0.1499	0.1509	0.1532	L478L	63	0.1601	0.1532	0.1647	L473L	63	0.1213	0.1336	0.1291
P483T	64	0.1494	0.1621	0.1545	L468I	64	0.097	0.1058	0.1064	G479R	64	0.1556	0.1477	0.1485	G474S	64	0.1198	0.1202	0.119
P483S	65	0.1238	0.1087	0.1277	L468F	65	0.1051	0.0961	0.1069	G479W	65	0.0973	0.1143	0.1073	G474C	65	0.1076	0.1336	0.1093
P483A	66	0.1082	0.1347	0.1265	L468V	66	0.1132	0.1077	0.1059	G479R	66	0.1433	0.1353	0.1373	G474R	66	0.1259	0.1208	0.1172
P483H	67	0.1296	0.1489	0.1443	L468H	67	0.095	0.0851	0.1006	G479E	67	0.1492	0.166	0.1444	G474D	67	0.1224	0.1231	0.1172
P483L	68	0.0894	0.0804	0.0921	L468P	68	0.1389	0.1303	0.1388	G479V	68	0.2096	0.2037	0.2215	G474V	68	0.0883	0.1022	0.1015
P483R	69	0.0776	0.0863	0.0796	L468R	69	0.1132	0.1248	0.1327	G479A	69	0.1545	0.1508	0.1619	G474A	69	0.0939	0.0906	0.1038
P483P	70	0.1464	0.1475	0.1702	L468L	70	0.0968	0.0967	0.0946	G479G	70	0.1675	0.1761	0.1535	G474G	70	0.1528	0.1481	0.1319
P483P	71	0.125	0.1233	0.1425	L468L	71	0.1569	0.1715	0.172	G479G	71	0.1953	0.1913	0.1981	G474G	71	0.1213	0.1063	0.1213
P483P	72	0.1196	0.1064	0.1253	L468L	72	0.1038	0.1099	0.1046	G479G	72	0.1584	0.1594	0.16	G474G	72	0.1295	0.1185	0.1273
L484M	73	0.1032	0.1119	0.1145	P469T	73	0.1221	0.1141	0.1182	E480K	73	0.1468	0.157	0.1516	E475K	73	0.131	0.1481	0.1416
L484L	74	0.1599	0.1525	0.1708	P469S	74	0.1327	0.1274	0.1303	E480*	74	0.1643	0.1804	0.1622	E475*	74	0.1945	0.198	0.2043
L484V	75	0.1078	0.121	0.1032	P469A	75	0.1107	0.1116	0.1118	E480Q	75	0.1566	0.1703	0.1629	E475Q	75	0.1031	0.0883	0.0973
L484Q	76	0.0915	0.0877	0.0889	P469Q	76	0.1096	0.1058	0.1076	E480V	76	0.1257	0.1263	0.1451	E475V	76	0.1198	0.1185	0.1089
L484P	77	0.1523	0.1384	0.1396	P469L	77	0.1259	0.127	0.1225	E480A	77	0.1612	0.1504	0.17	E475A	77	0.1213	0.1243	0.1135
L484R	78	0.1057	0.106	0.1041	P469R	78	0.093	0.0999	0.0961	E480G	78	0.1514	0.1407	0.1497	E475G	78	0.1081	0.1086	0.1052
L484L	79	0.1393	0.1443	0.1291	P469P	79	0.1174	0.1157	0.1182	E480E	79	0.1043	0.0836	0.0967	E475E	79	0.1488	0.1341	0.1199
L484L	80	0.1447	0.1279	0.1638	P469P	80	0.1167	0.1132	0.1215	E480D	80	0.124	0.1112	0.1201	E475D	80	0.1493	0.1498	0.1513
L484L	81	0.1221	0.1484	0.1451	P469P	81	0.1304	0.1415	0.1176	E480D	81	0.1103	0.1042	0.1061	E475D	81	0.1102	0.1289	0.1328
G485R	82	0.0952	0.0895	0.0968	E470K	82	0.134	0.1348	0.1382	G481S	82	0.1268	0.1411	0.1423	G476S	82	0.1122	0.1103	0.1061
G485*	83	0.1267	0.1178	0.1247	E470*	83	0.1302	0.1454	0.1459	G481C	83	0.1278	0.1162	0.1157	G476C	83	0.1264	0.1446	0.1365
G485R	84	0.1431	0.121	0.1215	E470Q	84	0.1289	0.1396	0.1401	G481R	84	0.1155	0.1061	0.1217	G476R	84	0.134	0.1423	0.1268
G485E	85	0.12	0.1178	0.1221	E470V	85	0.1421	0.1341	0.1423	G481D	85	0.1082	0.1162	0.1095	G476D	85	0.1198	0.2886	0.143
G485V	86	0.1057	0.1206	0.1221	E470A	86	0.106	0.1135	0.1104	G481V	86	0.1363	0.1438	0.1426	G476V	86	0.1686	0.1719	0.184
G485A	87	0.1053	0.105	0.1008	E470G	87	0.117	0.108	0.1158	G481A	87	0.1398	0.1438	0.1485	G476A	87	0.1051	0.0877	0.0895
G485G	88	0.1582	0.1594	0.1688	E470E	88	0.1188	0.1216	0.118	G481G	88	0.1359	0.1376	0.1429	G476G	88	0.1543	0.1574	0.166
G485G	89	0.1204	0.1142	0.1245	E470D	89	0.1515	0.1499	0.1533	G481G	89	0.158	0.1411	0.1669	G476G	89	0.1127	0.2294	0.1222
G485G	90	0.1582	0.1639	0.1583	E470D	90	0.1367	0.1364	0.1343	G481G	90	0.1061	0.117	0.1064	G476G	90	0.1564	0.133	0.1564
E486K	91	0.1271	0.1457	0.1586	D471N	91	0.1172	0.1216	0.123	C482S	91	0.1271	0.1298	0.1254	C477S	91	0.1249	0.2386	0.119
E486*	92	0.1133	0.1169	0.1271	D471Y	92	0.1351	0.1157	0.1307	C482R	92	0.1398	0.145	0.1538	C477R	92	0.1213	0.1539	0.1255
E486Q	93	0.0961	0.1023	0.1	D471H	93	0.1246	0.1245	0.1277	C482G	93	0.0966	0.096	0.0886	C477G	93	0.1381	0.1324	0.1388
E486V	94	0.12	0.126	0.1148	D471V	94	0.1515	0.1583	0.1565	C482Y	94	0.0899	0.0871	0.0989	C477Y	94	0.1147	0.2886	0.1195
E486A	95	0.1192	0.1206	0.1215	D471A	95	0.1002	0.098	0.0921	C482F	95	0.1566	0.1718	0.1485	C477F	95	0.1635	0.1626	0.1813
E486G	96	0.1494	0.1521	0.1449	D471G	96	0.1096	0.107	0.112	C482S	96	0.1475	0.1493	0.1507	C477S	96	0.1356	0.1347	0.1568
E486E	97	0.1229	0.1201	0.1262	D471E	97	0.1228	0.118	0.1203	C482*	97	0.1085	0.1112	0.1136	C477*	97	0.1401	0.1295	0.1356
E486D	98	0.1485	0.1347	0.16	D471D	98	0.1273	0.1161	0.1177	C482C	98	0.1489	0.1594	0.1482	C477C	98	0.1015	0.1103	0.0969
E486D	99	0.1443	0.1498	0.1696	D471E	99	0.0977	0.099	0.103	C482W	99	0.1103	0.1174	0.1092	C477W	99	0.1396	0.1521	0.1439
G487S	100	0.1108	0.1224	0.1277	P472T	100	0.0986	0.0951	0.0888	F483I	100	0.1514	0.1652	0.161	F478I	100	0.1386	0.1405	0.1522
G487C	101	0.1254	0.1187	0.123	P472S	101	0.1264	0.1315	0.1311	F483L	101	0.1457	0.1473	0.132	F478L	101	0.1351	0.1312	0.1379
G487R	102	0.1108	0.1247	0.1078	P472A	102	0.1136	0.1138	0.1079	F483V	102	0.1352	0.1283	0.1282	F478V	102	0.1285	0.1138	0.1153
G487D	103	0.102	0.1032	0.1073	P472Q	103	0.1185	0.1077	0.111	F483Y	103	0.1531	0.1302	0.1538	F478Y	103	0.1147	0.1243	0.1153
G487V	104	0.1473	0.148	0.1312	P472L	104	0.1394	0.1435	0.1488	F483S	104	0.1356	0.1431	0.1317	F478S	104	0.1467	0.144	0.1573
G487A	105	0.0948	0.0932	0.107	P472R	105	0.0982	0.109	0.1069	F483C	105	0.1341	0.1326	0.1285	F478C	105	0.1193	0.1289	0.1148
G487G	106	0.1431	0.1393	0.1466	P472P	106	0.16	0.176	0.1663	F483L	106	0.1415	0.1267	0.1276	F478L	106	0.1721	0.1748	0.1716
G487G	107	0.1674	0.1548	0.153	P472P	107	0.1219	0.129	0.1211	F483F	107	0.1665	0.1811	0.1691	F478F	107	0.1442	0.1388	0.1481
G487G	108	0.1724	0.1539	0.1781	P472P	108	0.1181	0.1277	0.1203	F483L	108	0.1271	0.119	0.1273	F478L	108	0.1081	0.1185	0.1333
C488S	109	0.1187	0.142	0.1163	K473*	109	0.149	0.1551	0.1503	G484S	109	0.1552	0.1598	0.1491	G479S	109	0.1417	0.1446	0.1365
C488R	110	0.1154	0.1064	0.1029	K473Q	110	0.1147	0.1177	0.1132	G484C	110	0.1029	0.098	0.1095	G479C	110	0.162	0.1823	0.1762
C488G	111	0.0957	0.0982	0.0953	K473E	111	0.1329	0.1341	0.1341	G484R	111	0.1078	0.103	0.1064	G479R	111	0.132	0.1156	0.1199
C488Y	112	0.1615	0.1434	0.1495	K473I	112	0.1291	0.1274	0.1351	G484D	112	0.1552	0.131	0.1363	G479D	112	0.1229	0.1196	0.131
C488F	113	0.1569	0.1585	0.1387	K473T	113	0.1067	0.1019	0.1106	G484V	113	0.1496	0.1431	0.1572	G479V	113	0.1701	0.1585	0.1688
C488S	114	0.1447	0.132	0.1571	K473R	114	0.1053	0.108	0.1039	G484A	114	0.145	0.1326	0.1388	G479A	114	0.1036	0.1161	0.1167
C488*	115	0.1313	0.1324	0.1309	K473N	115	0.1479	0.1441	0.1542	G484G	115	0.1306	0.1466	0.1391	G479G	115	0.1005	0.0825	0.1084
C488C	116	0.1372	0.1471	0.1457	K473N	116	0.1387	0.1154	0.1317	G484G	116	0.137	0.1598	0.1288	G479G	116	0.1518	0.1591	0.1545
C488W	117	0.1485	0.1471	0.1457	K473K	117	0.1293	0.1209	0.127	G484G	117	0.1454	0.1442	0.1454	G479G	117	0.167	0.1452	0.1347
F489I	118	0.1133	0.1306	0.1207	W474R	118	0.1257	0.1167	0.1168	Q485K	118	0.1334	0.1493	0.1516	Q480K	118	0.1376	0.1318	0.1481
F489L	119	0.1578	0.1502	0.2614	W474R	119	0.0809	0.078	0.0809	Q485*	119	0.1475	0.1298	0.1401	Q480*	119	0.1381	0.1347	0.1361
F489V	120	0.1527	0.1498	0.1551	W474G	120	0.1302	0.1193	0.1288	Q485E	120	0.1254	0.1232	0.1126	Q480E	120	0.1716	0.1626	0.1813
F489Y	121	0.1561	0.1735	0.1772	W474*	121	0.1553	0.1648	0.1637	Q485L	121	0.1331	0.1477	0.1423	Q480L	121	0.1259	0.1237	0.1158
F489S	122	0.1468	0.1471	0.2789	W474L	122	0.1259	0.1167	0.1336	Q485P	122	0.1187	0.112	0.1285	Q480P	122	0.0817	0.0929	0.0918
F489C	123	0.1364	0.1274	0.128	W474S	123	0.1318	0.1296	0.1401	Q485R	123	0.157	0.1547	0.1476	Q480R	123	0.1137	0.1121	0.1052
F489L	124	0.12	0.1781	0.1233	W474*	124	0.1443	0.2982	0.1349	Q485Q	124	0.1408	0.2632	0.1326	Q480Q	124	0.1411	0.1376	0.1444
F489F	125	0.1431	0.1914	0.2848	W474C	125	0.1555	0.166	0.1669	Q485H	125	0.1229	0.1166	0.1207	Q480H	125	0.1432	0.1469	0.1485
F489L	126	0.1599	0.1621	0.1623	W474C	126	0.1136	0.1119	0.1181	Q485H	126	0.1377	0.1407	0.1229	Q480H	126	0.1279	0.1353	0.1227
G490R	127	0.1607	0.3005	0.1702	E475K	127	0.1291	0.2818	0.1299	V486M	127	0.1443	0.2737	0.1457	V481I	127	0.1371	0.1486	0.1204
G490W	128	0.1519	0.1576	0.1769	E475*	128	0.171	0.1586	0.1708	V486L	128	0.1689	0.1466	0.1529	V481L	128	0.1508	0.1423	0.1748
G490R	129	0.1582	0.1539	0.153	E475Q	129	0.1282	0.1241	0.1276	V486L	129	0.1394	0.1586	0.1566	V481L	129	0.1193	0.1179	0.1185
G490E	130	0.1359	0.2754	0.132	E475V	130	0.1183	0.2318	0.1146	V486E	130	0.1331	0.2608	0.1317	V481E	130	0.133	0.1248	0.131
G490V	131	0.1246	0.1484	0.151	E475A	131	0.1246	0.1235	0.1268	V486A	131	0.138	0.1306	0.1469	V481A	131	0.2493	0.0854	0.1093
G490A	132	0.1229	0.1219	0.116	E475G	132	0.1232	0.1193	0.1306	V486G	132	0.1159	0.1174	0.1276	V481G	132	0.1249	0.1179	0.119
G490G	133	0.1137	0.2667	0.102	E475E	133	0.1062	0.2718	0.2675	V486V	133	0.1401	0.2791	0.1257	V481V	133	0.1462	0.1405	0.1296
G490G	134	0.1389	0.1626	0.1586	E475D	134	0.1616	0.1657	0.1612	V486V	134	0.1303	0.1368	0.1416	V481V	134	0.1351	0.1359	0.143
G490G	135	0.1045	0.1073	0.114	E475D	135	0.1235	0.1354	0.1394	V486V	135	0.132	0.1376	0.1376	V481V	135	0.1229	0.1126	0.1365
Q491K	136	0.1259	0.106	0.1105	F476I	136	0.1271	0.1174	0.1302	V487I	136	0.132	0.1329	0.1413	V482I	136	0.1234	0.1353	0.1315
Q491*	137	0.1599	0.1713	0.1516	F476L	137	0.1591	0.1499	0.1469	V487F	137	0.1528	0.1469	0.1426	V482L	137	0.165	0.1986	0.1817
Q491E	138	0.1166	0.1197	0.1215	F476V	138	0.1387	0.1396	0.1372	V487L	138	0.1229	0.1306	0.1304	V482L	138	0.1686	0.1585	0.1633
Q491L	139	0.1372	0.1384	0.1495	F476Y	139	0.1625	0.1422	0.1518	V487D	139	0.1605	0.1695	0.165	V482E	139	0.1315	0.1382	0.1356
Q491P	140	0.1162	0.105	0.1128	F476S	140	0.1652	0.177	0.1718	V487A	140	0.1471	0.1578	0.1423	V482A	140	0.1259	0.1208	0.1407
Q491R	141	0.1515	0.1585	0.144	F476C	141	0.121	0.1219	0.124	V487G	141	0.1046	0.0976	0.0961	V482G	141	0.1087	0.1167	0.1167
Q491Q	142	0.1406	0.1334	0.1396	F476L	142	0.1217	0.1157	0.1193	V487V	142	0.1415	0.157	0.1401	V482V	142	0.1386	0.1394	0.1467
Q491H	143	0.1485	0.1471	0.1516	F476F	143	0.1443	0.1399	0.1422	V487V	143	0.1594	0.157	0.1575	V482V	143	0.1005	0.1103	0.1112
Q491H	144	0.1359	0.1407	0.1285	F476L	144	0.1262	0.1367	0.1331	V487V	144	0.1208	0.1275	0.131	V482V	144	0.1345	0.1405	0.149
V492M	145	0.151	0.1571	0.1449	P477T	145	0.1589	0.1412	0.1509	M488L	145	0.1545	0.1508	0.1585	R483S	145	0.1264	0.1469	0.1522
V492L	146	0.1586	0.1343	0.1314	P477S	146	0.1342	0.1286	0.1426	M488L	146	0.131	0.1209	0.132	R483C	146	0.1178	0.1336	0.137
V492L	147	0.1338	0.1411	0.125	P477A	147	0.1199	0.1406	0.1247	M488V	147	0.1408	0.1353	0.1497	R483G	147	0.1452	0.1202	0.1347
V492E	148	0.1489	0.1251	0.1405	P477Q	148	0.1091	0.108	0.1051	M488K	148	0.1166	0.1139	0.1101	R483H	148	0.133	0.1312	0.1462
V492A	149	0.151	0.1338	0.1516	P477L	149	0.1268	0.1132	0.1368	M488T	149	0.1254	0.1221	0.1267	R483L	149	0.1599	0.1446	0.1601
V492G	150	0.1385	0.1274	0.1288	P477R	150	0.1241	0.1338	0.1318	M488R	150	0.1075	0.1314	0.1089	R483P	150	0.1279	0.1324	0.1287
V492V	151	0.1078	0.1183	0.1204	P477P	151	0.1275	0.1377	0.1321	M488I	151	0.1243	0.1178	0.1058	R483R	151	0.1142	0.1272	0.1236
V492V	152	0.151	0.1393	0.144	P477P	152	0.1156	0.108	0.1246	M488I	152	0.1503	0.131	0.1469	R483R	152	0.1097	0.1126	0.1107
V492V	153	0.1481	0.1589	0.1472	P477P	153	0.1336	0.1335	0.1346	M488I	153	0.1556	0.1516	0.1597	R483R	153	0.1097	0.1161	0.1259
V493M	154	0.1385	0.1498	0.1285	R478*	154	0.1255	0.1235	0.1247	A489T	154	0.1566	0.1528	0.1482	A484T	154	0.1229	0.1423	0.1328
V493L	155	0.1691	0.1767	0.1734	R478R	155	0.1286	0.1099	0.1247	A489S	155	0.1689	0.1765	0.165	A484S	155	0.1477	0.1545	0.1647
V493L	156	0.1372	0.1443	0.1361	R478G	156	0.145	0.1444	0.1446	A489P	156	0.1341	0.1259	0.1345	A484P	156	0.1315	0.1516	0.1425
V493E	157	0.1317	0.1192	0.1148	R478K	157	0.1246	0.1267	0.1323	A489E	157	0.1492	0.1485	0.1491	A484E	157	0.1518	0.1533	0.1421
V493A	158	0.1481	0.1471	0.1364	R478I	158	0.1486	0.1483	0.1457	A489V	158	0.1542	0.1396	0.1391	A484V	158	0.1361	0.1417	0.1393
V493G	159	0.1338	0.1133	0.1259	R478T	159	0.132	0.1148	0.126	A489G	159	0.1261	0.1201	0.1295	A484G	159	0.1325	0.1388	0.1462
V493V	160	0.1485	0.1361	0.1373	R478S	160	0.1313	0.1238	0.1377	A489A	160	0.1454	0.1326	0.1404	A484A	160	0.163	0.1701	0.1601
V493V	161	0.1888	0.1872	0.19	R478S	161	0.1457	0.1338	0.1443	A489A	161	0.1577	0.152	0.1491	A484A	161	0.1361	0.1504	0.1471
V493V	162	0.1515	0.1676	0.1667	R478R	162	0.1544	0.1628	0.157	A489A	162	0.1176	0.1256	0.1292	A484A	162	0.1183	0.1185	0.119
L494M	163	0.1611	0.1603	0.1583	D479N	163	0.1246	0.1296	0.1287	E490K	163	0.1412	0.1411	0.1535	E485K	163	0.1193	0.1277	0.1153
L494L	164	0.2555	0.1557	0.1556	D479Y	164	0.1555	0.159	0.1565	E490*	164	0.1422	0.1314	0.1438	E485*	164	0.1589	0.1643	0.161
L494V	165	0.125	0.1238	0.1084	D479H	165	0.1289	0.1312	0.1361	E490Q	165	0.1317	0.1326	0.132	E485Q	165	0.1381	0.1399	0.1439
L494*	166	0.1288	0.1183	0.1262	D479V	166	0.1367	0.1206	0.118	E490V	166	0.1545	0.1392	0.1516	E485V	166	0.1406	0.1637	0.1347
L494S	167	0.2727	0.1553	0.1524	D479A	167	0.1416	0.1374	0.1418	E490A	167	0.1696	0.1714	0.1741	E485A	167	0.1015	0.1138	0.1024
L494W	168	0.1187	0.1228	0.114	D479G	168	0.1125	0.109	0.119	E490G	168	0.1457	0.1489	0.1569	E485G	168	0.1371	0.1272	0.1351
L494L	169	0.1179	0.1142	0.1113	D479E	169	0.1488	0.1496	0.1499	E490E	169	0.1215	0.1143	0.1079	E485E	169	0.1528	0.1452	0.1573
L494F	170	0.1485	0.153	0.1513	D479D	170	0.3041	0.1638	0.1532	E490D	170	0.1478	0.159	0.1473	E485D	170	0.1422	0.1382	0.1605
L494F	171	0.104	0.1174	0.1154	D479E	171	0.1129	0.1016	0.1086	E490D	171	0.1594	0.1547	0.1585	E485D	171	0.1351	0.1423	0.1315
A495T	172	0.1594	0.1681	0.167	K480*	172	0.1486	0.1374	0.1326	A491T	172	0.1271	0.1178	0.1142	A486T	172	0.1036	0.1237	0.1176
A495S	173	0.1477	0.1402	0.1501	K480Q	173	0.1407	0.1338	0.1418	A491S	173	0.119	0.124	0.1242	A486S	173	0.1244	0.1208	0.1264
A495P	174	0.1426	0.1448	0.1382	K480E	174	0.1342	0.1419	0.1324	A491P	174	0.1731	0.1862	0.1632	A486P	174	0.1569	0.1655	0.1637
A495E	175	0.1351	0.1489	0.1449	K480M	175	0.1257	0.1264	0.1242	A491D	175	0.1296	0.1209	0.1248	A486D	175	0.1371	0.1434	0.1453
A495V	176	0.1296	0.148	0.1399	K480T	176	0.1071	0.1083	0.1075	A491V	176	0.1394	0.1201	0.1251	A486V	176	0.163	0.1742	0.1573
A495G	177	0.1447	0.1498	0.1405	K480R	177	0.1421	0.1348	0.1432	A491G	177	0.171	0.1753	0.1716	A486G	177	0.1198	0.1115	0.1148
A495A	178	0.159	0.1439	0.1606	K480K	178	0.1123	0.119	0.1241	A491A	178	0.145	0.1345	0.141	A486A	178	0.1665	0.18	0.1734
A495A	179	0.1095	0.1242	0.1204	K480N	179	0.1656	0.1728	0.1716	A491A	179	0.1563	0.1504	0.1691	A486A	179	0.13	0.1359	0.137
A495A	180	0.1447	0.1475	0.1542	K480N	180	0.1495	0.1351	0.1478	A491A	180	0.1103	0.1139	0.1279	A486A	180	0.1066	0.0987	0.1176
E496K	181	0.164	0.1621	0.1603	L481M	181	0.1356	0.1283	0.1346	I492F	181	0.1254	0.1186	0.1242	F487I	181	0.1345	0.1115	0.1158
E496*	182	0.1846	0.1676	0.1792	L481L	182	0.1333	0.1364	0.1351	I492L	182	0.1682	0.1668	0.1632	F487L	182	0.1483	0.1475	0.1485
E496Q	183	0.1599	0.1676	0.1612	L481V	183	0.1459	0.1496	0.1456	I492V	183	0.1285	0.1228	0.1357	F487V	183	0.1122	0.1034	0.1213
E496V	184	0.1192	0.1023	0.1145	L481Q	184	0.125	0.1261	0.118	I492N	184	0.1303	0.1225	0.1232	F487Y	184	0.0883	0.0871	0.0978
E496A	185	0.128	0.1018	0.1198	L481P	185	0.1378	0.1319	0.1316	I492T	185	0.1615	0.1594	0.1635	F487S	185	0.1142	0.1179	0.1102
E496G	186	0.1066	0.0868	0.1026	L481R	186	0.1598	0.1477	0.1653	I492S	186	0.1169	0.1123	0.1207	F487C	186	0.1615	0.1672	0.1365
E496E	187	0.1078	0.0959	0.1084	L481L	187	0.1304	0.1286	0.1347	I492I	187	0.1391	0.1551	0.1454	F487L	187	0.1127	0.1231	0.1176
E496D	188	0.1301	0.1361	0.1335	L481L	188	0.1983	0.2109	0.1912	I492I	188	0.1103	0.1256	0.1186	F487F	188	0.1645	0.162	0.1624
E496D	189	0.1703	0.1827	0.1676	L481L	189	0.1342	0.1415	0.1316	I492M	189	0.1563	0.164	0.1613	F487L	189	0.1219	0.1214	0.1195
A497T	190	0.1464	0.1507	0.1553	T482S	190	0.1159	0.1261	0.1356	G493S	190	0.1075	0.0972	0.1042	G488S	190	0.1041	0.1097	0.1112
A497S	191	0.1284	0.1397	0.1303	T482P	191	0.13	0.1116	0.1182	G493C	191	0.1443	0.1563	0.1295	G488C	191	0.1401	0.119	0.1402
A497P	192	0.1166	0.1014	0.1099	T482A	192	0.1461	0.1548	0.1441	G493R	192	0.1507	0.1574	0.1448	G488R	192	0.1234	0.1318	0.1282
A497D	193	0.1729	0.1612	0.1685	T482K	193	0.1201	0.1093	0.1211	G493D	193	0.1127	0.117	0.1164	G488D	193	0.1097	0.1115	0.1061
A497V	194	0.1712	0.1703	0.1711	T482I	194	0.1425	0.1393	0.1398	G493V	194	0.1629	0.1609	0.1666	G488V	194	0.134	0.1318	0.1218
A497G	195	0.1061	0.1306	0.128	T482R	195	0.1217	0.1122	0.1248	G493A	195	0.1138	0.1123	0.1167	G488A	195	0.1417	0.1399	0.1499
A497A	196	0.1187	0.1274	0.116	T482T	196	0.1752	0.1722	0.1745	G493G	196	0.157	0.145	0.141	G488G	196	0.1604	0.173	0.1757
A497A	197	0.1468	0.1425	0.1606	T482T	197	0.1477	0.1409	0.1447	G493G	197	0.1306	0.1096	0.126	G488G	197	0.1868	0.1359	0.1504
A497A	198	0.1481	0.1489	0.1358	T482T	198	0.1513	0.1577	0.1534	G493G	198	0.1131	0.1034	0.107	G488G	198	0.1381	0.1446	0.1499
I498F	199	0.1422	0.1512	0.146	L483M	199	0.1474	0.1502	0.1497	I494F	199	0.1145	0.1155	0.1217	M489L	199	0.1315	0.1475	0.1338
I498L	200	0.1519	0.1745	0.174	L483L	200	0.123	0.1325	0.1403	I494L	200	0.1647	0.1466	0.1685	M489L	200	0.1599	0.1568	0.1416
I498V	201	0.1854	0.2	0.1723	L483V	201	0.1492	0.1519	0.1485	I494V	201	0.1429	0.1501	0.1482	M489V	201	0.1543	0.1492	0.1577
I498N	202	0.1468	0.1498	0.137	L483Q	202	0.1324	0.1267	0.1283	I494N	202	0.119	0.1349	0.1429	M489K	202	0.1203	0.1306	0.1208
I498T	203	0.1322	0.137	0.132	L483P	203	0.1418	0.1396	0.1423	I494T	203	0.1243	0.1232	0.1351	M489T	203	0.1361	0.1208	0.137
I498S	204	0.1334	0.1251	0.1399	L483R	204	0.1266	0.1351	0.1314	I494S	204	0.1419	0.1446	0.1441	M489R	204	0.1259	0.1341	0.1287
I498I	205	0.1112	0.1174	0.1212	L483L	205	0.1466	0.1428	0.1436	I494I	205	0.1089	0.103	0.1061	M489I	205	0.1406	0.1301	0.1522
I498I	206	0.1515	0.1489	0.1396	L483L	206	0.1656	0.1631	0.1674	I494I	206	0.1461	0.1473	0.1591	M489I	206	0.1807	0.1968	0.1993
I498M	207	0.1145	0.1046	0.1294	L483L	207	0.1257	0.1277	0.1251	I494M	207	0.1359	0.1431	0.1423	M489I	207	0.1335	0.1336	0.1245
G499R	208	0.1674	0.1534	0.1591	G484S	208	0.1129	0.1087	0.1157	D495N	208	0.1183	0.1131	0.1329	D490N	208	0.1224	0.126	0.1172
G499W	209	0.1317	0.1183	0.1347	G484C	209	0.1401	0.1499	0.153	D495Y	209	0.1598	0.1594	0.1616	D490Y	209	0.1518	0.1394	0.1531
G499R	210	0.1259	0.1471	0.1396	G484R	210	0.1479	0.1399	0.1441	D495H	210	0.137	0.1431	0.136	D490H	210	0.098	0.1219	0.1176
G499E	211	0.12	0.1101	0.1212	G484D	211	0.1665	0.1657	0.1716	D495V	211	0.1271	0.1228	0.1395	D490V	211	0.1569	0.1248	0.1439
G499V	212	0.1603	0.1557	0.1574	G484V	212	0.1961	0.196	0.19	D495A	212	0.1507	0.145	0.1469	D490A	212	0.1696	0.1579	0.1517
G499A	213	0.1741	0.1699	0.1705	G484A	213	0.147	0.1493	0.1449	D495G	213	0.1672	0.1718	0.176	D490G	213	0.1396	0.173	0.1522
G499G	214	0.1569	0.1475	0.1556	G484G	214	0.1427	0.1403	0.1484	D495E	214	0.1629	0.1532	0.1682	D490E	214	0.1675	0.1521	0.1536
G499G	215	0.1863	0.169	0.1798	G484G	215	0.1685	0.1828	0.1632	D495D	215	0.1366	0.1322	0.136	D490D	215	0.1802	0.1858	0.1651
G499G	216	0.1322	0.1274	0.1294	G484G	216	0.1674	0.1751	0.1713	D495E	216	0.1352	0.1147	0.1326	D490E	216	0.1315	0.1318	0.1199
L500M	217	0.1464	0.1434	0.1586	K485*	217	0.1604	0.1577	0.1529	K496*	217	0.1169	0.1337	0.1195	P491T	217	0.1153	0.1214	0.1222
L500L	218	0.1389	0.1338	0.1752	K485Q	218	0.184	0.1773	0.1856	K496Q	218	0.1229	0.1197	0.1101	P491S	218	0.163	0.1545	0.1587
L500V	219	0.1632	0.1649	0.1565	K485E	219	0.1522	0.1451	0.1552	K496E	219	0.1422	0.1322	0.1469	P491A	219	0.1518	0.1394	0.1347
L500Q	220	0.1439	0.1626	0.1486	K485M	220	0.138	0.1341	0.1436	K496M	220	0.1471	0.152	0.1657	P491H	220	0.1411	0.1394	0.1305
L500P	221	0.172	0.1589	0.197	K485T	221	0.1329	0.1438	0.1413	K496T	221	0.1584	0.159	0.156	P491L	221	0.1777	0.1864	0.1674
L500R	222	0.1431	0.1489	0.1411	K485R	222	0.1582	0.1577	0.1547	K496R	222	0.1348	0.1259	0.1395	P491R	222	0.1518	0.1481	0.1693
L500L	223	0.1489	0.1466	0.1484	K485K	223	0.1405	0.1554	0.1482	K496K	223	0.1317	0.1287	0.1257	P491P	223	0.1249	0.1202	0.1259
L500L	224	0.159	0.1402	0.1679	K485N	224	0.138	0.1306	0.1344	K496N	224	0.1654	0.1559	0.151	P491P	224	0.1254	0.1283	0.1351
L500L	225	0.1716	0.1653	0.1623	K485N	225	0.1416	0.1551	0.1449	K496N	225	0.1401	0.1357	0.1373	P491P	225	0.13	0.1608	0.1416
D501N	226	0.1359	0.1347	0.13	P486T	226	0.128	0.1225	0.127	D497N	226	0.1313	0.1372	0.1257	A492T	226	0.1538	0.1103	0.1328
D501Y	227	0.1817	0.1726	0.19	P486S	227	0.1649	0.1461	0.1599	D497Y	227	0.1622	0.1532	0.1476	A492S	227	0.2285	0.2369	0.2205
D501H	228	0.1347	0.1388	0.1454	P486A	228	0.1925	0.1967	0.2019	D497H	228	0.1517	0.1399	0.1507	A492P	228	0.131	0.137	0.1434
D501V	229	0.1771	0.1735	0.1556	P486H	229	0.1277	0.1222	0.1252	D497V	229	0.1521	0.1691	0.161	A492D	229	0.1635	0.1713	0.1688
D501A	230	0.1351	0.1429	0.1338	P486L	230	0.1504	0.1593	0.1633	D497A	230	0.1707	0.1598	0.1579	A492V	230	0.1335	0.1504	0.1517
D501G	231	0.1531	0.1658	0.1621	P486R	231	0.1297	0.139	0.1339	D497G	231	0.1454	0.1221	0.1189	A492G	231	0.1594	0.1684	0.1564
D501E	232	0.1343	0.1279	0.1376	P486P	232	0.1457	0.1451	0.1333	D497E	232	0.158	0.1539	0.156	A492A	232	0.1462	0.1516	0.1467
D501D	233	0.1762	0.1973	0.1897	P486P	233	0.1652	0.1718	0.1731	D497D	233	0.1464	0.1598	0.1541	A492A	233	0.1589	0.1597	0.1628
D501E	234	0.1896	0.1772	0.1708	P486P	234	0.1336	0.1309	0.1268	D497E	234	0.1686	0.1582	0.1538	A492A	234	0.1757	0.1928	0.1587
K502*	235	0.1699	0.1639	0.1638	L487M	235	0.138	0.1435	0.1278	R498R	235	0.1587	0.1547	0.1551	R493R	235	0.1538	0.1417	0.1232
K502Q	236	0.1426	0.1576	0.1513	L487L	236	0.1811	0.1686	0.1607	R498W	236	0.2146	0.201	0.1785	R493W	236	0.1777	0.1713	0.1559
K502E	237	0.1821	0.1594	0.1801	L487V	237	0.1425	0.1509	0.1508	R498G	237	0.1482	0.1442	0.1516	R493G	237	0.129	0.1434	0.125
K502M	238	0.1733	0.1882	0.1862	L487Q	238	0.1701	0.1702	0.1729	R498Q	238	0.1791	0.1489	0.1635	R493Q	238	0.1513	0.1295	0.1481
K502T	239	0.1364	0.1384	0.1198	L487P	239	0.1622	0.1425	0.1453	R498L	239	0.1945	0.2002	0.1884	R493L	239	0.1919	0.1637	0.173
K502R	240	0.0961	0.1	0.0866	L487R	240	0.1504	0.1432	0.1514	R498P	240	0.1556	0.1477	0.1554	R493P	240	0.1046	0.0854	0.0978
K502K	241	0.1372	0.1667	0.1586	L487L	241	0.1282	0.1261	0.1337	R498R	241	0.2016	0.2053	0.1997	R493R	241	0.1477	0.151	0.1517
K502N	242	0.1481	0.1571	0.1396	L487L	242	0.2077	0.217	0.2218	R498R	242	0.2128	0.2177	0.2115	R493R	242	0.1879	0.2009	0.1997
K502N	243	0.1666	0.1475	0.158	L487L	243	0.1228	0.1232	0.1291	R498R	243	0.1461	0.1294	0.1401	R493R	243	0.1153	0.1126	0.1112
D503N	244	0.1183	0.111	0.1224	G488R	244	0.1524	0.1499	0.155	A499T	244	0.1492	0.1446	0.1557	P494T	244	0.1396	0.1486	0.1467
D503Y	245	0.167	0.169	0.1609	G488*	245	0.1717	0.1512	0.1659	A499S	245	0.217	0.2056	0.2171	P494S	245	0.2107	0.1939	0.2076
D503H	246	0.1368	0.1283	0.1335	G488R	246	0.1436	0.1428	0.1418	A499P	246	0.1896	0.1823	0.1803	P494A	246	0.1655	0.1661	0.1697
D503V	247	0.1099	0.1292	0.1093	G488E	247	0.1598	0.1412	0.1514	A499D	247	0.1858	0.1843	0.1866	P494H	247	0.129	0.1341	0.1282
D503A	248	0.1401	0.1407	0.1396	G488V	248	0.1755	0.1757	0.1694	A499V	248	0.1816	0.1874	0.1785	P494L	248	0.1762	0.1666	0.179
D503G	249	0.1661	0.163	0.1912	G488A	249	0.1304	0.1335	0.1291	A499G	249	0.1615	0.164	0.1688	P494R	249	0.1391	0.1516	0.131
D503E	250	0.1389	0.1439	0.1271	G488G	250	0.1842	0.1735	0.1815	A499A	250	0.151	0.171	0.1675	P494P	250	0.1543	0.1411	0.1513
D503D	251	0.1238	0.1265	0.1236	G488G	251	0.1492	0.1554	0.156	A499A	251	0.2325	0.2169	0.2346	P494P	251	0.1543	0.1492	0.1545
D503E	252	0.1124	0.1247	0.1224	G488G	252	0.145	0.1403	0.1467	A499A	252	0.171	0.171	0.1569	P494P	252	0.1422	0.1208	0.1499
K504*	253	0.1506	0.1525	0.1393	E489K	253	0.1324	0.1332	0.1337	A500T	253	0.1805	0.1827	0.2134	D495N	253	0.2021	0.2015	0.1993
K504Q	254	0.1515	0.1617	0.1655	E489*	254	0.1448	0.1412	0.1349	A500S	254	0.2047	0.2041	0.2006	D495Y	254	0.2011	0.1997	0.2025
K504E	255	0.1334	0.1521	0.1586	E489Q	255	0.1539	0.1486	0.1524	A500P	255	0.2051	0.1846	0.1891	D495H	255	0.1335	0.137	0.1315
K504I	256	0.1267	0.1206	0.116	E489V	256	0.1394	0.1441	0.1402	A500D	256	0.1447	0.1458	0.1507	D495V	256	0.1498	0.1341	0.1347
K504T	257	0.1997	0.1955	0.1871	E489A	257	0.1349	0.1177	0.1382	A500V	257	0.1812	0.1765	0.1769	D495A	257	0.1015	0.1092	0.113
K504R	258	0.1435	0.1493	0.1379	E489G	258	0.1533	0.1712	0.1597	A500G	258	0.2139	0.1971	0.1947	D495G	258	0.1178	0.1306	0.1236
K504N	259	0.1552	0.1452	0.1559	E489D	259	0.1293	0.1277	0.1296	A500A	259	0.1794	0.1707	0.1619	D495E	259	0.1117	0.1196	0.1208
K504N	260	0.1259	0.1187	0.13	E489D	260	0.145	0.1557	0.1575	A500A	260	0.17	0.1431	0.1619	D495D	260	0.1447	0.1434	0.1324
K504K	261	0.1145	0.0918	0.1177	E489E	261	0.1553	0.157	0.155	A500A	261	0.1454	0.1664	0.1473	D495E	261	0.1432	0.1725	0.1582
P505T	262	0.1439	0.1297	0.1247	G490S	262	0.1345	0.1354	0.1389	K501*	262	0.1426	0.119	0.1354	Q496K	262	0.1376	0.1399	0.1218
P505S	263	0.1456	0.1649	0.1586	G490C	263	0.1412	0.1432	0.1441	K501Q	263	0.1271	0.1193	0.1251	Q496*	263	0.1635	0.1382	0.1619
P505A	264	0.1506	0.1397	0.1454	G490R	264	0.1116	0.1132	0.1155	K501E	264	0.1549	0.1473	0.1594	Q496E	264	0.1391	0.1289	0.125
P505H	265	0.1355	0.1452	0.1443	G490D	265	0.1324	0.1377	0.1412	K501M	265	0.1492	0.1396	0.1413	Q496L	265	0.1731	0.1637	0.1725
P505L	266	0.1368	0.1375	0.1384	G490V	266	0.1109	0.1228	0.1248	K501T	266	0.1981	0.185	0.1919	Q496P	266	0.1147	0.1225	0.1296
P505R	267	0.1578	0.1621	0.1478	G490A	267	0.1394	0.137	0.1361	K501R	267	0.177	0.1866	0.1803	Q496R	267	0.167	0.1916	0.1937
P505P	268	0.1028	0.1146	0.1102	G490G	268	0.1508	0.1515	0.1503	K501K	268	0.1615	0.1497	0.1575	Q496H	268	0.1193	0.1243	0.1291
P505P	269	0.1741	0.1799	0.1892	G490G	269	0.1531	0.1461	0.1505	K501N	269	0.1717	0.1745	0.1538	Q496H	269	0.1295	0.1417	0.1379
P505P	270	0.1615	0.1379	0.1335	G490G	270	0.1311	0.1183	0.1291	K501N	270	0.1531	0.1462	0.1663	Q496Q	270	0.1056	0.1039	0.1176
N506Y	271	0.1695	0.1795	0.1743	C491S	271	0.1336	0.1322	0.1352	P502T	271	0.1345	0.1458	0.1385	A497T	271	0.1381	0.1306	0.1333
N506H	272	0.112	0.1073	0.1043	C491R	272	0.1461	0.1667	0.149	P502S	272	0.137	0.1415	0.1332	A497S	272	0.165	0.1504	0.1647
N506D	273	0.1175	0.1142	0.1186	C491G	273	0.123	0.1096	0.1211	P502A	273	0.1524	0.1559	0.1613	A497P	273	0.1229	0.1196	0.1093
N506I	274	0.1364	0.116	0.1163	C491Y	274	0.1483	0.1486	0.1431	P502H	274	0.1169	0.1186	0.127	A497D	274	0.0848	0.0912	0.0899
N506T	275	0.1158	0.1306	0.1271	C491F	275	0.1571	0.1667	0.1658	P502L	275	0.1573	0.1407	0.1516	A497V	275	0.1295	0.1214	0.1375
N506S	276	0.1263	0.1411	0.1332	C491S	276	0.1423	0.147	0.1539	P502R	276	0.1296	0.1329	0.1292	A497G	276	0.1615	0.1382	0.1375
N506K	277	0.1443	0.1471	0.1519	C491*	277	0.1141	0.1206	0.1197	P502P	277	0.1707	0.1773	0.16	A497A	277	0.1447	0.1353	0.1347
N506N	278	0.1267	0.1228	0.1469	C491C	278	0.1309	0.1464	0.1466	P502P	278	0.119	0.1127	0.1145	A497A	278	0.1792	0.1527	0.1614
N506K	279	0.1246	0.1306	0.1268	C491W	279	0.1436	0.1631	0.1454	P502P	279	0.1563	0.1707	0.1563	A497A	279	0.1564	0.1545	0.1545
R507S	280	0.1703	0.1799	0.1664	F492I	280	0.1472	0.1561	0.1468	V503I	280	0.1528	0.1656	0.1619	S498C	280	0.1696	0.1817	0.1762
R507C	281	0.1687	0.1859	0.1711	F492L	281	0.1649	0.1741	0.181	V503F	281	0.1447	0.1368	0.1448	S498R	281	0.1665	0.1405	0.1375
R507G	282	0.1632	0.1457	0.1655	F492V	282	0.1575	0.1557	0.1639	V503L	282	0.1552	0.1481	0.1769	S498G	282	0.1483	0.1376	0.1467
R507H	283	0.141	0.1589	0.1545	F492Y	283	0.1217	0.1225	0.1183	V503D	283	0.1384	0.1384	0.1432	S498N	283	0.1153	0.115	0.1089
R507L	284	0.138	0.1676	0.1507	F492S	284	0.1293	0.1332	0.1451	V503A	284	0.124	0.1427	0.137	S498I	284	0.1696	0.1881	0.1836
R507P	285	0.1326	0.1448	0.1384	F492C	285	0.1351	0.1403	0.1342	V503G	285	0.1531	0.1384	0.1423	S498T	285	0.1645	0.1608	0.1642
R507R	286	0.141	0.1489	0.1405	F492L	286	0.125	0.1164	0.1236	V503V	286	0.1542	0.1551	0.1554	S498R	286	0.1477	0.1713	0.1564
R507R	287	0.1338	0.137	0.1449	F492F	287	0.1714	0.1738	0.1799	V503V	287	0.1563	0.1714	0.1585	S498S	287	0.1518	0.1469	0.1591
R507R	288	0.1292	0.1247	0.1297	F492L	288	0.173	0.1644	0.1745	V503V	288	0.1615	0.1796	0.1766	S498R	288	0.1462	0.1457	0.1347
V508M	289	0.1242	0.1242	0.1177	G493R	289	0.136	0.1312	0.1293	T504S	289	0.1254	0.1364	0.1423	T499S	289	0.1493	0.1457	0.1356
V508L	290	0.1347	0.1393	0.1495	G493W	290	0.1855	0.1876	0.1971	T504P	290	0.1247	0.1306	0.1413	T499P	290	0.1559	0.1521	0.1587
V508L	291	0.1259	0.1274	0.1405	G493R	291	0.1703	0.1718	0.1681	T504A	291	0.1443	0.1434	0.1335	T499A	291	0.1564	0.1603	0.1462
V508E	292	0.1674	0.1699	0.1734	G493E	292	0.1564	0.1457	0.1723	T504N	292	0.1391	0.1543	0.141	T499N	292	0.1462	0.1463	0.1458
V508A	293	0.159	0.1461	0.1594	G493V	293	0.141	0.149	0.1495	T504I	293	0.1622	0.1434	0.17	T499I	293	0.1609	0.1603	0.1619
V508G	294	0.1254	0.1425	0.1338	G493A	294	0.123	0.1306	0.1233	T504S	294	0.1433	0.1415	0.1476	T499S	294	0.1411	0.1388	0.1333
V508V	295	0.1443	0.1576	0.1519	G493G	295	0.1569	0.1599	0.1574	T504T	295	0.118	0.1469	0.131	T499T	295	0.1508	0.1585	0.1605
V508V	296	0.1569	0.1662	0.1816	G493G	296	0.1869	0.1831	0.2	T504T	296	0.1482	0.1602	0.1522	T499T	296	0.1183	0.108	0.1218
V508V	297	0.1468	0.148	0.1548	G493G	297	0.1459	0.1477	0.1447	T504T	297	0.1025	0.0995	0.0948	T499T	297	0.1163	0.0888	0.1245
T509S	298	0.2157	0.2041	0.2055	Q494K	298	0.1103	0.1099	0.111	V505I	298	0.1229	0.1061	0.1229	V500M	298	0.1371	0.1399	0.1232
T509P	299	0.1578	0.1516	0.1606	Q494*	299	0.1804	0.1851	0.192	V505L	299	0.1419	0.1458	0.1388	V500L	299	0.1802	0.187	0.1808
T509A	300	0.2148	0.1977	0.1921	Q494E	300	0.179	0.1986	0.2055	V505L	300	0.1278	0.1485	0.1432	V500L	300	0.1594	0.1812	0.1522
T509N	301	0.1619	0.1644	0.1428	Q494L	301	0.1701	0.1615	0.1761	V505E	301	0.1257	0.1396	0.1348	V500E	301	0.1356	0.1283	0.1393
T509I	302	0.1418	0.1671	0.1498	Q494P	302	0.11	0.1029	0.1136	V505A	302	0.1426	0.1368	0.1401	V500A	302	0.1376	0.1324	0.1195
T509S	303	0.1305	0.1443	0.1224	Q494R	303	0.1369	0.1419	0.1373	V505G	303	0.1524	0.1469	0.1644	V500G	303	0.1574	0.1405	0.1411
T509T	304	0.1317	0.1274	0.1338	Q494H	304	0.1636	0.1522	0.1664	V505V	304	0.1517	0.1679	0.1672	V500V	304	0.1721	0.1533	0.1499
T509T	305	0.1406	0.158	0.1344	Q494H	305	0.1378	0.1351	0.1478	V505V	305	0.1419	0.1322	0.1494	V500V	305	0.1488	0.1521	0.1531
T509T	306	0.1951	0.1822	0.1927	Q494Q	306	0.1643	0.1538	0.1653	V505V	306	0.1401	0.1485	0.1591	V500V	306	0.1498	0.1225	0.1338
K510*	307	0.1934	0.2023	0.2043	V495M	307	0.1085	0.117	0.1146	A506T	307	0.1433	0.1279	0.1332	A501T	307	0.1782	0.1788	0.1799
K510Q	308	0.1737	0.1772	0.1682	V495L	308	0.1941	0.1909	0.1929	A506S	308	0.1608	0.1862	0.1716	A501S	308	0.1914	0.1771	0.1762
K510E	309	0.1527	0.1402	0.1524	V495L	309	0.1566	0.1573	0.1625	A506P	309	0.1299	0.1271	0.1239	A501P	309	0.1417	0.1341	0.1291
K510I	310	0.1238	0.1069	0.1116	V495E	310	0.1318	0.1254	0.1341	A506D	310	0.1345	0.1349	0.1332	A501D	310	0.1533	0.1423	0.1481
K510T	311	0.1426	0.1562	0.1615	V495A	311	0.1488	0.1432	0.1408	A506V	311	0.1457	0.1535	0.1588	A501V	311	0.1701	0.1812	0.1707
K510R	312	0.2102	0.2082	0.1988	V495G	312	0.1755	0.1799	0.1726	A506G	312	0.1468	0.157	0.1438	A501G	312	0.163	0.1579	0.1522
K510N	313	0.1682	0.1799	0.1521	V495V	313	0.1495	0.1496	0.1413	A506A	313	0.17	0.1792	0.1675	A501A	313	0.1706	0.1643	0.1476
K510N	314	0.1435	0.1507	0.1574	V495V	314	0.1618	0.1567	0.163	A506A	314	0.144	0.1582	0.1638	A501A	314	0.1386	0.1411	0.1633
K510K	315	0.1552	0.1781	0.1673	V495V	315	0.1284	0.1374	0.1387	A506A	315	0.1464	0.1512	0.1522	A501A	315	0.1442	0.1597	0.1476
V511M	316	0.1305	0.1365	0.1227	V496I	316	0.1291	0.1299	0.1272	V507M	316	0.1401	0.1473	0.1438	V502I	316	0.1701	0.1707	0.1628
V511L	317	0.1485	0.1525	0.1562	V496F	317	0.143	0.1441	0.1419	V507L	317	0.1622	0.1804	0.17	V502F	317	0.1985	0.1992	0.2011
V511L	318	0.1045	0.1114	0.1038	V496L	318	0.1324	0.1444	0.1337	V507L	318	0.1429	0.1345	0.1307	V502L	318	0.1564	0.1562	0.1697
V511E	319	0.0978	0.0973	0.1105	V496D	319	0.1387	0.1551	0.1458	V507E	319	0.1148	0.1108	0.1214	V502D	319	0.1244	0.137	0.1291
V511A	320	0.1246	0.1256	0.1084	V496A	320	0.1658	0.1693	0.1743	V507A	320	0.1359	0.1361	0.1295	V502A	320	0.13	0.1231	0.119
V511G	321	0.1175	0.1228	0.1271	V496G	321	0.1304	0.1203	0.127	V507G	321	0.1296	0.1326	0.117	V502G	321	0.1452	0.126	0.1448
V511V	322	0.1372	0.1452	0.1355	V496V	322	0.138	0.1212	0.1439	V507V	322	0.1391	0.1434	0.1541	V502V	322	0.1498	0.1539	0.1605
V511V	323	0.128	0.1238	0.1344	V496V	323	0.1506	0.1512	0.1542	V507V	323	0.1594	0.1528	0.1682	V502V	323	0.1401	0.1574	0.1416
V511V	324	0.1515	0.1598	0.167	V496V	324	0.1548	0.157	0.1656	V507V	324	0.1594	0.1547	0.1532	V502V	324	0.1305	0.1179	0.1264
A512T	325	0.1762	0.1589	0.1787	M497L	325	0.1508	0.1325	0.1499	K508*	325	0.1535	0.1757	0.1516	K503*	325	0.1747	0.1579	0.1674
A512S	326	0.1582	0.1534	0.1632	M497L	326	0.1329	0.1477	0.1358	K508Q	326	0.1633	0.1473	0.1547	K503Q	326	0.1635	0.1527	0.1647
A512P	327	0.1573	0.1461	0.1373	M497V	327	0.1194	0.1193	0.116	K508E	327	0.1197	0.1108	0.1323	K503E	327	0.1457	0.1457	0.1481
A512D	328	0.1271	0.137	0.1384	M497K	328	0.1262	0.1245	0.1403	K508M	328	0.1313	0.1349	0.1276	K503M	328	0.1675	0.1841	0.1739
A512V	329	0.1812	0.1909	0.1763	M497T	329	0.1593	0.158	0.1604	K508T	329	0.1212	0.1201	0.117	K503T	329	0.1437	0.1492	0.1517
A512G	330	0.1389	0.1457	0.1533	M497R	330	0.1275	0.1351	0.1309	K508R	330	0.1408	0.1287	0.1398	K503R	330	0.1396	0.1556	0.1527
A512A	331	0.1653	0.1617	0.1539	M497I	331	0.1584	0.1486	0.151	K508K	331	0.1366	0.1574	0.1198	K503K	331	0.1508	0.1568	0.1577
A512A	332	0.1292	0.1091	0.1317	M497I	332	0.149	0.1428	0.1453	K508N	332	0.1443	0.1493	0.1551	K503N	332	0.1493	0.1603	0.1513
A512A	333	0.1296	0.1279	0.1116	M497I	333	0.0961	0.1045	0.1025	K508N	333	0.1507	0.1372	0.1473	K503N	333	0.1147	0.1277	0.1153
V513M	334	0.1632	0.1639	0.1693	A498T	334	0.1569	0.1651	0.1673	M509L	334	0.1387	0.1392	0.1429	M504L	334	0.1432	0.1643	0.1504
V513L	335	0.172	0.1598	0.1854	A498S	335	0.1681	0.167	0.1728	M509L	335	0.1334	0.1392	0.1426	M504L	335	0.1351	0.1359	0.131
V513L	336	0.1565	0.163	0.1551	A498P	336	0.1815	0.1883	0.1693	M509V	336	0.145	0.1267	0.1398	M504V	336	0.1477	0.1434	0.1522
V513E	337	0.1317	0.1265	0.1294	A498E	337	0.128	0.1354	0.1324	M509K	337	0.1159	0.1186	0.1313	M504K	337	0.1345	0.1359	0.1425
V513A	338	0.172	0.153	0.1551	A498V	338	0.2053	0.1915	0.1985	M509T	338	0.1507	0.1423	0.1485	M504T	338	0.1264	0.1475	0.1541
V513G	339	0.1691	0.1617	0.1728	A498G	339	0.1439	0.139	0.1509	M509R	339	0.1348	0.1329	0.1404	M504R	339	0.1127	0.1173	0.1167
V513V	340	0.1309	0.1407	0.1169	A498A	340	0.1421	0.1383	0.1333	M509I	340	0.124	0.1283	0.1313	M504I	340	0.1295	0.1324	0.1333
V513V	341	0.1536	0.1562	0.1763	A498A	341	0.1703	0.1667	0.171	M509I	341	0.1556	0.1633	0.1541	M504I	341	0.1762	0.1684	0.2006
V513V	342	0.104	0.1041	0.1105	A498A	342	0.1432	0.1396	0.1406	M509I	342	0.1313	0.1158	0.1295	M504I	342	0.1472	0.1434	0.1347
K514*	343	0.1502	0.1557	0.1556	E499K	343	0.1351	0.1367	0.1428	L510M	343	0.1254	0.1361	0.1307	L505I	343	0.1686	0.137	0.143
K514Q	344	0.1489	0.1589	0.1606	E499*	344	0.1719	0.1628	0.1696	L510L	344	0.1573	0.1539	0.1519	L505F	344	0.1559	0.1382	0.149
K514E	345	0.1716	0.1617	0.1667	E499Q	345	0.1338	0.1254	0.1257	L510V	345	0.1608	0.166	0.1551	L505V	345	0.1401	0.126	0.1411
K514M	346	0.1636	0.1745	0.1519	E499V	346	0.1423	0.1315	0.1382	L510Q	346	0.1503	0.1648	0.1579	L505H	346	0.1391	0.1347	0.1554
K514T	347	0.1129	0.111	0.1332	E499A	347	0.1461	0.139	0.1543	L510P	347	0.1348	0.1384	0.1398	L505P	347	0.1264	0.1225	0.1342
K514R	348	0.1162	0.1064	0.1029	E499G	348	0.1596	0.1625	0.1587	L510R	348	0.1605	0.1664	0.1682	L505R	348	0.1437	0.1353	0.1351
K514K	349	0.107	0.1311	0.1291	E499D	349	0.1401	0.1412	0.1523	L510L	349	0.1514	0.1462	0.1529	L505L	349	0.1345	0.137	0.1181
K514N	350	0.1162	0.1197	0.1166	E499D	350	0.1392	0.1535	0.153	L510L	350	0.1847	0.1889	0.1856	L505L	350	0.1549	0.1434	0.1485
K514N	351	0.1666	0.1786	0.1685	E499E	351	0.147	0.1599	0.1519	L510L	351	0.1542	0.1539	0.1541	L505L	351	0.1361	0.1365	0.1448
M515L	352	0.1477	0.1425	0.1414	A500T	352	0.1591	0.1628	0.1558	K511*	352	0.1661	0.1598	0.1566	K506*	352	0.2061	0.2073	0.2126
M515L	353	0.1523	0.1534	0.1449	A500S	353	0.1692	0.188	0.1754	K511Q	353	0.1528	0.1349	0.136	K506Q	353	0.1909	0.1934	0.1785
M515V	354	0.1615	0.1448	0.1679	A500P	354	0.134	0.1354	0.1383	K511E	354	0.1531	0.1497	0.1529	K506E	354	0.1488	0.1626	0.1633
M515K	355	0.104	0.1055	0.1108	A500E	355	0.1795	0.1751	0.1634	K511I	355	0.1507	0.145	0.1435	K506I	355	0.1726	0.1765	0.1743
M515T	356	0.1619	0.1452	0.1449	A500V	356	0.1327	0.1357	0.1316	K511T	356	0.1608	0.1551	0.151	K506T	356	0.1488	0.1341	0.1531
M515R	357	0.1296	0.1324	0.1408	A500G	357	0.1578	0.1593	0.167	K511R	357	0.1889	0.1804	0.1788	K506R	357	0.1259	0.1359	0.1388
M515I	358	0.1271	0.1379	0.1227	A500A	358	0.1284	0.1241	0.1346	K511N	358	0.1798	0.1788	0.1756	K506N	358	0.1559	0.1684	0.1684
M515I	359	0.1393	0.1379	0.1355	A500A	359	0.1347	0.1319	0.1354	K511N	359	0.1545	0.1656	0.1719	K506N	359	0.1477	0.1394	0.1471
M515I	360	0.1246	0.116	0.1306	A500A	360	0.1584	0.1706	0.163	K511K	360	0.1366	0.1364	0.1466	K506K	360	0.1386	0.1672	0.1453
L516M	361	0.1473	0.1671	0.1571	V501M	361	0.1154	0.129	0.1281	D512N	361	0.1415	0.1329	0.1413	D507N	361	0.0873	0.0883	0.0918
L516L	362	0.1376	0.1169	0.1294	V501L	362	0.199	0.1996	0.2127	D512Y	362	0.165	0.1602	0.1582	D507Y	362	0.1422	0.137	0.1485
L516V	363	0.1271	0.1251	0.1291	V501L	363	0.1392	0.1454	0.1394	D512H	363	0.1524	0.1609	0.16	D507H	363	0.1198	0.1394	0.1356
L516*	364	0.1624	0.1731	0.1527	V501E	364	0.1105	0.1112	0.1186	D512V	364	0.1531	0.157	0.1554	D507V	364	0.1163	0.1411	0.1319
L516S	365	0.1636	0.1635	0.1693	V501A	365	0.1526	0.1696	0.1589	D512A	365	0.1426	0.1434	0.1653	D507A	365	0.1356	0.1214	0.1158
L516W	366	0.1011	0.0904	0.0944	V501G	366	0.1145	0.1209	0.1187	D512G	366	0.1426	0.1528	0.1407	D507G	366	0.1142	0.1254	0.1324
L516L	367	0.1468	0.148	0.1408	V501V	367	0.1333	0.1344	0.1307	D512E	367	0.1176	0.1329	0.1251	D507E	367	0.1381	0.1295	0.1282
L516F	368	0.2123	0.2192	0.2203	V501V	368	0.19	0.1822	0.1905	D512D	368	0.1549	0.1481	0.1572	D507D	368	0.1376	0.1301	0.1291
L516F	369	0.1615	0.1662	0.1606	V501V	369	0.1163	0.1196	0.1252	D512E	369	0.1464	0.1485	0.1541	D507E	369	0.1315	0.126	0.143
K517*	370	0.1414	0.1493	0.1443	G502R	370	0.1129	0.1106	0.1051	D513N	370	0.1233	0.1209	0.1117	N508Y	370	0.1523	0.1388	0.1541
K517Q	371	0.1187	0.1288	0.1207	G502*	371	0.1654	0.1493	0.1604	D513Y	371	0.1622	0.178	0.1731	N508H	371	0.1305	0.1324	0.1434
K517E	372	0.185	0.1845	0.1615	G502R	372	0.125	0.1312	0.1251	D513H	372	0.1162	0.1193	0.1207	N508D	372	0.129	0.133	0.1333
K517M	373	0.1561	0.1685	0.1626	G502E	373	0.1683	0.1712	0.1698	D513V	373	0.1759	0.1609	0.1529	N508I	373	0.1168	0.1063	0.1167
K517T	374	0.1557	0.1375	0.1475	G502V	374	0.1764	0.1886	0.1818	D513A	374	0.1535	0.1559	0.1538	N508T	374	0.1295	0.1376	0.1356
K517R	375	0.1548	0.1598	0.1775	G502A	375	0.097	0.0848	0.0941	D513G	375	0.1773	0.152	0.18	N508S	375	0.1462	0.1359	0.1499
K517K	376	0.1922	0.1955	0.1932	G502G	376	0.1212	0.1167	0.1216	D513E	376	0.111	0.119	0.1182	N508K	376	0.1386	0.1411	0.1577
K517N	377	0.1523	0.1311	0.1422	G502G	377	0.1553	0.1625	0.1624	D513D	377	0.1531	0.1617	0.1482	N508N	377	0.1543	0.1504	0.167
K517N	378	0.1729	0.1667	0.1874	G502G	378	0.1163	0.1216	0.1333	D513E	378	0.1447	0.1477	0.1391	N508K	378	0.1259	0.1434	0.1245
S518T	379	0.1217	0.1302	0.1358	I503F	379	0.1548	0.1561	0.1609	A514T	379	0.1373	0.1438	0.1323	A509T	379	0.1554	0.1219	0.1273
S518P	380	0.1171	0.116	0.1163	I503L	380	0.1678	0.1677	0.166	A514S	380	0.1665	0.1613	0.1775	A509S	380	0.166	0.1678	0.1674
S518A	381	0.1137	0.1283	0.1201	I503V	381	0.1349	0.1238	0.1308	A514P	381	0.1521	0.164	0.1497	A509P	381	0.1635	0.1504	0.1467
S518*	382	0.1552	0.1539	0.1501	I503N	382	0.1398	0.1448	0.1376	A514D	382	0.1089	0.1127	0.1054	A509D	382	0.1325	0.137	0.1351
S518L	383	0.1666	0.1667	0.1635	I503T	383	0.1712	0.1696	0.1783	A514V	383	0.131	0.1473	0.1373	A509V	383	0.1366	0.1295	0.1255
S518W	384	0.1351	0.1233	0.1294	I503S	384	0.1598	0.1506	0.1563	A514G	384	0.1471	0.1434	0.1476	A509G	384	0.1234	0.1382	0.1222
S518S	385	0.1364	0.1534	0.1504	I503I	385	0.1291	0.1309	0.1291	A514A	385	0.1292	0.1357	0.1326	A509A	385	0.1442	0.144	0.1522
S518S	386	0.1708	0.1781	0.1842	I503I	386	0.1499	0.1473	0.1419	A514A	386	0.1752	0.1605	0.1688	A509A	386	0.1198	0.1074	0.1181
S518S	387	0.1305	0.1292	0.1451	I503M	387	0.1528	0.1461	0.1507	A514A	387	0.1215	0.1236	0.1276	A509A	387	0.1224	0.1219	0.1273
D519N	388	0.1393	0.1557	0.1457	D504N	388	0.1306	0.1264	0.1238	T515S	388	0.1384	0.1326	0.1363	S510T	388	0.1147	0.115	0.1291
D519Y	389	0.164	0.1639	0.153	D504Y	389	0.1616	0.1519	0.1504	T515P	389	0.1759	0.1555	0.166	S510P	389	0.1599	0.1585	0.1458
D519H	390	0.1548	0.148	0.1501	D504H	390	0.1192	0.1328	0.1266	T515A	390	0.1299	0.1399	0.1404	S510A	390	0.1417	0.1423	0.1384
D519V	391	0.1724	0.1594	0.1571	D504V	391	0.1533	0.1596	0.1628	T515N	391	0.1054	0.0995	0.1011	S510Y	391	0.1345	0.137	0.1504
D519A	392	0.1439	0.1461	0.1472	D504A	392	0.1396	0.1328	0.1334	T515I	392	0.1443	0.1337	0.1482	S510F	392	0.1432	0.151	0.137
D519G	393	0.0923	0.1096	0.0959	D504G	393	0.1477	0.1515	0.1421	T515S	393	0.1686	0.1769	0.161	S510C	393	0.1208	0.1243	0.1052
D519E	394	0.1162	0.1197	0.1093	D504E	394	0.1468	0.1531	0.1442	T515T	394	0.1166	0.119	0.1279	S510S	394	0.1447	0.1527	0.1573
D519D	395	0.1393	0.1603	0.1609	D504D	395	0.1295	0.1306	0.1297	T515T	395	0.137	0.1427	0.1454	S510S	395	0.1315	0.1237	0.1328
D519E	396	0.1611	0.1407	0.1454	D504E	396	0.1506	0.1554	0.155	T515T	396	0.1169	0.1209	0.1154	S510S	396	0.1351	0.1452	0.1379
A520T	397	0.1934	0.1649	0.1819	K505*	397	0.1387	0.1348	0.1454	D516N	397	0.1436	0.1687	0.1485	D511N	397	0.1523	0.144	0.1448
A520S	398	0.1703	0.158	0.1737	K505Q	398	0.1392	0.1506	0.1433	D516Y	398	0.1324	0.1473	0.1304	D511Y	398	0.1762	0.1899	0.1762
A520P	399	0.1108	0.1201	0.1224	K505E	399	0.1167	0.1219	0.1152	D516H	399	0.1338	0.1275	0.1245	D511H	399	0.1574	0.1812	0.1462
A520E	400	0.1733	0.1749	0.176	K505I	400	0.1589	0.1506	0.1519	D516V	400	0.1405	0.1497	0.1298	D511V	400	0.1376	0.1231	0.1167
A520V	401	0.1666	0.1553	0.1644	K505T	401	0.1457	0.1535	0.1507	D516A	401	0.137	0.1353	0.1497	D511A	401	0.1264	0.1365	0.131
A520G	402	0.1242	0.1356	0.1352	K505R	402	0.1443	0.1544	0.1529	D516G	402	0.1784	0.1742	0.1756	D511G	402	0.1736	0.1817	0.1859
A520A	403	0.1347	0.1174	0.132	K505N	403	0.1557	0.1509	0.157	D516E	403	0.1271	0.1271	0.1192	D511E	403	0.1203	0.1423	0.1259
A520A	404	0.1468	0.1457	0.1469	K505N	404	0.1562	0.1364	0.1539	D516D	404	0.1619	0.1656	0.1672	D511D	404	0.1518	0.1306	0.1411
A520A	405	0.1468	0.1502	0.1405	K505K	405	0.1775	0.1728	0.1669	D516E	405	0.1306	0.131	0.1345	D511E	405	0.1417	0.1597	0.1688
T521S	406	0.1494	0.1434	0.1449	D506N	406	0.134	0.1325	0.1369	K517*	406	0.1148	0.1322	0.1254	K512*	406	0.1351	0.1173	0.1264
T521P	407	0.1502	0.1502	0.1355	D506Y	407	0.1508	0.1531	0.1535	K517Q	407	0.1366	0.1259	0.1532	K512Q	407	0.1615	0.1649	0.1573
T521A	408	0.1288	0.1265	0.1329	D506H	408	0.1522	0.1499	0.1488	K517E	408	0.1826	0.1687	0.1775	K512E	408	0.166	0.1452	0.1517
T521K	409	0.104	0.1073	0.1075	D506V	409	0.1275	0.1277	0.1359	K517M	409	0.1763	0.2006	0.1703	K512M	409	0.165	0.1643	0.1402
T521I	410	0.1133	0.1315	0.1446	D506A	410	0.1421	0.1374	0.1448	K517T	410	0.1313	0.1225	0.1345	K512T	410	0.1285	0.1399	0.1236
T521R	411	0.2144	0.1859	0.2026	D506G	411	0.1362	0.1367	0.1347	K517R	411	0.1443	0.1399	0.1488	K512R	411	0.1386	0.1214	0.1259
T521T	412	0.1628	0.1521	0.1428	D506E	412	0.1262	0.1396	0.1318	K517K	412	0.1454	0.1376	0.1504	K512K	412	0.1142	0.1156	0.125
T521T	413	0.133	0.1292	0.1312	D506D	413	0.1596	0.1651	0.1517	K517N	413	0.1433	0.1442	0.1376	K512N	413	0.1467	0.1579	0.1481
T521T	414	0.1779	0.1708	0.158	D506E	414	0.16	0.1548	0.1597	K517N	414	0.1075	0.1123	0.102	K512N	414	0.1158	0.1121	0.1181
E522K	415	0.151	0.1553	0.1559	K507*	415	0.1535	0.1432	0.156	D518N	415	0.1243	0.1209	0.1235	D513N	415	0.131	0.1521	0.1107
E522*	416	0.1259	0.1324	0.1212	K507Q	416	0.1318	0.1409	0.1422	D518Y	416	0.1169	0.1256	0.1114	D513Y	416	0.1335	0.1167	0.1236
E522Q	417	0.1271	0.1283	0.1242	K507E	417	0.1302	0.127	0.1293	D518H	417	0.0962	0.1131	0.1048	D513H	417	0.1097	0.1289	0.1301
E522V	418	0.1569	0.1343	0.1361	K507M	418	0.156	0.1644	0.1635	D518V	418	0.1675	0.1695	0.1738	D513V	418	0.165	0.1481	0.1425
E522A	419	0.2115	0.1955	0.1924	K507T	419	0.1548	0.1364	0.1471	D518A	419	0.099	0.1015	0.1151	D513A	419	0.1285	0.1463	0.1434
E522G	420	0.1376	0.1502	0.1553	K507R	420	0.199	0.2054	0.1999	D518G	420	0.1707	0.1769	0.1703	D513G	420	0.1122	0.1214	0.1347
E522E	421	0.1326	0.127	0.1262	K507K	421	0.1445	0.1332	0.1402	D518E	421	0.1331	0.1186	0.1223	D513E	421	0.1411	0.1701	0.1476
E522D	422	0.1355	0.1402	0.1408	K507N	422	0.2012	0.2186	0.2183	D518D	422	0.1749	0.1889	0.1632	D513D	422	0.1589	0.1637	0.1596
E522D	423	0.1364	0.1466	0.1562	K507N	423	0.1488	0.1602	0.1615	D518E	423	0.1366	0.1341	0.1379	D513E	423	0.129	0.1202	0.131
K523*	424	0.1955	0.1804	0.1862	P508T	424	0.1616	0.1625	0.1653	L519M	424	0.1166	0.1392	0.1351	L514M	424	0.1036	0.1208	0.1093
K523Q	425	0.1653	0.1571	0.1621	P508S	425	0.1544	0.1557	0.1487	L519L	425	0.1675	0.1555	0.1663	L514L	425	0.1279	0.1382	0.1379
K523E	426	0.1791	0.1909	0.2087	P508A	426	0.1289	0.1354	0.1307	L519V	426	0.1549	0.1613	0.1613	L514V	426	0.1239	0.1382	0.1384
K523I	427	0.1275	0.1365	0.1387	P508H	427	0.1333	0.1409	0.1293	L519Q	427	0.1391	0.1368	0.1292	L514Q	427	0.1112	0.1248	0.1204
K523T	428	0.1313	0.1375	0.1326	P508L	428	0.1584	0.159	0.1648	L519P	428	0.1398	0.1458	0.1407	L514P	428	0.13	0.1167	0.1213
K523R	429	0.1275	0.1384	0.1361	P508R	429	0.1226	0.107	0.1148	L519R	429	0.144	0.1419	0.1345	L514R	429	0.1183	0.1306	0.113
K523N	430	0.1808	0.184	0.1621	P508P	430	0.1436	0.1374	0.1466	L519L	430	0.1668	0.1609	0.1473	L514L	430	0.1513	0.1463	0.1485
K523N	431	0.1305	0.142	0.1431	P508P	431	0.1497	0.1609	0.151	L519L	431	0.1682	0.1431	0.1644	L514L	431	0.1762	0.1759	0.1891
K523K	432	0.12	0.1174	0.1175	P508P	432	0.136	0.1303	0.1245	L519L	432	0.138	0.1326	0.1416	L514L	432	0.1239	0.1347	0.1384
D524N	433	0.1158	0.1206	0.1198	K509*	433	0.1479	0.1464	0.1504	S520T	433	0.1341	0.1431	0.1516	A515T	433	0.1381	0.144	0.1453
D524Y	434	0.1401	0.1352	0.1553	K509Q	434	0.1752	0.1857	0.162	S520P	434	0.1464	0.1446	0.1351	A515S	434	0.1523	0.1562	0.1591
D524H	435	0.1229	0.1265	0.1195	K509E	435	0.1454	0.1551	0.1267	S520A	435	0.1331	0.1462	0.1251	A515P	435	0.1457	0.1324	0.1407
D524V	436	0.1531	0.1324	0.1504	K509M	436	0.1725	0.159	0.1715	S520*	436	0.1219	0.1259	0.126	A515D	436	0.1579	0.1574	0.1767
D524A	437	0.1624	0.1534	0.1868	K509T	437	0.1833	0.1941	0.1911	S520L	437	0.1496	0.1489	0.1451	A515V	437	0.1736	0.1655	0.1845
D524G	438	0.1259	0.1292	0.1317	K509R	438	0.1533	0.1648	0.1644	S520W	438	0.1471	0.1539	0.1438	A515G	438	0.1203	0.1132	0.1158
D524E	439	0.2119	0.2142	0.1985	K509K	439	0.1528	0.1409	0.1394	S520S	439	0.1756	0.1699	0.1725	A515A	439	0.1315	0.1074	0.1204
D524D	440	0.1443	0.1571	0.1402	K509N	440	0.1806	0.1706	0.1708	S520S	440	0.1707	0.164	0.1635	A515A	440	0.1406	0.1585	0.1407
D524E	441	0.1745	0.1639	0.172	K509N	441	0.1466	0.1519	0.15	S520S	441	0.1222	0.1298	0.1198	A515A	441	0.134	0.1248	0.1278
L525M	442	0.12	0.1101	0.1131	E510K	442	0.1118	0.1167	0.1181	D521N	442	0.131	0.1384	0.1276	D516N	442	0.1351	0.1248	0.125
L525L	443	0.115	0.1315	0.1314	E510*	443	0.1584	0.1457	0.1599	D521Y	443	0.1408	0.131	0.1307	D516Y	443	0.2117	0.1899	0.2246
L525V	444	0.133	0.1397	0.1393	E510Q	444	0.1194	0.1219	0.1228	D521H	444	0.1363	0.1504	0.1413	D516H	444	0.1457	0.1295	0.161
L525*	445	0.1355	0.1407	0.1347	E510V	445	0.1448	0.1477	0.1327	D521V	445	0.1412	0.1396	0.1348	D516V	445	0.1452	0.1492	0.1471
L525S	446	0.1456	0.1544	0.1425	E510A	446	0.1551	0.1496	0.1555	D521A	446	0.1075	0.0972	0.107	D516A	446	0.1381	0.1423	0.1342
L525W	447	0.1431	0.1562	0.1285	E510G	447	0.1766	0.1847	0.1849	D521G	447	0.1275	0.1279	0.1348	D516G	447	0.1686	0.1777	0.1776
L525L	448	0.1347	0.1548	0.1425	E510E	448	0.13	0.1248	0.1273	D521E	448	0.1176	0.1217	0.1267	D516E	448	0.1092	0.1156	0.1287
L525F	449	0.1565	0.148	0.1428	E510D	449	0.1474	0.1496	0.1547	D521D	449	0.1359	0.1462	0.1432	D516D	449	0.1747	0.1696	0.1771
L525F	450	0.1166	0.1096	0.1227	E510D	450	0.1495	0.1254	0.148	D521E	450	0.1436	0.1454	0.1507	D516E	450	0.164	0.1457	0.1513
S526T	451	0.18	0.1493	0.1597	A511T	451	0.1663	0.1583	0.1615	L522M	451	0.1113	0.1127	0.1079	L517M	451	0.1447	0.1306	0.1328
S526P	452	0.1221	0.1151	0.1154	A511S	452	0.1654	0.1625	0.157	L522L	452	0.125	0.1438	0.1379	L517L	452	0.1447	0.1312	0.1351
S526A	453	0.1422	0.1356	0.1358	A511P	453	0.1237	0.1293	0.1191	L522V	453	0.1457	0.1349	0.132	L517V	453	0.132	0.1121	0.1319
S526*	454	0.1145	0.1114	0.1247	A511E	454	0.1273	0.1257	0.1308	L522Q	454	0.0857	0.0863	0.1014	L517Q	454	0.1681	0.1643	0.1633
S526L	455	0.1347	0.1525	0.1245	A511V	455	0.2221	0.1999	0.2277	L522P	455	0.1183	0.1236	0.1083	L517P	455	0.1244	0.1579	0.1476
S526*	456	0.1611	0.1671	0.1845	A511G	456	0.1309	0.1444	0.1282	L522R	456	0.144	0.1504	0.1491	L517R	456	0.1081	0.1115	0.1112
S526S	457	0.1724	0.158	0.1626	A511A	457	0.1286	0.1219	0.1316	L522L	457	0.1096	0.1069	0.1207	L517L	457	0.1264	0.126	0.1162
S526S	458	0.1754	0.1671	0.1574	A511A	458	0.1531	0.1538	0.1585	L522L	458	0.1261	0.1372	0.1282	L517L	458	0.1782	0.1696	0.1637
S526S	459	0.1775	0.1617	0.1588	A511A	459	0.151	0.1599	0.1676	L522L	459	0.1169	0.117	0.1173	L517L	459	0.0944	0.0888	0.1061
D527N	460	0.141	0.1808	0.1227	V512I	460	0.1309	0.3179	0.1314	V523M	460	0.1391	0.2045	0.1242	V518I	460	0.1401	0.2154	0.1375
D527Y	461	0.1842	0.1772	0.1877	V512F	461	0.1618	0.1564	0.16	V523L	461	0.1531	0.1396	0.1482	V518F	461	0.1406	0.1388	0.1624
D527H	462	0.1372	0.137	0.1411	V512L	462	0.1544	0.1451	0.1542	V523L	462	0.131	0.1294	0.1376	V518L	462	0.1493	0.1637	0.1573
D527V	463	0.1611	0.1566	0.1513	V512D	463	0.1795	0.1931	0.1708	V523E	463	0.125	0.124	0.1257	V518D	463	0.1213	0.1283	0.1029
D527A	464	0.1309	0.1329	0.1314	V512A	464	0.158	0.1599	0.1589	V523A	464	0.1542	0.1547	0.1547	V518A	464	0.1467	0.1533	0.1674
D527G	465	0.1225	0.126	0.1186	V512G	465	0.1533	0.139	0.1447	V523G	465	0.1422	0.1442	0.1473	V518G	465	0.1391	0.1231	0.1218
D527E	466	0.1053	0.1073	0.102	V512V	466	0.1723	0.1628	0.1714	V523V	466	0.1233	0.1201	0.1232	V518V	466	0.195	0.1788	0.1739
D527D	467	0.1208	0.1215	0.1373	V512V	467	0.1472	0.1428	0.1522	V523V	467	0.1693	0.1753	0.1694	V518V	467	0.1356	0.1423	0.1416
D527E	468	0.1082	0.1192	0.1073	V512V	468	0.1925	0.198	0.1849	V523V	468	0.1208	0.1318	0.1292	V518V	468	0.1254	0.1365	0.1434
L528M	469	0.125	0.1096	0.1198	T513S	469	0.1405	0.1531	0.1447	S524T	469	0.1563	0.1555	0.1613	S519T	469	0.1295	0.1219	0.1347
L528L	470	0.1523	0.1507	0.1446	T513P	470	0.1542	0.1599	0.1534	S524P	470	0.1658	0.1442	0.1657	S519P	470	0.1437	0.1562	0.1379
L528V	471	0.115	0.1384	0.1073	T513A	471	0.1907	0.167	0.1759	S524A	471	0.1471	0.1411	0.1295	S519A	471	0.1604	0.1545	0.1624
L528Q	472	0.164	0.1608	0.1731	T513N	472	0.1448	0.1425	0.1408	S524Y	472	0.1015	0.1345	0.1304	S519*	472	0.1691	0.1858	0.1946
L528P	473	0.1619	0.1644	0.1693	T513I	473	0.1226	0.1022	0.1262	S524F	473	0.1524	0.1349	0.1413	S519L	473	0.1554	0.1399	0.1425
L528R	474	0.1473	0.158	0.1612	T513S	474	0.1389	0.1451	0.1346	S524C	474	0.144	0.1193	0.1416	S519W	474	0.1554	0.1643	0.1568
L528L	475	0.1586	0.158	0.1428	T513T	475	0.1336	0.1296	0.1373	S524S	475	0.1197	0.1147	0.1064	S519S	475	0.1102	0.1074	0.1153
L528L	476	0.1061	0.1064	0.1236	T513T	476	0.1571	0.1596	0.1684	S524S	476	0.1468	0.1454	0.1488	S519S	476	0.1929	0.1649	0.173
L528L	477	0.094	0.1128	0.0982	T513T	477	0.1625	0.1689	0.1655	S524S	477	0.1408	0.1555	0.1479	S519S	477	0.1295	0.1394	0.1268
I529F	478	0.1284	0.1306	0.137	V514M	478	0.1728	0.1602	0.1778	E525K	478	0.1089	0.1139	0.107	E520K	478	0.1386	0.119	0.1315
I529L	479	0.1531	0.1461	0.125	V514L	479	0.1864	0.1896	0.1823	E525*	479	0.17	0.1633	0.1597	E520*	479	0.1467	0.1411	0.1582
I529V	480	0.1586	0.1521	0.1501	V514L	480	0.1654	0.1731	0.1705	E525Q	480	0.1061	0.1271	0.1186	E520Q	480	0.1472	0.1365	0.1365
I529N	481	0.133	0.1215	0.1189	V514E	481	0.1376	0.1319	0.1437	E525V	481	0.1938	0.187	0.1928	E520V	481	0.1609	0.1614	0.1628
I529T	482	0.1775	0.1891	0.1874	V514A	482	0.1692	0.1606	0.1803	E525A	482	0.1243	0.1291	0.1201	E520A	482	0.1163	0.1039	0.1218
I529S	483	0.1259	0.1279	0.1253	V514G	483	0.13	0.1151	0.1186	E525G	483	0.1205	0.1419	0.146	E520G	483	0.1609	0.1788	0.2011
I529I	484	0.1061	0.1014	0.0988	V514V	484	0.1808	0.1809	0.1768	E525E	484	0.1229	0.1306	0.126	E520E	484	0.132	0.1324	0.1499
I529I	485	0.1418	0.1425	0.1382	V514V	485	0.166	0.1741	0.1653	E525D	485	0.1468	0.1501	0.137	E520D	485	0.1462	0.1382	0.1527
I529M	486	0.154	0.1393	0.1545	V514V	486	0.1672	0.1651	0.1793	E525D	486	0.164	0.1625	0.165	E520D	486	0.1493	0.1643	0.1637
S530T	487	0.1548	0.1557	0.1586	A515T	487	0.1353	0.148	0.1319	M526L	487	0.1194	0.1302	0.1376	M521L	487	0.1503	0.1672	0.1536
S530P	488	0.128	0.1224	0.1256	A515S	488	0.184	0.1754	0.184	M526L	488	0.1675	0.1512	0.1448	M521L	488	0.1351	0.1243	0.1291
S530A	489	0.1296	0.1324	0.1204	A515P	489	0.1696	0.1825	0.177	M526V	489	0.1471	0.1477	0.1501	M521V	489	0.1757	0.1742	0.1651
S530*	490	0.1271	0.148	0.1393	A515D	490	0.1504	0.147	0.148	M526K	490	0.1373	0.1454	0.1466	M521K	490	0.1569	0.1591	0.1467
S530L	491	0.1233	0.1306	0.1253	A515V	491	0.1454	0.1341	0.1381	M526T	491	0.1352	0.1306	0.1385	M521T	491	0.1117	0.0993	0.095
S530*	492	0.1762	0.1512	0.1688	A515G	492	0.1544	0.1464	0.1573	M526R	492	0.1464	0.1501	0.1535	M521R	492	0.1173	0.1156	0.1218
S530S	493	0.1578	0.1493	0.1539	A515A	493	0.1365	0.1419	0.1358	M526I	493	0.1134	0.1178	0.1111	M521I	493	0.1239	0.1365	0.1282
S530S	494	0.1519	0.1635	0.1527	A515A	494	0.1398	0.1628	0.1434	M526I	494	0.1303	0.1357	0.131	M521I	494	0.1635	0.1672	0.1619
S530S	495	0.18	0.1617	0.1708	A515A	495	0.1132	0.1141	0.1151	M526I	495	0.1254	0.1353	0.1161	M521I	495	0.1168	0.1103	0.1245
E531K	496	0.1552	0.1639	0.1498	V516M	496	0.1582	0.1502	0.1509	E527K	496	0.1608	0.1687	0.1744	E522K	496	0.1345	0.1243	0.1384
E531*	497	0.1544	0.1407	0.1513	V516L	497	0.188	0.1844	0.1884	E527*	497	0.1394	0.1361	0.1398	E522*	497	0.1747	0.151	0.1697
E531Q	498	0.125	0.1096	0.1262	V516L	498	0.1474	0.1399	0.1378	E527Q	498	0.1668	0.1543	0.165	E522Q	498	0.1528	0.1388	0.1402
E531V	499	0.1527	0.1498	0.1498	V516E	499	0.1578	0.1593	0.1627	E527V	499	0.1503	0.1462	0.1457	E522V	499	0.1371	0.1562	0.1379
E531A	500	0.1456	0.1429	0.1422	V516A	500	0.1678	0.1722	0.1724	E527A	500	0.1549	0.1493	0.1591	E522A	500	0.1543	0.1666	0.1647
E531G	501	0.1322	0.111	0.1382	V516G	501	0.125	0.1312	0.1195	E527G	501	0.1226	0.1384	0.141	E522G	501	0.1701	0.1881	0.197
E531D	502	0.1418	0.1429	0.1358	V516V	502	0.1318	0.1419	0.1329	E527E	502	0.1162	0.1193	0.1229	E522E	502	0.1391	0.1318	0.1158
E531D	503	0.1527	0.158	0.1591	V516V	503	0.1714	0.1741	0.166	E527D	503	0.144	0.1396	0.1379	E522D	503	0.1681	0.1835	0.1767
E531E	504	0.1473	0.1429	0.1568	V516V	504	0.1779	0.1847	0.1814	E527D	504	0.1584	0.1341	0.1588	E522D	504	0.1386	0.1109	0.1213
M532L	505	0.172	0.1804	0.1688	K517*	505	0.1555	0.1577	0.1713	M528L	505	0.1313	0.1248	0.1182	V523M	505	0.1168	0.1202	0.1181
M532L	506	0.1766	0.1767	0.1714	K517Q	506	0.1134	0.1241	0.1173	M528L	506	0.1447	0.1357	0.1513	V523L	506	0.1559	0.1463	0.1508
M532V	507	0.1791	0.1886	0.1708	K517E	507	0.1873	0.1899	0.1961	M528V	507	0.1679	0.1555	0.1725	V523L	507	0.1493	0.1498	0.1688
M532K	508	0.1133	0.1041	0.1058	K517M	508	0.136	0.1367	0.1408	M528K	508	0.1124	0.1112	0.1045	V523E	508	0.134	0.1272	0.1328
M532T	509	0.1426	0.1457	0.151	K517T	509	0.1524	0.148	0.1537	M528T	509	0.1661	0.1699	0.1494	V523A	509	0.1147	0.126	0.1162
M532R	510	0.0952	0.1028	0.1041	K517R	510	0.1425	0.1486	0.1359	M528R	510	0.1215	0.1135	0.1114	V523G	510	0.1087	0.1208	0.1282
M532I	511	0.1603	0.1745	0.1664	K517K	511	0.1136	0.1167	0.1191	M528I	511	0.1215	0.117	0.1385	V523V	511	0.1518	0.1237	0.1499
M532I	512	0.125	0.1356	0.1437	K517N	512	0.1575	0.1722	0.1633	M528I	512	0.1394	0.1376	0.1432	V523V	512	0.1249	0.1161	0.125
M532I	513	0.1456	0.1617	0.1542	K517N	513	0.1602	0.1473	0.1505	M528I	513	0.1226	0.1158	0.1182	V523V	513	0.1549	0.1626	0.172
E533K	514	0.1414	0.1512	0.1335	M518L	514	0.1212	0.1322	0.1293	M529L	514	0.1306	0.1256	0.1288	M524L	514	0.1589	0.1452	0.1458
E533*	515	0.1699	0.1562	0.1746	M518L	515	0.1495	0.1467	0.1449	M529L	515	0.1352	0.1532	0.1638	M524L	515	0.1112	0.1277	0.1208
E533Q	516	0.1762	0.184	0.179	M518V	516	0.1107	0.1077	0.1041	M529V	516	0.151	0.1555	0.1613	M524V	516	0.1229	0.1196	0.1181
E533V	517	0.1208	0.1197	0.1061	M518K	517	0.108	0.1212	0.1215	M529K	517	0.1032	0.0949	0.0895	M524K	517	0.1457	0.1475	0.1393
E533A	518	0.1447	0.1443	0.1539	M518T	518	0.1342	0.1783	0.1412	M529T	518	0.1247	0.1512	0.1366	M524T	518	0.1401	0.2137	0.1264
E533G	519	0.1456	0.1635	0.1594	M518R	519	0.1224	0.4088	0.1215	M529R	519	0.1078	0.339	0.1058	M524R	519	0.1503	0.6469	0.1232
E533E	520	0.1947	0.1708	0.1685	M518I	520	0.1055	0.1087	0.1006	M529I	520	0.1092	0.1158	0.1089	M524I	520	0.1391	0.1516	0.1379
E533D	521	0.1246	0.1032	0.1169	M518I	521	0.1387	0.1306	0.1331	M529I	521	0.1018	0.0968	0.0908	M524I	521	0.1396	0.1277	0.1264
E533D	522	0.1393	0.132	0.1347	M518I	522	0.1235	0.1151	0.1156	M529I	522	0.1247	0.1345	0.1189	M524I	522	0.1538	0.1185	0.1554
M534L	523	0.1385	0.1516	0.1419	L519M	523	0.1369	0.1338	0.1282	K530*	523	0.1492	0.138	0.1423	K525*	523	0.1411	0.1365	0.1476
M534L	524	0.1691	0.1484	0.1583	L519L	524	0.1389	0.1444	0.1519	K530Q	524	0.1373	0.1329	0.1332	K525Q	524	0.1112	0.1005	0.1181
M534V	525	0.1389	0.1197	0.1335	L519V	525	0.1154	0.1141	0.1168	K530E	525	0.1394	0.1291	0.1345	K525E	525	0.1163	0.1144	0.1199
M534K	526	0.1259	0.1233	0.1373	L519*	526	0.1454	0.139	0.1469	K530M	526	0.1598	0.1396	0.1444	K525M	526	0.1777	0.1533	0.1711
M534T	527	0.0919	0.1064	0.0991	L519S	527	0.1338	0.1199	0.1248	K530T	527	0.1415	0.1372	0.1516	K525T	527	0.1117	0.1109	0.1227
M534R	528	0.1594	0.1585	0.1472	L519W	528	0.1584	0.1715	0.1514	K530R	528	0.1334	0.1236	0.141	K525R	528	0.1325	0.1388	0.1398
M534I	529	0.159	0.1626	0.1481	L519L	529	0.1107	0.1106	0.1177	K530K	529	0.0997	0.1112	0.1101	K525K	529	0.1264	0.1283	0.1356
M534I	530	0.1204	0.1251	0.1277	L519F	530	0.1466	0.1567	0.1477	K530N	530	0.1289	0.1403	0.1301	K525N	530	0.1457	0.1562	0.1693
M534I	531	0.1536	0.1667	0.1524	L519F	531	0.1006	0.1058	0.1016	K530N	531	0.1334	0.1341	0.136	K525N	531	0.1229	0.133	0.1421
M535L	532	0.1603	0.1475	0.1545	K520*	532	0.1403	0.1467	0.153	M531L	532	0.1387	0.1407	0.1323	L526M	532	0.1528	0.1318	0.1421
M535L	533	0.1364	0.1375	0.1414	K520Q	533	0.1495	0.148	0.1582	M531L	533	0.112	0.1213	0.1198	L526L	533	0.1345	0.1347	0.1467
M535V	534	0.1565	0.1512	0.1571	K520E	534	0.1477	0.148	0.1383	M531V	534	0.1679	0.1598	0.1678	L526V	534	0.1127	0.1185	0.1172
M535K	535	0.125	0.1206	0.1309	K520I	535	0.158	0.168	0.16	M531K	535	0.1461	0.1403	0.1335	L526Q	535	0.1351	0.1411	0.1319
M535T	536	0.1317	0.1375	0.1338	K520T	536	0.1327	0.1354	0.1351	M531T	536	0.1563	0.1372	0.1526	L526P	536	0.1442	0.1452	0.1517
M535R	537	0.1225	0.1247	0.1306	K520R	537	0.1663	0.1738	0.1753	M531R	537	0.1275	0.124	0.1251	L526R	537	0.1406	0.1283	0.1425
M535I	538	0.094	0.0918	0.0965	K520N	538	0.16	0.1718	0.16	M531I	538	0.1373	0.1298	0.136	L526L	538	0.1477	0.1283	0.143
M535I	539	0.1183	0.1151	0.1169	K520N	539	0.1439	0.1531	0.1453	M531I	539	0.1647	0.1582	0.1591	L526L	539	0.1868	0.2044	0.197
M535I	540	0.1619	0.1612	0.1644	K520K	540	0.1873	0.177	0.18	M531I	540	0.157	0.1372	0.1444	L526L	540	0.1523	0.1277	0.1434
K536*	541	0.1217	0.1032	0.1058	D521N	541	0.1349	0.137	0.1326	I532F	541	0.158	0.1656	0.1569	I527F	541	0.1467	0.1492	0.1282
K536Q	542	0.1322	0.1133	0.1335	D521Y	542	0.1766	0.1715	0.1658	I532L	542	0.132	0.1151	0.1201	I527L	542	0.1477	0.1597	0.1684
K536E	543	0.1611	0.1566	0.1705	D521H	543	0.1483	0.1696	0.1588	I532V	543	0.1615	0.1652	0.1859	I527V	543	0.1437	0.119	0.1499
K536M	544	0.1238	0.1142	0.1148	D521V	544	0.1427	0.1364	0.1449	I532N	544	0.1503	0.1497	0.1622	I527N	544	0.1345	0.1214	0.1259
K536T	545	0.1653	0.1397	0.1486	D521A	545	0.1058	0.1228	0.1171	I532T	545	0.1257	0.1275	0.1313	I527T	545	0.1335	0.1289	0.1278
K536R	546	0.1271	0.1397	0.1361	D521G	546	0.1398	0.1364	0.1363	I532S	546	0.1243	0.1267	0.131	I527S	546	0.1371	0.1225	0.1264
K536K	547	0.1061	0.1183	0.1116	D521E	547	0.1755	0.188	0.1615	I532I	547	0.1148	0.112	0.126	I527I	547	0.1183	0.1167	0.119
K536N	548	0.1443	0.1635	0.1664	D521D	548	0.136	0.1216	0.1306	I532I	548	0.157	0.1644	0.1647	I527I	548	0.1564	0.1521	0.1596
K536N	549	0.128	0.1416	0.1268	D521E	549	0.1566	0.1548	0.1573	I532M	549	0.1197	0.131	0.1376	I527M	549	0.1615	0.1475	0.1508
M537L	550	0.1166	0.1283	0.1145	D522N	550	0.1387	0.1444	0.1514	G533R	550	0.1356	0.1407	0.1304	G528S	550	0.1427	0.137	0.1448
M537L	551	0.0982	0.0973	0.0889	D522Y	551	0.1638	0.1554	0.1719	G533W	551	0.1535	0.1625	0.1454	G528C	551	0.1706	0.1881	0.1757
M537V	552	0.1666	0.1612	0.1516	D522H	552	0.106	0.1077	0.1128	G533R	552	0.1356	0.1314	0.1407	G528R	552	0.1528	0.1568	0.143
M537K	553	0.1716	0.1713	0.1693	D522V	553	0.1313	0.1261	0.1242	G533E	553	0.1324	0.1345	0.1226	G528D	553	0.1066	0.1138	0.1273
M537T	554	0.1523	0.1539	0.1384	D522A	554	0.1107	0.1006	0.1077	G533V	554	0.1254	0.1193	0.117	G528V	554	0.1574	0.1632	0.1891
M537R	555	0.104	0.0936	0.107	D522G	555	0.1609	0.1631	0.1543	G533A	555	0.1096	0.1236	0.1257	G528A	555	0.1239	0.1272	0.1296
M537I	556	0.1443	0.1475	0.1408	D522E	556	0.1598	0.1525	0.155	G533G	556	0.1233	0.1143	0.132	G528G	556	0.1092	0.0987	0.1112
M537I	557	0.1821	0.1763	0.1781	D522D	557	0.1701	0.1689	0.1693	G533G	557	0.157	0.1508	0.1441	G528G	557	0.1554	0.1388	0.1573
M537I	558	0.1389	0.1288	0.1341	D522E	558	0.1457	0.1725	0.1661	G533G	558	0.1366	0.1423	0.1448	G528G	558	0.134	0.1388	0.1536
I538F	559	0.1515	0.1571	0.1556	A523T	559	0.1094	0.0961	0.1069	K534*	559	0.1324	0.1116	0.1285	R529R	559	0.1589	0.1742	0.1771
I538L	560	0.1376	0.1434	0.1396	A523S	560	0.1813	0.1667	0.1819	K534Q	560	0.145	0.1613	0.1632	R529*	560	0.134	0.1423	0.1356
I538V	561	0.1754	0.1822	0.1889	A523P	561	0.1304	0.1267	0.123	K534E	561	0.1475	0.1462	0.1376	R529G	561	0.1198	0.1161	0.1052
I538N	562	0.1229	0.1114	0.1218	A523D	562	0.1401	0.139	0.148	K534I	562	0.1573	0.1302	0.1382	R529Q	562	0.1584	0.1516	0.1494
I538T	563	0.1468	0.137	0.1504	A523V	563	0.1398	0.1341	0.1294	K534T	563	0.1341	0.1431	0.1366	R529L	563	0.1604	0.162	0.1785
I538S	564	0.1892	0.1923	0.183	A523G	564	0.1414	0.1361	0.1509	K534R	564	0.1345	0.1349	0.1554	R529P	564	0.1376	0.1359	0.1411
I538I	565	0.1229	0.1206	0.1414	A523A	565	0.1253	0.1145	0.119	K534N	565	0.1208	0.1345	0.1198	R529R	565	0.1279	0.1498	0.1342
I538I	566	0.1385	0.1393	0.1288	A523A	566	0.171	0.159	0.1673	K534N	566	0.1391	0.1427	0.1382	R529R	566	0.1422	0.1469	0.1425
I538M	567	0.1221	0.1498	0.1285	A523A	567	0.1143	0.1212	0.1076	K534K	567	0.1496	0.145	0.1547	R529R	567	0.1442	0.1167	0.1338
G539R	568	0.1452	0.1274	0.125	T524S	568	0.1468	0.1415	0.1479	H535N	568	0.1229	0.1213	0.1338	H530N	568	0.1213	0.1202	0.1158
G539W	569	0.1615	0.1507	0.1615	T524P	569	0.1197	0.1199	0.1206	H535Y	569	0.1482	0.1353	0.1569	H530Y	569	0.131	0.1243	0.1458
G539R	570	0.1456	0.153	0.1457	T524A	570	0.1049	0.1116	0.1206	H535D	570	0.1345	0.1267	0.1285	H530D	570	0.1366	0.1353	0.1287
G539E	571	0.1313	0.1407	0.1361	T524K	571	0.1371	0.1238	0.1424	H535L	571	0.1426	0.1621	0.1563	H530L	571	0.1274	0.1214	0.1195
G539V	572	0.1661	0.1813	0.1653	T524I	572	0.138	0.1486	0.1434	H535P	572	0.1608	0.1598	0.1778	H530P	572	0.1076	0.1016	0.113
G539A	573	0.1284	0.1411	0.1262	T524R	573	0.1273	0.1306	0.1293	H535R	573	0.1643	0.1617	0.1479	H530R	573	0.1193	0.1214	0.1227
G539G	574	0.1674	0.1571	0.1676	T524T	574	0.1508	0.1357	0.1489	H535Q	574	0.124	0.1318	0.1067	H530Q	574	0.1213	0.1057	0.1148
G539G	575	0.2035	0.2041	0.209	T524T	575	0.1275	0.149	0.1373	H535H	575	0.1352	0.1318	0.1251	H530H	575	0.0955	0.0865	0.0992
G539G	576	0.1619	0.184	0.1746	T524T	576	0.1537	0.1515	0.1499	H535Q	576	0.1275	0.1411	0.127	H530Q	576	0.0807	0.0906	0.0812
K540*	577	0.185	0.1653	0.1725	E525K	577	0.1461	0.1354	0.1451	K536*	577	0.1131	0.1228	0.1251	K531*	577	0.1604	0.1486	0.1536
K540Q	578	0.1082	0.1032	0.0982	E525*	578	0.182	0.159	0.1806	K536Q	578	0.1282	0.1205	0.1329	K531Q	578	0.1422	0.1365	0.1315
K540E	579	0.1796	0.1708	0.1746	E525Q	579	0.1091	0.1148	0.1161	K536E	579	0.1823	0.1555	0.1778	K531E	579	0.1356	0.1452	0.1393
K540M	580	0.172	0.1676	0.1787	E525V	580	0.136	0.1341	0.1376	K536I	580	0.1478	0.1493	0.1547	K531M	580	0.1488	0.1376	0.1587
K540T	581	0.1682	0.1644	0.1644	E525A	581	0.1123	0.1087	0.1155	K536T	581	0.1542	0.1442	0.1413	K531T	581	0.1274	0.1318	0.1379
K540R	582	0.6029	0.1119	0.1067	E525G	582	0.7476	0.147	0.1603	K536R	582	0.6426	0.1263	0.1438	K531R	582	0.7311	0.1156	0.1296
K540K	583	0.164	0.163	0.1446	E525E	583	0.147	0.1525	0.1386	K536N	583	0.0955	0.0964	0.1101	K531K	583	0.1026	0.0923	0.0932
K540N	584	0.1204	0.148	0.1536	E525D	584	0.158	0.1683	0.1605	K536N	584	0.1724	0.1815	0.1844	K531N	584	0.1543	0.144	0.1522
K540N	585	0.1716	0.1923	0.1708	E525D	585	0.125	0.1212	0.1243	K536K	585	0.164	0.1473	0.1778	K531N	585	0.1208	0.1196	0.1245
H541N	586	0.1154	0.1311	0.123	K526*	586	0.1277	0.1206	0.1336	N537Y	586	0.1384	0.145	0.1407	N532Y	586	0.1594	0.1376	0.1324
H541Y	587	0.1964	0.2087	0.1947	K526Q	587	0.1501	0.1448	0.1457	N537H	587	0.1721	0.1528	0.1672	N532H	587	0.1528	0.144	0.1545
H541D	588	0.1393	0.1502	0.1323	K526E	588	0.162	0.148	0.1615	N537D	588	0.1485	0.1182	0.1501	N532D	588	0.1503	0.155	0.149
H541L	589	0.18	0.1923	0.1842	K526I	589	0.1322	0.1341	0.1341	N537I	589	0.1345	0.1419	0.1251	N532I	589	0.1711	0.1423	0.1573
H541P	590	0.1481	0.1457	0.1588	K526T	590	0.1515	0.1496	0.1364	N537T	590	0.1303	0.1197	0.126	N532T	590	0.1579	0.1788	0.166
H541R	591	0.1338	0.1219	0.1291	K526R	591	0.1257	0.1128	0.118	N537S	591	0.1061	0.096	0.107	N532S	591	0.1543	0.1516	0.137
H541Q	592	0.1502	0.1375	0.1449	K526N	592	0.1504	0.1406	0.1544	N537K	592	0.1205	0.1294	0.1376	N532K	592	0.1219	0.1214	0.1222
H541H	593	0.112	0.1178	0.1169	K526N	593	0.1647	0.1557	0.1664	N537N	593	0.1471	0.1329	0.1373	N532N	593	0.1224	0.1359	0.1462
H541Q	594	0.1397	0.1379	0.1422	K526K	594	0.1578	0.1573	0.1578	N537K	594	0.1292	0.1333	0.1248	N532K	594	0.1234	0.1492	0.1232
K542*	595	0.1288	0.1329	0.1233	D527N	595	0.1405	0.1515	0.1419	I538F	595	0.1503	0.1236	0.1273	I533F	595	0.1518	0.1376	0.1536
K542Q	596	0.1548	0.1439	0.1635	D527Y	596	0.1322	0.1357	0.1362	I538L	596	0.1229	0.1368	0.1282	I533L	596	0.1381	0.1295	0.1361
K542E	597	0.2115	0.206	0.2343	D527H	597	0.1156	0.1074	0.1069	I538V	597	0.1524	0.1683	0.1813	I533V	597	0.129	0.1254	0.1232
K542M	598	0.1208	0.1178	0.1207	D527V	598	0.1403	0.137	0.1419	I538N	598	0.1285	0.1516	0.1426	I533N	598	0.1325	0.1231	0.1213
K542T	599	0.1426	0.1434	0.1449	D527A	599	0.11	0.1264	0.1216	I538T	599	0.1166	0.1205	0.1217	I533T	599	0.1503	0.1568	0.1504
K542R	600	0.1275	0.1498	0.132	D527G	600	0.1215	0.1096	0.1155	I538S	600	0.1152	0.1077	0.1161	I533S	600	0.1183	0.1028	0.1181
K542K	601	0.1007	0.1087	0.0988	D527E	601	0.1026	0.1006	0.1035	I538I	601	0.1061	0.1127	0.1189	I533I	601	0.1274	0.1388	0.1264
K542N	602	0.1309	0.127	0.1352	D527D	602	0.1618	0.1702	0.1545	I538I	602	0.1236	0.1244	0.1345	I533I	602	0.1021	0.1185	0.0964
K542N	603	0.1519	0.1397	0.123	D527E	603	0.1542	0.1548	0.1557	I538M	603	0.1338	0.1259	0.1342	I533M	603	0.1467	0.1353	0.1199
N543Y	604	0.1213	0.1215	0.111	L528I	604	0.1172	0.1106	0.1146	I539F	604	0.1103	0.1046	0.1064	I534F	604	0.1345	0.1109	0.1135
N543H	605	0.146	0.1571	0.1434	L528F	605	0.1123	0.1048	0.1112	I539L	605	0.137	0.131	0.1288	I534L	605	0.131	0.1318	0.1407
N543D	606	0.1473	0.1347	0.1574	L528V	606	0.1434	0.1506	0.1372	I539V	606	0.1535	0.1353	0.1604	I534V	606	0.1036	0.126	0.1342
N543I	607	0.1473	0.1457	0.1524	L528H	607	0.1015	0.109	0.1005	I539N	607	0.1531	0.1469	0.1519	I534N	607	0.1107	0.1022	0.1075
N543T	608	0.1447	0.174	0.1486	L528P	608	0.1138	0.1186	0.1115	I539T	608	0.1538	0.152	0.1716	I534T	608	0.1615	0.1614	0.1619
N543S	609	0.1196	0.1165	0.1294	L528R	609	0.145	0.1496	0.1348	I539S	609	0.118	0.1236	0.1273	I534S	609	0.1538	0.1266	0.1517
N543K	610	0.1347	0.1448	0.1364	L528L	610	0.1515	0.1406	0.1461	I539I	610	0.1303	0.1228	0.1469	I534I	610	0.1142	0.1097	0.1098
N543N	611	0.1452	0.1439	0.1484	L528L	611	0.128	0.1177	0.1287	I539I	611	0.131	0.1609	0.1404	I534I	611	0.1279	0.1185	0.1121
N543K	612	0.1284	0.1251	0.1221	L528L	612	0.0995	0.099	0.0924	I539M	612	0.111	0.1088	0.1235	I534M	612	0.1183	0.1167	0.1144
I544F	613	0.1653	0.1571	0.1583	S529T	613	0.1515	0.1496	0.1438	N540Y	613	0.1015	0.1065	0.117	N535Y	613	0.1168	0.1347	0.172
I544L	614	0.1238	0.127	0.1335	S529P	614	0.1432	0.1586	0.1487	N540H	614	0.1131	0.1166	0.1313	N535H	614	0.1198	0.1237	0.1227
I544V	615	0.1741	0.1745	0.176	S529A	615	0.151	0.1293	0.1418	N540D	615	0.1345	0.1174	0.1535	N535D	615	0.1696	0.1696	0.1762
I544N	616	0.1129	0.0986	0.1116	S529Y	616	0.1125	0.1135	0.1208	N540I	616	0.1496	0.1411	0.1507	N535I	616	0.129	0.1103	0.1296
I544T	617	0.0793	0.0781	0.0912	S529F	617	0.1219	0.1225	0.1208	N540T	617	0.1068	0.0952	0.1114	N535T	617	0.1543	0.1666	0.1605
I544S	618	0.128	0.1187	0.1303	S529C	618	0.1499	0.137	0.1336	N540S	618	0.1591	0.1539	0.1622	N535S	618	0.134	0.1266	0.1494
I544I	619	0.1393	0.1484	0.1597	S529S	619	0.1237	0.1138	0.1175	N540K	619	0.1507	0.1392	0.1273	N535K	619	0.1193	0.1248	0.1273
I544I	620	0.1166	0.1119	0.1116	S529S	620	0.1654	0.1606	0.1554	N540N	620	0.1289	0.117	0.1239	N535N	620	0.1122	0.119	0.1241
I544M	621	0.1074	0.1174	0.1038	S529S	621	0.1271	0.1403	0.1332	N540K	621	0.1377	0.1178	0.1273	N535K	621	0.1031	0.1092	0.1006
I545F	622	0.1343	0.1091	0.1285	D530N	622	0.1443	0.1409	0.1367	L541M	622	0.1229	0.1155	0.1104	L536M	622	0.1031	0.1237	0.1144
I545L	623	0.1292	0.132	0.1265	D530Y	623	0.1645	0.1725	0.1759	L541L	623	0.1099	0.1205	0.1201	L536L	623	0.096	0.0877	0.0904
I545V	624	0.1611	0.1585	0.1545	D530H	624	0.1528	0.1531	0.1552	L541V	624	0.145	0.1419	0.1267	L536V	624	0.1087	0.1045	0.1065
I545N	625	0.1489	0.1329	0.1416	D530V	625	0.1434	0.1409	0.1478	L541Q	625	0.1387	0.138	0.1363	L536Q	625	0.1543	0.1208	0.1324
I545T	626	0.1137	0.1178	0.1195	D530A	626	0.136	0.1248	0.1265	L541P	626	0.1043	0.0933	0.0986	L536P	626	0.1264	0.1254	0.1421
I545S	627	0.1548	0.137	0.1408	D530G	627	0.1838	0.188	0.1838	L541R	627	0.1461	0.138	0.127	L536R	627	0.1305	0.1214	0.1264
I545I	628	0.0755	0.095	0.1017	D530E	628	0.1495	0.1512	0.1277	L541L	628	0.1236	0.124	0.1338	L536L	628	0.1163	0.1005	0.1112
I545I	629	0.1238	0.1137	0.1207	D530D	629	0.132	0.128	0.1364	L541L	629	0.1345	0.1466	0.1366	L536L	629	0.2214	0.2102	0.2223
I545M	630	0.0961	0.0986	0.0898	D530E	630	0.1129	0.1164	0.1165	L541L	630	0.1096	0.1127	0.1214	L536L	630	0.0975	0.101	0.0996
N546Y	631	0.133	0.1356	0.1157	L531M	631	0.1105	0.1135	0.1057	L542M	631	0.1166	0.1139	0.1076	L537I	631	0.1645	0.1608	0.1508
N546H	632	0.0881	0.0913	0.1017	L531L	632	0.1466	0.1374	0.1434	L542L	632	0.0867	0.084	0.0976	L537F	632	0.1655	0.1794	0.1817
N546D	633	0.1519	0.1653	0.1787	L531V	633	0.1217	0.1151	0.1167	L542V	633	0.118	0.1271	0.1179	L537V	633	0.1843	0.1997	0.1956
N546I	634	0.1447	0.1324	0.1186	L531Q	634	0.1501	0.1409	0.1505	L542Q	634	0.132	0.1396	0.1404	L537H	634	0.1939	0.1922	0.1956
N546T	635	0.1129	0.1242	0.1285	L531P	635	0.1501	0.1367	0.1341	L542P	635	0.0997	0.1015	0.0936	L537P	635	0.1873	0.1922	0.197
N546S	636	0.1397	0.1123	0.1242	L531R	636	0.1129	0.1074	0.1168	L542R	636	0.091	0.1015	0.0964	L537R	636	0.166	0.1446	0.1527
N546K	637	0.107	0.1073	0.1038	L531L	637	0.1282	0.109	0.1207	L542L	637	0.137	0.1337	0.1463	L537L	637	0.163	0.1597	0.1541
N546N	638	0.1192	0.1238	0.1393	L531L	638	0.1596	0.1483	0.163	L542L	638	0.1046	0.0921	0.1036	L537L	638	0.1731	0.1951	0.1882
N546K	639	0.1259	0.1101	0.1116	L531L	639	0.1152	0.1093	0.1146	L542L	639	0.1166	0.1201	0.1223	L537L	639	0.162	0.1783	0.1697
L547M	640	0.1192	0.1133	0.1163	V532M	640	0.0919	0.0864	0.0831	G543S	640	0.1338	0.1392	0.1541	G538S	640	0.1518	0.1411	0.1434
L547L	641	0.128	0.116	0.1294	V532L	641	0.1761	0.1635	0.1655	G543C	641	0.1169	0.117	0.103	G538C	641	0.2021	0.2056	0.2168
L547V	642	0.1519	0.1608	0.1489	V532L	642	0.1235	0.1306	0.1289	G543R	642	0.0811	0.091	0.0733	G538R	642	0.1543	0.1417	0.1587
L547Q	643	0.1536	0.1452	0.1347	V532E	643	0.1255	0.1235	0.1256	G543D	643	0.1219	0.1271	0.1267	G538D	643	0.1477	0.162	0.1637
L547P	644	0.1099	0.1105	0.1145	V532A	644	0.1378	0.1274	0.128	G543V	644	0.1317	0.1259	0.1254	G538V	644	0.1762	0.1777	0.173
L547R	645	0.1288	0.1402	0.1335	V532G	645	0.1237	0.1322	0.1225	G543A	645	0.0895	0.0945	0.0814	G538A	645	0.1483	0.1417	0.1402
L547L	646	0.104	0.1297	0.1175	V532V	646	0.1414	0.119	0.1256	G543G	646	0.1443	0.1485	0.1401	G538G	646	0.1219	0.1173	0.1181
L547L	647	0.1502	0.1608	0.1443	V532V	647	0.1412	0.1135	0.1411	G543G	647	0.1984	0.1998	0.2118	G538G	647	0.0787	0.0848	0.0844
L547L	648	0.0856	0.0968	0.1183	V532V	648	0.1448	0.1348	0.1466	G543G	648	0.1963	0.1858	0.1803	G538G	648	0.1589	0.1701	0.1587
L548M	649	0.128	0.1128	0.1259	S533T	649	0.1163	0.1138	0.1287	A544T	649	0.1356	0.1314	0.126	V539I	649	0.1462	0.1394	0.1388
L548L	650	0.1468	0.1571	0.1653	S533P	650	0.1342	0.1432	0.1286	A544S	650	0.1682	0.1442	0.1588	V539F	650	0.1934	0.18	0.1877
L548V	651	0.107	0.1174	0.1032	S533A	651	0.1183	0.1261	0.1097	A544P	651	0.1626	0.173	0.1663	V539L	651	0.199	0.198	0.1983
L548Q	652	0.1322	0.1064	0.128	S533*	652	0.1356	0.1254	0.1322	A544D	652	0.0948	0.0886	0.0867	V539D	652	0.1153	0.1103	0.1158
L548P	653	0.1229	0.1123	0.1265	S533L	653	0.1206	0.1374	0.1243	A544V	653	0.1514	0.1539	0.1513	V539A	653	0.1417	0.1504	0.161
L548R	654	0.1334	0.1274	0.1352	S533*	654	0.1396	0.1415	0.1379	A544G	654	0.1219	0.1209	0.1076	V539G	654	0.0675	0.0633	0.0627
L548L	655	0.138	0.1151	0.1151	S533S	655	0.1253	0.137	0.1349	A544A	655	0.099	0.0995	0.1104	V539V	655	0.1147	0.1214	0.1222
L548L	656	0.1678	0.1644	0.1696	S533S	656	0.1116	0.1199	0.1196	A544A	656	0.0934	0.105	0.093	V539V	656	0.1437	0.1306	0.1416
L548L	657	0.1368	0.1379	0.1367	S533S	657	0.1495	0.1473	0.1358	A544A	657	0.0593	0.0595	0.064	V539V	657	0.1026	0.1063	0.0959
G549R	658	0.1552	0.1375	0.1416	E534K	658	0.1071	0.0983	0.0991	C545S	658	0.0874	0.096	0.098	C540S	658	0.1244	0.1266	0.1241
G549W	659	0.1561	0.1471	0.151	E534*	659	0.1734	0.1544	0.1729	C545R	659	0.1886	0.1835	0.1934	C540R	659	0.1208	0.1063	0.113
G549R	660	0.1301	0.1434	0.13	E534Q	660	0.1322	0.1438	0.1337	C545G	660	0.1008	0.0898	0.0892	C540G	660	0.1361	0.1603	0.1642
G549E	661	0.1347	0.1242	0.1198	E534V	661	0.1398	0.1438	0.1498	C545Y	661	0.1169	0.0968	0.1086	C540Y	661	0.166	0.1841	0.1859
G549V	662	0.1984	0.2028	0.1944	E534A	662	0.1203	0.1132	0.117	C545F	662	0.1257	0.1174	0.127	C540F	662	0.2706	0.2758	0.2629
G549A	663	0.1468	0.1644	0.1463	E534G	663	0.1331	0.1393	0.1356	C545S	663	0.1152	0.1162	0.1239	C540S	663	0.165	0.1504	0.1596
G549G	664	0.1825	0.1639	0.1402	E534E	664	0.1228	0.1064	0.1226	C545*	664	0.1377	0.1318	0.1351	C540*	664	0.1767	0.1684	0.1896
G549G	665	0.167	0.1767	0.1801	E534D	665	0.1591	0.1593	0.167	C545C	665	0.124	0.124	0.1207	C540C	665	0.1894	0.18	0.1923
G549G	666	0.159	0.1758	0.1699	E534D	666	0.1306	0.1264	0.1271	C545W	666	0.1226	0.1427	0.1507	C540W	666	0.1853	0.1719	0.1688
A550T	667	0.1187	0.1192	0.1087	M535L	667	0.1073	0.1128	0.1047	T546S	667	0.1229	0.1466	0.1264	T541S	667	0.2066	0.209	0.2043
A550S	668	0.1754	0.1676	0.1816	M535L	668	0.1219	0.1303	0.1248	T546P	668	0.1714	0.1602	0.1678	T541P	668	0.1635	0.1696	0.1619
A550P	669	0.1548	0.1562	0.1586	M535V	669	0.1553	0.1561	0.1507	T546A	669	0.1535	0.1345	0.1504	T541A	669	0.1843	0.1951	0.2182
A550D	670	0.1003	0.09	0.0854	M535K	670	0.1179	0.1135	0.1285	T546K	670	0.1233	0.1205	0.132	T541N	670	0.164	0.1649	0.1596
A550V	671	0.164	0.1653	0.1574	M535T	671	0.1049	0.1138	0.1138	T546M	671	0.1299	0.1302	0.1348	T541I	671	0.1579	0.144	0.1365
A550G	672	0.1406	0.1361	0.144	M535R	672	0.0899	0.0929	0.0879	T546R	672	0.1341	0.1248	0.1429	T541S	672	0.1615	0.1678	0.1628
A550A	673	0.0717	0.0603	0.0635	M535I	673	0.1746	0.1599	0.1582	T546T	673	0.124	0.1376	0.136	T541T	673	0.1158	0.1248	0.1098
A550A	674	0.1343	0.1471	0.1364	M535I	674	0.1418	0.1267	0.1416	T546T	674	0.1524	0.1427	0.1607	T541T	674	0.098	0.0743	0.0849
A550A	675	0.112	0.1114	0.1108	M535I	675	0.1026	0.1109	0.0994	T546T	675	0.1001	0.1287	0.1104	T541T	675	0.1163	0.1028	0.1047
C551S	676	0.0827	0.0909	0.0851	E536K	676	0.082	0.0719	0.0764	Q547K	676	0.1408	0.1326	0.1497	Q542K	676	0.1528	0.1533	0.1633
C551R	677	0.1674	0.1895	0.1679	E536*	677	0.1246	0.1132	0.1218	Q547*	677	0.1773	0.1707	0.1863	Q542*	677	0.1767	0.1568	0.1928
C551G	678	0.1708	0.1639	0.1725	E536Q	678	0.123	0.1293	0.1327	Q547E	678	0.131	0.1345	0.1307	Q542E	678	0.1543	0.1951	0.238
C551Y	679	0.0923	0.0927	0.0857	E536V	679	0.1434	0.1399	0.1275	Q547L	679	0.1236	0.1427	0.137	Q542L	679	0.163	0.137	0.1453
C551F	680	0.1473	0.137	0.1408	E536A	680	0.1197	0.1277	0.1222	Q547P	680	0.1528	0.1489	0.1329	Q542P	680	0.1274	0.1283	0.1218
C551S	681	0.1242	0.1215	0.1259	E536G	681	0.1526	0.1609	0.1442	Q547R	681	0.1152	0.1127	0.121	Q542R	681	0.1625	0.155	0.1439
C551*	682	0.081	0.0781	0.0871	E536E	682	0.1064	0.1112	0.1064	Q547Q	682	0.1029	0.1088	0.1192	Q542Q	682	0.1117	0.1074	0.0899
C551C	683	0.1296	0.127	0.1306	E536D	683	0.1423	0.1403	0.1404	Q547H	683	0.165	0.1866	0.1834	Q542H	683	0.1376	0.1591	0.1434
C551W	684	0.081	0.0804	0.0705	E536D	684	0.1127	0.1322	0.1141	Q547H	684	0.0797	0.0836	0.0811	Q542H	684	0.0564	0.0557	0.066
T552S	685	0.1229	0.111	0.1148	M537L	685	0.1194	0.1203	0.1188	G548S	685	0.1528	0.1392	0.1529	E543K	685	0.1442	0.1684	0.131
T552P	686	0.1351	0.1265	0.1309	M537L	686	0.104	0.1141	0.1075	G548C	686	0.1995	0.2181	0.1953	E543*	686	0.1467	0.1301	0.1315
T552A	687	0.1334	0.1224	0.132	M537V	687	0.0917	0.0854	0.09	G548R	687	0.0843	0.0673	0.0749	E543Q	687	0.1589	0.1457	0.1476
T552K	688	0.1254	0.1512	0.1431	M537K	688	0.0762	0.0858	0.0829	G548D	688	0.073	0.0583	0.068	E543V	688	0.1386	0.1498	0.1554
T552M	689	0.1275	0.1311	0.1157	M537T	689	0.1333	0.1241	0.1349	G548V	689	0.1303	0.1236	0.1217	E543A	689	0.1635	0.151	0.1522
T552R	690	0.1204	0.1082	0.1227	M537R	690	0.1033	0.1138	0.0984	G548A	690	0.1054	0.1092	0.1201	E543G	690	0.1675	0.1649	0.1697
T552T	691	0.1108	0.1224	0.1177	M537I	691	0.1257	0.1322	0.1357	G548G	691	0.099	0.105	0.0992	E543D	691	0.1447	0.1254	0.1135
T552T	692	0.1485	0.1594	0.1437	M537I	692	0.1353	0.1361	0.1431	G548G	692	0.1285	0.131	0.1298	E543D	692	0.067	0.0795	0.0669
T552T	693	0.115	0.1183	0.1239	M537I	693	0.1313	0.1251	0.1333	G548G	693	0.1317	0.1034	0.1245	E543E	693	0.1132	0.1301	0.1287
Q553K	694	0.1015	0.1032	0.1145	M538L	694	0.1331	0.1357	0.1341	G549R	694	0.1977	0.1944	0.1847	G544R	694	0.1193	0.1254	0.1264
Q553*	695	0.1343	0.1443	0.1373	M538L	695	0.1551	0.1596	0.1624	G549W	695	0.1363	0.1446	0.1469	G544W	695	0.1508	0.1417	0.1434
Q553E	696	0.0793	0.0731	0.0857	M538V	696	0.112	0.1012	0.1012	G549R	696	0.125	0.1139	0.1145	G544R	696	0.0751	0.0807	0.077
Q553L	697	0.1825	0.1749	0.1801	M538K	697	0.104	0.1064	0.1162	G549E	697	0.1615	0.1508	0.1582	G544E	697	0.0883	0.0691	0.1042
Q553P	698	0.0948	0.1069	0.1084	M538T	698	0.1297	0.1341	0.1302	G549V	698	0.1268	0.1485	0.1239	G544V	698	0.1208	0.1214	0.113
Q553R	699	0.146	0.1352	0.1349	M538R	699	0.1248	0.1286	0.1236	G549A	699	0.1577	0.1396	0.1551	G544A	699	0.0736	0.0639	0.0683
Q553Q	700	0.112	0.1146	0.1119	M538I	700	0.0717	0.0896	0.0804	G549G	700	0.1201	0.1034	0.1161	G544G	700	0.1092	0.1138	0.1236
Q553H	701	0.1464	0.1356	0.1376	M538I	701	0.151	0.139	0.1553	G549G	701	0.1696	0.1629	0.1644	G544G	701	0.2016	0.1701	0.1757
Q553H	702	0.0466	0.0511	0.0463	M538I	702	0.1076	0.1103	0.1142	G549G	702	0.1345	0.1345	0.1376	G544G	702	0.1147	0.1109	0.1328
D554N	703	0.1364	0.1274	0.1358	K539*	703	0.0968	0.0941	0.0964	P550T	703	0.1507	0.1376	0.1485	P545T	703	0.0777	0.0842	0.0927
D554Y	704	0.1456	0.1461	0.139	K539Q	704	0.1051	0.0893	0.1007	P550S	704	0.1341	0.1279	0.1332	P545S	704	0.1472	0.1248	0.1471
D554H	705	0.1431	0.1452	0.1431	K539E	705	0.1221	0.1222	0.1203	P550A	705	0.1103	0.1108	0.1132	P545A	705	0.1142	0.1115	0.1144
D554V	706	0.1699	0.1868	0.1778	K539M	706	0.5793	0.5684	0.5641	P550H	706	0.2132	0.1742	0.185	P545H	706	0.1442	0.1185	0.1402
D554A	707	0.1271	0.127	0.1312	K539T	707	0.1181	0.1212	0.1213	P550L	707	0.3006	0.2962	0.3001	P545L	707	0.1254	0.119	0.113
D554G	708	0.167	0.1703	0.1588	K539R	708	0.1941	0.1905	0.1939	P550R	708	0.1542	0.1431	0.18	P545R	708	0.1	0.0865	0.1121
D554E	709	0.1666	0.1681	0.1466	K539K	709	0.0921	0.0877	0.0918	P550P	709	0.1162	0.1158	0.1304	P545P	709	0.1213	0.0917	0.1112
D554D	710	0.1036	0.1005	0.0991	K539N	710	0.0876	0.0925	0.0881	P550P	710	0.1194	0.1143	0.1161	P545P	710	0.1264	0.1225	0.1296
D554E	711	0.1003	0.1128	0.0985	K539N	711	0.0975	0.1012	0.1037	P550P	711	0.0565	0.0579	0.0487	P545P	711	0.1914	0.1748	0.1559
G555S	712	0.086	0.0827	0.1023	M540L	712	0.0874	0.0777	0.0828	L551M	712	0.1124	0.0968	0.1167	L546M	712	0.1056	0.101	0.1148
G555C	713	0.1338	0.1187	0.1396	M540L	713	0.1017	0.109	0.1	L551L	713	0.039	0.0358	0.0343	L546L	713	0.1411	0.1214	0.1541
G555R	714	0.1087	0.1146	0.1011	M540V	714	0.0688	0.0742	0.0784	L551V	714	0.0418	0.042	0.0415	L546V	714	0.1615	0.1481	0.1278
G555D	715	0.0629	0.0712	0.0822	M540K	715	0.0771	0.079	0.0753	L551Q	715	0.1039	0.0933	0.0939	L546Q	715	0.0965	0.1243	0.107
G555V	716	0.0705	0.0703	0.0711	M540T	716	0.112	0.1106	0.1061	L551P	716	0.1436	0.1559	0.1391	L546P	716	0.0843	0.0935	0.0927
G555A	717	0.0692	0.0676	0.0702	M540R	717	0.0757	0.08	0.0776	L551R	717	0.0762	0.0879	0.0867	L546R	717	0.1056	0.1132	0.0927
G555G	718	0.0462	0.0475	0.0475	M540I	718	0.0849	0.0758	0.0838	L551L	718	0.0822	0.0762	0.0746	L546L	718	0.1219	0.1295	0.1402
G555G	719	0.0655	0.0603	0.0548	M540I	719	0.063	0.0606	0.0689	L551L	719	0.0934	0.0898	0.0799	L546L	719	0.1762	0.1742	0.1799
G555G	720	0.0495	0.0484	0.0434	M540I	720	0.0565	0.0493	0.0548	L551L	720	0.0997	0.1026	0.1045	L546L	720	0.1092	0.0883	0.1112
P556T	721	0.0847	0.0838	0.0817	I541F	721	0.0701	0.0495	0.0462	Y552N	721	0.1082	0.118	0.124	Y547N	721	0.1037	0.0956	0.0931
P556S	722	0.0834	0.0579	0.0712	I541L	722	0.0916	0.0751	0.0736	Y552H	722	0.0921	0.0937	0.0755	Y547H	722	0.3262	0.3029	0.3193
P556A	723	0.1157	0.122	0.1016	I541V	723	0.0762	0.0635	0.0721	Y552D	723	0.0824	0.0874	0.0877	Y547D	723	0.1118	0.1037	0.1039
P556H	724	0.0791	0.0734	0.0734	I541N	724	0.0806	0.0758	0.0763	Y552F	724	0.0976	0.1012	0.101	Y547F	724	0.1198	0.1137	0.1308
P556L	725	0.0585	0.0569	0.0621	I541T	725	0.088	0.0648	0.0599	Y552S	725	0.1225	0.1424	0.134	Y547S	725	0.1021	0.08	0.0924
P556R	726	0.0843	0.0693	0.0834	I541S	726	0.0803	0.0782	0.0835	Y552C	726	0.0907	0.093	0.0801	Y547C	726	0.0989	0.1137	0.1032
P556P	727	0.0773	0.077	0.0823	I541I	727	0.1002	0.0895	0.0919	Y552*	727	0.1395	0.1205	0.1365	Y547*	727	0.1596	0.1736	0.1523
P556P	728	0.0865	0.0791	0.0988	I541I	728	0.0825	0.0892	0.0854	Y552Y	728	0.1285	0.1274	0.1373	Y547Y	728	0.1354	0.1199	0.117
P556P	729	0.1428	0.1303	0.1251	I541M	729	0.0781	0.0828	0.0778	Y552*	729	0.0893	0.0862	0.0922	Y547*	729	0.101	0.1162	0.1049
L557M	730	0.1048	0.1153	0.1137	G542R	730	0.1005	0.0809	0.0851	V553M	730	0.1487	0.158	0.1436	V548M	730	0.1532	0.153	0.164
L557L	731	0.0791	0.0817	0.0966	G542W	731	0.1132	0.0941	0.1041	V553L	731	0.2261	0.2335	0.2367	V548L	731	0.1494	0.133	0.1314
L557V	732	0.0939	0.0967	0.0963	G542R	732	0.1041	0.0996	0.0904	V553L	732	0.1354	0.1411	0.1528	V548L	732	0.086	0.1024	0.0961
L557*	733	0.2625	0.2782	0.2794	G542E	733	0.1617	0.1512	0.1621	V553E	733	0.1289	0.1224	0.1331	V548E	733	0.122	0.1081	0.1136
L557S	734	0.1708	0.1747	0.1841	G542V	734	0.1261	0.1341	0.1591	V553A	734	0.1193	0.0987	0.1152	V548A	734	0.0704	0.0937	0.0901
L557W	735	0.138	0.1334	0.1248	G542A	735	0.1209	0.1271	0.1201	V553G	735	0.1004	0.0899	0.0935	V548G	735	0.0677	0.065	0.0666
L557L	736	0.1376	0.1355	0.1336	G542G	736	0.1016	0.0938	0.0893	V553V	736	0.1791	0.1973	0.1816	V548V	736	0.1026	0.0918	0.0921
L557F	737	0.1546	0.1944	0.1662	G542G	737	0.1203	0.1124	0.1316	V553V	737	0.1777	0.1992	0.1795	V548V	737	0.122	0.1324	0.1425
L557F	738	0.1913	0.1939	0.1825	G542G	738	0.1093	0.113	0.0954	V553V	738	0.1354	0.1555	0.1486	V548V	738	0.1317	0.1274	0.1197
Y558N	739	0.1306	0.1246	0.1378	K543*	739	0.1209	0.1387	0.1373	L554M	739	0.1533	0.1511	0.1486	I549F	739	0.1107	0.1062	0.1163
Y558H	740	0.1184	0.1044	0.114	K543Q	740	0.1096	0.1463	0.1335	L554L	740	0.1473	0.1361	0.1628	I549L	740	0.0871	0.0912	0.0971
Y558D	741	0.1005	0.106	0.1068	K543E	741	0.1468	0.1142	0.1278	L554V	741	0.1225	0.128	0.1194	I549V	741	0.1091	0.1068	0.0898
Y558F	742	0.1315	0.1106	0.1071	K543I	742	0.1236	0.1112	0.1243	L554Q	742	0.0249	0.0187	0.0221	I549N	742	0.0833	0.0924	0.078
Y558S	743	0.1018	0.107	0.1041	K543T	743	0.1112	0.1439	0.1484	L554P	743	0.0916	0.0787	0.0897	I549T	743	0.1204	0.1068	0.1106
Y558C	744	0.1153	0.1205	0.1168	K543R	744	0.1369	0.0996	0.1114	L554R	744	0.0833	0.0924	0.0877	I549S	744	0.0946	0.1018	0.1042
Y558*	745	0.1031	0.0848	0.0944	K543N	745	0.1029	0.1414	0.1381	L554L	745	0.1193	0.1324	0.1248	I549I	745	0.1424	0.1418	0.1402
Y558Y	746	0.124	0.1298	0.1281	K543N	746	0.1005	0.1304	0.1259	L554L	746	0.1575	0.1624	0.1544	I549I	746	0.1451	0.1337	0.121
Y558*	747	0.0887	0.1039	0.0988	K543K	747	0.111	0.1219	0.1251	L554L	747	0.1174	0.1293	0.1256	I549M	747	0.1607	0.1574	0.1694
V559I	748	0.1341	0.1241	0.1344	H544N	748	0.1115	0.1026	0.111	V555M	748	0.1183	0.0999	0.1173	V550M	748	0.1086	0.1268	0.1039
V559F	749	0.1944	0.1768	0.1828	H544Y	749	0.0853	0.1173	0.111	V555L	749	0.1883	0.1599	0.1912	V550L	749	0.1607	0.1818	0.1684
V559L	750	0.1267	0.151	0.135	H544D	750	0.114	0.1109	0.1057	V555L	750	0.1036	0.118	0.1014	V550L	750	0.0801	0.08	0.0827
V559D	751	0.1223	0.1246	0.1005	H544L	751	0.1021	0.1112	0.1259	V555E	751	0.1031	0.0968	0.1135	V550E	751	0.1086	0.1156	0.0995
V559A	752	0.1424	0.1241	0.1267	H544P	752	0.101	0.1249	0.127	V555A	752	0.0677	0.055	0.0547	V550A	752	0.1419	0.1324	0.1227
V559G	753	0.1066	0.1329	0.124	H544R	753	0.1275	0.1524	0.1343	V555G	753	0.1096	0.0968	0.0973	V550G	753	0.129	0.1199	0.1166
V559V	754	0.1171	0.1086	0.1195	H544Q	754	0.1013	0.0935	0.116	V555V	754	0.1151	0.1243	0.1077	V550V	754	0.0924	0.0931	0.0951
V559V	755	0.2149	0.197	0.1919	H544H	755	0.0927	0.1109	0.1102	V555V	755	0.1579	0.163	0.1686	V550V	755	0.13	0.1218	0.1341
V559V	756	0.1533	0.1639	0.1587	H544Q	756	0.096	0.1124	0.1121	V555V	756	0.0985	0.1037	0.0989	V550V	756	0.1225	0.1087	0.1459
I560F	757	0.131	0.1308	0.1286	K545*	757	0.0853	0.1139	0.111	E556K	757	0.1483	0.1442	0.1536	E551K	757	0.1166	0.1031	0.1338
I560L	758	0.1197	0.1101	0.2515	K545Q	758	0.0889	0.0703	0.0667	E556*	758	0.1658	0.1642	0.1757	E551*	758	0.1096	0.1068	0.1079
I560V	759	0.1699	0.1463	0.1764	K545E	759	0.1374	0.1546	0.1591	E556Q	759	0.122	0.1093	0.1043	E551Q	759	0.1236	0.1024	0.12
I560N	760	0.1612	0.151	0.1665	K545M	760	0.1325	0.1118	0.1102	E556V	760	0.1552	0.1449	0.1553	E551V	760	0.0801	0.0756	0.0844
I560T	761	0.1446	0.1551	0.1485	K545T	761	0.1085	0.1063	0.0969	E556A	761	0.1156	0.0862	0.1018	E551A	761	0.0752	0.0831	0.0975
I560S	762	0.159	0.1448	0.1466	K545R	762	0.1145	0.1155	0.1179	E556G	762	0.122	0.1186	0.1119	E551G	762	0.0876	0.0987	0.0864
I560I	763	0.128	0.1277	0.1394	K545K	763	0.1038	0.0874	0.0946	E556E	763	0.1308	0.1418	0.1302	E551E	763	0.1241	0.1162	0.1136
I560I	764	0.1446	0.1324	0.1306	K545N	764	0.1082	0.117	0.1301	E556D	764	0.1455	0.1293	0.149	E551D	764	0.13	0.1249	0.1176
I560M	765	0.1092	0.1236	0.1306	K545N	765	0.0999	0.1112	0.1053	E556D	765	0.1004	0.0937	0.106	E551D	765	0.0758	0.0868	0.0891
V561M	766	0.1	0.1163	0.1096	N546Y	766	0.1228	0.0825	0.0927	Y557N	766	0.1087	0.1218	0.1206	C552S	766	0.1263	0.1387	0.1247
V561L	767	0.1057	0.1003	0.0983	N546H	767	0.1231	0.1307	0.1167	Y557H	767	0.111	0.1043	0.1127	C552R	767	0.1618	0.1624	0.1812
V561L	768	0.1022	0.1065	0.0994	N546D	768	0.1151	0.1475	0.1655	Y557D	768	0.1229	0.1174	0.1323	C552G	768	0.1257	0.1324	0.1331
V561E	769	0.138	0.1448	0.1433	N546I	769	0.1253	0.106	0.0992	Y557F	769	0.151	0.1636	0.1778	C552Y	769	0.1424	0.1455	0.1496
V561A	770	0.1808	0.168	0.1648	N546T	770	0.1074	0.1191	0.1125	Y557S	770	0.0972	0.0924	0.1035	C552F	770	0.1564	0.1643	0.1553
V561G	771	0.1109	0.1339	0.1267	N546S	771	0.0916	0.1142	0.0965	Y557C	771	0.0654	0.0612	0.0576	C552S	771	0.1026	0.1312	0.1304
V561V	772	0.0917	0.0832	0.0889	N546K	772	0.1137	0.1109	0.1247	Y557*	772	0.1202	0.0987	0.1202	C552*	772	0.1295	0.1305	0.121
V561V	773	0.1612	0.1396	0.1507	N546N	773	0.1198	0.1219	0.1068	Y557Y	773	0.1671	0.1711	0.1553	C552C	773	0.1822	0.1805	0.1755
V561V	774	0.0978	0.0884	0.0961	N546K	774	0.1217	0.1289	0.1255	Y557*	774	0.0958	0.0943	0.0927	C552W	774	0.1343	0.1537	0.1459
E562K	775	0.1245	0.1277	0.1295	I547F	775	0.1054	0.12	0.116	A558T	775	0.1492	0.1505	0.149	A553T	775	0.137	0.128	0.1321
E562*	776	0.1149	0.1096	0.111	I547L	776	0.1228	0.1176	0.1129	A558S	776	0.2417	0.2236	0.2375	A553S	776	0.1596	0.1736	0.1634
E562Q	777	0.1328	0.1355	0.1333	I547V	777	0.1352	0.1274	0.1255	A558P	777	0.1298	0.1411	0.1423	A553P	777	0.1311	0.1424	0.1116
E562V	778	0.1546	0.1567	0.1482	I547N	778	0.1063	0.1353	0.1324	A558E	778	0.2031	0.1948	0.1999	A553D	778	0.1268	0.1149	0.1187
E562A	779	0.0852	0.0993	0.0963	I547T	779	0.1107	0.1445	0.1385	A558V	779	0.2532	0.2704	0.273	A553V	779	0.1698	0.1349	0.1435
E562G	780	0.1166	0.1174	0.1179	I547S	780	0.1253	0.1262	0.1247	A558G	780	0.1271	0.1324	0.1357	A553G	780	0.1365	0.1312	0.1361
E562E	781	0.0891	0.0874	0.0928	I547I	781	0.109	0.0889	0.0885	A558A	781	0.1496	0.1499	0.1569	A553A	781	0.1392	0.1268	0.1482
E562D	782	0.1411	0.136	0.1289	I547I	782	0.0889	0.1032	0.0976	A558A	782	0.2321	0.246	0.2375	A553A	782	0.2031	0.2049	0.2017
E562D	783	0.0869	0.1019	0.0809	I547M	783	0.0905	0.1002	0.1091	A558A	783	0.111	0.1199	0.1148	A553A	783	0.1822	0.2067	0.203
Y563N	784	0.1079	0.122	0.1135	I548L	784	0.1308	0.131	0.1335	A559T	784	0.1193	0.128	0.1177	A554T	784	0.1214	0.1174	0.1079
Y563H	785	0.1599	0.1442	0.1427	I548L	785	0.1283	0.1252	0.1167	A559S	785	0.1961	0.2023	0.1987	A554S	785	0.1612	0.1643	0.1486
Y563D	786	0.1	0.1065	0.1024	I548V	786	0.1388	0.1008	0.1179	A559P	786	0.064	0.0518	0.0534	A554P	786	0.1408	0.143	0.1348
Y563F	787	0.1581	0.1685	0.1648	I548K	787	0.1046	0.1078	0.1083	A559D	787	0.1335	0.1361	0.1261	A554D	787	0.1596	0.1836	0.1613
Y563S	788	0.135	0.1437	0.1342	I548T	788	0.1264	0.1304	0.1148	A559V	788	0.1441	0.1336	0.1511	A554V	788	0.1956	0.1849	0.1758
Y563C	789	0.1585	0.1546	0.1505	I548R	789	0.1212	0.1286	0.1167	A559G	789	0.1321	0.138	0.1402	A554G	789	0.1897	0.1799	0.1805
Y563*	790	0.1642	0.1773	0.1662	I548I	790	0.1408	0.1035	0.1079	A559A	790	0.0972	0.1024	0.1052	A554A	790	0.2096	0.2011	0.2054
Y563Y	791	0.128	0.1158	0.122	I548I	791	0.1118	0.1268	0.1331	A559A	791	0.1519	0.1374	0.1457	A554A	791	0.2236	0.2274	0.2195
Y563*	792	0.1393	0.1396	0.1264	I548M	792	0.1518	0.1494	0.1571	A559A	792	0.0778	0.0774	0.0701	A554A	792	0.1714	0.1836	0.1845
A564T	793	0.1214	0.1417	0.1433	N549Y	793	0.1065	0.1164	0.1182	K560*	793	0.1349	0.1343	0.1377	K555*	793	0.165	0.158	0.1721
A564S	794	0.1559	0.1634	0.1527	N549H	794	0.1134	0.1359	0.1259	K560Q	794	0.0838	0.0962	0.0843	K555Q	794	0.172	0.1749	0.1866
A564P	795	0.1472	0.1463	0.1339	N549D	795	0.1052	0.1295	0.143	K560E	795	0.1068	0.1124	0.0877	K555E	795	0.1526	0.1593	0.1583
A564D	796	0.1481	0.138	0.1364	N549I	796	0.1112	0.1213	0.119	K560M	796	0.105	0.0918	0.1018	K555M	796	0.18	0.1768	0.1721
A564V	797	0.1337	0.1489	0.1248	N549T	797	0.138	0.1393	0.1259	K560T	797	0.0958	0.1105	0.0789	K555T	797	0.1935	0.1799	0.1993
A564G	798	0.1337	0.1153	0.1179	N549S	798	0.159	0.1393	0.1407	K560R	798	0.0948	0.0856	0.0789	K555R	798	0.1849	0.1774	0.1768
A564A	799	0.0948	0.1137	0.1088	N549K	799	0.109	0.0974	0.0984	K560K	799	0.11	0.1293	0.1215	K555K	799	0.1403	0.1318	0.1492
A564A	800	0.1393	0.1427	0.1355	N549N	800	0.111	0.1094	0.0995	K560N	800	0.1975	0.2042	0.2083	K555N	800	0.1886	0.1911	0.1916
A564A	801	0.124	0.1349	0.1369	N549K	801	0.1488	0.1026	0.1083	K560N	801	0.0852	0.0743	0.0881	K555N	801	0.1327	0.1206	0.1284
S565T	802	0.1175	0.1194	0.1212	L550I	802	0.1325	0.1295	0.127	G561S	802	0.1602	0.1624	0.1674	G556R	802	0.101	0.0893	0.1072
S565P	803	0.1468	0.1117	0.1447	L550F	803	0.1137	0.0883	0.1121	G561C	803	0.1556	0.1586	0.154	G556*	803	0.1268	0.1162	0.1173
S565A	804	0.1712	0.1825	0.1703	L550V	804	0.1024	0.1118	0.1182	G561R	804	0.1211	0.1305	0.1131	G556R	804	0.1118	0.1118	0.1156
S565Y	805	0.0965	0.0987	0.1013	L550H	805	0.1046	0.1182	0.116	G561D	805	0.1321	0.1336	0.1357	G556E	805	0.1096	0.1068	0.1015
S565F	806	0.1131	0.107	0.1074	L550P	806	0.1267	0.1356	0.1297	G561V	806	0.1584	0.1624	0.1803	G556V	806	0.1564	0.1668	0.1708
S565C	807	0.1066	0.1153	0.1052	L550R	807	0.1209	0.1475	0.14	G561A	807	0.1395	0.1599	0.1494	G556A	807	0.1139	0.1062	0.1123
S565S	808	0.1376	0.1282	0.1391	L550L	808	0.1129	0.1231	0.1285	G561G	808	0.1008	0.0849	0.086	G556G	808	0.1322	0.1449	0.154
S565S	809	0.1393	0.1437	0.1447	L550L	809	0.1184	0.1115	0.1091	G561G	809	0.1068	0.0905	0.1114	G556G	809	0.1053	0.1199	0.1227
S565S	810	0.1712	0.1577	0.162	L550L	810	0.119	0.1194	0.1179	G561G	810	0.1294	0.123	0.1094	G556G	810	0.1333	0.1299	0.1385
K566*	811	0.1904	0.1779	0.1753	L551I	811	0.1049	0.1176	0.1076	N562Y	811	0.1165	0.108	0.1119	N557Y	811	0.1086	0.1112	0.1156
K566Q	812	0.1952	0.1944	0.1897	L551F	812	0.1167	0.1023	0.0988	N562H	812	0.1377	0.148	0.144	N557H	812	0.1268	0.1231	0.114
K566E	813	0.1612	0.1598	0.1587	L551V	813	0.1286	0.1408	0.1358	N562D	813	0.1179	0.1399	0.1331	N557D	813	0.1306	0.1424	0.1361
K566M	814	0.1677	0.1608	0.1604	L551H	814	0.1289	0.1274	0.1404	N562I	814	0.1717	0.1599	0.1757	N557I	814	0.1161	0.1343	0.1328
K566T	815	0.1922	0.2037	0.1861	L551P	815	0.1308	0.124	0.1388	N562T	815	0.1206	0.1105	0.1281	N557T	815	0.1456	0.1549	0.1627
K566R	816	0.1502	0.1701	0.1753	L551R	816	0.1518	0.1188	0.1186	N562S	816	0.1146	0.103	0.1144	N557S	816	0.1064	0.1049	0.122
K566K	817	0.1502	0.137	0.1364	L551L	817	0.1209	0.121	0.1274	N562K	817	0.0976	0.103	0.1031	N557K	817	0.1188	0.138	0.1234
K566N	818	0.1896	0.1546	0.1822	L551L	818	0.138	0.1576	0.1541	N562N	818	0.1022	0.0968	0.0897	N557N	818	0.1134	0.1056	0.1096
K566N	819	0.1393	0.122	0.1275	L551L	819	0.1057	0.12	0.1224	N562K	819	0.0967	0.1149	0.1185	N557K	819	0.1247	0.1112	0.116
G567S	820	0.1354	0.1287	0.1405	G552R	820	0.1512	0.1445	0.1434	L563M	820	0.1501	0.1318	0.1532	L558M	820	0.1752	0.1705	0.1647
G567C	821	0.1201	0.1024	0.1204	G552*	821	0.1526	0.1628	0.1732	L563L	821	0.1165	0.113	0.1457	L558L	821	0.1327	0.1343	0.1361
G567R	822	0.1454	0.1489	0.1344	G552R	822	0.1383	0.1262	0.1259	L563V	822	0.1018	0.0993	0.1139	L558V	822	0.1037	0.1062	0.1008
G567D	823	0.1721	0.1422	0.1546	G552E	823	0.1333	0.1301	0.1308	L563Q	823	0.1077	0.0987	0.086	L558Q	823	0.1231	0.1318	0.1304
G567V	824	0.1944	0.1861	0.188	G552V	824	0.1397	0.1582	0.1541	L563P	824	0.1202	0.0943	0.1181	L558P	824	0.1155	0.1199	0.1066
G567A	825	0.1214	0.1339	0.1035	G552A	825	0.1377	0.1396	0.1293	L563R	825	0.081	0.0824	0.0764	L558R	825	0.0854	0.0812	0.0884
G567G	826	0.1302	0.1567	0.1433	G552G	826	0.1573	0.1375	0.1331	L563L	826	0.1589	0.143	0.1478	L558L	826	0.1209	0.1181	0.1055
G567G	827	0.1472	0.1525	0.1391	G552G	827	0.1281	0.1179	0.1243	L563L	827	0.1621	0.1599	0.1565	L558L	827	0.1489	0.1543	0.1348
G567G	828	0.1328	0.1427	0.1306	G552G	828	0.1449	0.1628	0.1564	L563L	828	0.11	0.0949	0.1052	L558L	828	0.1263	0.1243	0.1133
N568Y	829	0.1476	0.1639	0.164	A553T	829	0.1336	0.1139	0.111	R564R	829	0.1225	0.1293	0.1294	R559R	829	0.1155	0.1387	0.1264
N568H	830	0.1179	0.1132	0.1193	A553S	830	0.1929	0.1738	0.1735	R564W	830	0.1473	0.1224	0.1478	R559W	830	0.1505	0.1537	0.1553
N568D	831	0.1328	0.152	0.1389	A553P	831	0.135	0.1494	0.1407	R564G	831	0.1234	0.1368	0.124	R559G	831	0.1354	0.1274	0.1257
N568I	832	0.128	0.1117	0.1306	A553D	832	0.1388	0.142	0.1411	R564Q	832	0.1248	0.1293	0.1344	R559Q	832	0.1037	0.1081	0.1106
N568T	833	0.1262	0.1318	0.1237	A553V	833	0.1678	0.1426	0.1453	R564L	833	0.2643	0.2779	0.268	R559L	833	0.1612	0.1518	0.1667
N568S	834	0.1162	0.1086	0.1184	A553G	834	0.1692	0.1494	0.156	R564P	834	0.1211	0.1055	0.1173	R559P	834	0.1322	0.1343	0.1207
N568K	835	0.1524	0.1375	0.1524	A553A	835	0.127	0.1255	0.1278	R564R	835	0.1137	0.1355	0.1348	R559R	835	0.1161	0.1124	0.1176
N568N	836	0.1358	0.1205	0.1179	A553A	836	0.1319	0.1445	0.1655	R564R	836	0.1584	0.1555	0.1619	R559R	836	0.1429	0.1362	0.1509
N568K	837	0.1341	0.1468	0.1543	A553A	837	0.1557	0.1738	0.1644	R564R	837	0.0833	0.0924	0.101	R559R	837	0.1064	0.0949	0.1089
L569M	838	0.162	0.1613	0.1565	C554S	838	0.127	0.1509	0.151	E565K	838	0.1298	0.1474	0.1373	E560K	838	0.1241	0.1268	0.125
L569L	839	0.1489	0.1401	0.2785	C554R	839	0.1604	0.1631	0.1568	E565*	839	0.1363	0.1355	0.1306	E560*	839	0.1247	0.1274	0.1304
L569V	840	0.0895	0.0931	0.0983	C554G	840	0.1203	0.1307	0.1312	E565Q	840	0.1064	0.1193	0.1223	E560Q	840	0.0973	0.1112	0.1005
L569Q	841	0.1131	0.1225	0.1148	C554Y	841	0.1537	0.1246	0.1396	E565V	841	0.1349	0.1361	0.1432	E560V	841	0.1268	0.1455	0.1486
L569P	842	0.1293	0.123	0.2843	C554F	842	0.1546	0.1836	0.1835	E565A	842	0.1533	0.1205	0.1482	E560A	842	0.1193	0.1174	0.1234
L569R	843	0.1917	0.1975	0.1949	C554S	843	0.1443	0.1442	0.1453	E565G	843	0.1354	0.1405	0.1336	E560G	843	0.1139	0.1337	0.1163
L569L	844	0.1472	0.2818	0.1485	C554*	844	0.1471	0.1353	0.1388	E565E	844	0.1054	0.3765	0.1139	E560E	844	0.1333	0.273	0.1277
L569L	845	0.1948	0.1665	0.1764	C554C	845	0.1471	0.3253	0.1533	E565D	845	0.1542	0.1311	0.1377	E560D	845	0.1542	0.148	0.1624
L569L	846	0.1629	0.1763	0.154	C554W	846	0.1432	0.1378	0.1354	E565D	846	0.1289	0.1236	0.1219	E560D	846	0.1247	0.1374	0.125
R570R	847	0.1227	0.1189	0.1118	T555S	847	0.135	0.3672	0.1629	F566I	847	0.1391	0.444	0.1574	F561I	847	0.094	0.2242	0.1126
R570W	848	0.1367	0.2875	0.3222	T555P	848	0.146	0.1286	0.1285	F566L	848	0.1349	0.1792	0.1373	F561L	848	0.0967	0.1549	0.1089
R570G	849	0.0978	0.1003	0.0994	T555A	849	0.1347	0.1411	0.1243	F566V	849	0.105	0.0924	0.1023	F561V	849	0.1306	0.1212	0.125
R570Q	850	0.1433	0.3102	0.1408	T555K	850	0.1341	0.132	0.1526	F566Y	850	0.1575	0.2604	0.1377	F561Y	850	0.1381	0.1655	0.1459
R570L	851	0.1682	0.1649	0.1623	T555I	851	0.1438	0.3592	0.1163	F566S	851	0.1022	0.3335	0.1073	F561S	851	0.1591	0.2855	0.154
R570P	852	0.138	0.1272	0.1386	T555R	852	0.1162	0.1249	0.1205	F566C	852	0.1501	0.1492	0.149	F561C	852	0.1129	0.1062	0.123
R570R	853	0.1254	0.2962	0.1317	T555T	853	0.1573	0.2938	0.1392	F566L	853	0.1252	0.1773	0.0985	F561L	853	0.1408	0.1362	0.1482
R570R	854	0.1419	0.1241	0.1375	T555T	854	0.1435	0.1362	0.1465	F566F	854	0.0944	0.3484	0.0956	F561F	854	0.1257	0.3067	0.1193
R570R	855	0.093	0.0967	0.1027	T555T	855	0.1686	0.1338	0.1259	F566L	855	0.1239	0.1143	0.1248	F561L	855	0.1059	0.0974	0.0921
E571K	856	0.1258	0.1013	0.1297	Q556K	856	0.1187	0.1387	0.1392	L567M	856	0.1137	0.123	0.1106	L562M	856	0.1193	0.1387	0.1254
E571*	857	0.1367	0.1334	0.1333	Q556*	857	0.1167	0.1433	0.1404	L567L	857	0.0976	0.0974	0.0952	L562L	857	0.1112	0.1412	0.1341
E571Q	858	0.1061	0.1148	0.109	Q556E	858	0.125	0.1317	0.1442	L567V	858	0.0962	0.1055	0.101	L562V	858	0.1112	0.1355	0.1183
E571V	859	0.1454	0.1179	0.1245	Q556L	859	0.1347	0.1433	0.1369	L567Q	859	0.1156	0.1105	0.1106	L562Q	859	0.1655	0.1743	0.1661
E571A	860	0.1188	0.1101	0.1273	Q556P	860	0.1421	0.1399	0.1324	L567P	860	0.0889	0.0756	0.0814	L562P	860	0.1	0.0943	0.1109
E571G	861	0.145	0.1432	0.1452	Q556R	861	0.1728	0.1301	0.1274	L567R	861	0.1183	0.1049	0.111	L562R	861	0.1161	0.1231	0.1029
E571E	862	0.1319	0.1205	0.1369	Q556Q	862	0.1308	0.1115	0.1255	L567L	862	0.1625	0.1442	0.1528	L562L	862	0.1505	0.1337	0.1435
E571D	863	0.1201	0.0931	0.1082	Q556H	863	0.1488	0.1561	0.1461	L567L	863	0.1736	0.1848	0.1924	L562L	863	0.1569	0.1693	0.1677
E571D	864	0.1267	0.122	0.1195	Q556H	864	0.1319	0.1643	0.1476	L567L	864	0.1248	0.1261	0.1235	L562L	864	0.1644	0.1705	0.1536
Y572N	865	0.138	0.1205	0.1248	D557N	865	0.1521	0.1567	0.1503	R568R	865	0.1478	0.1393	0.1352	R563R	865	0.1736	0.1811	0.1681
Y572H	866	0.1122	0.123	0.1107	D557Y	866	0.1703	0.1546	0.1537	R568W	866	0.1556	0.1442	0.1452	R563W	866	0.1451	0.1549	0.1509
Y572D	867	0.1271	0.1422	0.1353	D557H	867	0.1275	0.1775	0.1583	R568G	867	0.1658	0.1567	0.1557	R563G	867	0.1601	0.1562	0.1378
Y572F	868	0.1721	0.166	0.1678	D557V	868	0.1697	0.1524	0.1606	R568Q	868	0.1556	0.1293	0.144	R563Q	868	0.1338	0.1206	0.1277
Y572S	869	0.1341	0.1199	0.1256	D557A	869	0.1397	0.1753	0.1652	R568L	869	0.192	0.1917	0.1937	R563L	869	0.1429	0.1387	0.1392
Y572C	870	0.1267	0.1148	0.1289	D557G	870	0.1783	0.1814	0.1583	R568P	870	0.1579	0.1636	0.1653	R563P	870	0.136	0.1162	0.1284
Y572*	871	0.1446	0.1484	0.1455	D557E	871	0.1477	0.1594	0.1594	R568R	871	0.1133	0.1018	0.1069	R563R	871	0.1376	0.1412	0.1452
Y572Y	872	0.1738	0.1732	0.162	D557D	872	0.1427	0.1087	0.1133	R568R	872	0.1676	0.1542	0.1536	R563R	872	0.1601	0.1555	0.1664
Y572*	873	0.1249	0.1298	0.1342	D557E	873	0.146	0.146	0.1484	R568R	873	0.0884	0.0899	0.1018	R563R	873	0.1231	0.1206	0.1264
L573M	874	0.1293	0.1184	0.1248	G558R	874	0.1595	0.1423	0.127	A569T	874	0.1506	0.1642	0.1745	A564T	874	0.1413	0.1299	0.1368
L573L	875	0.159	0.1525	0.1447	G558W	875	0.1783	0.1989	0.2254	A569S	875	0.1782	0.1805	0.1619	A564S	875	0.2058	0.1855	0.1866
L573V	876	0.1219	0.1189	0.1256	G558R	876	0.1363	0.1567	0.161	A569P	876	0.1239	0.128	0.1169	A564P	876	0.1026	0.1156	0.1002
L573Q	877	0.1599	0.1561	0.1411	G558E	877	0.1863	0.1824	0.1716	A569E	877	0.1833	0.1823	0.1924	A564D	877	0.1279	0.1537	0.1398
L573P	878	0.1446	0.1417	0.1521	G558V	878	0.1929	0.1833	0.1632	A569V	878	0.1745	0.1961	0.1795	A564V	878	0.1843	0.1886	0.1849
L573R	879	0.1494	0.1241	0.1353	G558A	879	0.1598	0.1827	0.1571	A569G	879	0.1216	0.1236	0.1352	A564G	879	0.1972	0.2255	0.199
L573L	880	0.1337	0.1417	0.1463	G558G	880	0.1891	0.1775	0.1686	A569A	880	0.2445	0.251	0.2342	A564A	880	0.1311	0.133	0.157
L573L	881	0.1489	0.1649	0.164	G558G	881	0.1791	0.2016	0.2262	A569A	881	0.2399	0.2348	0.2609	A564A	881	0.1886	0.1686	0.1913
L573L	882	0.1088	0.1153	0.103	G558G	882	0.1733	0.1885	0.1838	A569A	882	0.2132	0.241	0.2559	A564A	882	0.1134	0.128	0.1227
Q574K	883	0.159	0.1758	0.1772	P559T	883	0.167	0.1811	0.177	R570R	883	0.1814	0.1973	0.1761	R565R	883	0.216	0.2043	0.1936
Q574*	884	0.2913	0.1629	0.1629	P559S	884	0.3789	0.2031	0.2044	R570W	884	0.454	0.1911	0.1845	R565W	884	0.4014	0.2186	0.2225
Q574E	885	0.1472	0.1499	0.1521	P559A	885	0.1791	0.1576	0.1529	R570G	885	0.1377	0.1467	0.1515	R565G	885	0.1231	0.1274	0.1311
Q574L	886	0.2402	0.1536	0.1612	P559H	886	0.1471	0.1561	0.1663	R570Q	886	0.2159	0.2011	0.2099	R565Q	886	0.1768	0.1736	0.1758
Q574P	887	0.1424	0.1267	0.1137	P559L	887	0.3994	0.1811	0.1556	R570L	887	0.2928	0.2579	0.288	R565L	887	0.1892	0.1955	0.194
Q574R	888	0.1367	0.1225	0.1322	P559R	888	0.1731	0.1426	0.1495	R570P	888	0.1565	0.1561	0.1436	R565P	888	0.0919	0.0918	0.0971
Q574Q	889	0.1551	0.1453	0.1485	P559P	889	0.1438	0.1707	0.1732	R570R	889	0.1911	0.1905	0.1795	R565R	889	0.1327	0.1274	0.1402
Q574H	890	0.1437	0.1427	0.1289	P559P	890	0.3577	0.1653	0.1507	R570R	890	0.2965	0.3203	0.3214	R565R	890	0.245	0.1986	0.1963
Q574H	891	0.1302	0.123	0.1339	P559P	891	0.1634	0.1426	0.1289	R570R	891	0.1542	0.1711	0.1766	R565R	891	0.1053	0.1099	0.1099
A575T	892	0.1716	0.1675	0.167	L560I	892	0.1457	0.124	0.1331	R571R	892	0.2519	0.2947	0.3014	R566S	892	0.1892	0.2105	0.1993
A575S	893	0.1878	0.1825	0.1816	L560F	893	0.3146	0.1674	0.1591	R571W	893	0.6069	0.2823	0.3018	R566C	893	0.4014	0.213	0.2215
A575P	894	0.1629	0.1711	0.1496	L560V	894	0.1733	0.1457	0.1514	R571G	894	0.1409	0.1442	0.1482	R566G	894	0.1634	0.2011	0.1711
A575D	895	0.1498	0.1582	0.1485	L560H	895	0.1631	0.1481	0.1491	R571Q	895	0.2339	0.2123	0.222	R566H	895	0.173	0.1505	0.1755
A575V	896	0.1363	0.1184	0.1408	L560P	896	0.146	0.1533	0.143	R571L	896	0.2123	0.2454	0.2195	R566L	896	0.2477	0.2386	0.2316
A575G	897	0.1795	0.1846	0.1841	L560R	897	0.1336	0.1533	0.1655	R571P	897	0.1819	0.2067	0.1953	R566P	897	0.1252	0.1399	0.1234
A575A	898	0.1437	0.1344	0.138	L560L	898	0.1496	0.1558	0.1625	R571R	898	0.11	0.0874	0.0973	R566R	898	0.1865	0.2067	0.1929
A575A	899	0.1411	0.1287	0.1347	L560L	899	0.149	0.1145	0.1388	R571R	899	0.244	0.2367	0.2412	R566R	899	0.2563	0.2736	0.2558
A575A	900	0.1428	0.1613	0.1623	L560L	900	0.1612	0.1381	0.1304	R571R	900	0.0889	0.0818	0.0877	R566R	900	0.1881	0.1893	0.1721
R576R	901	0.1695	0.1701	0.1736	Y561N	901	0.13	0.1402	0.1324	P572T	901	0.1754	0.1655	0.182	P567T	901	0.1424	0.148	0.1523
R576W	902	0.1677	0.1592	0.1632	Y561H	902	0.1369	0.1317	0.1343	P572S	902	0.1432	0.1561	0.154	P567S	902	0.137	0.143	0.1519
R576G	903	0.1773	0.1815	0.1921	Y561D	903	0.1079	0.1469	0.1373	P572A	903	0.1699	0.1692	0.1811	P567A	903	0.1505	0.133	0.156
R576Q	904	0.1716	0.1654	0.1775	Y561F	904	0.1524	0.1469	0.1476	P572H	904	0.1446	0.133	0.1386	P567H	904	0.1575	0.1593	0.1681
R576L	905	0.1799	0.153	0.1723	Y561S	905	0.1027	0.1271	0.116	P572L	905	0.1225	0.1236	0.1298	P567L	905	0.1838	0.2124	0.1862
R576P	906	0.1219	0.1112	0.1107	Y561C	906	0.1512	0.1301	0.1297	P572R	906	0.1298	0.1449	0.1448	P567R	906	0.1951	0.1868	0.1966
R576R	907	0.1555	0.1629	0.1607	Y561*	907	0.1281	0.1271	0.1201	P572P	907	0.1552	0.1649	0.1611	P567P	907	0.1806	0.1843	0.197
R576R	908	0.1363	0.1479	0.1402	Y561Y	908	0.1165	0.1451	0.1442	P572P	908	0.1515	0.1517	0.1548	P567P	908	0.1483	0.1549	0.1617
R576R	909	0.1026	0.1065	0.095	Y561*	909	0.1297	0.128	0.1182	P572P	909	0.1455	0.1655	0.1444	P567P	909	0.1843	0.1711	0.1896
R577W	910	0.1341	0.1422	0.1433	V562I	910	0.0864	0.0437	0.0442	P573T	910	0.1625	0.1499	0.1603	P568T	910	0.1693	0.1543	0.16
R577R	911	0.1419	0.1458	0.1413	V562F	911	0.1446	0.1491	0.1522	P573S	911	0.1584	0.1655	0.1887	P568S	911	0.1655	0.1574	0.1371
R577G	912	0.1402	0.1344	0.1422	V562L	912	0.1203	0.1335	0.1266	P573A	912	0.1427	0.1324	0.1352	P568A	912	0.1628	0.158	0.1516
R577K	913	0.0948	0.0998	0.106	V562D	913	0.13	0.1274	0.1274	P573Q	913	0.1487	0.148	0.1511	P568Q	913	0.1693	0.1424	0.1587
R577M	914	0.162	0.1675	0.1667	V562A	914	0.1292	0.1704	0.1556	P573L	914	0.1455	0.1624	0.124	P568L	914	0.1467	0.1418	0.1503
R577T	915	0.1498	0.1561	0.1521	V562G	915	0.1319	0.135	0.1354	P573R	915	0.0884	0.0824	0.0918	P568R	915	0.1338	0.1455	0.1499
R577R	916	0.1751	0.1918	0.1828	V562V	916	0.138	0.1332	0.1446	P573P	916	0.1146	0.1249	0.129	P568P	916	0.1376	0.1349	0.1439
R577S	917	0.1254	0.1329	0.1347	V562V	917	0.1184	0.0871	0.074	P573P	917	0.2316	0.2435	0.2488	P568P	917	0.1236	0.1337	0.1348
R577S	918	0.1446	0.1613	0.1397	V562V	918	0.1612	0.1824	0.1785	P573P	918	0.1133	0.1211	0.1219	P568P	918	0.1677	0.1986	0.1734
P578T	919	0.1708	0.1515	0.1634	I563L	919	0.1639	0.1533	0.1419	G574S	919	0.134	0.1318	0.1465	G569S	919	0.1059	0.0949	0.1076
P578S	920	0.1795	0.1649	0.1667	I563L	920	0.1369	0.1848	0.1667	G574C	920	0.2321	0.2179	0.2283	G569C	920	0.1623	0.153	0.1644
P578A	921	0.1481	0.1417	0.1275	I563V	921	0.1358	0.1234	0.1274	G574R	921	0.1763	0.1717	0.1862	G569R	921	0.1247	0.1231	0.1482
P578H	922	0.1638	0.152	0.1712	I563K	922	0.0996	0.1344	0.1465	G574D	922	0.128	0.1124	0.1144	G569D	922	0.1279	0.1337	0.1281
P578L	923	0.1572	0.1685	0.1656	I563T	923	0.1289	0.1604	0.1659	G574V	923	0.1547	0.1492	0.167	G569V	923	0.2144	0.2367	0.2289
P578R	924	0.1765	0.1582	0.1615	I563R	924	0.1203	0.113	0.1171	G574A	924	0.1321	0.1374	0.1286	G569A	924	0.1188	0.1081	0.1203
P578P	925	0.1441	0.1365	0.1322	I563I	925	0.1397	0.1503	0.1613	G574G	925	0.1446	0.1449	0.1294	G569G	925	0.1693	0.198	0.1845
P578P	926	0.1585	0.1706	0.1557	I563I	926	0.141	0.1457	0.1415	G574G	926	0.0967	0.113	0.1119	G569G	926	0.1467	0.1399	0.1432
P578P	927	0.1376	0.1267	0.1297	I563M	927	0.1319	0.1772	0.143	G574G	927	0.1542	0.163	0.1624	G569G	927	0.2026	0.1799	0.1859
P579T	928	0.1839	0.1789	0.1709	V564I	928	0.1565	0.1149	0.1125	L575M	928	0.1542	0.1586	0.167	P570T	928	0.1161	0.1212	0.1429
P579S	929	0.1315	0.1551	0.1394	V564F	929	0.1686	0.1579	0.1789	L575L	929	0.1257	0.1224	0.1382	P570S	929	0.1537	0.1437	0.1634
P579A	930	0.1433	0.1587	0.1601	V564L	930	0.1173	0.1063	0.1247	L575V	930	0.1036	0.1118	0.0985	P570A	930	0.1661	0.1724	0.1677
P579Q	931	0.1668	0.1742	0.1897	V564D	931	0.1245	0.1393	0.1419	L575Q	931	0.0718	0.0637	0.0764	P570H	931	0.151	0.148	0.1472
P579L	932	0.1682	0.1504	0.1546	V564A	932	0.1515	0.1203	0.1251	L575P	932	0.0893	0.0874	0.1064	P570L	932	0.1295	0.1305	0.1466
P579R	933	0.1524	0.1598	0.1513	V564G	933	0.1366	0.1399	0.1316	L575R	933	0.0787	0.0856	0.0747	P570R	933	0.1424	0.153	0.1624
P579P	934	0.1778	0.1913	0.1891	V564V	934	0.1372	0.143	0.1385	L575L	934	0.111	0.0968	0.0831	P570P	934	0.18	0.168	0.1607
P579P	935	0.1537	0.1639	0.1626	V564V	935	0.1499	0.1368	0.1434	L575L	935	0.1414	0.1355	0.1231	P570P	935	0.1935	0.1743	0.1782
P579P	936	0.1454	0.1649	0.1725	V564V	936	0.1471	0.146	0.1522	L575L	936	0.0866	0.0955	0.0897	P570P	936	0.1628	0.1524	0.1573
G580R	937	0.1385	0.1355	0.1477	E565K	937	0.1399	0.1344	0.1282	D576N	937	0.0829	0.1005	0.1039	D571N	937	0.1671	0.1693	0.1654
G580W	938	0.1935	0.2068	0.201	E565*	938	0.1438	0.1646	0.1804	D576Y	938	0.1165	0.1068	0.1077	D571Y	938	0.2166	0.2192	0.2084
G580R	939	0.1398	0.1293	0.132	E565Q	939	0.1305	0.1078	0.1098	D576H	939	0.0875	0.0974	0.0998	D571H	939	0.1096	0.128	0.1203
G580E	940	0.1398	0.1277	0.1331	E565V	940	0.1317	0.1356	0.1427	D576V	940	0.1096	0.1243	0.1223	D571V	940	0.1145	0.1156	0.1412
G580V	941	0.1424	0.1262	0.1455	E565A	941	0.1201	0.1457	0.1316	D576A	941	0.0797	0.0899	0.0831	D571A	941	0.0967	0.0862	0.083
G580A	942	0.0664	0.061	0.0676	E565G	942	0.1791	0.1594	0.1537	D576G	942	0.0925	0.1068	0.1056	D571G	942	0.1043	0.1255	0.1207
G580G	943	0.1424	0.1473	0.1438	E565E	943	0.1361	0.1097	0.1121	D576E	943	0.1027	0.1049	0.106	D571E	943	0.1386	0.1524	0.1432
G580G	944	0.1677	0.1567	0.1684	E565D	944	0.1432	0.1622	0.1659	D576D	944	0.1008	0.1012	0.1106	D571D	944	0.1897	0.1661	0.1842
G580G	945	0.1516	0.1468	0.1402	E565D	945	0.1358	0.1481	0.1472	D576E	945	0.1013	0.0918	0.096	D571E	945	0.1214	0.1237	0.1143
L581M	946	0.1406	0.121	0.1344	Y566N	946	0.1325	0.1353	0.1243	Y577N	946	0.0792	0.0793	0.0839	L572I	946	0.1338	0.1212	0.124
L581L	947	0.124	0.1303	0.1262	Y566H	947	0.1626	0.1567	0.1552	Y577H	947	0.0672	0.0693	0.0643	L572F	947	0.1607	0.148	0.1587
L581V	948	0.1454	0.151	0.154	Y566D	948	0.1493	0.15	0.1552	Y577D	948	0.0645	0.0649	0.0826	L572V	948	0.094	0.1293	0.1099
L581Q	949	0.1437	0.1246	0.1217	Y566F	949	0.1432	0.1512	0.1434	Y577F	949	0.1041	0.0955	0.1102	L572H	949	0.1537	0.1637	0.162
L581P	950	0.1647	0.1768	0.1767	Y566S	950	0.1518	0.1494	0.1388	Y577S	950	0.1303	0.1405	0.1323	L572P	950	0.0355	0.0375	0.0266
L581R	951	0.1153	0.1267	0.1187	Y566C	951	0.1419	0.1564	0.1671	Y577C	951	0.1082	0.1186	0.1027	L572R	951	0.1016	0.1093	0.1045
L581L	952	0.128	0.1251	0.1195	Y566*	952	0.1278	0.142	0.1453	Y577*	952	0.1271	0.153	0.1486	L572L	952	0.1558	0.1849	0.1724
L581L	953	0.1751	0.1644	0.1701	Y566Y	953	0.1559	0.1451	0.1285	Y577Y	953	0.0912	0.1087	0.1073	L572L	953	0.1532	0.1518	0.1529
L581L	954	0.1197	0.1318	0.1226	Y566*	954	0.1686	0.1558	0.1636	Y577*	954	0.0681	0.0743	0.0714	L572L	954	0.1478	0.1343	0.1455
E582K	955	0.121	0.1122	0.1215	A567T	955	0.1121	0.1249	0.1167	S578T	955	0.0907	0.103	0.0964	S573C	955	0.1467	0.1287	0.1227
E582*	956	0.1328	0.1401	0.1521	A567S	956	0.1598	0.1778	0.1919	S578P	956	0.2496	0.1124	0.1069	S573R	956	0.1026	0.1087	0.1059
E582Q	957	0.1315	0.1168	0.1355	A567P	957	0.1427	0.1371	0.1327	S578A	957	0.1054	0.0812	0.1069	S573G	957	0.1236	0.128	0.1301
E582V	958	0.1551	0.1437	0.1424	A567D	958	0.1093	0.1387	0.1327	S578Y	958	0.0962	0.1049	0.1127	S573N	958	0.1338	0.1512	0.1385
E582A	959	0.1271	0.1215	0.1118	A567V	959	0.2158	0.1387	0.1438	S578F	959	0.2781	0.1087	0.1156	S573I	959	0.1967	0.2055	0.2081
E582G	960	0.1389	0.1489	0.1557	A567G	960	0.1341	0.1524	0.1472	S578C	960	0.1077	0.1037	0.1035	S573T	960	0.1161	0.1243	0.121
E582D	961	0.1804	0.1825	0.1869	A567A	961	0.125	0.1509	0.1514	S578S	961	0.1662	0.1655	0.1845	S573R	961	0.1489	0.163	0.1489
E582D	962	0.1599	0.1804	0.1659	A567A	962	0.1913	0.1491	0.1503	S578S	962	0.2357	0.0912	0.0885	S573S	962	0.1892	0.1574	0.1714
E582E	963	0.1485	0.1577	0.1436	A567A	963	0.1292	0.143	0.132	S578S	963	0.1073	0.1012	0.1002	S573R	963	0.1537	0.1362	0.1553
Y583N	964	0.1572	0.1592	0.1598	S568T	964	0.1112	0.128	0.1354	F579I	964	0.0801	0.0781	0.0864	P574T	964	0.1419	0.1468	0.1681
Y583H	965	0.1485	0.107	0.1046	S568P	965	0.1711	0.1219	0.1259	F579L	965	0.2403	0.1261	0.0989	P574S	965	0.2047	0.1368	0.1321
Y583D	966	0.1498	0.1598	0.1493	S568A	966	0.1604	0.1396	0.1316	F579V	966	0.0838	0.0968	0.0902	P574A	966	0.1016	0.1012	0.1035
Y583F	967	0.1502	0.1365	0.1413	S568Y	967	0.1529	0.1127	0.1304	F579Y	967	0.0751	0.0756	0.0743	P574H	967	0.1634	0.1799	0.164
Y583S	968	0.1786	0.2099	0.1935	S568F	968	0.1524	0.1436	0.124	F579S	968	0.0764	0.0768	0.0881	P574L	968	0.1639	0.1705	0.1728
Y583C	969	0.1498	0.1489	0.1441	S568C	969	0.143	0.1546	0.1587	F579C	969	0.0548	0.0462	0.0597	P574R	969	0.1424	0.1212	0.1395
Y583*	970	0.1271	0.1272	0.1267	S568S	970	0.1551	0.1426	0.1385	F579L	970	0.1354	0.1424	0.1423	P574P	970	0.1795	0.1843	0.1671
Y583Y	971	0.1765	0.1639	0.1783	S568S	971	0.175	0.1384	0.1484	F579F	971	0.1193	0.128	0.1277	P574P	971	0.1655	0.1574	0.1691
Y583*	972	0.1507	0.1504	0.1397	S568S	972	0.1504	0.1564	0.161	F579L	972	0.0879	0.0899	0.0906	P574P	972	0.1327	0.1249	0.1378
C584S	973	0.1127	0.1075	0.106	K569*	973	0.1283	0.1295	0.1385	D580N	973	0.1326	0.1186	0.134	D575N	973	0.1607	0.1437	0.1482
C584R	974	0.124	0.1272	0.1176	K569Q	974	0.1366	0.1488	0.1598	D580Y	974	0.1607	0.1599	0.169	D575Y	974	0.2225	0.2074	0.1896
C584G	975	0.0865	0.0941	0.0892	K569E	975	0.1689	0.161	0.1655	D580H	975	0.1381	0.1386	0.1373	D575H	975	0.1419	0.1487	0.1556
C584Y	976	0.1599	0.1489	0.1355	K569I	976	0.1256	0.1323	0.1427	D580V	976	0.1119	0.1137	0.1173	D575V	976	0.1107	0.1199	0.1298
C584F	977	0.1647	0.1861	0.1759	K569T	977	0.1455	0.1646	0.1743	D580A	977	0.0893	0.0974	0.0943	D575A	977	0.1069	0.1237	0.122
C584S	978	0.1083	0.1199	0.1168	K569R	978	0.1733	0.1573	0.1632	D580G	978	0.0921	0.0887	0.0868	D575G	978	0.1327	0.1318	0.1459
C584*	979	0.1533	0.1639	0.1433	K569N	979	0.1308	0.1207	0.119	D580E	979	0.1225	0.1218	0.1261	D575E	979	0.172	0.173	0.1422
C584C	980	0.1127	0.1029	0.1198	K569N	980	0.1413	0.1399	0.1388	D580D	980	0.0995	0.1068	0.1081	D575D	980	0.1961	0.183	0.1812
C584W	981	0.1673	0.1768	0.1651	K569K	981	0.1474	0.1555	0.1678	D580E	981	0.1077	0.0974	0.1043	D575E	981	0.1204	0.1555	0.1469
Y585N	982	0.1808	0.1841	0.1866	G570S	982	0.1267	0.1246	0.1324	T581S	982	0.1607	0.1305	0.1665	G576S	982	0.1274	0.0968	0.1156
Y585H	983	0.1581	0.1572	0.1449	G570C	983	0.1634	0.1347	0.1346	T581P	983	0.0935	0.1161	0.1069	G576C	983	0.1376	0.1274	0.1328
Y585D	984	0.1254	0.1442	0.1281	G570R	984	0.1339	0.1402	0.1304	T581A	984	0.0792	0.0856	0.0952	G576R	984	0.1263	0.1237	0.164
Y585F	985	0.1275	0.1101	0.1113	G570D	985	0.1328	0.1442	0.1488	T581N	985	0.122	0.1249	0.1114	G576D	985	0.1295	0.1268	0.1422
Y585S	986	0.1939	0.1877	0.1916	G570V	986	0.1546	0.1521	0.1488	T581I	986	0.0723	0.0718	0.081	G576V	986	0.1763	0.173	0.1832
Y585C	987	0.1371	0.1427	0.1447	G570A	987	0.119	0.1445	0.1232	T581S	987	0.1073	0.1043	0.1144	G576A	987	0.1064	0.1187	0.1059
Y585*	988	0.1232	0.107	0.1223	G570G	988	0.1352	0.1503	0.1613	T581T	988	0.1257	0.1124	0.1415	G576G	988	0.1172	0.1156	0.121
Y585Y	989	0.1127	0.1308	0.1137	G570G	989	0.1631	0.1585	0.1507	T581T	989	0.1146	0.118	0.1265	G576G	989	0.0967	0.1074	0.1066
Y585*	990	0.1424	0.167	0.1458	G570G	990	0.1637	0.1506	0.1427	T581T	990	0.0566	0.0624	0.0722	G576G	990	0.1236	0.1268	0.1274
N586Y	991	0.1341	0.1199	0.1195	N571Y	991	0.1499	0.1585	0.1579	C582S	991	0.1077	0.1199	0.0993	P577T	991	0.1542	0.1387	0.1476
N586H	992	0.176	0.1737	0.1863	N571H	992	0.1584	0.1998	0.1896	C582R	992	0.1082	0.0887	0.1014	P577S	992	0.1102	0.1068	0.125
N586D	993	0.1061	0.0894	0.0963	N571D	993	0.1452	0.1698	0.1541	C582G	993	0.0746	0.0718	0.0877	P577A	993	0.1327	0.1437	0.1429
N586I	994	0.1175	0.1329	0.1206	N571I	994	0.1446	0.1646	0.1751	C582Y	994	0.1206	0.1199	0.1069	P577H	994	0.1945	0.2036	0.1869
N586T	995	0.124	0.1241	0.1325	N571T	995	0.1432	0.1698	0.1724	C582F	995	0.1483	0.1436	0.1561	P577L	995	0.1671	0.1574	0.1802
N586S	996	0.1612	0.1613	0.1667	N571S	996	0.1584	0.19	0.185	C582S	996	0.0889	0.0899	0.0868	P577R	996	0.1241	0.1062	0.116
N586K	997	0.159	0.1442	0.1441	N571K	997	0.1336	0.15	0.1407	C582*	997	0.111	0.118	0.1119	P577P	997	0.129	0.1387	0.1452
N586N	998	0.1114	0.1179	0.1085	N571N	998	0.1863	0.1381	0.1354	C582C	998	0.1275	0.1299	0.1139	P577P	998	0.1123	0.133	0.1274
N586K	999	0.1415	0.1691	0.1714	N571K	999	0.1341	0.1426	0.1549	C582W	999	0.0751	0.0706	0.0751	P577P	999	0.1145	0.1337	0.1355
P587T	1000	0.1188	0.1117	0.1204	L572I	1000	0.1711	0.1784	0.1568	K583*	1000	0.1229	0.1368	0.1173	R578R	1000	0.1365	0.1249	0.1452
P587S	1001	0.1655	0.1644	0.1549	L572F	1001	0.1568	0.1787	0.1659	K583Q	1001	0.0902	0.0893	0.0927	R578W	1001	0.1381	0.1312	0.1298
P587A	1002	0.1376	0.1479	0.1488	L572V	1002	0.1601	0.1463	0.1434	K583E	1002	0.0866	0.0887	0.0939	R578G	1002	0.1225	0.1368	0.1439
P587H	1003	0.1358	0.1334	0.1513	L572H	1003	0.1325	0.1604	0.1678	K583M	1003	0.1262	0.1311	0.1448	R578Q	1003	0.1843	0.1705	0.1869
P587L	1004	0.1092	0.1225	0.124	L572P	1004	0.1294	0.1335	0.1377	K583T	1004	0.1197	0.1193	0.1139	R578L	1004	0.187	0.168	0.1815
P587R	1005	0.1585	0.1613	0.167	L572R	1005	0.159	0.1726	0.1625	K583R	1005	0.0635	0.0724	0.0689	R578P	1005	0.1129	0.1218	0.1392
P587P	1006	0.1415	0.1411	0.1524	L572L	1006	0.154	0.1536	0.1331	K583K	1006	0.0916	0.088	0.0851	R578R	1006	0.1274	0.1343	0.1499
P587P	1007	0.1398	0.166	0.1402	L572L	1007	0.1866	0.1607	0.1522	K583N	1007	0.1437	0.163	0.1457	R578R	1007	0.1499	0.1568	0.1721
P587P	1008	0.1411	0.1468	0.1386	L572L	1008	0.1598	0.1567	0.151	K583N	1008	0.1206	0.1336	0.129	R578R	1008	0.1193	0.1424	0.1298
S588C	1009	0.1223	0.1132	0.1201	R573R	1009	0.1664	0.132	0.1285	P584T	1009	0.1064	0.0962	0.1114	S579C	1009	0.1102	0.0906	0.1055
S588R	1010	0.1341	0.1499	0.1303	R573*	1010	0.1438	0.1591	0.1697	P584S	1010	0.1068	0.1105	0.1139	S579R	1010	0.1145	0.0931	0.1287
S588G	1011	0.1551	0.1401	0.1535	R573G	1011	0.141	0.1481	0.1465	P584A	1011	0.0557	0.0649	0.0584	S579G	1011	0.1988	0.1836	0.1879
S588N	1012	0.1502	0.1716	0.1557	R573Q	1012	0.1581	0.1701	0.1468	P584Q	1012	0.1262	0.1368	0.1386	S579N	1012	0.1376	0.1424	0.1388
S588I	1013	0.1738	0.1463	0.1698	R573L	1013	0.1719	0.1634	0.1678	P584L	1013	0.1298	0.1037	0.1235	S579I	1013	0.1736	0.1836	0.1798
S588T	1014	0.1913	0.1722	0.1852	R573P	1014	0.1143	0.1359	0.1289	P584R	1014	0.0976	0.1024	0.1202	S579T	1014	0.1779	0.1836	0.163
S588R	1015	0.1428	0.1329	0.1339	R573R	1015	0.1377	0.1338	0.14	P584P	1015	0.1188	0.1268	0.1194	S579R	1015	0.1472	0.1612	0.163
S588S	1016	0.1821	0.1727	0.1874	R573R	1016	0.1289	0.1466	0.1259	P584P	1016	0.1961	0.1986	0.2091	S579S	1016	0.1596	0.1518	0.1768
S588R	1017	0.1537	0.1411	0.1353	R573R	1017	0.1615	0.1738	0.1659	P584P	1017	0.1856	0.2304	0.1807	S579R	1017	0.2004	0.1968	0.1734
H589N	1018	0.1734	0.1877	0.1753	E574K	1018	0.1322	0.1194	0.1262	P585T	1018	0.151	0.1442	0.1553	S580C	1018	0.1601	0.1455	0.1529
H589Y	1019	0.1236	0.1081	0.1209	E574*	1019	0.1587	0.1417	0.1526	P585S	1019	0.1607	0.1592	0.154	S580R	1019	0.1214	0.0931	0.1163
H589D	1020	0.1323	0.1189	0.1273	E574Q	1020	0.1333	0.135	0.14	P585A	1020	0.1041	0.1137	0.1135	S580G	1020	0.1526	0.1543	0.1314
H589L	1021	0.1337	0.1241	0.1303	E574V	1021	0.1173	0.1411	0.1335	P585H	1021	0.1593	0.1592	0.1657	S580N	1021	0.1628	0.1699	0.1721
H589P	1022	0.1494	0.151	0.1358	E574A	1022	0.1377	0.1555	0.1381	P585L	1022	0.1321	0.1218	0.1123	S580I	1022	0.1806	0.1487	0.1869
H589R	1023	0.1232	0.123	0.1267	E574G	1023	0.1648	0.1772	0.1549	P585R	1023	0.0829	0.0868	0.0922	S580T	1023	0.1564	0.1705	0.1577
H589Q	1024	0.1502	0.1386	0.146	E574D	1024	0.1604	0.1512	0.1331	P585P	1024	0.174	0.1705	0.1611	S580R	1024	0.1698	0.1668	0.1637
H589H	1025	0.1804	0.1784	0.175	E574D	1025	0.1386	0.172	0.1697	P585P	1025	0.1234	0.1243	0.1361	S580S	1025	0.1118	0.1206	0.1244
H589Q	1026	0.128	0.1163	0.1336	E574E	1026	0.1355	0.1567	0.1392	P585P	1026	0.0727	0.0806	0.0797	S580R	1026	0.1714	0.1724	0.1496
N590Y	1027	0.1481	0.1784	0.1623	Y575N	1027	0.1278	0.1326	0.1304	E586K	1027	0.1478	0.1517	0.1649	E581K	1027	0.1628	0.1649	0.16
N590H	1028	0.1328	0.1396	0.1593	Y575H	1028	0.1391	0.1784	0.1697	E586*	1028	0.1975	0.1855	0.1887	E581*	1028	0.165	0.1761	0.1842
N590D	1029	0.1642	0.1582	0.1692	Y575D	1029	0.1203	0.1433	0.1682	E586Q	1029	0.0787	0.0812	0.0793	E581Q	1029	0.1763	0.198	0.1876
N590I	1030	0.1433	0.1303	0.1347	Y575F	1030	0.119	0.1329	0.132	E586V	1030	0.1404	0.1386	0.1415	E581V	1030	0.1628	0.138	0.1573
N590T	1031	0.128	0.1432	0.1378	Y575S	1031	0.1421	0.1649	0.1602	E586A	1031	0.0723	0.0787	0.0743	E581A	1031	0.1198	0.1418	0.1398
N590S	1032	0.1481	0.1453	0.1521	Y575C	1032	0.1711	0.1799	0.1732	E586G	1032	0.064	0.0712	0.0793	E581G	1032	0.1494	0.148	0.1415
N590K	1033	0.131	0.1298	0.1137	Y575*	1033	0.1278	0.1265	0.1236	E586E	1033	0.1321	0.1143	0.1194	E581E	1033	0.1257	0.1112	0.118
N590N	1034	0.1703	0.183	0.1756	Y575Y	1034	0.1278	0.1167	0.1339	E586D	1034	0.1736	0.1667	0.1653	E581D	1034	0.1198	0.1193	0.1375
N590K	1035	0.1192	0.1262	0.1162	Y575*	1035	0.1165	0.135	0.1304	E586D	1035	0.1542	0.1699	0.1473	E581D	1035	0.122	0.1268	0.1405
P591T	1036	0.1472	0.1365	0.1383	L576I	1036	0.1253	0.1451	0.1613	E587K	1036	0.1013	0.088	0.0843	G582R	1036	0.1155	0.1106	0.1116
P591S	1037	0.1411	0.1453	0.1565	L576F	1037	0.1214	0.1442	0.1503	E587*	1037	0.1625	0.1592	0.154	G582W	1037	0.1456	0.1705	0.1775
P591A	1038	0.1638	0.1303	0.1353	L576V	1038	0.1457	0.1277	0.1182	E587Q	1038	0.0981	0.0999	0.0981	G582R	1038	0.1274	0.1299	0.1405
P591Q	1039	0.1559	0.1572	0.1532	L576H	1039	0.1468	0.1717	0.1697	E587V	1039	0.1552	0.1455	0.1461	G582E	1039	0.1435	0.1468	0.1529
P591L	1040	0.183	0.166	0.1742	L576P	1040	0.1256	0.1445	0.1522	E587A	1040	0.0737	0.0637	0.073	G582V	1040	0.215	0.2342	0.2333
P591R	1041	0.1293	0.1386	0.1245	L576R	1041	0.1363	0.1591	0.1453	E587G	1041	0.1105	0.1112	0.1165	G582A	1041	0.1161	0.1343	0.1348
P591P	1042	0.1393	0.1468	0.124	L576L	1042	0.1236	0.1039	0.1186	E587E	1042	0.1114	0.1193	0.1073	G582G	1042	0.1322	0.1449	0.1422
P591P	1043	0.1385	0.1427	0.1383	L576L	1043	0.1383	0.1649	0.161	E587D	1043	0.192	0.1998	0.2033	G582G	1043	0.1967	0.2067	0.2161
P591P	1044	0.1201	0.1329	0.1488	L576L	1044	0.13	0.1591	0.1491	E587D	1044	0.1197	0.1243	0.124	G582G	1044	0.1521	0.1487	0.159
E592K	1045	0.1603	0.1804	0.1676	R577R	1045	0.135	0.1304	0.1285	Q588K	1045	0.1188	0.1149	0.1148	P583T	1045	0.1155	0.143	0.1341
E592*	1046	0.1459	0.1551	0.1607	R577*	1046	0.1294	0.1433	0.1388	Q588*	1046	0.1285	0.1368	0.1319	P583S	1046	0.165	0.1849	0.1785
E592Q	1047	0.1494	0.1442	0.1449	R577G	1047	0.1546	0.1512	0.1591	Q588E	1047	0.1552	0.1705	0.1565	P583A	1047	0.1838	0.1818	0.1771
E592V	1048	0.1708	0.1479	0.1612	R577Q	1048	0.1488	0.1619	0.1522	Q588L	1048	0.0764	0.0856	0.0735	P583Q	1048	0.1682	0.1755	0.1889
E592A	1049	0.1258	0.1396	0.1314	R577L	1049	0.1496	0.1485	0.1632	Q588P	1049	0.0815	0.0737	0.0701	P583L	1049	0.1843	0.178	0.1751
E592G	1050	0.1179	0.1386	0.1361	R577P	1050	0.1504	0.1393	0.124	Q588R	1050	0.0654	0.0756	0.0714	P583R	1050	0.1306	0.1355	0.1345
E592E	1051	0.1267	0.1287	0.1242	R577R	1051	0.1739	0.1637	0.1556	Q588Q	1051	0.1041	0.1005	0.1089	P583P	1051	0.1655	0.1487	0.1455
E592D	1052	0.1634	0.1427	0.1565	R577R	1052	0.1559	0.1781	0.172	Q588H	1052	0.1819	0.1842	0.1887	P583P	1052	0.2123	0.2161	0.2111
E592D	1053	0.138	0.1303	0.1347	R577R	1053	0.1844	0.1738	0.1476	Q588H	1053	0.1289	0.1492	0.1323	P583P	1053	0.1618	0.1649	0.1412
E593K	1054	0.1551	0.1494	0.1471	A578T	1054	0.1559	0.1662	0.151	L589I	1054	0.1119	0.143	0.1139	L584I	1054	0.1403	0.1499	0.1526
E593*	1055	0.1699	0.168	0.1687	A578S	1055	0.1965	0.1625	0.1816	L589F	1055	0.1216	0.1174	0.1528	L584F	1055	0.1913	0.1905	0.1913
E593Q	1056	0.1585	0.151	0.1521	A578P	1056	0.1554	0.1668	0.1755	L589V	1056	0.11	0.1211	0.1085	L584V	1056	0.1376	0.1437	0.1405
E593V	1057	0.162	0.1639	0.1673	A578D	1057	0.1631	0.1445	0.1606	L589H	1057	0.1354	0.1393	0.1561	L584H	1057	0.13	0.1562	0.1506
E593A	1058	0.0834	0.1096	0.0999	A578V	1058	0.1695	0.1594	0.1621	L589P	1058	0.1179	0.1299	0.1407	L584P	1058	0.101	0.1162	0.0955
E593G	1059	0.1699	0.1598	0.1701	A578G	1059	0.2042	0.157	0.2014	L589R	1059	0.0709	0.0812	0.0772	L584R	1059	0.1193	0.1193	0.1133
E593E	1060	0.2031	0.2011	0.1982	A578A	1060	0.1336	0.1619	0.1552	L589L	1060	0.1506	0.1424	0.1574	L584L	1060	0.1865	0.1893	0.1721
E593D	1061	0.1625	0.1722	0.1568	A578A	1061	0.1286	0.1145	0.1327	L589L	1061	0.1289	0.133	0.1315	L584L	1061	0.1532	0.1312	0.1277
E593D	1062	0.1699	0.1908	0.172	A578A	1062	0.1593	0.1384	0.1468	L589L	1062	0.1146	0.108	0.1085	L584L	1062	0.1429	0.1368	0.154
Q594K	1063	0.128	0.1282	0.1223	R579R	1063	0.1308	0.131	0.1354	T590S	1063	0.1128	0.1324	0.1252	S585T	1063	0.1209	0.1193	0.1294
Q594*	1064	0.1738	0.1665	0.1648	R579W	1064	0.1736	0.1769	0.188	T590P	1064	0.1437	0.1186	0.1423	S585P	1064	0.1354	0.1268	0.1096
Q594E	1065	0.1529	0.1608	0.146	R579G	1065	0.1579	0.1515	0.1678	T590A	1065	0.1105	0.0943	0.1089	S585A	1065	0.1257	0.1312	0.1244
Q594L	1066	0.1765	0.1665	0.1825	R579Q	1066	0.1386	0.1463	0.1602	T590N	1066	0.1354	0.148	0.134	S585Y	1066	0.1343	0.1424	0.1345
Q594P	1067	0.1677	0.1473	0.1546	R579L	1067	0.1766	0.1762	0.1892	T590I	1067	0.1427	0.1399	0.1277	S585F	1067	0.1865	0.203	0.2037
Q594R	1068	0.1192	0.1075	0.1104	R579P	1068	0.1297	0.1347	0.1358	T590S	1068	0.1372	0.1205	0.1402	S585C	1068	0.1392	0.1387	0.1254
Q594Q	1069	0.1454	0.1608	0.1568	R579R	1069	0.1755	0.1445	0.1602	T590T	1069	0.1091	0.0949	0.0985	S585S	1069	0.137	0.1405	0.1442
Q594H	1070	0.1716	0.1784	0.1863	R579R	1070	0.143	0.1607	0.1541	T590T	1070	0.1087	0.1161	0.1014	S585S	1070	0.1564	0.168	0.1624
Q594H	1071	0.1376	0.1277	0.1237	R579R	1071	0.1162	0.1301	0.1373	T590T	1071	0.1137	0.1012	0.1102	S585S	1071	0.1247	0.1224	0.122
L595I	1072	0.1371	0.1541	0.1369	R580W	1072	0.1518	0.1546	0.1438	F591I	1072	0.1128	0.1161	0.1165	F586I	1072	0.1564	0.1424	0.1392
L595F	1073	0.1275	0.1143	0.1237	R580R	1073	0.1639	0.1613	0.1579	F591L	1073	0.1193	0.113	0.1273	F586L	1073	0.1274	0.143	0.1425
L595V	1074	0.1433	0.1396	0.1339	R580G	1074	0.1708	0.1704	0.1877	F591V	1074	0.0953	0.1305	0.1181	F586V	1074	0.1118	0.1149	0.1143
L595H	1075	0.1389	0.122	0.1342	R580K	1075	0.138	0.1524	0.1438	F591Y	1075	0.1542	0.1349	0.1586	F586Y	1075	0.1107	0.1168	0.1197
L595P	1076	0.2066	0.2275	0.199	R580M	1076	0.1808	0.1591	0.1648	F591S	1076	0.1248	0.1349	0.1423	F586S	1076	0.1032	0.138	0.1039
L595R	1077	0.1638	0.1494	0.1502	R580T	1077	0.119	0.1457	0.1362	F591C	1077	0.1064	0.1137	0.1144	F586C	1077	0.1489	0.138	0.1516
L595L	1078	0.1127	0.1417	0.1253	R580R	1078	0.1692	0.1439	0.1453	F591L	1078	0.1317	0.128	0.1436	F586L	1078	0.1204	0.1337	0.1331
L595L	1079	0.169	0.1846	0.1968	R580S	1079	0.1766	0.2034	0.2235	F591F	1079	0.1082	0.1155	0.1031	F586F	1079	0.1515	0.168	0.1556
L595L	1080	0.1302	0.1339	0.1369	R580S	1080	0.1615	0.1665	0.1457	F591L	1080	0.1616	0.1817	0.1678	F586L	1080	0.1343	0.1418	0.1338
S596T	1081	0.1157	0.1024	0.1055	P581T	1081	0.1432	0.1457	0.1575	K592*	1081	0.1805	0.1736	0.1824	P587T	1081	0.1279	0.1318	0.1304
S596P	1082	0.1577	0.1473	0.1565	P581S	1082	0.1957	0.1347	0.1427	K592Q	1082	0.1681	0.1723	0.167	P587S	1082	0.1494	0.1587	0.1674
S596A	1083	0.1271	0.1251	0.1273	P581A	1083	0.1904	0.1686	0.193	K592E	1083	0.1602	0.1948	0.1786	P587A	1083	0.1397	0.1612	0.1419
S596Y	1084	0.1284	0.1225	0.1019	P581Q	1084	0.141	0.1558	0.1796	K592M	1084	0.1381	0.1343	0.1411	P587Q	1084	0.144	0.1324	0.1291
S596F	1085	0.1315	0.1241	0.1176	P581L	1085	0.1637	0.1781	0.1812	K592T	1085	0.1331	0.1455	0.1202	P587L	1085	0.1365	0.1255	0.1422
S596C	1086	0.1245	0.1422	0.1405	P581R	1086	0.1697	0.1539	0.1629	K592R	1086	0.1252	0.1474	0.1486	P587R	1086	0.1429	0.1443	0.1385
S596S	1087	0.1638	0.1401	0.1493	P581P	1087	0.183	0.2047	0.2151	K592K	1087	0.1321	0.1268	0.1148	P587P	1087	0.1204	0.1143	0.1224
S596S	1088	0.1463	0.1494	0.1361	P581P	1088	0.1623	0.1579	0.1594	K592N	1088	0.1589	0.1661	0.1703	P587P	1088	0.1483	0.1405	0.1513
S596S	1089	0.1402	0.1504	0.1471	P581P	1089	0.1747	0.1766	0.1816	K592N	1089	0.1077	0.0968	0.1139	P587P	1089	0.1558	0.1437	0.1365
S597T	1090	0.1293	0.1344	0.1471	P582T	1090	0.1855	0.1802	0.1838	D593N	1090	0.1501	0.1311	0.1528	V588I	1090	0.1564	0.1705	0.1785
S597P	1091	0.169	0.1701	0.1767	P582S	1091	0.1973	0.1802	0.185	D593Y	1091	0.1409	0.1268	0.1215	V588F	1091	0.1505	0.143	0.1452
S597A	1092	0.1463	0.1442	0.1372	P582A	1092	0.1692	0.1561	0.1652	D593H	1092	0.1252	0.1324	0.1294	V588L	1092	0.1419	0.1174	0.1257
S597Y	1093	0.1673	0.1489	0.1571	P582H	1093	0.1559	0.1653	0.1796	D593V	1093	0.1515	0.1361	0.1503	V588D	1093	0.1451	0.1274	0.1284
S597F	1094	0.1926	0.1887	0.1767	P582L	1094	0.1565	0.1457	0.1686	D593A	1094	0.151	0.1755	0.1578	V588A	1094	0.137	0.1555	0.1566
S597C	1095	0.1284	0.1427	0.1372	P582R	1095	0.1551	0.1417	0.1488	D593G	1095	0.1123	0.1274	0.1306	V588G	1095	0.1343	0.1462	0.1492
S597S	1096	0.1446	0.1587	0.154	P582P	1096	0.146	0.1601	0.1648	D593E	1096	0.1128	0.1255	0.1256	V588V	1096	0.1467	0.1655	0.1664
S597S	1097	0.1468	0.1499	0.1607	P582P	1097	0.1725	0.1448	0.1415	D593D	1097	0.1202	0.1074	0.1298	V588V	1097	0.1317	0.138	0.1321
S597S	1098	0.1507	0.1598	0.1532	P582P	1098	0.1722	0.1478	0.1381	D593E	1098	0.0824	0.0774	0.0722	V588V	1098	0.1123	0.1131	0.1207
K598*	1099	0.1734	0.1763	0.1598	G583R	1099	0.1518	0.1515	0.1697	L594M	1099	0.1598	0.1517	0.1578	L589M	1099	0.1349	0.1343	0.1264
K598Q	1100	0.1568	0.1453	0.1331	G583W	1100	0.1827	0.2105	0.1976	L594L	1100	0.169	0.148	0.1753	L589L	1100	0.1376	0.1493	0.1462
K598E	1101	0.1537	0.152	0.1405	G583R	1101	0.1485	0.1375	0.1404	L594V	1101	0.0732	0.0918	0.0897	L589V	1101	0.136	0.1418	0.1382
K598M	1102	0.1485	0.1541	0.1488	G583E	1102	0.119	0.1662	0.1579	L594Q	1102	0.122	0.1218	0.1306	L589Q	1102	0.1403	0.1343	0.1513
K598T	1103	0.1302	0.1313	0.1245	G583V	1103	0.1849	0.1665	0.1652	L594P	1103	0.0884	0.0924	0.0868	L589P	1103	0.1043	0.1137	0.1049
K598R	1104	0.1236	0.1163	0.1333	G583A	1104	0.1234	0.1335	0.124	L594R	1104	0.1004	0.1024	0.1069	L589R	1104	0.1462	0.1468	0.1489
K598K	1105	0.1398	0.1442	0.1361	G583G	1105	0.1234	0.1408	0.135	L594L	1105	0.1404	0.1517	0.1382	L589L	1105	0.1333	0.1268	0.1459
K598N	1106	0.1625	0.1536	0.1623	G583G	1106	0.1739	0.1225	0.1236	L594L	1106	0.1943	0.2067	0.2003	L589L	1106	0.1429	0.148	0.1445
K598N	1107	0.1572	0.1546	0.1538	G583G	1107	0.1662	0.15	0.1427	L594L	1107	0.1561	0.1461	0.1649	L589L	1107	0.0994	0.0931	0.1163
D599N	1108	0.145	0.1494	0.1488	M584L	1108	0.183	0.1714	0.1831	V595M	1108	0.1165	0.1155	0.1131	V590I	1108	0.136	0.1418	0.1355
D599Y	1109	0.1389	0.1551	0.1761	M584L	1109	0.1822	0.1958	0.1835	V595L	1109	0.1248	0.1286	0.1265	V590F	1109	0.137	0.1505	0.1459
D599H	1110	0.1192	0.122	0.1226	M584V	1110	0.1667	0.1518	0.1533	V595L	1110	0.1193	0.1137	0.134	V590L	1110	0.1532	0.1443	0.1506
D599V	1111	0.1406	0.1386	0.127	M584K	1111	0.1341	0.153	0.1636	V595E	1111	0.1354	0.128	0.1331	V590D	1111	0.1257	0.1181	0.1106
D599A	1112	0.1371	0.1453	0.1267	M584T	1112	0.1347	0.1539	0.1427	V595A	1112	0.1013	0.1049	0.1089	V590A	1112	0.1634	0.1668	0.1687
D599G	1113	0.1708	0.1732	0.1759	M584R	1113	0.1452	0.12	0.132	V595G	1113	0.1455	0.1311	0.1373	V590G	1113	0.1489	0.1574	0.1701
D599E	1114	0.1236	0.1303	0.1284	M584I	1114	0.1551	0.1323	0.1293	V595V	1114	0.1294	0.1318	0.1407	V590V	1114	0.1188	0.1212	0.1176
D599D	1115	0.1424	0.1308	0.1317	M584I	1115	0.1526	0.183	0.1823	V595V	1115	0.186	0.1842	0.1958	V590V	1115	0.1564	0.1624	0.1624
D599E	1116	0.1415	0.1504	0.1496	M584I	1116	0.138	0.1433	0.1365	V595V	1116	0.1326	0.1418	0.1277	V590V	1116	0.1064	0.1137	0.12
L600M	1117	0.1306	0.1484	0.1389	E585K	1117	0.1543	0.1411	0.1457	S596T	1117	0.1064	0.1005	0.1169	S591T	1117	0.1333	0.1168	0.1173
L600L	1118	0.1638	0.1851	0.1563	E585*	1118	0.1706	0.1454	0.1449	S596P	1118	0.1059	0.1093	0.121	S591P	1118	0.1209	0.1237	0.1224
L600V	1119	0.124	0.1375	0.1289	E585Q	1119	0.1325	0.1207	0.1198	S596A	1119	0.1004	0.0899	0.091	S591A	1119	0.1188	0.1168	0.121
L600Q	1120	0.1297	0.1329	0.1394	E585V	1120	0.1634	0.1414	0.14	S596Y	1120	0.1027	0.1118	0.1085	S591Y	1120	0.1263	0.1206	0.1355
L600P	1121	0.1498	0.151	0.1485	E585A	1121	0.1347	0.1298	0.1232	S596F	1121	0.1354	0.143	0.1407	S591F	1121	0.1924	0.188	0.1866
L600R	1122	0.1415	0.1551	0.1585	E585G	1122	0.1449	0.1323	0.1465	S596C	1122	0.1004	0.0943	0.1098	S591C	1122	0.1365	0.1574	0.1486
L600L	1123	0.1703	0.1458	0.1565	E585E	1123	0.1328	0.15	0.1388	S596S	1123	0.1275	0.1442	0.1235	S591S	1123	0.1155	0.1287	0.1257
L600L	1124	0.1695	0.1582	0.1709	E585D	1124	0.1846	0.1677	0.1667	S596S	1124	0.1745	0.1773	0.1966	S591S	1124	0.1499	0.148	0.1607
L600L	1125	0.1219	0.1236	0.1215	E585D	1125	0.1474	0.1607	0.1732	S596S	1125	0.105	0.1155	0.1169	S591S	1125	0.1489	0.1499	0.1546
V601M	1126	0.1476	0.1453	0.1491	Y586N	1126	0.1463	0.1387	0.1476	C597S	1126	0.1262	0.1155	0.1169	C592S	1126	0.1489	0.1518	0.1476
V601L	1127	0.1699	0.1768	0.1709	Y586H	1127	0.1493	0.132	0.14	C597R	1127	0.1257	0.1193	0.1331	C592R	1127	0.1279	0.1487	0.1405
V601L	1128	0.1393	0.137	0.1231	Y586D	1128	0.1532	0.1179	0.1179	C597G	1128	0.1174	0.093	0.1114	C592G	1128	0.1381	0.1424	0.1365
V601E	1129	0.1118	0.1308	0.124	Y586F	1129	0.1228	0.1411	0.1457	C597Y	1129	0.1119	0.1349	0.1419	C592Y	1129	0.1354	0.1349	0.123
V601A	1130	0.1808	0.1634	0.1781	Y586S	1130	0.1466	0.1558	0.1438	C597F	1130	0.1865	0.2067	0.1866	C592F	1130	0.1773	0.2049	0.1899
V601G	1131	0.1219	0.1179	0.1113	Y586C	1131	0.1609	0.1503	0.1697	C597S	1131	0.1146	0.1186	0.1194	C592S	1131	0.1564	0.1512	0.1496
V601V	1132	0.1686	0.1773	0.1629	Y586*	1132	0.109	0.1393	0.1369	C597*	1132	0.1206	0.1186	0.1306	C592*	1132	0.13	0.1156	0.1378
V601V	1133	0.1673	0.1706	0.1761	Y586Y	1133	0.167	0.1494	0.151	C597C	1133	0.1377	0.1486	0.134	C592C	1133	0.1478	0.1568	0.1553
V601V	1134	0.1293	0.1194	0.1358	Y586*	1134	0.138	0.1497	0.1541	C597W	1134	0.1317	0.1449	0.1628	C592W	1134	0.1472	0.1562	0.162
S602T	1135	0.1577	0.1463	0.1447	S587T	1135	0.1308	0.1594	0.1327	A598T	1135	0.1598	0.1636	0.1482	A593T	1135	0.1408	0.1405	0.1298
S602P	1136	0.1725	0.1773	0.1535	S587P	1136	0.1664	0.1533	0.1579	A598S	1136	0.1358	0.1549	0.1523	A593S	1136	0.1644	0.1599	0.159
S602A	1137	0.1682	0.1861	0.1797	S587A	1137	0.1355	0.1387	0.1194	A598P	1137	0.1589	0.1661	0.1845	A593P	1137	0.1096	0.1006	0.1207
S602Y	1138	0.1293	0.1355	0.1317	S587Y	1138	0.122	0.1448	0.1564	A598D	1138	0.1229	0.1243	0.1156	A593D	1138	0.1596	0.1162	0.1529
S602F	1139	0.145	0.1458	0.1469	S587F	1139	0.1361	0.1552	0.1331	A598V	1139	0.1248	0.1118	0.1089	A593V	1139	0.1666	0.1518	0.162
S602C	1140	0.1485	0.1587	0.1488	S587C	1140	0.1463	0.1097	0.1041	A598G	1140	0.1354	0.1261	0.1357	A593G	1140	0.1532	0.1387	0.1462
S602S	1141	0.1572	0.1541	0.1593	S587S	1141	0.0983	0.11	0.1301	A598A	1141	0.1234	0.1361	0.1457	A593A	1141	0.1037	0.1143	0.121
S602S	1142	0.1485	0.1572	0.14	S587S	1142	0.1504	0.1173	0.1064	A598A	1142	0.1331	0.1474	0.1327	A593A	1142	0.1542	0.1537	0.1671
S602S	1143	0.1323	0.1442	0.1262	S587S	1143	0.1529	0.1643	0.1774	A598A	1143	0.1087	0.1274	0.124	A593A	1143	0.1268	0.1237	0.1284
C603S	1144	0.1175	0.122	0.1273	Y588N	1144	0.1314	0.1133	0.1217	Y599N	1144	0.1179	0.123	0.1202	Y594N	1144	0.1112	0.1387	0.1304
C603R	1145	0.1599	0.1551	0.1444	Y588H	1145	0.1421	0.1323	0.143	Y599H	1145	0.1354	0.1449	0.149	Y594H	1145	0.1478	0.1212	0.1445
C603G	1146	0.1572	0.1603	0.1598	Y588D	1146	0.119	0.1375	0.1331	Y599D	1146	0.14	0.1442	0.1448	Y594D	1146	0.1365	0.1368	0.1419
C603Y	1147	0.1345	0.1484	0.1529	Y588F	1147	0.1573	0.1598	0.1568	Y599F	1147	0.1483	0.1386	0.1348	Y594F	1147	0.1591	0.1587	0.1698
C603F	1148	0.1599	0.1598	0.1759	Y588S	1148	0.1455	0.1356	0.1446	Y599S	1148	0.1464	0.1467	0.1511	Y594S	1148	0.1381	0.1474	0.1358
C603S	1149	0.207	0.1768	0.2046	Y588C	1149	0.1427	0.1436	0.1427	Y599C	1149	0.1763	0.1667	0.1582	Y594C	1149	0.1284	0.1212	0.1284
C603*	1150	0.1302	0.1215	0.1231	Y588*	1150	0.1248	0.1039	0.1118	Y599*	1150	0.0999	0.1112	0.1085	Y594*	1150	0.1343	0.1393	0.1392
C603C	1151	0.2018	0.1985	0.1919	Y588Y	1151	0.157	0.132	0.132	Y599Y	1151	0.1616	0.1461	0.1457	Y594Y	1151	0.1773	0.1843	0.1681
C603W	1152	0.1424	0.1536	0.1518	Y588*	1152	0.1129	0.1194	0.1346	Y599*	1152	0.1842	0.1861	0.1845	Y594*	1152	0.1575	0.1605	0.1489
A604T	1153	0.1664	0.1649	0.1521	D589N	1153	0.1471	0.1335	0.1343	Q600K	1153	0.1418	0.1561	0.1536	Q595K	1153	0.1467	0.128	0.1348
A604S	1154	0.1651	0.138	0.1678	D589Y	1154	0.1642	0.1604	0.1575	Q600*	1154	0.1542	0.158	0.1507	Q595*	1154	0.1961	0.1886	0.1741
A604P	1155	0.1166	0.1308	0.1253	D589H	1155	0.1496	0.1307	0.132	Q600E	1155	0.1791	0.1736	0.1707	Q595E	1155	0.1059	0.1287	0.1099
A604D	1156	0.1297	0.1334	0.1295	D589V	1156	0.1303	0.1228	0.1091	Q600L	1156	0.1423	0.1524	0.1736	Q595L	1156	0.1693	0.1786	0.1819
A604V	1157	0.145	0.1665	0.1659	D589A	1157	0.1466	0.146	0.1335	Q600P	1157	0.1239	0.1218	0.1306	Q595P	1157	0.1618	0.1505	0.157
A604G	1158	0.135	0.1349	0.1331	D589G	1158	0.1446	0.1594	0.161	Q600R	1158	0.1013	0.1112	0.106	Q595R	1158	0.1596	0.158	0.1519
A604A	1159	0.1861	0.1815	0.1723	D589E	1159	0.1537	0.1375	0.1549	Q600Q	1159	0.1266	0.1324	0.1294	Q595Q	1159	0.1429	0.1393	0.1486
A604A	1160	0.1433	0.1546	0.1419	D589D	1160	0.1457	0.1552	0.1545	Q600H	1160	0.1906	0.2004	0.1958	Q595H	1160	0.1671	0.1443	0.1684
A604A	1161	0.1419	0.1256	0.127	D589E	1161	0.1264	0.1222	0.1388	Q600H	1161	0.1492	0.1649	0.1611	Q595H	1161	0.1451	0.1343	0.1529
Y605N	1162	0.169	0.1567	0.1678	I590F	1162	0.1551	0.1625	0.1709	V601M	1162	0.1768	0.1911	0.1895	V596M	1162	0.1274	0.1212	0.1503
Y605H	1163	0.1699	0.1804	0.1654	I590L	1163	0.1554	0.1405	0.1449	V601L	1163	0.1823	0.1574	0.164	V596L	1163	0.158	0.1487	0.162
Y605D	1164	0.1778	0.1768	0.1852	I590V	1164	0.1791	0.1564	0.1545	V601L	1164	0.1266	0.1087	0.1331	V596L	1164	0.1392	0.1362	0.1546
Y605F	1165	0.1725	0.1711	0.1698	I590N	1165	0.1477	0.1329	0.1331	V601E	1165	0.1952	0.2117	0.2083	V596E	1165	0.1521	0.1399	0.1388
Y605S	1166	0.1332	0.1262	0.1333	I590T	1166	0.1753	0.1497	0.1499	V601A	1166	0.0663	0.0774	0.0735	V596A	1166	0.129	0.1212	0.1382
Y605C	1167	0.1472	0.167	0.1516	I590S	1167	0.1416	0.1084	0.1106	V601G	1167	0.1142	0.1143	0.1206	V596G	1167	0.1166	0.143	0.1311
Y605*	1168	0.1581	0.1536	0.1612	I590I	1168	0.1259	0.124	0.1255	V601V	1168	0.2113	0.2129	0.2154	V596V	1168	0.1107	0.1199	0.1126
Y605Y	1169	0.1983	0.2022	0.201	I590I	1169	0.1347	0.1607	0.1781	V601V	1169	0.2104	0.2086	0.1836	V596V	1169	0.1462	0.1705	0.1674
Y605*	1170	0.1559	0.1649	0.1651	I590M	1170	0.1435	0.1408	0.1533	V601V	1170	0.1206	0.0955	0.116	V596V	1170	0.1118	0.1355	0.1402
Q606K	1171	0.1778	0.1732	0.1723	N591Y	1171	0.1455	0.1588	0.1693	A602T	1171	0.1929	0.1986	0.192	A597T	1171	0.1225	0.1168	0.1351
Q606*	1172	0.1848	0.1841	0.1684	N591H	1172	0.1681	0.1674	0.1831	A602S	1172	0.1022	0.0843	0.091	A597S	1172	0.1757	0.1524	0.1657
Q606E	1173	0.124	0.1293	0.132	N591D	1173	0.1482	0.1417	0.1453	A602P	1173	0.1432	0.153	0.1457	A597P	1173	0.1489	0.1362	0.1479
Q606L	1174	0.1345	0.1365	0.1444	N591I	1174	0.1609	0.1497	0.14	A602D	1174	0.1681	0.1674	0.1774	A597D	1174	0.1553	0.1855	0.1677
Q606P	1175	0.1306	0.1143	0.1389	N591T	1175	0.1609	0.1393	0.1335	A602V	1175	0.2155	0.2204	0.2287	A597V	1175	0.172	0.1574	0.1563
Q606R	1176	0.1655	0.1386	0.1714	N591S	1176	0.1662	0.1262	0.1381	A602G	1176	0.1363	0.1798	0.1515	A597G	1176	0.1188	0.1187	0.1092
Q606Q	1177	0.1463	0.152	0.1524	N591K	1177	0.1256	0.1417	0.1442	A602A	1177	0.2316	0.2023	0.2208	A597A	1177	0.1354	0.1393	0.1469
Q606H	1178	0.1791	0.167	0.1789	N591N	1178	0.1402	0.1646	0.1652	A602A	1178	0.1593	0.178	0.1665	A597A	1178	0.1655	0.1674	0.162
Q606H	1179	0.1149	0.1236	0.1107	N591K	1179	0.1358	0.1616	0.1709	A602A	1179	0.117	0.1112	0.1173	A597A	1179	0.1601	0.1462	0.1613
V607M	1180	0.1332	0.2461	0.1505	R592S	1180	0.1419	0.1506	0.1468	R603R	1180	0.1708	0.1842	0.1782	R598R	1180	0.1403	0.133	0.1341
V607L	1181	0.1502	0.1453	0.1441	R592C	1181	0.1524	0.1207	0.1243	R603W	1181	0.3053	0.3041	0.2968	R598*	1181	0.1709	0.1774	0.1909
V607L	1182	0.1957	0.1908	0.1725	R592G	1182	0.1457	0.1258	0.1362	R603G	1182	0.1036	0.1055	0.1227	R598G	1182	0.1419	0.1324	0.1486
V607E	1183	0.1559	0.1603	0.1761	R592H	1183	0.1377	0.1335	0.1301	R603Q	1183	0.1441	0.1411	0.1528	R598Q	1183	0.1172	0.1437	0.1247
V607A	1184	0.1175	0.1184	0.1113	R592L	1184	0.1675	0.1619	0.1724	R603L	1184	0.2855	0.2785	0.2776	R598L	1184	0.1865	0.1905	0.1681
V607G	1185	0.1402	0.1556	0.1623	R592P	1185	0.1305	0.131	0.127	R603P	1185	0.1372	0.1368	0.149	R598P	1185	0.1843	0.1786	0.158
V607V	1186	0.1537	0.1634	0.1571	R592R	1186	0.146	0.1463	0.1392	R603R	1186	0.1625	0.1436	0.1703	R598R	1186	0.1274	0.1174	0.1368
V607V	1187	0.1799	0.198	0.1952	R592R	1187	0.138	0.131	0.1381	R603R	1187	0.2224	0.2223	0.2308	R598R	1187	0.1182	0.1274	0.1469
V607V	1188	0.1284	0.1096	0.1126	R592R	1188	0.1457	0.146	0.1579	R603R	1188	0.1404	0.1499	0.1519	R598R	1188	0.1736	0.1811	0.1613
A608T	1189	0.1389	0.1473	0.1383	V593I	1189	0.162	0.1503	0.1457	G604S	1189	0.1437	0.148	0.1457	G599S	1189	0.1343	0.1405	0.1355
A608S	1190	0.2009	0.1866	0.1786	V593F	1190	0.1391	0.1274	0.1434	G604C	1190	0.2219	0.2061	0.2133	G599C	1190	0.1558	0.1593	0.1546
A608P	1191	0.1747	0.152	0.1656	V593L	1191	0.1165	0.131	0.1312	G604R	1191	0.1713	0.1499	0.1703	G599R	1191	0.093	0.0843	0.0908
A608D	1192	0.1585	0.1567	0.1452	V593D	1192	0.1413	0.1353	0.1289	G604D	1192	0.146	0.1118	0.1294	G599D	1192	0.1413	0.1418	0.1334
A608V	1193	0.1751	0.1691	0.1828	V593A	1193	0.1598	0.1613	0.1575	G604V	1193	0.1418	0.1399	0.159	G599V	1193	0.1483	0.1249	0.1351
A608G	1194	0.1468	0.1386	0.146	V593G	1194	0.141	0.1488	0.135	G604A	1194	0.0884	0.0837	0.0847	G599A	1194	0.1139	0.1243	0.1217
A608A	1195	0.1463	0.1546	0.1444	V593V	1195	0.1275	0.1032	0.1148	G604G	1195	0.1565	0.1611	0.1603	G599G	1195	0.1241	0.1162	0.1123
A608A	1196	0.1511	0.1437	0.1596	V593V	1196	0.1543	0.1588	0.1686	G604G	1196	0.1754	0.1811	0.1832	G599G	1196	0.1263	0.1424	0.1422
A608A	1197	0.1219	0.1158	0.1237	V593V	1197	0.1239	0.1161	0.1167	G604G	1197	0.1193	0.1143	0.1248	G599G	1197	0.1118	0.1287	0.119
R609R	1198	0.1341	0.1246	0.1358	P594T	1198	0.1493	0.1289	0.1259	M605L	1198	0.122	0.1268	0.1248	M600L	1198	0.1666	0.1624	0.1583
R609*	1199	0.1869	0.1768	0.1979	P594S	1199	0.1714	0.1576	0.1678	M605L	1199	0.1658	0.1561	0.1724	M600L	1199	0.1386	0.1362	0.1298
R609G	1200	0.1599	0.1696	0.1527	P594A	1200	0.154	0.1442	0.1564	M605V	1200	0.1561	0.1368	0.1407	M600V	1200	0.1521	0.1512	0.1459
R609Q	1201	0.1402	0.1525	0.1289	P594H	1201	0.1391	0.1167	0.1259	M605K	1201	0.1496	0.1511	0.1448	M600K	1201	0.0989	0.0962	0.0968
R609L	1202	0.1935	0.1882	0.1869	P594L	1202	0.1391	0.1258	0.124	M605T	1202	0.117	0.1336	0.1269	M600T	1202	0.1494	0.133	0.1442
R609P	1203	0.1197	0.1344	0.1416	P594R	1203	0.159	0.1454	0.1491	M605R	1203	0.0893	0.1068	0.0935	M600R	1203	0.1112	0.1081	0.1099
R609R	1204	0.1804	0.182	0.1736	P594P	1204	0.1261	0.1509	0.1499	M605I	1204	0.1552	0.143	0.1494	M600I	1204	0.1247	0.1305	0.1267
R609R	1205	0.1459	0.1592	0.1419	P594P	1205	0.1645	0.1384	0.1396	M605I	1205	0.1731	0.1674	0.1728	M600I	1205	0.173	0.1849	0.1721
R609R	1206	0.173	0.1753	0.1667	P594P	1206	0.1515	0.1344	0.1335	M605I	1206	0.1506	0.1642	0.1557	M600I	1206	0.1494	0.1493	0.1466
G610S	1207	0.152	0.138	0.1458	E595K	1207	0.146	0.1469	0.1331	E606K	1207	0.1271	0.1311	0.1348	Q601K	1207	0.1204	0.1312	0.1271
G610C	1208	0.1406	0.1515	0.148	E595*	1208	0.1772	0.1915	0.1968	E606*	1208	0.1289	0.1224	0.1365	Q601*	1208	0.1569	0.1537	0.1519
G610R	1209	0.1288	0.1344	0.1405	E595Q	1209	0.1457	0.142	0.1659	E606Q	1209	0.1469	0.1761	0.1444	Q601E	1209	0.1397	0.1437	0.1405
G610D	1210	0.1511	0.1479	0.1411	E595V	1210	0.1352	0.1631	0.1709	E606V	1210	0.192	0.1817	0.1695	Q601L	1210	0.1591	0.1711	0.1647
G610V	1211	0.128	0.1318	0.1223	E595A	1211	0.1639	0.1347	0.1419	E606A	1211	0.1004	0.0999	0.1035	Q601P	1211	0.1209	0.1181	0.1284
G610A	1212	0.1153	0.122	0.1264	E595G	1212	0.1408	0.1396	0.1392	E606G	1212	0.1409	0.1842	0.172	Q601R	1212	0.1333	0.1299	0.1334
G610G	1213	0.1088	0.107	0.1146	E595E	1213	0.1223	0.1191	0.1205	E606E	1213	0.1179	0.1118	0.1206	Q601Q	1213	0.108	0.1118	0.1163
G610G	1214	0.1577	0.152	0.1513	E595D	1214	0.1885	0.164	0.1648	E606D	1214	0.204	0.2173	0.1941	Q601H	1214	0.151	0.1512	0.1533
G610G	1215	0.1848	0.1685	0.1736	E595D	1215	0.1217	0.1442	0.1411	E606D	1215	0.1437	0.1717	0.1878	Q601H	1215	0.1214	0.1443	0.1371
M611L	1216	0.1769	0.1711	0.1598	E596K	1216	0.1212	0.1136	0.1236	Y607N	1216	0.0889	0.0999	0.1069	Y602N	1216	0.1462	0.158	0.1516
M611L	1217	0.1459	0.1432	0.156	E596*	1217	0.1477	0.1384	0.1449	Y607H	1217	0.0985	0.0862	0.0864	Y602H	1217	0.1263	0.1206	0.1281
M611V	1218	0.1564	0.1623	0.159	E596Q	1218	0.1228	0.1393	0.1388	Y607D	1218	0.105	0.1236	0.1181	Y602D	1218	0.1462	0.1437	0.1247
M611K	1219	0.1044	0.0987	0.087	E596V	1219	0.1421	0.1524	0.161	Y607F	1219	0.1469	0.1511	0.1578	Y602F	1219	0.137	0.1637	0.1587
M611T	1220	0.1184	0.1184	0.1107	E596A	1220	0.1339	0.1478	0.1591	Y607S	1220	0.1137	0.1336	0.1281	Y602S	1220	0.1773	0.198	0.1637
M611R	1221	0.0917	0.1039	0.109	E596G	1221	0.1524	0.1335	0.1404	Y607C	1221	0.1446	0.1549	0.1528	Y602C	1221	0.1408	0.1549	0.1331
M611I	1222	0.1144	0.1143	0.1168	E596E	1222	0.1667	0.1341	0.1468	Y607*	1222	0.1589	0.1511	0.1482	Y602*	1222	0.1193	0.1218	0.1126
M611I	1223	0.1249	0.136	0.154	E596D	1223	0.1885	0.1601	0.169	Y607Y	1223	0.1151	0.138	0.1306	Y602Y	1223	0.1526	0.1562	0.1523
M611I	1224	0.1197	0.1375	0.1267	E596D	1224	0.1496	0.1271	0.1388	Y607*	1224	0.099	0.1018	0.1006	Y602*	1224	0.1284	0.1337	0.1133
E612K	1225	0.145	0.1391	0.1408	Q597K	1225	0.1339	0.1035	0.1171	L608M	1225	0.1344	0.1355	0.1528	L603M	1225	0.1403	0.1487	0.1449
E612*	1226	0.1406	0.1267	0.1438	Q597*	1226	0.162	0.1671	0.1571	L608L	1226	0.1216	0.1261	0.1365	L603L	1226	0.1419	0.1549	0.1462
E612Q	1227	0.1258	0.1313	0.1419	Q597E	1227	0.1452	0.1326	0.1419	L608V	1227	0.1717	0.1686	0.1682	L603V	1227	0.1225	0.1337	0.1385
E612V	1228	0.1708	0.1411	0.1582	Q597L	1228	0.1543	0.1457	0.1373	L608*	1228	0.1432	0.1542	0.144	L603Q	1228	0.1537	0.1674	0.1597
E612A	1229	0.0991	0.123	0.1077	Q597P	1229	0.1808	0.1643	0.1632	L608S	1229	0.1667	0.1624	0.1724	L603P	1229	0.1311	0.1293	0.1207
E612G	1230	0.1127	0.0863	0.1063	Q597R	1230	0.1626	0.1243	0.1388	L608W	1230	0.0751	0.0787	0.0806	L603R	1230	0.1295	0.1405	0.1395
E612E	1231	0.1249	0.1179	0.1231	Q597Q	1231	0.111	0.1182	0.1224	L608L	1231	0.1584	0.1449	0.1665	L603L	1231	0.1091	0.0881	0.1136
E612D	1232	0.152	0.1437	0.1394	Q597H	1232	0.1587	0.1875	0.1896	L608F	1232	0.1777	0.1805	0.1795	L603L	1232	0.1306	0.1068	0.1015
E612D	1233	0.1319	0.1479	0.1311	Q597H	1233	0.1391	0.146	0.1354	L608F	1233	0.1275	0.1449	0.1382	L603L	1233	0.1016	0.1149	0.1066
Y613N	1234	0.1035	0.1075	0.1041	M598L	1234	0.1482	0.1582	0.1625	A609T	1234	0.1722	0.1624	0.169	E604K	1234	0.1214	0.1312	0.1257
Y613H	1235	0.1642	0.1608	0.1543	M598L	1235	0.149	0.1381	0.1259	A609S	1235	0.198	0.1967	0.2045	E604*	1235	0.1225	0.128	0.123
Y613D	1236	0.1254	0.1308	0.1325	M598V	1236	0.1761	0.1668	0.1709	A609P	1236	0.1529	0.143	0.154	E604Q	1236	0.1123	0.1124	0.12
Y613F	1237	0.1655	0.1618	0.1654	M598K	1237	0.1314	0.1271	0.1133	A609D	1237	0.174	0.1686	0.1816	E604V	1237	0.1526	0.1293	0.16
Y613S	1238	0.1546	0.1541	0.1447	M598T	1238	0.1386	0.2627	0.114	A609V	1238	0.1722	0.8068	0.1786	E604A	1238	0.1241	0.1112	0.1244
Y613C	1239	0.1184	0.1122	0.1253	M598R	1239	0.1546	0.4344	0.1632	A609G	1239	0.1473	0.1374	0.164	E604G	1239	0.173	0.173	0.1701
Y613*	1240	0.1415	0.1365	0.1502	M598I	1240	0.1485	0.1225	0.1327	A609A	1240	0.1432	0.1517	0.1628	E604E	1240	0.1182	0.143	0.1294
Y613Y	1241	0.1332	0.1592	0.1455	M598I	1241	0.1769	0.1607	0.1602	A609A	1241	0.1791	0.1823	0.1832	E604D	1241	0.093	0.1193	0.1082
Y613*	1242	0.1468	0.1654	0.1678	M598I	1242	0.1187	0.1332	0.1453	A609A	1242	0.1216	0.113	0.1215	E604D	1242	0.1354	0.1287	0.1328
L614M	1243	0.1481	0.1453	0.143	T599S	1243	0.1626	0.1671	0.1591	S610T	1243	0.1381	0.1393	0.1369	S605T	1243	0.1311	0.1274	0.115
L614L	1244	0.1647	0.1639	0.167	T599P	1244	0.1272	0.1393	0.1373	S610P	1244	0.1082	0.133	0.1089	S605P	1244	0.1209	0.1249	0.123
L614V	1245	0.1223	0.1241	0.1137	T599A	1245	0.1645	0.1604	0.1446	S610A	1245	0.1349	0.1393	0.167	S605A	1245	0.1456	0.1374	0.1499
L614Q	1246	0.1153	0.1199	0.1253	T599N	1246	0.1435	0.1384	0.1529	S610Y	1246	0.1441	0.1099	0.1361	S605Y	1246	0.1354	0.1193	0.1298
L614P	1247	0.1459	0.1463	0.1463	T599I	1247	0.154	0.1414	0.1385	S610F	1247	0.1344	0.1186	0.124	S605F	1247	0.1413	0.153	0.1452
L614R	1248	0.1205	0.1189	0.1206	T599S	1248	0.1485	0.1375	0.1446	S610C	1248	0.1506	0.1399	0.1586	S605C	1248	0.0967	0.1037	0.1213
L614L	1249	0.1664	0.1654	0.1579	T599T	1249	0.1115	0.1152	0.135	S610S	1249	0.116	0.1137	0.1144	S605S	1249	0.1639	0.168	0.1724
L614L	1250	0.1437	0.1484	0.1527	T599T	1250	0.1766	0.1353	0.135	S610S	1250	0.1174	0.1143	0.1102	S605S	1250	0.101	0.1068	0.0901
L614L	1251	0.1284	0.1287	0.1333	T599T	1251	0.1595	0.1503	0.1453	S610S	1251	0.1344	0.1311	0.1423	S605S	1251	0.1225	0.1218	0.1324
A615T	1252	0.1179	0.105	0.1154	F600I	1252	0.1336	0.1338	0.1201	Q611K	1252	0.2109	0.1955	0.2091	R606R	1252	0.1327	0.1543	0.1452
A615S	1253	0.1834	0.168	0.1678	F600L	1253	0.1543	0.1539	0.1556	Q611*	1253	0.1602	0.1442	0.1565	R606W	1253	0.1311	0.1437	0.1361
A615P	1254	0.1428	0.1396	0.124	F600V	1254	0.1339	0.1341	0.1373	Q611E	1254	0.1298	0.108	0.139	R606G	1254	0.1317	0.1405	0.1432
A615D	1255	0.1625	0.167	0.1593	F600Y	1255	0.1203	0.1121	0.1209	Q611L	1255	0.1487	0.1686	0.1557	R606Q	1255	0.137	0.1368	0.1314
A615V	1256	0.1599	0.1696	0.1579	F600S	1256	0.1043	0.1423	0.143	Q611P	1256	0.14	0.1374	0.1494	R606L	1256	0.18	0.1655	0.2098
A615G	1257	0.1284	0.1282	0.1212	F600C	1257	0.1576	0.142	0.1518	Q611R	1257	0.1542	0.1449	0.1703	R606P	1257	0.1193	0.1399	0.1469
A615A	1258	0.0965	0.0962	0.1021	F600L	1258	0.1223	0.117	0.1415	Q611Q	1258	0.1367	0.1368	0.1394	R606R	1258	0.1172	0.1062	0.1116
A615A	1259	0.1175	0.1122	0.1093	F600F	1259	0.1507	0.1695	0.1739	Q611H	1259	0.146	0.1761	0.1444	R606R	1259	0.1537	0.1693	0.1674
A615A	1260	0.1184	0.1153	0.1176	F600L	1260	0.1248	0.1112	0.114	Q611H	1260	0.1625	0.1492	0.1611	R606R	1260	0.1247	0.128	0.1331
S616T	1261	0.1572	0.1546	0.1554	K601*	1261	0.1344	0.132	0.1331	K612*	1261	0.1188	0.1243	0.1306	K607*	1261	0.1198	0.1099	0.1163
S616P	1262	0.1686	0.1618	0.1587	K601Q	1262	0.1352	0.1283	0.1259	K612Q	1262	0.1552	0.1492	0.1548	K607Q	1262	0.1064	0.1124	0.1076
S616A	1263	0.1066	0.1184	0.1184	K601E	1263	0.1493	0.1552	0.1541	K612E	1263	0.1616	0.1461	0.1695	K607E	1263	0.136	0.1124	0.1341
S616Y	1264	0.1254	0.105	0.1101	K601M	1264	0.1443	0.1258	0.132	K612M	1264	0.1239	0.1205	0.1202	K607M	1264	0.1268	0.1187	0.1254
S616F	1265	0.1494	0.1473	0.1518	K601T	1265	0.1526	0.1375	0.1224	K612T	1265	0.1469	0.1505	0.1574	K607T	1265	0.1478	0.1287	0.1412
S616C	1266	0.1236	0.1375	0.1256	K601R	1266	0.151	0.1252	0.1266	K612R	1266	0.1842	0.1748	0.1958	K607R	1266	0.1403	0.1443	0.1439
S616S	1267	0.1804	0.1747	0.1747	K601K	1267	0.1344	0.1359	0.1377	K612K	1267	0.122	0.1118	0.1027	K607K	1267	0.1408	0.1337	0.1358
S616S	1268	0.1411	0.1267	0.1427	K601N	1268	0.1507	0.1536	0.1468	K612N	1268	0.1565	0.1755	0.1682	K607N	1268	0.1644	0.1605	0.1513
S616S	1269	0.1267	0.121	0.1198	K601N	1269	0.1082	0.1158	0.1018	K612N	1269	0.1542	0.1686	0.1682	K607N	1269	0.1102	0.1262	0.1224
K617*	1270	0.1476	0.1406	0.1576	D602N	1270	0.1076	0.1094	0.1205	C613S	1270	0.1211	0.1305	0.1244	C608S	1270	0.136	0.1212	0.12
K617Q	1271	0.114	0.1236	0.114	D602Y	1271	0.1245	0.1512	0.1629	C613R	1271	0.1395	0.1343	0.1361	C608R	1271	0.1075	0.0999	0.0924
K617E	1272	0.1489	0.1458	0.1585	D602H	1272	0.1154	0.1182	0.1228	C613G	1272	0.1851	0.1642	0.1728	C608G	1272	0.1661	0.158	0.1496
K617M	1273	0.1756	0.1685	0.1935	D602V	1273	0.1482	0.1509	0.1461	C613Y	1273	0.1326	0.1299	0.1402	C608Y	1273	0.1322	0.1318	0.1439
K617T	1274	0.1708	0.1722	0.1698	D602A	1274	0.1413	0.1414	0.1354	C613F	1274	0.1524	0.163	0.1557	C608F	1274	0.1467	0.1462	0.1445
K617R	1275	0.1323	0.1112	0.1284	D602G	1275	0.1272	0.1426	0.1289	C613S	1275	0.1635	0.1811	0.1686	C608S	1275	0.1166	0.1181	0.1059
K617K	1276	0.1441	0.1453	0.1488	D602E	1276	0.1165	0.1237	0.1255	C613*	1276	0.111	0.1168	0.1014	C608*	1276	0.1349	0.1268	0.1234
K617N	1277	0.1655	0.1546	0.1579	D602D	1277	0.1223	0.1323	0.1217	C613C	1277	0.1602	0.1424	0.1624	C608C	1277	0.0935	0.0912	0.0887
K617N	1278	0.1315	0.1355	0.1336	D602E	1278	0.1339	0.1353	0.1453	C613W	1278	0.0921	0.1043	0.1069	C608W	1278	0.1112	0.0993	0.1156
K618*	1279	0.1171	0.1225	0.119	L603M	1279	0.1427	0.1332	0.1354	I614F	1279	0.1589	0.1711	0.1811	I609F	1279	0.1397	0.1518	0.1432
K618Q	1280	0.1131	0.0998	0.1002	L603L	1280	0.154	0.1497	0.1331	I614L	1280	0.1179	0.148	0.129	I609L	1280	0.1397	0.1374	0.1506
K618E	1281	0.128	0.1298	0.1408	L603V	1281	0.1446	0.106	0.1209	I614V	1281	0.1763	0.188	0.2225	I609V	1281	0.151	0.1661	0.159
K618M	1282	0.1634	0.1541	0.1433	L603*	1282	0.1198	0.1265	0.1201	I614N	1282	0.1344	0.1205	0.1198	I609N	1282	0.1397	0.1212	0.1392
K618T	1283	0.1358	0.137	0.1278	L603S	1283	0.1325	0.1625	0.1537	I614T	1283	0.105	0.1149	0.1098	I609T	1283	0.1338	0.1268	0.1271
K618R	1284	0.152	0.1324	0.148	L603W	1284	0.1283	0.1347	0.1259	I614S	1284	0.1423	0.1124	0.1494	I609S	1284	0.115	0.1274	0.1207
K618K	1285	0.114	0.1024	0.1121	L603L	1285	0.1595	0.1176	0.119	I614I	1285	0.1469	0.1205	0.1419	I609I	1285	0.1075	0.0912	0.0877
K618N	1286	0.1188	0.1179	0.1248	L603F	1286	0.1245	0.1561	0.1434	I614I	1286	0.1344	0.1299	0.1235	I609I	1286	0.1252	0.1312	0.122
K618N	1287	0.1524	0.1634	0.1521	L603F	1287	0.1217	0.131	0.1396	I614M	1287	0.1681	0.1617	0.1636	I609M	1287	0.0978	0.1024	0.1096
C619S	1288	0.0904	0.1081	0.1052	V604M	1288	0.1143	0.1142	0.119	H615N	1288	0.1395	0.1318	0.1361	H610N	1288	0.0989	0.1193	0.1005
C619R	1289	0.1245	0.1251	0.1204	V604L	1289	0.1416	0.1384	0.1362	H615Y	1289	0.2035	0.2042	0.1945	H610Y	1289	0.1521	0.1686	0.1563
C619G	1290	0.1485	0.1567	0.1629	V604L	1290	0.1187	0.1222	0.1251	H615D	1290	0.1648	0.1549	0.1841	H610D	1290	0.0914	0.0993	0.0891
C619Y	1291	0.1393	0.137	0.1535	V604E	1291	0.1278	0.1317	0.1236	H615L	1291	0.1745	0.1761	0.1874	H610L	1291	0.1268	0.1337	0.1341
C619F	1292	0.1197	0.0982	0.1154	V604A	1292	0.1471	0.1668	0.1568	H615P	1292	0.1045	0.1118	0.1323	H610P	1292	0.1263	0.1318	0.1274
C619S	1293	0.1341	0.136	0.1275	V604G	1293	0.1223	0.1387	0.1289	H615R	1293	0.1225	0.1218	0.1298	H610R	1293	0.165	0.1543	0.1509
C619*	1294	0.1219	0.1127	0.1044	V604V	1294	0.1259	0.12	0.124	H615Q	1294	0.1266	0.1474	0.1311	H610Q	1294	0.1172	0.1156	0.1156
C619C	1295	0.1367	0.1422	0.1433	V604V	1295	0.1361	0.1555	0.1758	H615H	1295	0.1372	0.1692	0.1665	H610H	1295	0.1773	0.1718	0.1751
C619W	1296	0.1424	0.1556	0.1527	V604V	1296	0.1388	0.1249	0.1278	H615Q	1296	0.1234	0.128	0.1478	H610Q	1296	0.1086	0.1137	0.1163
I620L	1297	0.1262	0.1251	0.1198	S605T	1297	0.127	0.1133	0.0999	R616W	1297	0.1229	0.1243	0.1227	R611R	1297	0.1306	0.1243	0.1224
I620L	1298	0.1664	0.1504	0.1618	S605P	1298	0.1325	0.1368	0.1331	R616R	1298	0.1036	0.123	0.1281	R611W	1298	0.151	0.1349	0.1573
I620V	1299	0.173	0.1494	0.1532	S605A	1299	0.1231	0.1139	0.1224	R616G	1299	0.1671	0.158	0.167	R611G	1299	0.1214	0.1099	0.1076
I620K	1300	0.1957	0.136	0.132	S605*	1300	0.1289	0.131	0.1537	R616K	1300	1.4209	0.1717	0.1707	R611Q	1300	0.855	0.1305	0.1442
I620T	1301	0.1572	0.1784	0.1532	S605L	1301	0.1604	0.1488	0.1484	R616M	1301	0.1616	0.163	0.1786	R611L	1301	0.1564	0.1549	0.1634
I620R	1302	0.1122	0.1137	0.1173	S605*	1302	0.1303	0.1301	0.1251	R616T	1302	0.1096	0.1068	0.1206	R611P	1302	0.144	0.1287	0.1388
I620I	1303	0.1572	0.1644	0.1759	S605S	1303	0.1537	0.1521	0.156	R616R	1303	0.1275	0.123	0.1402	R611R	1303	0.1403	0.1474	0.1536
I620I	1304	0.1188	0.123	0.1234	S605S	1304	0.1449	0.179	0.1873	R616S	1304	0.2182	0.198	0.1958	R611R	1304	0.1322	0.1193	0.1543
I620M	1305	0.1367	0.1298	0.1242	S605S	1305	0.1377	0.1625	0.1545	R616S	1305	0.0958	0.093	0.1056	R611R	1305	0.1053	0.0968	0.116
H621N	1306	0.1219	0.106	0.111	C606S	1306	0.1231	0.1188	0.1339	D617N	1306	0.2275	0.1948	0.225	D612N	1306	0.1967	0.1637	0.1704
H621Y	1307	0.1485	0.1308	0.1436	C606R	1307	0.1435	0.1326	0.1282	D617Y	1307	0.1533	0.1455	0.1436	D612Y	1307	0.1585	0.1349	0.1577
H621D	1308	0.1223	0.1179	0.124	C606G	1308	0.141	0.1213	0.1297	D617H	1308	0.1593	0.1411	0.1632	D612H	1308	0.1317	0.1305	0.1341
H621L	1309	0.0983	0.1127	0.0983	C606Y	1309	0.146	0.1368	0.1369	D617V	1309	0.1423	0.1299	0.149	D612V	1309	0.0973	0.0962	0.1076
H621P	1310	0.104	0.1101	0.1176	C606F	1310	0.1662	0.1338	0.1427	D617A	1310	0.1151	0.1161	0.1052	D612A	1310	0.1623	0.1399	0.154
H621R	1311	0.1079	0.1029	0.1002	C606S	1311	0.1363	0.1335	0.1282	D617G	1311	0.1713	0.1505	0.1749	D612G	1311	0.1064	0.1043	0.1076
H621Q	1312	0.1184	0.1122	0.1148	C606*	1312	0.1278	0.1481	0.2201	D617E	1312	0.1105	0.1336	0.1382	D612E	1312	0.1225	0.1012	0.1203
H621H	1313	0.1511	0.1391	0.1333	C606C	1313	0.1797	0.1326	0.1388	D617D	1313	0.1768	0.168	0.1749	D612D	1313	0.1822	0.1693	0.1603
H621Q	1314	0.1188	0.1008	0.0952	C606W	1314	0.1344	0.1393	0.1415	D617E	1314	0.1934	0.1873	0.1945	D612E	1314	0.1564	0.1518	0.1324
R622R	1315	0.114	0.1101	0.1057	T607S	1315	0.1424	0.139	0.1495	L618M	1315	0.1165	0.1286	0.1344	L613M	1315	0.13	0.1231	0.1328
R622*	1316	0.1302	0.1334	0.1314	T607P	1316	0.1065	0.1075	0.1274	L618L	1316	0.2127	0.2229	0.2191	L613L	1316	0.1123	0.1237	0.1193
R622G	1317	0.1162	0.1143	0.1187	T607A	1317	0.1501	0.1249	0.1388	L618V	1317	0.1243	0.1336	0.1281	L613V	1317	0.1016	0.1024	0.1103
R622Q	1318	0.1249	0.1013	0.119	T607N	1318	0.1145	0.1304	0.1495	L618Q	1318	0.1616	0.1555	0.1699	L613Q	1318	0.1198	0.1181	0.1176
R622L	1319	0.1454	0.1494	0.1632	T607I	1319	0.1477	0.1488	0.1266	L618P	1319	0.0893	0.0762	0.0822	L613P	1319	0.1365	0.1237	0.1247
R622P	1320	0.152	0.1623	0.1543	T607S	1320	0.1228	0.1371	0.1358	L618R	1320	0.1146	0.1174	0.1035	L613R	1320	0.0871	0.0968	0.0938
R622R	1321	0.1271	0.1194	0.1289	T607T	1321	0.1466	0.1313	0.1541	L618L	1321	0.1915	0.1761	0.1795	L613L	1321	0.1209	0.1024	0.1264
R622R	1322	0.128	0.1106	0.1267	T607T	1322	0.1261	0.132	0.1304	L618L	1322	0.1823	0.1917	0.1991	L613L	1322	0.1532	0.1462	0.1613
R622R	1323	0.1337	0.1205	0.122	T607T	1323	0.151	0.1402	0.1377	L618L	1323	0.1156	0.1261	0.1131	L613L	1323	0.0946	0.0974	0.1099
D623N	1324	0.1214	0.1158	0.1184	Y608N	1324	0.1272	0.1463	0.1304	A619T	1324	0.1671	0.1767	0.1757	A614T	1324	0.1268	0.1174	0.1462
D623Y	1325	0.1581	0.1484	0.1703	Y608H	1325	0.1173	0.1188	0.1278	A619S	1325	0.1561	0.1561	0.1498	A614S	1325	0.1499	0.1587	0.1654
D623H	1326	0.1149	0.1179	0.1176	Y608D	1326	0.1209	0.153	0.1346	A619P	1326	0.1211	0.1411	0.1311	A614P	1326	0.1225	0.0999	0.0985
D623V	1327	0.1555	0.1308	0.1322	Y608F	1327	0.1201	0.1255	0.1262	A619D	1327	0.1837	0.1955	0.1899	A614D	1327	0.1462	0.1443	0.1466
D623A	1328	0.1629	0.1546	0.1529	Y608S	1328	0.143	0.1371	0.1625	A619V	1328	0.1768	0.1948	0.1803	A614V	1328	0.0914	0.0968	0.0958
D623G	1329	0.1144	0.1034	0.1126	Y608C	1329	0.1303	0.142	0.1583	A619G	1329	0.1183	0.1305	0.124	A614G	1329	0.1295	0.1243	0.1197
D623E	1330	0.1013	0.1008	0.0969	Y608*	1330	0.1018	0.0971	0.098	A619A	1330	0.0976	0.0818	0.091	A614A	1330	0.1026	0.1124	0.1059
D623D	1331	0.131	0.1267	0.1248	Y608Y	1331	0.1286	0.1408	0.1591	A619A	1331	0.1266	0.1211	0.1294	A614A	1331	0.0844	0.0856	0.0813
D623E	1332	0.1376	0.1437	0.138	Y608*	1332	0.1132	0.1307	0.1457	A619A	1332	0.1206	0.1155	0.1323	A614A	1332	0.1032	0.1162	0.1062
L624M	1333	0.1092	0.1225	0.1179	Q609K	1333	0.1041	0.0993	0.1205	A620T	1333	0.18	0.1773	0.1836	A615T	1333	0.1612	0.1505	0.1412
L624L	1334	0.097	0.0869	0.0845	Q609*	1334	0.1143	0.1347	0.1465	A620S	1334	0.2385	0.2373	0.2358	A615S	1334	0.1591	0.1443	0.1449
L624V	1335	0.0843	0.09	0.0892	Q609E	1335	0.1046	0.1164	0.1003	A620P	1335	0.1308	0.1418	0.1348	A615P	1335	0.1612	0.163	0.1506
L624Q	1336	0.0694	0.0894	0.0707	Q609L	1336	0.1195	0.1258	0.1289	A620D	1336	0.14	0.1374	0.139	A615D	1336	0.1048	0.1343	0.116
L624P	1337	0.1171	0.1081	0.1024	Q609P	1337	0.1405	0.1472	0.1549	A620V	1337	0.1768	0.1873	0.2054	A615V	1337	0.1172	0.1174	0.1025
L624R	1338	0.0917	0.1179	0.0958	Q609R	1338	0.1253	0.1371	0.1423	A620G	1338	0.1298	0.1299	0.1373	A615G	1338	0.1086	0.1543	0.1119
L624L	1339	0.0948	0.1019	0.0894	Q609Q	1339	0.1137	0.135	0.1388	A620A	1339	0.1676	0.1561	0.1644	A615A	1339	0.1086	0.1118	0.0992
L624L	1340	0.0895	0.0884	0.0903	Q609H	1340	0.1595	0.1313	0.1541	A620A	1340	0.2159	0.236	0.2316	A615A	1340	0.1763	0.1711	0.1734
L624L	1341	0.0856	0.0936	0.0886	Q609H	1341	0.1101	0.1283	0.1449	A620A	1341	0.1377	0.1255	0.1248	A615A	1341	0.1172	0.1174	0.1059
A625T	1342	0.1258	0.122	0.1328	L610M	1342	0.1377	0.1118	0.1232	R621S	1342	0.1671	0.1624	0.1599	R616S	1342	0.0897	0.0868	0.0871
A625S	1343	0.1546	0.1608	0.1579	L610L	1343	0.1576	0.1781	0.1697	R621C	1343	0.2334	0.2154	0.2371	R616C	1343	0.1333	0.1355	0.1378
A625P	1344	0.0922	0.0987	0.0983	L610V	1344	0.1154	0.0968	0.1072	R621G	1344	0.1625	0.143	0.1448	R616G	1344	0.1161	0.1299	0.1271
A625E	1345	0.1092	0.1308	0.122	L610Q	1345	0.1007	0.1017	0.1137	R621H	1345	0.1367	0.1224	0.1415	R616H	1345	0.1155	0.1068	0.0958
A625V	1346	0.0996	0.0905	0.1005	L610P	1346	0.1195	0.1295	0.1182	R621L	1346	0.2408	0.2498	0.2621	R616L	1346	0.1397	0.1524	0.1452
A625G	1347	0.0961	0.0869	0.0883	L610R	1347	0.1275	0.1268	0.1499	R621P	1347	0.1865	0.1948	0.2116	R616P	1347	0.1123	0.1231	0.1287
A625A	1348	0.1223	0.1458	0.1389	L610L	1348	0.1322	0.1384	0.1407	R621R	1348	0.1432	0.1467	0.154	R616R	1348	0.1333	0.1218	0.1244
A625A	1349	0.0887	0.0874	0.093	L610L	1349	0.1681	0.1802	0.1865	R621R	1349	0.1823	0.1761	0.1857	R616R	1349	0.1618	0.1562	0.1472
A625A	1350	0.1131	0.1034	0.1019	L610L	1350	0.1253	0.1152	0.1209	R621R	1350	0.117	0.1299	0.124	R616R	1350	0.1198	0.1231	0.1076
A626T	1351	0.1516	0.1386	0.1433	A611T	1351	0.146	0.1329	0.1381	N622Y	1351	0.1492	0.148	0.1402	N617Y	1351	0.1451	0.1493	0.1506
A626S	1352	0.1804	0.1675	0.1745	A611S	1352	0.1788	0.1503	0.1682	N622H	1352	0.1381	0.1467	0.1444	N617H	1352	0.1053	0.1218	0.1116
A626P	1353	0.1258	0.1417	0.1248	A611P	1353	0.1214	0.1191	0.1282	N622D	1353	0.1243	0.1037	0.1269	N617D	1353	0.1306	0.1355	0.1371
A626D	1354	0.0908	0.0848	0.0897	A611D	1354	0.1322	0.1549	0.1774	N622I	1354	0.1367	0.1405	0.1611	N617I	1354	0.1161	0.1243	0.1371
A626V	1355	0.1267	0.1267	0.132	A611V	1355	0.1203	0.1368	0.14	N622T	1355	0.134	0.1499	0.154	N617T	1355	0.1343	0.1362	0.1298
A626G	1356	0.1018	0.1013	0.1032	A611G	1356	0.151	0.1387	0.1495	N622S	1356	0.1004	0.1037	0.1294	N617S	1356	0.1118	0.1137	0.0978
A626A	1357	0.1127	0.1127	0.1206	A611A	1357	0.1333	0.1069	0.1221	N622K	1357	0.122	0.1205	0.1223	N617K	1357	0.1257	0.1206	0.1176
A626A	1358	0.1219	0.1246	0.1237	A611A	1358	0.1294	0.0977	0.0965	N622N	1358	0.1183	0.1236	0.1348	N617N	1358	0.1311	0.1455	0.1412
A626A	1359	0.0734	0.0781	0.0806	A611A	1359	0.1501	0.1185	0.1224	N622K	1359	0.11	0.1186	0.1185	N617K	1359	0.1274	0.1181	0.118
R627W	1360	0.0825	0.0925	0.0936	R612*	1360	0.1336	0.1124	0.1213	V623M	1360	0.117	0.1211	0.1248	V618M	1360	0.1381	0.1237	0.1385
R627R	1361	0.1009	0.09	0.0988	R612R	1361	0.1087	0.1072	0.1194	V623L	1361	0.2021	0.1986	0.1932	V618L	1361	0.1451	0.138	0.1425
R627G	1362	0.0991	0.0838	0.0947	R612G	1362	0.1325	0.1375	0.1476	V623L	1362	0.0746	0.0856	0.0843	V618L	1362	0.0833	0.0793	0.0837
R627K	1363	0.0878	0.0951	0.0803	R612K	1363	0.1212	0.1295	0.1331	V623E	1363	0.1612	0.143	0.1636	V618E	1363	0.122	0.1243	0.116
R627M	1364	0.1254	0.1205	0.1251	R612I	1364	0.2045	0.1714	0.1781	V623A	1364	0.1216	0.133	0.1344	V618A	1364	0.1016	0.0999	0.1089
R627T	1365	0.0904	0.092	0.1019	R612T	1365	0.1214	0.0944	0.1171	V623G	1365	0.1506	0.1748	0.1761	V618G	1365	0.1112	0.1255	0.1257
R627R	1366	0.0952	0.1024	0.1008	R612S	1366	0.1118	0.1277	0.1255	V623V	1366	0.1303	0.1074	0.134	V618V	1366	0.1569	0.1437	0.1435
R627S	1367	0.1267	0.1091	0.1311	R612S	1367	0.1308	0.1225	0.116	V623V	1367	0.1469	0.1586	0.1511	V618V	1367	0.1564	0.148	0.1334
R627S	1368	0.1101	0.1117	0.1066	R612R	1368	0.1374	0.1371	0.1419	V623V	1368	0.0912	0.0993	0.0973	V618V	1368	0.1161	0.1156	0.1321
N628Y	1369	0.1385	0.138	0.146	G613S	1369	0.1504	0.1426	0.1411	L624M	1369	0.1197	0.1193	0.121	L619M	1369	0.1129	0.1168	0.1153
N628H	1370	0.0978	0.0967	0.0994	G613C	1370	0.1667	0.157	0.1491	L624L	1370	0.1745	0.1923	0.1853	L619L	1370	0.158	0.1693	0.1462
N628D	1371	0.114	0.1277	0.1074	G613R	1371	0.1002	0.1155	0.1144	L624V	1371	0.1888	0.1942	0.197	L619V	1371	0.1268	0.1262	0.1341
N628I	1372	0.1468	0.151	0.1397	G613D	1372	0.125	0.1207	0.1102	L624Q	1372	0.1349	0.1324	0.1419	L619Q	1372	0.129	0.1324	0.1499
N628T	1373	0.1035	0.1168	0.1176	G613V	1373	0.1203	0.1335	0.1339	L624P	1373	0.122	0.1305	0.1457	L619P	1373	0.1053	0.1143	0.1156
N628S	1374	0.1354	0.1437	0.1413	G613A	1374	0.1016	0.1014	0.1186	L624R	1374	0.111	0.1293	0.1094	L619R	1374	0.1198	0.1293	0.1119
N628K	1375	0.0756	0.0812	0.066	G613G	1375	0.1187	0.128	0.1358	L624L	1375	0.1423	0.1499	0.1394	L619L	1375	0.1252	0.1131	0.1203
N628N	1376	0.1122	0.1086	0.0994	G613G	1376	0.1463	0.161	0.1621	L624L	1376	0.1842	0.1699	0.1841	L619L	1376	0.0973	0.1324	0.1129
N628K	1377	0.124	0.1091	0.1259	G613G	1377	0.1195	0.1127	0.1247	L624L	1377	0.0944	0.0955	0.0897	L619L	1377	0.0844	0.065	0.0776
V629I	1378	0.1114	0.0977	0.1038	M614L	1378	0.1209	0.1191	0.1255	V625M	1378	0.1266	0.138	0.1344	V620M	1378	0.0957	0.1024	0.0958
V629F	1379	0.135	0.1391	0.1355	M614L	1379	0.1435	0.1133	0.1186	V625L	1379	0.1685	0.1605	0.1653	V620L	1379	0.1091	0.1168	0.123
V629L	1380	0.1393	0.1303	0.1223	M614V	1380	0.1242	0.121	0.1247	V625L	1380	0.1077	0.0962	0.0977	V620L	1380	0.1521	0.1618	0.1479
V629D	1381	0.0943	0.0962	0.0963	M614K	1381	0.1115	0.0825	0.0877	V625E	1381	0.0907	0.0993	0.0968	V620E	1381	0.1096	0.1187	0.121
V629A	1382	0.121	0.1127	0.1171	M614T	1382	0.1261	0.1307	0.127	V625A	1382	0.1156	0.0912	0.1127	V620A	1382	0.1037	0.0887	0.1109
V629G	1383	0.1302	0.1205	0.1309	M614R	1383	0.096	0.1207	0.1217	V625G	1383	0.1252	0.1305	0.1085	V620G	1383	0.108	0.1037	0.0928
V629V	1384	0.0957	0.0848	0.1021	M614I	1384	0.101	0.0981	0.1064	V625V	1384	0.1501	0.1655	0.1907	V620V	1384	0.1161	0.1199	0.1267
V629V	1385	0.1127	0.1267	0.1212	M614I	1385	0.143	0.1488	0.156	V625V	1385	0.1957	0.1955	0.1899	V620V	1385	0.1849	0.1574	0.156
V629V	1386	0.1	0.0998	0.0919	M614I	1386	0.0991	0.1081	0.1068	V625V	1386	0.1524	0.1274	0.1486	V620V	1386	0.1274	0.1237	0.1146
L630M	1387	0.0808	0.0801	0.0944	E615K	1387	0.1179	0.0864	0.0847	T626S	1387	0.1358	0.1218	0.1382	T621S	1387	0.093	0.1068	0.1099
L630L	1388	0.0825	0.0853	0.0734	E615*	1388	0.1294	0.1341	0.1529	T626P	1388	0.1206	0.1224	0.1085	T621P	1388	0.1026	0.1168	0.1035
L630V	1389	0.0926	0.1029	0.1024	E615Q	1389	0.1156	0.1307	0.1274	T626A	1389	0.1506	0.1349	0.1432	T621A	1389	0.144	0.1424	0.2437
L630Q	1390	0.0791	0.0713	0.0734	E615V	1390	0.1132	0.1265	0.1163	T626N	1390	0.1142	0.1037	0.1369	T621N	1390	0.1086	0.1118	0.0951
L630P	1391	0.0856	0.0807	0.0872	E615A	1391	0.1336	0.1136	0.1095	T626I	1391	0.1529	0.1624	0.1649	T621I	1391	0.1386	0.1374	0.1314
L630R	1392	0.076	0.0791	0.0792	E615G	1392	0.1264	0.1301	0.1301	T626S	1392	0.1119	0.1143	0.1085	T621S	1392	0.0865	0.0906	0.1039
L630L	1393	0.09	0.0729	0.0842	E615E	1393	0.1082	0.0974	0.1201	T626T	1393	0.1225	0.1399	0.1127	T621T	1393	0.0908	0.0956	0.0938
L630L	1394	0.0874	0.0936	0.1002	E615D	1394	0.146	0.1286	0.1419	T626T	1394	0.1699	0.1686	0.182	T621T	1394	0.0989	0.0906	0.0978
L630L	1395	0.1	0.1153	0.0972	E615D	1395	0.1054	0.121	0.1411	T626T	1395	0.1225	0.1274	0.1123	T621T	1395	0.0849	0.0912	0.0951
V631M	1396	0.1096	0.1081	0.1082	Y616N	1396	0.1018	0.1008	0.116	E627K	1396	0.1455	0.143	0.144	E622K	1396	0.1225	0.1424	0.1408
V631L	1397	0.1044	0.1008	0.101	Y616H	1397	0.1278	0.1365	0.1331	E627*	1397	0.151	0.1692	0.1377	E622*	1397	0.1736	0.1574	0.1603
V631L	1398	0.131	0.122	0.1209	Y616D	1398	0.0983	0.1243	0.1289	E627Q	1398	0.1344	0.138	0.1365	E622Q	1398	0.1515	0.1637	0.16
V631E	1399	0.0904	0.0869	0.0853	Y616F	1399	0.1325	0.1317	0.1251	E627V	1399	0.1492	0.1436	0.1469	E622V	1399	0.1204	0.1143	0.1254
V631A	1400	0.1179	0.1236	0.1284	Y616S	1400	0.0922	0.1228	0.1274	E627A	1400	0.0875	0.0843	0.0922	E622A	1400	0.1091	0.1031	0.116
V631G	1401	0.1205	0.1096	0.1278	Y616C	1401	0.1526	0.1488	0.1495	E627G	1401	0.1446	0.1355	0.1394	E622G	1401	0.1198	0.1018	0.1244
V631V	1402	0.0694	0.0838	0.0767	Y616*	1402	0.096	0.0855	0.0957	E627E	1402	0.1538	0.1368	0.1415	E622E	1402	0.0822	0.0962	0.0904
V631V	1403	0.1122	0.1096	0.1228	Y616Y	1403	0.0974	0.113	0.1125	E627D	1403	0.1837	0.1692	0.1649	E622D	1403	0.1446	0.1393	0.1677
V631V	1404	0.1022	0.1091	0.1107	Y616*	1404	0.119	0.0993	0.1087	E627D	1404	0.1183	0.1055	0.1327	E622D	1404	0.1043	0.1018	0.0961
T632S	1405	0.1114	0.1081	0.1201	L617M	1405	0.1283	0.1145	0.1133	D628N	1405	0.1312	0.1055	0.1373	D623N	1405	0.1182	0.1193	0.1224
T632P	1406	0.0991	0.1112	0.103	L617L	1406	0.1333	0.1035	0.1098	D628Y	1406	0.1745	0.1455	0.167	D623Y	1406	0.1145	0.1068	0.1311
T632A	1407	0.0874	0.0941	0.087	L617V	1407	0.1358	0.1161	0.1167	D628H	1407	0.1391	0.1467	0.1478	D623H	1407	0.0811	0.0806	0.082
T632K	1408	0.0874	0.0843	0.0798	L617*	1408	0.1148	0.1268	0.1354	D628V	1408	0.1073	0.1037	0.0952	D623V	1408	0.1139	0.0881	0.1079
T632I	1409	0.0874	0.0801	0.0825	L617S	1409	0.1203	0.135	0.1385	D628A	1409	0.0815	0.0918	0.0872	D623A	1409	0.0983	0.1162	0.0934
T632R	1410	0.1005	0.0931	0.095	L617W	1410	0.1107	0.1097	0.1156	D628G	1410	0.0907	0.0974	0.1231	D623G	1410	0.1241	0.1099	0.1082
T632T	1411	0.1524	0.1489	0.1378	L617L	1411	0.1098	0.1032	0.1259	D628E	1411	0.099	0.0974	0.0902	D623E	1411	0.137	0.1355	0.1304
T632T	1412	0.0686	0.0636	0.0643	L617F	1412	0.1344	0.1142	0.1285	D628D	1412	0.1446	0.1467	0.129	D623D	1412	0.1628	0.1686	0.163
T632T	1413	0.1127	0.1003	0.0997	L617F	1413	0.1005	0.1231	0.1346	D628E	1413	0.1123	0.1112	0.1106	D623E	1413	0.108	0.1206	0.122
E633K	1414	0.1634	0.1773	0.1662	A618T	1414	0.1223	0.1051	0.1076	N629Y	1414	0.1533	0.158	0.1736	N624Y	1414	0.1306	0.1374	0.1395
E633*	1415	0.197	0.1861	0.2128	A618S	1415	0.1535	0.1289	0.1495	N629H	1415	0.1653	0.1755	0.1786	N624H	1415	0.1386	0.1412	0.1224
E633Q	1416	0.1799	0.1649	0.1852	A618P	1416	0.1209	0.1298	0.1365	N629D	1416	0.1455	0.1611	0.1444	N624D	1416	0.1763	0.1449	0.1583
E633V	1417	0.1952	0.152	0.1753	A618D	1417	0.1192	0.0971	0.098	N629I	1417	0.1427	0.1418	0.1369	N624I	1417	0.1037	0.1093	0.1116
E633A	1418	0.2118	0.1965	0.2126	A618V	1418	0.1333	0.131	0.1259	N629T	1418	0.1234	0.1361	0.1457	N624T	1418	0.1392	0.1224	0.1334
E633G	1419	0.211	0.2161	0.2079	A618G	1419	0.1112	0.1207	0.1175	N629S	1419	0.117	0.0793	0.1244	N624S	1419	0.0957	0.0974	0.0898
E633E	1420	0.1834	0.1887	0.1714	A618A	1420	0.1203	0.0999	0.1213	N629K	1420	0.0939	0.1005	0.1023	N624K	1420	0.1225	0.1293	0.1237
E633D	1421	0.1891	0.1706	0.1863	A618A	1421	0.1256	0.1237	0.1251	N629N	1421	0.1036	0.1043	0.1081	N624N	1421	0.0994	0.0993	0.1106
E633D	1422	0.228	0.2327	0.23	A618A	1422	0.1214	0.1191	0.1343	N629K	1422	0.122	0.1355	0.1294	N624K	1422	0.1677	0.1624	0.1449
D634N	1423	0.1852	0.1742	0.1825	S619T	1423	0.1096	0.1057	0.0912	V630M	1423	0.1183	0.1155	0.1206	V625M	1423	0.1069	0.1143	0.1116
D634Y	1424	0.1476	0.1696	0.1496	S619P	1424	0.1082	0.0913	0.0946	V630L	1424	0.1754	0.198	0.1778	V625L	1424	0.1601	0.1605	0.161
D634H	1425	0.1782	0.1949	0.1656	S619A	1425	0.0745	0.0721	0.0698	V630L	1425	0.1114	0.103	0.1173	V625L	1425	0.0747	0.0899	0.079
D634V	1426	0.1817	0.1928	0.1888	S619Y	1426	0.1397	0.1396	0.177	V630E	1426	0.1621	0.1542	0.1699	V625E	1426	0.136	0.1249	0.1301
D634A	1427	0.1267	0.1293	0.1253	S619F	1427	0.1046	0.1301	0.1297	V630A	1427	0.0751	0.0818	0.0935	V625A	1427	0.0973	0.0949	0.1002
D634G	1428	0.166	0.1629	0.1565	S619C	1428	0.1162	0.1353	0.1335	V630G	1428	0.0916	0.1055	0.106	V625G	1428	0.1231	0.1255	0.1079
D634E	1429	0.1568	0.1701	0.1654	S619S	1429	0.1159	0.0996	0.1087	V630V	1429	0.1312	0.1236	0.1386	V625V	1429	0.1086	0.0937	0.1032
D634D	1430	0.1821	0.1691	0.172	S619S	1430	0.1123	0.1045	0.1045	V630V	1430	0.21	0.1898	0.2012	V625V	1430	0.1945	0.1618	0.1788
D634E	1431	0.1481	0.1639	0.1745	S619S	1431	0.1209	0.1249	0.1297	V630V	1431	0.1082	0.1211	0.121	V625V	1431	0.1392	0.1349	0.1375
N635Y	1432	0.1205	0.1287	0.1146	Q620K	1432	0.106	0.0828	0.1007	M631L	1432	0.1648	0.1642	0.1811	M626L	1432	0.1225	0.1206	0.1429
N635H	1433	0.1009	0.0946	0.1024	Q620*	1433	0.1038	0.1069	0.1152	M631L	1433	0.1639	0.1655	0.164	M626L	1433	0.1225	0.1199	0.1318
N635D	1434	0.1371	0.1432	0.169	Q620E	1434	0.1038	0.1023	0.1079	M631V	1434	0.1496	0.1561	0.1407	M626V	1434	0.1343	0.133	0.1304
N635I	1435	0.1175	0.1339	0.1262	Q620L	1435	0.0858	0.1075	0.1015	M631K	1435	0.1229	0.1336	0.1373	M626K	1435	0.1139	0.1118	0.1126
N635T	1436	0.1319	0.1251	0.1281	Q620P	1436	0.1143	0.1182	0.1362	M631T	1436	0.0769	0.0593	0.0789	M626T	1436	0.1279	0.1562	0.1462
N635S	1437	0.1122	0.1055	0.1297	Q620R	1437	0.1485	0.0981	0.1064	M631R	1437	0.1515	0.1592	0.1703	M626R	1437	0.1107	0.1162	0.1163
N635K	1438	0.028	0.029	0.0315	Q620H	1438	0.0836	0.0959	0.0965	M631I	1438	0.1519	0.1324	0.1311	M626I	1438	0.1118	0.0974	0.0985
N635N	1439	0.1441	0.1298	0.1411	Q620H	1439	0.1054	0.1173	0.1129	M631I	1439	0.2136	0.2179	0.2003	M626I	1439	0.1816	0.1849	0.1802
N635K	1440	0.0751	0.0646	0.0709	Q620Q	1440	0.1399	0.1142	0.1224	M631I	1440	0.1082	0.1255	0.1156	M626I	1440	0.129	0.1537	0.1425
V636M	1441	0.0703	0.0758	0.0637	K621*	1441	0.0725	0.071	0.07	K632*	1441	0.1292	0.106	0.1033	K627*	1441	0.1228	0.1032	0.1139
V636L	1442	0.064	0.0494	0.0557	K621Q	1442	0.0973	0.0932	0.0948	K632Q	1442	0.1016	0.105	0.1085	K627Q	1442	0.4622	0.4629	0.4821
V636L	1443	0.0329	0.0319	0.0345	K621E	1443	0.3354	0.3298	0.3377	K632E	1443	0.1171	0.0944	0.0969	K627E	1443	0.139	0.1366	0.1346
V636E	1444	0.044	0.0531	0.0501	K621I	1444	0.0852	0.0901	0.0909	K632M	1444	0.1029	0.1045	0.1125	K627M	1444	0.1074	0.0887	0.0959
V636A	1445	0.0467	0.0448	0.043	K621T	1445	0.0885	0.0894	0.0868	K632T	1445	0.0848	0.0908	0.084	K627T	1445	0.12	0.1269	0.117
V636G	1446	0.0578	0.0587	0.0411	K621R	1446	0.081	0.0894	0.0857	K632R	1446	0.0991	0.1045	0.1015	K627R	1446	0.1293	0.1253	0.1271
V636V	1447	0.0631	0.0573	0.0567	K621N	1447	0.0826	0.0809	0.0829	K632K	1447	0.1189	0.1238	0.1318	K627K	1447	0.0879	0.0957	0.0928
V636V	1448	0.0867	0.0776	0.0859	K621N	1448	0.0841	0.085	0.0832	K632N	1448	0.118	0.1273	0.1189	K627N	1448	0.1172	0.1199	0.1258
V636V	1449	0.0325	0.0411	0.0283	K621K	1449	0.0806	0.0872	0.0856	K632N	1449	0.0935	0.103	0.1051	K627N	1449	0.0781	0.0823	0.0814
M637L	1450	0.1085	0.1067	0.1081	C622S	1450	0.0971	0.1031	0.0891	I633F	1450	0.1021	0.1065	0.1008	I628F	1450	0.0884	0.0936	0.0871
M637L	1451	0.0747	0.0804	0.0619	C622R	1451	0.0564	0.066	0.0564	I633L	1451	0.1055	0.103	0.1235	I628L	1451	0.0809	0.085	0.0779
M637V	1452	0.0694	0.0712	0.0628	C622G	1452	0.0861	0.0809	0.0851	I633V	1452	0.1055	0.101	0.1189	I628V	1452	0.1325	0.1172	0.1174
M637K	1453	0.2517	0.2477	0.2163	C622Y	1453	1.8679	1.8575	1.8942	I633N	1453	0.1322	0.1355	0.1238	I628N	1453	0.0967	0.0952	0.1073
M637T	1454	0.1476	0.1502	0.1242	C622F	1454	0.1529	0.1421	0.149	I633T	1454	0.1538	0.1573	0.1514	I628T	1454	0.1204	0.1194	0.1174
M637R	1455	0.1583	0.1626	0.136	C622S	1455	0.112	0.1145	0.1102	I633S	1455	0.1133	0.1182	0.1027	I628S	1455	0.1395	0.1543	0.1619
M637I	1456	0.1378	0.1456	0.1209	C622*	1456	0.1228	0.1205	0.1197	I633I	1456	0.1352	0.137	0.122	I628I	1456	0.1274	0.1199	0.1412
M637I	1457	0.1334	0.1368	0.1336	C622C	1457	0.1195	0.1265	0.1224	I633I	1457	0.1314	0.1182	0.1287	I628I	1457	0.1344	0.1204	0.106
M637I	1458	0.1254	0.1335	0.1204	C622W	1458	0.1337	0.1313	0.1282	I633M	1458	0.1314	0.1542	0.1474	I628M	1458	0.1321	0.1129	0.1276
K638*	1459	0.1201	0.109	0.0836	I623F	1459	0.1256	0.1272	0.1302	A634T	1459	0.0891	0.0888	0.0846	A629T	1459	0.1153	0.1172	0.11
K638Q	1460	0.1045	0.1054	0.0883	I623L	1460	0.1366	0.1383	0.1317	A634S	1460	0.1193	0.1172	0.1073	A629S	1460	0.1316	0.1237	0.1381
K638E	1461	0.1143	0.11	0.0973	I623V	1461	0.1107	0.1164	0.1039	A634P	1461	0.1141	0.1167	0.1137	A629P	1461	0.0981	0.0979	0.1122
K638M	1462	0.1063	0.122	0.0982	I623N	1462	0.1001	0.0945	0.0915	A634E	1462	0.1047	0.1111	0.1143	A629D	1462	0.1125	0.128	0.117
K638T	1463	0.1432	0.14	0.1313	I623T	1463	0.083	0.0888	0.0882	A634V	1463	0.1249	0.1192	0.1186	A629V	1463	0.1223	0.1172	0.2758
K638R	1464	0.1187	0.1072	0.1006	I623S	1464	0.1054	0.1081	0.1129	A634G	1464	0.1512	0.1542	0.1392	A629G	1464	0.1242	0.121	0.121
K638K	1465	0.1694	0.1673	0.145	I623I	1465	0.1017	0.1091	0.1011	A634A	1465	0.1094	0.1065	0.1097	A629A	1465	0.1028	0.0941	0.1069
K638N	1466	0.1325	0.1326	0.1299	I623I	1466	0.1269	0.1427	0.1488	A634A	1466	0.0995	0.0918	0.0969	A629A	1466	0.1009	0.0979	0.2754
K638N	1467	0.0756	0.0813	0.0817	I623M	1467	0.0824	0.0863	0.0844	A634A	1467	0.1283	0.1446	0.1444	A629A	1467	0.1274	0.114	0.1218
I639L	1468	0.1516	0.1358	0.1341	H624N	1468	0.0927	0.0901	0.0926	D635N	1468	0.1215	0.1258	0.1251	D630N	1468	0.1428	0.1495	0.3022
I639L	1469	0.0965	0.1104	0.0982	H624Y	1469	0.1263	0.1294	0.1196	D635Y	1469	0.1227	0.1344	0.129	D630Y	1469	0.1493	0.1441	0.1562
I639V	1470	0.1565	0.1414	0.1327	H624D	1470	0.1006	0.1012	0.1012	D635H	1470	0.1107	0.102	0.0907	D630H	1470	0.1065	0.114	0.1122
I639K	1471	0.0898	0.0822	0.0708	H624L	1471	0.1289	0.1269	0.1305	D635V	1471	0.0926	0.0918	0.0969	D630V	1471	0.1093	0.0995	0.1007
I639T	1472	0.1103	0.1234	0.1039	H624P	1472	0.1054	0.1107	0.1107	D635A	1472	0.0947	0.1035	0.0913	D630A	1472	0.1102	0.1011	0.2784
I639R	1473	0.1112	0.1243	0.1058	H624R	1473	0.134	0.1335	0.1282	D635G	1473	0.1146	0.0974	0.1116	D630G	1473	0.1195	0.1258	0.1482
I639I	1474	0.1387	0.14	0.1308	H624Q	1474	0.087	0.0809	0.0794	D635E	1474	0.0887	0.0984	0.1011	D630E	1474	0.1209	0.1091	0.124
I639I	1475	0.1405	0.1432	0.2064	H624H	1475	0.1305	0.1291	0.1165	D635D	1475	0.1585	0.1436	0.1649	D630D	1475	0.1135	0.1183	0.1271
I639M	1476	0.1245	0.1137	0.1384	H624Q	1476	0.1195	0.111	0.1211	D635E	1476	0.1137	0.1131	0.1128	D630E	1476	0.1046	0.1221	0.1157
A640T	1477	0.1009	0.1164	0.2352	R625R	1477	0.1348	0.1205	0.1355	F636I	1477	0.1163	0.1152	0.0984	F631I	1477	0.1172	0.1032	0.1227
A640S	1478	0.0889	0.0915	0.0756	R625*	1478	0.1184	0.1297	0.1138	F636L	1478	0.1038	0.1202	0.1088	F631L	1478	0.1139	0.1226	0.1368
A640P	1479	0.1027	0.1188	0.0987	R625G	1479	0.1017	0.1075	0.1	F636V	1479	0.1128	0.1025	0.0987	F631V	1479	0.1214	0.1301	0.1271
A640E	1480	0.0978	0.0924	0.0977	R625Q	1480	0.13	0.1167	0.1269	F636Y	1480	0.1197	0.1121	0.114	F631Y	1480	0.1256	0.1242	0.1403
A640V	1481	0.1098	0.1123	0.1062	R625L	1481	0.1392	0.1345	0.1355	F636S	1481	0.1288	0.1309	0.1358	F631S	1481	0.1121	0.129	0.0955
A640G	1482	0.0809	0.0679	0.0892	R625P	1482	0.1118	0.1116	0.12	F636C	1482	0.1008	0.0822	0.1085	F631C	1482	0.1288	0.1134	0.1284
A640A	1483	0.0747	0.0721	0.0817	R625R	1483	0.1155	0.117	0.1168	F636L	1483	0.1822	0.1816	0.171	F631L	1483	0.1139	0.1194	0.1192
A640A	1484	0.141	0.1506	0.1341	R625R	1484	0.1379	0.1468	0.1341	F636F	1484	0.1219	0.1152	0.1309	F631F	1484	0.1116	0.107	0.1065
A640A	1485	0.1472	0.1349	0.1199	R625R	1485	0.13	0.1123	0.1238	F636L	1485	0.1314	0.1187	0.1266	F631L	1485	0.1042	0.1059	0.1069
D641N	1486	0.112	0.1123	0.1053	D626N	1486	0.1085	0.1126	0.1068	G637R	1486	0.1012	0.1111	0.1122	G632R	1486	0.1246	0.1134	0.1232
D641Y	1487	0.1009	0.0864	0.094	D626Y	1487	0.1476	0.1418	0.1413	G637W	1487	0.1391	0.1436	0.1465	G632W	1487	0.1832	0.1656	0.1799
D641H	1488	0.0676	0.0615	0.0586	D626H	1488	0.1113	0.105	0.1129	G637R	1488	0.115	0.1136	0.1039	G632R	1488	0.1423	0.1387	0.1438
D641V	1489	0.0987	0.1086	0.0878	D626V	1489	0.1026	0.1037	0.102	G637E	1489	0.1219	0.1263	0.1278	G632E	1489	0.1302	0.1113	0.1192
D641A	1490	0.1369	0.1188	0.1176	D626A	1490	0.1212	0.1383	0.129	G637V	1490	0.1576	0.1375	0.1579	G632V	1490	0.18	0.1446	0.1535
D641G	1491	0.1218	0.1081	0.11	D626G	1491	0.1724	0.1792	0.1786	G637A	1491	0.1253	0.1096	0.1388	G632A	1491	0.12	0.1156	0.1157
D641E	1492	0.1178	0.1003	0.0836	D626E	1492	0.1362	0.157	0.1352	G637G	1492	0.1309	0.1329	0.145	G632G	1492	0.1349	0.1403	0.1293
D641D	1493	0.1241	0.1183	0.1086	D626D	1493	0.1388	0.1392	0.1327	G637G	1493	0.1494	0.1263	0.1333	G632G	1493	0.1423	0.1495	0.1408
D641E	1494	0.1227	0.1164	0.1171	D626E	1494	0.1074	0.1224	0.1184	G637G	1494	0.1077	0.1197	0.1165	G632G	1494	0.12	0.1156	0.1157
F642I	1495	0.0778	0.0721	0.06	L627I	1495	0.1478	0.1678	0.1597	L638M	1495	0.1464	0.1497	0.1438	L633M	1495	0.1511	0.1452	0.154
F642L	1496	0.1303	0.1358	0.1232	L627L	1496	0.1342	0.1373	0.1288	L638L	1496	0.1352	0.142	0.1514	L633L	1496	0.153	0.1489	0.1403
F642V	1497	0.1183	0.098	0.102	L627V	1497	0.1324	0.1386	0.1442	L638V	1497	0.1288	0.136	0.1235	L633V	1497	0.1618	0.1355	0.1522
F642Y	1498	0.112	0.1183	0.1327	L627*	1498	0.121	0.1265	0.1202	L638Q	1498	0.1197	0.1136	0.0972	L633Q	1498	0.1172	0.1086	0.1082
F642S	1499	0.0969	0.1063	0.1119	L627S	1499	0.1122	0.1189	0.1169	L638P	1499	0.1184	0.1136	0.107	L633P	1499	0.1195	0.1151	0.1232
F642C	1500	0.1076	0.0938	0.0954	L627*	1500	0.0911	0.0932	0.09	L638R	1500	0.109	0.1081	0.1244	L633R	1500	0.1209	0.1043	0.1073
F642L	1501	0.1094	0.1141	0.0911	L627F	1501	0.1124	0.1104	0.1208	L638L	1501	0.1382	0.1228	0.1379	L633L	1501	0.1339	0.1473	0.1447
F642F	1502	0.1316	0.1368	0.1209	L627F	1502	0.1408	0.1392	0.136	L638L	1502	0.1378	0.1294	0.1352	L633L	1502	0.1139	0.1484	0.1504
F642L	1503	0.1129	0.1058	0.0996	L627L	1503	0.1151	0.1227	0.1212	L638L	1503	0.1314	0.1253	0.1364	L633L	1503	0.1279	0.1414	0.1421
G643S	1504	0.1392	0.1372	0.1053	A628T	1504	0.137	0.1351	0.1343	A639T	1504	0.1512	0.1563	0.1526	A634T	1504	0.1516	0.1678	0.1658
G643C	1505	0.088	0.0998	0.0949	A628S	1505	0.1335	0.1357	0.1341	A639S	1505	0.137	0.1228	0.1293	A634S	1505	0.153	0.1505	0.1672
G643R	1506	0.1263	0.1308	0.0935	A628P	1506	0.119	0.1088	0.1187	A639P	1506	0.1266	0.1106	0.1134	A634P	1506	0.1623	0.1468	0.1667
G643D	1507	0.1303	0.1377	0.1299	A628E	1507	0.0916	0.0989	0.0973	A639D	1507	0.1258	0.1324	0.1398	A634D	1507	0.1567	0.1688	0.1636
G643V	1508	0.0876	0.0864	0.0803	A628V	1508	0.1109	0.1008	0.0985	A639V	1508	0.1516	0.1319	0.1324	A634V	1508	0.1493	0.1554	0.1522
G643A	1509	0.0791	0.0762	0.0774	A628G	1509	0.1302	0.1313	0.1465	A639G	1509	0.14	0.1441	0.1352	A634G	1509	0.1553	0.143	0.1377
G643G	1510	0.1485	0.1308	0.1412	A628A	1510	0.1559	0.1484	0.1379	A639A	1510	0.1141	0.1223	0.1275	A634A	1510	0.1432	0.1549	0.1469
G643G	1511	0.141	0.1571	0.1275	A628A	1511	0.1278	0.1104	0.1353	A639A	1511	0.155	0.1415	0.1634	A634A	1511	0.1618	0.1737	0.1861
G643G	1512	0.153	0.158	0.1388	A628A	1512	0.1518	0.1405	0.1368	A639A	1512	0.1365	0.1355	0.1487	A634A	1512	0.126	0.1231	0.1232
L644I	1513	0.1676	0.1737	0.1629	A629T	1513	0.1537	0.1525	0.1527	R640R	1513	0.1477	0.1497	0.133	R635S	1513	0.1209	0.1016	0.124
L644F	1514	0.1676	0.1465	0.1355	A629S	1514	0.1761	0.1833	0.1835	R640W	1514	0.1632	0.1522	0.1624	R635C	1514	0.1511	0.164	0.1588
L644V	1515	0.1303	0.1391	0.1365	A629P	1515	0.1496	0.1519	0.1523	R640G	1515	0.1365	0.1248	0.1533	R635G	1515	0.1265	0.1242	0.124
L644H	1516	0.1343	0.1437	0.1228	A629D	1516	0.1357	0.1332	0.1414	R640Q	1516	0.1305	0.1385	0.1379	R635H	1516	0.1339	0.1237	0.1298
L644P	1517	0.1507	0.152	0.1275	A629V	1517	0.103	0.1116	0.0977	R640L	1517	0.1378	0.1405	0.1572	R635L	1517	0.1335	0.1328	0.128
L644R	1518	0.1672	0.1497	0.1639	A629G	1518	0.1166	0.1145	0.1145	R640P	1518	0.143	0.1613	0.1735	R635P	1518	0.1721	0.1624	0.1738
L644L	1519	0.1289	0.1155	0.0968	A629A	1519	0.1313	0.137	0.1322	R640R	1519	0.1326	0.1314	0.1517	R635R	1519	0.126	0.1328	0.143
L644L	1520	0.1232	0.134	0.1327	A629A	1520	0.1043	0.0948	0.0996	R640R	1520	0.1477	0.1314	0.1526	R635R	1520	0.147	0.1742	0.1478
L644L	1521	0.1601	0.1645	0.1554	A629A	1521	0.09	0.0996	0.097	R640R	1521	0.1193	0.1278	0.129	R635R	1521	0.1758	0.1516	0.1913
A645T	1522	0.1387	0.14	0.1275	R630*	1522	0.1502	0.1487	0.1429	D641N	1522	0.1171	0.1248	0.1272	G636S	1522	0.1423	0.1237	0.132
A645S	1523	0.108	0.1109	0.1086	R630R	1523	0.1313	0.1173	0.1317	D641Y	1523	0.1382	0.1446	0.1667	G636C	1523	0.1037	0.1011	0.0981
A645P	1524	0.1325	0.1358	0.1266	R630G	1524	0.1454	0.1389	0.1383	D641H	1524	0.1111	0.1015	0.1146	G636R	1524	0.1274	0.1296	0.1223
A645E	1525	0.1663	0.1506	0.1426	R630K	1525	0.1434	0.1256	0.1288	D641V	1525	0.1365	0.1243	0.1428	G636D	1525	0.173	0.1522	0.1782
A645V	1526	0.1538	0.1553	0.1535	R630I	1526	0.1285	0.1278	0.1281	D641A	1526	0.1339	0.1263	0.13	G636V	1526	0.1604	0.1495	0.1619
A645G	1527	0.1352	0.1349	0.1185	R630T	1527	0.1252	0.1345	0.132	D641G	1527	0.1103	0.0984	0.1156	G636A	1527	0.1451	0.1554	0.1452
A645A	1528	0.1516	0.1673	0.1511	R630S	1528	0.1403	0.1424	0.136	D641E	1528	0.1283	0.1192	0.1303	G636G	1528	0.1325	0.1253	0.1315
A645A	1529	0.1307	0.1349	0.1412	R630S	1529	0.107	0.117	0.1072	D641D	1529	0.1262	0.1385	0.1287	G636G	1529	0.1479	0.1495	0.1496
A645A	1530	0.1578	0.1797	0.1761	R630R	1530	0.0973	0.1224	0.1056	D641E	1530	0.1417	0.1273	0.133	G636G	1530	0.1423	0.1419	0.1399
R646R	1531	0.1436	0.1391	0.1459	N631Y	1531	0.1601	0.1716	0.1598	V642M	1531	0.1322	0.142	0.1428	V637I	1531	0.1311	0.1489	0.128
R646W	1532	0.1481	0.1557	0.1577	N631H	1532	0.1395	0.1319	0.1355	V642L	1532	0.1348	0.1309	0.1272	V637F	1532	0.1679	0.1715	0.1852
R646G	1533	0.1405	0.1442	0.1351	N631D	1533	0.134	0.1472	0.129	V642L	1533	0.1167	0.1101	0.1177	V637L	1533	0.1558	0.1495	0.1632
R646Q	1534	0.1405	0.1428	0.0944	N631I	1534	0.1507	0.1583	0.1496	V642E	1534	0.1482	0.1319	0.1395	V637D	1534	0.1228	0.1301	0.1293
R646L	1535	0.1396	0.1326	0.1322	N631T	1535	0.1247	0.1421	0.1404	V642A	1535	0.1357	0.1273	0.1226	V637A	1535	0.1595	0.1565	0.1465
R646P	1536	0.1165	0.116	0.0992	N631S	1536	0.1386	0.1341	0.1418	V642G	1536	0.1133	0.1309	0.1284	V637G	1536	0.1363	0.129	0.1289
R646R	1537	0.1361	0.1312	0.1251	N631K	1537	0.1186	0.1126	0.1128	V642V	1537	0.1352	0.1324	0.1419	V637V	1537	0.1325	0.1237	0.1214
R646R	1538	0.1516	0.1479	0.1327	N631N	1538	0.1531	0.1563	0.1523	V642V	1538	0.1288	0.1263	0.1192	V637V	1538	0.1804	0.1737	0.1847
R646R	1539	0.1236	0.1234	0.1044	N631K	1539	0.1386	0.1376	0.1391	V642V	1539	0.1314	0.1202	0.1165	V637V	1539	0.1395	0.1489	0.1601
D647N	1540	0.1321	0.1442	0.1275	V632I	1540	0.0887	0.0806	0.0863	H643N	1540	0.1335	0.1212	0.1202	H638N	1540	0.1195	0.1333	0.1381
D647Y	1541	0.1378	0.1192	0.1242	V632F	1541	0.1258	0.1313	0.1314	H643Y	1541	0.1408	0.1324	0.1401	H638Y	1541	0.1349	0.1414	0.1412
D647H	1542	0.1103	0.1215	0.1044	V632L	1542	0.119	0.1329	0.1296	H643D	1542	0.1245	0.1258	0.1275	H638D	1542	0.1572	0.1683	0.1447
D647V	1543	0.1498	0.1654	0.1492	V632D	1543	0.1614	0.1554	0.1609	H643L	1543	0.1555	0.1456	0.1502	H638L	1543	0.147	0.1204	0.1342
D647A	1544	0.1209	0.1164	0.102	V632A	1544	0.1386	0.1497	0.145	H643P	1544	0.1098	0.1131	0.1198	H638P	1544	0.1121	0.1075	0.1174
D647G	1545	0.2125	0.1922	0.1917	V632G	1545	0.1265	0.1326	0.1234	H643R	1545	0.1391	0.1426	0.1465	H638R	1545	0.1456	0.1473	0.1491
D647E	1546	0.1734	0.1821	0.1757	V632V	1546	0.1419	0.1532	0.1486	H643Q	1546	0.1154	0.1228	0.1195	H638Q	1546	0.1325	0.1387	0.1372
D647D	1547	0.1423	0.1372	0.1521	V632V	1547	0.1832	0.1795	0.1753	H643H	1547	0.1447	0.136	0.1367	H638H	1547	0.1423	0.1382	0.15
D647E	1548	0.1863	0.2116	0.1851	V632V	1548	0.1493	0.1446	0.1431	H643Q	1548	0.1434	0.1568	0.1529	H638Q	1548	0.126	0.1178	0.1333
I648F	1549	0.1574	0.1492	0.1506	L633M	1549	0.1357	0.1383	0.1429	N644Y	1549	0.1232	0.1218	0.1137	H639N	1549	0.1302	0.1339	0.157
I648L	1550	0.2041	0.1973	0.2002	L633L	1550	0.1722	0.164	0.1684	N644H	1550	0.14	0.1339	0.148	H639Y	1550	0.1483	0.1495	0.132
I648V	1551	0.1996	0.2038	0.2073	L633V	1551	0.1406	0.1389	0.1359	N644D	1551	0.1322	0.1263	0.13	H639D	1551	0.1479	0.1575	0.1575
I648N	1552	0.1676	0.1497	0.1421	L633*	1552	0.1443	0.1383	0.1464	N644I	1552	0.1464	0.1451	0.1456	H639L	1552	0.1986	0.179	0.176
I648T	1553	0.185	0.1742	0.1653	L633S	1553	0.1344	0.1478	0.1461	N644T	1553	0.1219	0.1243	0.1232	H639P	1553	0.1297	0.1479	0.1359
I648S	1554	0.1467	0.1553	0.1554	L633W	1554	0.1302	0.1326	0.1309	N644S	1554	0.112	0.1065	0.1165	H639R	1554	0.1242	0.1129	0.1293
I648I	1555	0.1454	0.1543	0.1218	L633L	1555	0.1496	0.1592	0.1449	N644K	1555	0.1365	0.1273	0.1379	H639Q	1555	0.1195	0.1274	0.1386
I648I	1556	0.1472	0.1419	0.1516	L633F	1556	0.1726	0.1627	0.1716	N644N	1556	0.1352	0.1355	0.1263	H639H	1556	0.1177	0.1409	0.1135
I648M	1557	0.1734	0.1599	0.1572	L633F	1557	0.1186	0.1221	0.1175	N644K	1557	0.1232	0.1253	0.1419	H639Q	1557	0.1581	0.1565	0.1478
H649N	1558	0.165	0.1682	0.1469	V634I	1558	0.1138	0.1081	0.1128	L645I	1558	0.1413	0.1446	0.1183	I640F	1558	0.1604	0.1468	0.1456
H649Y	1559	0.1236	0.1127	0.2215	V634L	1559	0.1597	0.1538	0.1724	L645F	1559	0.1352	0.1228	0.1254	I640L	1559	0.1563	0.1505	0.1553
H649D	1560	0.1374	0.1322	0.1242	V634L	1560	0.1127	0.1142	0.1181	L645V	1560	0.1339	0.1471	0.1398	I640V	1560	0.12	0.135	0.117
H649L	1561	0.1294	0.1266	0.2045	V634E	1561	0.1272	0.1189	0.1329	L645H	1561	0.1077	0.1075	0.1159	I640N	1561	0.1525	0.1565	0.1513
H649P	1562	0.1352	0.1229	0.1133	V634A	1562	0.1228	0.1154	0.1177	L645P	1562	0.1477	0.1588	0.1747	I640T	1562	0.1576	0.1462	0.1562
H649R	1563	0.1258	0.134	0.1185	V634G	1563	0.1247	0.1148	0.1175	L645R	1563	0.1184	0.1344	0.1428	I640S	1563	0.1688	0.1672	0.176
H649Q	1564	0.1125	0.1035	0.1029	V634V	1564	0.1555	0.2734	0.1652	L645L	1564	0.1232	0.1415	0.1327	I640I	1564	0.1604	0.229	0.1742
H649H	1565	0.1254	0.2407	0.2578	V634V	1565	0.1968	0.2093	0.2083	L645L	1565	0.1365	0.3024	0.1247	I640I	1565	0.1762	0.2742	0.1658
H649Q	1566	0.1503	0.1298	0.1322	V634V	1566	0.1384	0.1738	0.1394	L645L	1566	0.1176	0.1131	0.1088	I640M	1566	0.1646	0.1441	0.146
H650N	1567	0.1201	0.1285	0.1195	T635S	1567	0.1757	0.3558	0.1731	D646N	1567	0.1628	0.2922	0.1628	D641N	1567	0.1265	0.2979	0.124
H650Y	1568	0.1605	0.28	0.2715	T635P	1568	0.1294	0.1405	0.1458	D646Y	1568	0.1611	0.1669	0.1615	D641Y	1568	0.1549	0.1398	0.183
H650D	1569	0.1534	0.1525	0.1596	T635A	1569	0.1772	0.1928	0.1706	D646H	1569	0.1176	0.1197	0.1315	D641H	1569	0.119	0.1172	0.1289
H650L	1570	0.1405	0.2856	0.1289	T635K	1570	0.1245	0.1218	0.1282	D646V	1570	0.1163	0.2816	0.1343	D641V	1570	0.1349	0.3242	0.1412
H650P	1571	0.1374	0.1271	0.1261	T635I	1571	0.161	0.3476	0.1644	D646A	1571	0.1507	0.1329	0.1456	D641A	1571	0.1339	0.1048	0.1201
H650R	1572	0.1414	0.1382	0.1417	T635R	1572	0.1052	0.1066	0.1125	D646G	1572	0.1236	0.1268	0.1195	D641G	1572	0.1307	0.1312	0.1416
H650Q	1573	0.0876	0.0906	0.0836	T635T	1573	0.1247	0.2911	0.1249	D646E	1573	0.1331	0.1329	0.1168	D641E	1573	0.127	0.1393	0.1205
H650H	1574	0.1281	0.2772	0.1053	T635T	1574	0.1269	0.1386	0.2129	D646D	1574	0.1581	0.3171	0.1514	D641D	1574	0.1358	0.3242	0.1364
H650Q	1575	0.112	0.1081	0.1124	T635T	1575	0.1746	0.1814	0.2525	D646E	1575	0.1344	0.138	0.1327	D641E	1575	0.1456	0.1597	0.1394
I651F	1576	0.1201	0.1123	0.0996	E636K	1576	0.1454	0.1449	0.3429	Y647N	1576	0.1275	0.1223	0.1186	Y642N	1576	0.1437	0.15	0.1509
I651L	1577	0.1801	0.1844	0.1676	E636*	1577	0.1669	0.164	0.1736	Y647H	1577	0.1516	0.1309	0.137	Y642H	1577	0.1381	0.136	0.139
I651V	1578	0.1298	0.1432	0.1355	E636Q	1578	0.1278	0.1443	0.1368	Y647D	1578	0.0883	0.1045	0.1057	Y642D	1578	0.1232	0.129	0.1271
I651N	1579	0.1525	0.1414	0.1317	E636V	1579	0.1052	0.1186	0.1101	Y647F	1579	0.1641	0.1573	0.1707	Y642F	1579	0.1349	0.1393	0.1535
I651T	1580	0.1601	0.1742	0.1794	E636A	1580	0.0938	0.0815	0.2669	Y647S	1580	0.1426	0.1476	0.1407	Y642S	1580	0.1167	0.121	0.1196
I651S	1581	0.1574	0.1497	0.1705	E636G	1581	0.139	0.1364	0.165	Y647C	1581	0.1314	0.1243	0.1254	Y642C	1581	0.1158	0.1065	0.1179
I651I	1582	0.1423	0.1511	0.1412	E636D	1582	0.1406	0.118	0.1261	Y647*	1582	0.115	0.1344	0.1269	Y642*	1582	0.14	0.1393	0.1346
I651I	1583	0.1138	0.1095	0.11	E636D	1583	0.1307	0.1376	0.3025	Y647Y	1583	0.1326	0.136	0.1266	Y642Y	1583	0.1284	0.1237	0.1342
I651M	1584	0.088	0.0878	0.0874	E636E	1584	0.1359	0.1335	0.149	Y647*	1584	0.1159	0.1248	0.1269	Y642*	1584	0.1465	0.1538	0.1636
D652N	1585	0.1232	0.1322	0.1053	N637Y	1585	0.128	0.1253	0.12	Y648N	1585	0.1529	0.1669	0.1404	Y643N	1585	0.133	0.1043	0.1267
D652Y	1586	0.1525	0.1419	0.1384	N637H	1586	0.1603	0.1468	0.1548	Y648H	1586	0.1202	0.1131	0.1156	Y643H	1586	0.1549	0.1624	0.1421
D652H	1587	0.1321	0.1234	0.1332	N637D	1587	0.1423	0.1411	0.1318	Y648D	1587	0.121	0.1111	0.1168	Y643D	1587	0.1414	0.1339	0.1487
D652V	1588	0.1592	0.1437	0.1412	N637I	1588	0.1511	0.1589	0.1435	Y648F	1588	0.1645	0.1568	0.1511	Y643F	1588	0.1423	0.1285	0.1293
D652A	1589	0.1285	0.1215	0.1284	N637T	1589	0.1439	0.1567	0.1464	Y648S	1589	0.1447	0.1603	0.1569	Y643S	1589	0.1307	0.1199	0.1201
D652G	1590	0.145	0.1465	0.1464	N637S	1590	0.1849	0.1824	0.1874	Y648C	1590	0.1283	0.1212	0.1318	Y643C	1590	0.1242	0.1215	0.1082
D652E	1591	0.1289	0.1114	0.1166	N637K	1591	0.112	0.1078	0.1759	Y648*	1591	0.1301	0.1192	0.1333	Y643*	1591	0.1414	0.1489	0.1496
D652D	1592	0.1392	0.1201	0.128	N637N	1592	0.123	0.1265	0.1164	Y648Y	1592	0.115	0.0949	0.1045	Y643Y	1592	0.1511	0.1457	0.1557
D652E	1593	0.1249	0.109	0.111	N637K	1593	0.143	0.1322	0.1378	Y648*	1593	0.1499	0.1547	0.1367	Y643*	1593	0.1409	0.1635	0.1452
Y653N	1594	0.1232	0.122	0.119	N638Y	1594	0.1322	0.1316	0.1191	K649*	1594	0.1507	0.1395	0.1355	K644*	1594	0.1195	0.1172	0.106
Y653H	1595	0.1263	0.1312	0.1166	N638H	1595	0.1171	0.1326	0.1234	K649Q	1595	0.1003	0.1096	0.1143	K644Q	1595	0.1046	0.1124	0.1087
Y653D	1596	0.1281	0.134	0.1152	N638D	1596	0.105	0.1151	0.106	K649E	1596	0.1301	0.142	0.129	K644E	1596	0.1242	0.1296	0.1328
Y653F	1597	0.1538	0.1516	0.136	N638I	1597	0.1434	0.1373	0.139	K649M	1597	0.1391	0.1365	0.1143	K644M	1597	0.126	0.1226	0.139
Y653S	1598	0.1454	0.1331	0.1313	N638T	1598	0.1142	0.1139	0.1153	K649T	1598	0.1507	0.1552	0.1523	K644T	1598	0.1046	0.1172	0.1113
Y653C	1599	0.1214	0.1497	0.1365	N638S	1599	0.1379	0.1465	0.1414	K649R	1599	0.137	0.1365	0.1425	K644R	1599	0.1363	0.1134	0.128
Y653*	1600	0.1174	0.1151	0.0911	N638K	1600	0.1188	0.1307	0.1157	K649K	1600	0.1421	0.1466	0.1579	K644K	1600	0.1125	0.1285	0.117
Y653Y	1601	0.1049	0.1058	0.1138	N638N	1601	0.1225	0.1154	0.1218	K649N	1601	0.1525	0.137	0.1453	K644N	1601	0.1535	0.1543	0.1504
Y653*	1602	0.1592	0.1451	0.1313	N638K	1602	0.1193	0.1253	0.1177	K649N	1602	0.1387	0.1563	0.1661	K644N	1602	0.1502	0.1645	0.161
Y654N	1603	0.1343	0.1174	0.119	V639M	1603	0.1386	0.1386	0.1435	K650*	1603	0.1568	0.1212	0.1235	K645*	1603	0.18	0.1532	0.1579
Y654H	1604	0.313	0.1566	0.1412	V639L	1604	0.17	0.1703	0.1687	K650Q	1604	0.0982	0.107	0.1134	K645Q	1604	0.1032	0.1145	0.1073
Y654D	1605	0.1223	0.1151	0.1299	V639L	1605	0.1109	0.1119	0.1109	K650E	1605	0.1494	0.1451	0.1404	K645E	1605	0.1851	0.1758	0.1795
Y654F	1606	0.1481	0.1335	0.1322	V639E	1606	0.1417	0.1253	0.1279	K650M	1606	0.1697	0.1162	0.118	K645I	1606	0.1995	0.1258	0.1562
Y654S	1607	0.1894	0.1585	0.1549	V639A	1607	0.3176	0.1357	0.1392	K650T	1607	0.1576	0.1765	0.1569	K645T	1607	0.127	0.136	0.1408
Y654C	1608	0.1463	0.1419	0.1336	V639G	1608	0.1322	0.1297	0.1286	K650R	1608	0.177	0.171	0.1827	K645R	1608	0.139	0.1355	0.1456
Y654*	1609	0.1334	0.1479	0.1289	V639V	1609	0.1368	0.1389	0.1302	K650K	1609	0.1176	0.1106	0.1131	K645N	1609	0.1842	0.1317	0.1262
Y654Y	1610	0.3175	0.171	0.1568	V639V	1610	0.2027	0.1976	0.1869	K650N	1610	0.14	0.1355	0.126	K645N	1610	0.127	0.1113	0.1126
Y654*	1611	0.1054	0.098	0.1058	V639V	1611	0.1289	0.111	0.1238	K650N	1611	0.1382	0.14	0.1195	K645K	1611	0.139	0.1376	0.1368
K655*	1612	0.1387	0.1211	0.1185	M640L	1612	0.1996	0.1855	0.1785	T651S	1612	0.1451	0.0999	0.1266	T646S	1612	0.2655	0.1624	0.1658
K655Q	1613	0.1583	0.1788	0.153	M640L	1613	0.1225	0.123	0.112	T651P	1613	0.1197	0.105	0.1382	T646P	1613	0.1284	0.1436	0.1359
K655E	1614	0.1503	0.1566	0.1511	M640V	1614	0.139	0.1256	0.1266	T651A	1614	0.1546	0.1486	0.1407	T646A	1614	0.1642	0.1661	0.1804
K655I	1615	0.1174	0.122	0.1242	M640K	1615	0.1441	0.157	0.1458	T651K	1615	0.1421	0.1628	0.1431	T646N	1615	0.1246	0.1409	0.1232
K655T	1616	0.1196	0.1248	0.1237	M640T	1616	0.1168	0.1246	0.1161	T651M	1616	0.137	0.14	0.1468	T646I	1616	0.1158	0.1484	0.1531
K655R	1617	0.1427	0.1492	0.1374	M640R	1617	0.132	0.1345	0.1312	T651R	1617	0.1542	0.1552	0.1477	T646S	1617	0.127	0.1242	0.1245
K655N	1618	0.1414	0.1414	0.1374	M640I	1618	0.1124	0.1085	0.109	T651T	1618	0.1344	0.1583	0.133	T646T	1618	0.139	0.1382	0.11
K655N	1619	0.1423	0.1474	0.127	M640I	1619	0.1537	0.1449	0.1474	T651T	1619	0.1667	0.1512	0.1392	T646T	1619	0.1507	0.1382	0.1425
K655K	1620	0.1365	0.1335	0.1228	M640I	1620	0.1247	0.1262	0.1294	T651T	1620	0.1387	0.1436	0.1379	T646T	1620	0.1093	0.1156	0.128
K656*	1621	0.181	0.1779	0.1582	K641*	1621	0.146	0.1525	0.1391	T652S	1621	0.1546	0.1466	0.1802	S647C	1621	0.1451	0.1479	0.1601
K656Q	1622	0.1249	0.1492	0.1497	K641Q	1622	0.1669	0.1792	0.1707	T652P	1622	0.1348	0.138	0.1358	S647R	1622	0.0939	0.1097	0.1012
K656E	1623	0.1641	0.1636	0.1473	K641E	1623	0.1783	0.1551	0.1766	T652A	1623	0.1602	0.175	0.1628	S647G	1623	0.133	0.1419	0.128
K656M	1624	0.1307	0.1368	0.1332	K641I	1624	0.1164	0.124	0.1239	T652N	1624	0.1262	0.1233	0.1364	S647N	1624	0.0967	0.0903	0.0906
K656T	1625	0.1605	0.1571	0.161	K641T	1625	0.1392	0.1411	0.1417	T652I	1625	0.1279	0.1314	0.1183	S647I	1625	0.1563	0.164	0.1526
K656R	1626	0.1418	0.1451	0.1521	K641R	1626	0.146	0.1557	0.1482	T652S	1626	0.1589	0.1623	0.1606	S647T	1626	0.1418	0.1194	0.1456
K656K	1627	0.1192	0.1437	0.1289	K641N	1627	0.0958	0.1008	0.0949	T652T	1627	0.1309	0.1517	0.1275	S647R	1627	0.1321	0.1264	0.1368
K656N	1628	0.1601	0.1682	0.1502	K641N	1628	0.1381	0.1532	0.138	T652T	1628	0.14	0.1329	0.1416	S647S	1628	0.1302	0.1409	0.121
K656N	1629	0.1432	0.1451	0.1308	K641K	1629	0.1474	0.1532	0.152	T652T	1629	0.137	0.1329	0.1459	S647R	1629	0.1307	0.1387	0.1478
T657S	1630	0.1543	0.1511	0.1478	I642L	1630	0.1287	0.1224	0.1179	N653Y	1630	0.1749	0.1436	0.1664	N648Y	1630	0.14	0.1274	0.1408
T657P	1631	0.1303	0.1257	0.1204	I642L	1631	0.1649	0.1633	0.1602	N653H	1631	0.1408	0.1091	0.1324	N648H	1631	0.1414	0.1393	0.1548
T657A	1632	0.1147	0.1261	0.1181	I642V	1632	0.1397	0.1433	0.1452	N653D	1632	0.1736	0.1735	0.1624	N648D	1632	0.1586	0.1613	0.1535
T657K	1633	0.1116	0.0989	0.1011	I642K	1633	0.1032	0.0951	0.096	N653I	1633	0.1236	0.1471	0.1358	N648I	1633	0.1451	0.1651	0.1641
T657I	1634	0.1307	0.1335	0.1124	I642T	1634	0.1419	0.1462	0.1477	N653T	1634	0.1421	0.1431	0.1404	N648T	1634	0.159	0.1473	0.1513
T657R	1635	0.141	0.1562	0.1601	I642R	1635	0.1272	0.1316	0.1447	N653S	1635	0.1025	0.1268	0.1076	N648S	1635	0.1642	0.178	0.1694
T657T	1636	0.1369	0.1312	0.1313	I642I	1636	0.1322	0.123	0.1292	N653K	1636	0.1486	0.1557	0.1303	N648K	1636	0.179	0.1726	0.1808
T657T	1637	0.157	0.1456	0.1322	I642I	1637	0.1316	0.1297	0.1325	N653N	1637	0.1572	0.1557	0.1499	N648N	1637	0.1377	0.1258	0.1342
T657T	1638	0.1574	0.1539	0.1492	I642M	1638	0.1368	0.1345	0.138	N653K	1638	0.1632	0.1649	0.1646	N648K	1638	0.14	0.1457	0.1614
T658S	1639	0.1454	0.1308	0.1228	A643T	1639	0.1037	0.1012	0.1086	G654S	1639	0.1826	0.1735	0.187	G649S	1639	0.1735	0.1613	0.1751
T658P	1640	0.1623	0.1696	0.1459	A643S	1640	0.1933	0.1947	0.2012	G654C	1640	0.1335	0.1471	0.1514	G649C	1640	0.2269	0.2054	0.2081
T658A	1641	0.1405	0.14	0.1398	A643P	1641	0.154	0.1465	0.1589	G654R	1641	0.1645	0.1334	0.1677	G649R	1641	0.1483	0.1436	0.1416
T658N	1642	0.0849	0.0892	0.0935	A643E	1642	0.1678	0.1617	0.1638	G654D	1642	0.1447	0.137	0.1572	G649D	1642	0.146	0.1597	0.1394
T658I	1643	0.1369	0.14	0.1261	A643V	1643	0.1507	0.1652	0.1614	G654V	1643	0.1727	0.1628	0.167	G649V	1643	0.1786	0.1866	0.1883
T658S	1644	0.1356	0.1372	0.1388	A643G	1644	0.1761	0.1852	0.1976	G654A	1644	0.155	0.1634	0.149	G649A	1644	0.1493	0.1613	0.1425
T658T	1645	0.1481	0.1419	0.1431	A643A	1645	0.1592	0.1671	0.1637	G654G	1645	0.1675	0.142	0.1569	G649G	1645	0.1614	0.1683	0.1676
T658T	1646	0.1578	0.1377	0.1497	A643A	1646	0.1432	0.1519	0.1571	G654G	1646	0.1908	0.1735	0.1796	G649G	1646	0.1563	0.1419	0.1636
T658T	1647	0.1445	0.1335	0.1336	A643A	1647	0.1366	0.1491	0.1378	G654G	1647	0.1891	0.1588	0.1667	G649G	1647	0.1632	0.1715	0.1707
N659Y	1648	0.1392	0.1571	0.1393	D644N	1648	0.1441	0.137	0.1442	R655R	1648	0.1555	0.1522	0.1609	R650S	1648	0.1646	0.1618	0.1746
N659H	1649	0.1298	0.1095	0.1166	D644Y	1649	0.1748	0.1614	0.1722	R655W	1649	0.1649	0.1745	0.1845	R650C	1649	0.1865	0.179	0.1843
N659D	1650	0.1334	0.1479	0.1124	D644H	1650	0.1812	0.1754	0.1765	R655G	1650	0.1408	0.1218	0.1404	R650G	1650	0.1665	0.1721	0.1729
N659I	1651	0.1303	0.1497	0.1336	D644V	1651	0.1682	0.1617	0.1653	R655Q	1651	0.1779	0.1618	0.1738	R650H	1651	0.2018	0.1995	0.2191
N659T	1652	0.1441	0.1534	0.1454	D644A	1652	0.1509	0.1414	0.1492	R655L	1652	0.1766	0.1842	0.1956	R650L	1652	0.213	0.2075	0.1843
N659S	1653	0.1258	0.128	0.127	D644G	1653	0.145	0.1697	0.1497	R655P	1653	0.1223	0.137	0.1508	R650P	1653	0.1725	0.1769	0.1588
N659K	1654	0.1565	0.1844	0.1572	D644E	1654	0.1443	0.1551	0.1386	R655R	1654	0.1555	0.1639	0.1744	R650R	1654	0.1409	0.1538	0.15
N659N	1655	0.1583	0.1645	0.2276	D644D	1655	0.1439	0.1497	0.1468	R655R	1655	0.1374	0.1339	0.1339	R650R	1655	0.1367	0.1285	0.1377
N659K	1656	0.1401	0.1409	0.1336	D644E	1656	0.1502	0.1636	0.1535	R655R	1656	0.1942	0.173	0.1885	R650R	1656	0.1823	0.1941	0.1557
G660S	1657	0.169	0.1566	0.1521	F645I	1657	0.154	0.1633	0.1555	L656M	1657	0.1619	0.139	0.1361	L651M	1657	0.166	0.1651	0.1584
G660C	1658	0.1352	0.1382	0.1251	F645L	1658	0.1647	0.1709	0.1548	L656L	1658	0.1787	0.1755	0.1787	L651L	1658	0.1618	0.1505	0.1632
G660R	1659	0.1632	0.146	0.1355	F645V	1659	0.1256	0.1341	0.1302	L656V	1659	0.14	0.1405	0.1385	L651V	1659	0.1553	0.1817	0.1685
G660D	1660	0.1476	0.1326	0.1237	F645Y	1660	0.1548	0.1665	0.1511	L656Q	1660	0.1374	0.1405	0.1407	L651Q	1660	0.1642	0.1661	0.1601
G660V	1661	0.225	0.2139	0.1988	F645S	1661	0.154	0.1456	0.146	L656P	1661	0.1516	0.1451	0.1496	L651P	1661	0.1642	0.1683	0.1614
G660A	1662	0.1983	0.1742	0.2026	F645C	1662	0.1684	0.1633	0.1712	L656R	1662	0.1184	0.1344	0.1333	L651R	1662	0.1702	0.1828	0.1667
G660G	1663	0.1538	0.1659	0.1511	F645L	1663	0.1482	0.1529	0.1447	L656L	1663	0.1736	0.175	0.1649	L651L	1663	0.1307	0.1414	0.1289
G660G	1664	0.1881	0.1742	0.2399	F645F	1664	0.1893	0.1849	0.1982	L656L	1664	0.1865	0.174	0.1689	L651L	1664	0.1804	0.1866	0.1944
G660G	1665	0.1534	0.1585	0.1511	F645L	1665	0.1757	0.176	0.1665	L656L	1665	0.1697	0.1882	0.1781	L651L	1665	0.1363	0.1484	0.157
R661R	1666	0.1494	0.1492	0.1577	G646R	1666	0.1414	0.1351	0.1371	P657T	1666	0.1951	0.1801	0.1815	P652T	1666	0.1288	0.1425	0.1513
R661*	1667	0.1832	0.1613	0.1402	G646*	1667	0.1656	0.1754	0.1595	P657S	1667	0.174	0.1842	0.175	P652S	1667	0.166	0.1344	0.1359
R661G	1668	0.1472	0.1506	0.1445	G646R	1668	0.1414	0.1433	0.1443	P657A	1668	0.1494	0.1461	0.149	P652A	1668	0.1711	0.1651	0.1716
R661Q	1669	0.153	0.146	0.1407	G646E	1669	0.1412	0.1348	0.1452	P657H	1669	0.1486	0.1502	0.1615	P652H	1669	0.1549	0.1505	0.1522
R661L	1670	0.173	0.1807	0.1757	G646V	1670	0.1759	0.1694	0.1781	P657L	1670	0.143	0.1598	0.1618	P652L	1670	0.1479	0.1522	0.1742
R661P	1671	0.1454	0.1428	0.1417	G646A	1671	0.1316	0.1452	0.1422	P657R	1671	0.137	0.1476	0.1416	P652R	1671	0.14	0.1376	0.1342
R661R	1672	0.1392	0.1456	0.1454	G646G	1672	0.1889	0.1887	0.1794	P657P	1672	0.1279	0.1476	0.129	P652P	1672	0.1135	0.1253	0.1232
R661R	1673	0.149	0.1405	0.1266	G646G	1673	0.1122	0.1161	0.1161	P657P	1673	0.146	0.1502	0.1471	P652P	1673	0.1325	0.1253	0.1236
R661R	1674	0.1703	0.146	0.153	G646G	1674	0.1555	0.169	0.1597	P657P	1674	0.1499	0.142	0.1582	P652P	1674	0.1316	0.1522	0.1553
L662M	1675	0.1498	0.159	0.1464	L647I	1675	0.1417	0.1595	0.1462	V658M	1675	0.1611	0.1273	0.1413	V653M	1675	0.1358	0.121	0.128
L662L	1676	0.2317	0.1437	0.1412	L647F	1676	0.2069	0.1548	0.1578	V658L	1676	0.1611	0.1776	0.1624	V653L	1676	0.1856	0.1715	0.183
L662V	1677	0.1587	0.1737	0.1752	L647V	1677	0.206	0.2039	0.2079	V658L	1677	0.1529	0.1563	0.1428	V653L	1677	0.1237	0.1188	0.1258
L662Q	1678	0.1454	0.1516	0.1332	L647H	1678	0.1151	0.1145	0.1196	V658E	1678	0.1249	0.1273	0.1272	V653E	1678	0.1479	0.1371	0.1535
L662P	1679	0.2134	0.1248	0.1143	L647P	1679	0.2308	0.1583	0.1601	V658A	1679	0.1843	0.1334	0.1229	V653A	1679	0.1828	0.1323	0.132
L662R	1680	0.1289	0.1428	0.1181	L647R	1680	0.1375	0.1519	0.1368	V658G	1680	0.1572	0.1461	0.1431	V653G	1680	0.139	0.1468	0.1377
L662L	1681	0.1654	0.1553	0.145	L647L	1681	0.148	0.1335	0.1501	V658V	1681	0.1309	0.1466	0.1278	V653V	1681	0.1772	0.157	0.1575
L662L	1682	0.1747	0.1797	0.178	L647L	1682	0.1671	0.123	0.1421	V658V	1682	0.1645	0.1557	0.1572	V653V	1682	0.1553	0.1661	0.1685
L662L	1683	0.1401	0.1539	0.1256	L647L	1683	0.1423	0.1573	0.1446	V658V	1683	0.1443	0.1339	0.1566	V653V	1683	0.133	0.1264	0.1298
P663T	1684	0.1641	0.189	0.1346	A648T	1684	0.2302	0.2179	0.2103	K659*	1684	0.155	0.1507	0.1591	K654*	1684	0.1716	0.1667	0.1694
P663S	1685	0.2063	0.1405	0.1426	A648S	1685	0.1944	0.2023	0.2029	K659Q	1685	0.1649	0.1603	0.1624	K654Q	1685	0.1195	0.1403	0.1227
P663A	1686	0.1601	0.1603	0.1568	A648P	1686	0.134	0.1452	0.1408	K659E	1686	0.1555	0.1699	0.1664	K654E	1686	0.1874	0.1656	0.1689
P663H	1687	0.1329	0.1474	0.119	A648D	1687	0.1157	0.1253	0.1161	K659M	1687	0.1766	0.1669	0.1603	K654M	1687	0.1893	0.157	0.1482
P663L	1688	0.1494	0.1779	0.145	A648V	1688	0.1412	0.1529	0.1429	K659T	1688	0.1352	0.1349	0.1404	K654T	1688	0.1437	0.1645	0.1526
P663R	1689	0.1161	0.1326	0.1199	A648G	1689	0.1362	0.1354	0.1284	K659R	1689	0.1361	0.1497	0.126	K654R	1689	0.12	0.1317	0.1346
P663P	1690	0.1392	0.159	0.1242	A648A	1690	0.145	0.1475	0.1431	K659K	1690	0.1464	0.1446	0.1373	K654K	1690	0.1339	0.1462	0.1509
P663P	1691	0.1463	0.1345	0.1251	A648A	1691	0.1555	0.1544	0.1563	K659N	1691	0.1421	0.1456	0.1474	K654N	1691	0.1228	0.1253	0.1386
P663P	1692	0.1285	0.1391	0.136	A648A	1692	0.1498	0.1576	0.1435	K659N	1692	0.1749	0.1613	0.1683	K654N	1692	0.1158	0.1167	0.1262
V664M	1693	0.1601	0.1913	0.1606	R649*	1693	0.154	0.1465	0.1449	W660R	1693	0.1395	0.1451	0.1575	W655R	1693	0.1116	0.1237	0.1135
V664L	1694	0.1618	0.1654	0.1554	R649R	1694	0.123	0.1386	0.1255	W660R	1694	0.1813	0.1725	0.164	W655R	1694	0.1418	0.121	0.139
V664L	1695	0.1169	0.1104	0.1303	R649G	1695	0.1788	0.1643	0.1669	W660G	1695	0.1848	0.1745	0.1646	W655G	1695	0.1195	0.135	0.1333
V664E	1696	0.1552	0.1312	0.1327	R649K	1696	0.1482	0.1557	0.1575	W660*	1696	0.1137	0.1172	0.1122	W655*	1696	0.1074	0.1027	0.1196
V664A	1697	0.1908	0.1927	0.1728	R649I	1697	0.1818	0.1824	0.1978	W660L	1697	0.1718	0.1639	0.1569	W655L	1697	0.1744	0.1833	0.1733
V664G	1698	0.1321	0.1248	0.1251	R649T	1698	0.1362	0.1427	0.1421	W660S	1698	0.1322	0.1263	0.1361	W655S	1698	0.1274	0.1183	0.1302
V664V	1699	0.1454	0.1502	0.1402	R649S	1699	0.1239	0.1364	0.1251	W660*	1699	0.1081	0.1187	0.1103	W655*	1699	0.1432	0.1188	0.1289
V664V	1700	0.1303	0.1322	0.1393	R649S	1700	0.1171	0.1081	0.1176	W660C	1700	0.1378	0.1202	0.1416	W655C	1700	0.166	0.1543	0.1738
V664V	1701	0.1436	0.1308	0.1294	R649R	1701	0.1706	0.1874	0.1715	W660C	1701	0.1064	0.1075	0.1116	W655C	1701	0.1311	0.1226	0.1328
K665*	1702	0.1369	0.128	0.127	D650N	1702	0.1353	0.1288	0.1374	M661L	1702	0.1529	0.1466	0.1732	M656L	1702	0.1679	0.1586	0.1553
K665Q	1703	0.1494	0.159	0.1676	D650Y	1703	0.1355	0.1468	0.1415	M661L	1703	0.1434	0.1659	0.1695	M656L	1703	0.1046	0.1118	0.1113
K665E	1704	0.1329	0.1405	0.1284	D650H	1704	0.1329	0.131	0.1261	M661V	1704	0.1477	0.1517	0.1453	M656V	1704	0.1256	0.128	0.1386
K665M	1705	0.1441	0.1469	0.1369	D650V	1705	0.1153	0.1183	0.1185	M661K	1705	0.1047	0.1126	0.1171	M656K	1705	0.1418	0.121	0.1359
K665T	1706	0.1258	0.1308	0.1181	D650A	1706	0.1122	0.1218	0.1107	M661T	1706	0.1516	0.14	0.1505	M656T	1706	0.1181	0.1264	0.1302
K665R	1707	0.1289	0.1248	0.1299	D650G	1707	0.1463	0.1452	0.1572	M661R	1707	0.1555	0.1644	0.149	M656R	1707	0.1842	0.1882	0.1865
K665K	1708	0.112	0.1285	0.1114	D650E	1708	0.1324	0.1332	0.1297	M661I	1708	0.121	0.1121	0.1281	M656I	1708	0.1246	0.1414	0.124
K665N	1709	0.1427	0.1617	0.153	D650D	1709	0.1302	0.1361	0.1453	M661I	1709	0.1447	0.1699	0.1851	M656I	1709	0.1586	0.1586	0.1526
K665N	1710	0.1392	0.1428	0.1266	D650E	1710	0.1465	0.1281	0.1457	M661I	1710	0.093	0.1004	0.11	M656I	1710	0.1809	0.1721	0.1821
W666R	1711	0.1165	0.1192	0.102	I651F	1711	0.1507	0.1421	0.1425	A662T	1711	0.1326	0.1304	0.1496	A657T	1711	0.1418	0.1522	0.1522
W666R	1712	0.1329	0.1354	0.1133	I651L	1712	0.1208	0.1256	0.1197	A662S	1712	0.1525	0.1339	0.1428	A657S	1712	0.2093	0.228	0.2169
W666G	1713	0.1578	0.1502	0.1317	I651V	1713	0.1577	0.1557	0.1606	A662P	1713	0.1451	0.1491	0.1738	A657P	1713	0.1642	0.1608	0.1883
W666*	1714	0.1303	0.1248	0.1053	I651N	1714	0.1232	0.1373	0.1234	A662E	1714	0.1378	0.1431	0.1364	A657E	1714	0.1935	0.2156	0.2116
W666L	1715	0.1605	0.1636	0.1582	I651T	1715	0.1267	0.1351	0.1279	A662V	1715	0.183	0.177	0.1628	A657V	1715	0.1935	0.2194	0.2213
W666S	1716	0.1414	0.1428	0.1459	I651S	1716	0.1175	0.1351	0.112	A662G	1716	0.1305	0.1502	0.1404	A657G	1716	0.1497	0.1635	0.1557
W666*	1717	0.1316	0.146	0.1308	I651I	1717	0.1254	0.1227	0.1282	A662A	1717	0.1055	0.1086	0.1125	A657A	1717	0.1818	0.1758	0.1641
W666C	1718	0.1832	0.1576	0.1908	I651I	1718	0.1531	0.1624	0.1586	A662A	1718	0.1947	0.1923	0.1827	A657A	1718	0.1744	0.1667	0.1834
W666C	1719	0.1712	0.1673	0.1695	I651M	1719	0.1204	0.1119	0.1282	A662A	1719	0.183	0.1801	0.1916	A657A	1719	0.153	0.1742	0.1711
M667L	1720	0.1863	0.1839	0.3032	N652Y	1720	0.1493	0.1408	0.1539	P663T	1720	0.1443	0.14	0.1428	P658T	1720	0.1549	0.1538	0.1425
M667L	1721	0.1138	0.1271	0.1185	N652H	1721	0.1636	0.1636	0.1649	P663S	1721	0.1736	0.1735	0.1802	P658S	1721	0.1335	0.1403	0.1284
M667V	1722	0.1192	0.128	0.1185	N652D	1722	0.1623	0.1535	0.1594	P663A	1722	0.1322	0.139	0.149	P658A	1722	0.1986	0.186	0.223
M667K	1723	0.1369	0.1368	0.1327	N652I	1723	0.1566	0.1497	0.1493	P663H	1723	0.1464	0.1415	0.1364	P658H	1723	0.139	0.1274	0.1443
M667T	1724	0.1303	0.134	0.1228	N652T	1724	0.154	0.1563	0.1579	P663L	1724	0.1977	0.1923	0.1781	P658L	1724	0.1693	0.1721	0.1641
M667R	1725	0.1249	0.1141	0.1129	N652S	1725	0.1362	0.1595	0.1374	P663R	1725	0.1404	0.1375	0.1465	P658R	1725	0.1437	0.1409	0.1337
M667I	1726	0.1303	0.1349	0.1096	N652K	1726	0.1247	0.117	0.1312	P663P	1726	0.1542	0.1446	0.1514	P658P	1726	0.1284	0.1355	0.1289
M667I	1727	0.1565	0.1419	0.1993	N652N	1727	0.1454	0.1348	0.1357	P663P	1727	0.1309	0.1177	0.1266	P658P	1727	0.2148	0.2151	0.2063
M667I	1728	0.1556	0.1631	0.1535	N652K	1728	0.1634	0.1621	0.1546	P663P	1728	0.137	0.1385	0.1395	P658P	1728	0.1372	0.1393	0.1333
A668T	1729	0.1623	0.1354	0.1355	N653Y	1729	0.1439	0.1563	0.1456	E664K	1729	0.1339	0.1319	0.1434	E659K	1729	0.1683	0.1543	0.1553
A668S	1730	0.2023	0.1918	0.2465	N653H	1730	0.1092	0.11	0.1013	E664*	1730	0.1955	0.1847	0.187	E659*	1730	0.1953	0.2183	0.2204
A668P	1731	0.1685	0.1821	0.1653	N653D	1731	0.1412	0.151	0.1598	E664Q	1731	0.1718	0.1639	0.1542	E659Q	1731	0.1614	0.1694	0.1632
A668E	1732	0.1196	0.1377	0.1199	N653I	1732	0.1329	0.1354	0.1376	E664V	1732	0.1714	0.1598	0.1759	E659V	1732	0.1395	0.1468	0.1482
A668V	1733	0.1699	0.1603	0.2054	N653T	1733	0.1197	0.1196	0.1224	E664A	1733	0.1482	0.1319	0.152	E659A	1733	0.1628	0.1597	0.1504
A668G	1734	0.1476	0.1382	0.1379	N653S	1734	0.1632	0.1563	0.1671	E664G	1734	0.1378	0.142	0.1597	E659G	1734	0.1372	0.1328	0.1491
A668A	1735	0.1765	0.177	0.1865	N653K	1735	0.137	0.1326	0.1284	E664E	1735	0.1417	0.1755	0.1444	E659E	1735	0.1474	0.1608	0.157
A668A	1736	0.1805	0.1576	0.1478	N653N	1736	0.1296	0.1354	0.1322	E664D	1736	0.1856	0.1872	0.1808	E659D	1736	0.1674	0.1769	0.1953
A668A	1737	0.1916	0.1756	0.1672	N653K	1737	0.1254	0.1354	0.1375	E664D	1737	0.127	0.1167	0.1419	E659D	1737	0.1181	0.1441	0.1315
P669T	1738	0.169	0.177	0.23	I654L	1738	0.1351	0.1307	0.1402	A665T	1738	0.1451	0.1446	0.1468	A660T	1738	0.1056	0.0973	0.113
P669S	1739	0.1641	0.1756	0.1492	I654L	1739	0.1406	0.143	0.1446	A665S	1739	0.1507	0.1329	0.137	A660S	1739	0.1721	0.1812	0.1869
P669A	1740	0.1707	0.1784	0.1955	I654V	1740	0.1388	0.1326	0.1269	A665P	1740	0.1671	0.1669	0.1652	A660P	1740	0.1539	0.1511	0.154
P669H	1741	0.1561	0.1691	0.2281	I654K	1741	0.1452	0.1303	0.1399	A665D	1741	0.1507	0.138	0.1569	A660D	1741	0.1697	0.1968	0.1751
P669L	1742	0.1441	0.159	0.1336	I654T	1742	0.1366	0.1307	0.1378	A665V	1742	0.1835	0.1674	0.1646	A660V	1742	0.1358	0.1532	0.1394
P669R	1743	0.1547	0.1659	0.1388	I654R	1743	0.1296	0.1291	0.1265	A665G	1743	0.1766	0.1715	0.1744	A660G	1743	0.1721	0.1774	0.1768
P669P	1744	0.1707	0.1576	0.1459	I654I	1744	0.1377	0.1411	0.1349	A665A	1744	0.14	0.1578	0.1367	A660A	1744	0.1697	0.164	0.1601
P669P	1745	0.2143	0.2019	0.3622	I654I	1745	0.1232	0.1275	0.1263	A665A	1745	0.1744	0.1735	0.1867	A660A	1745	0.1414	0.1484	0.1667
P669P	1746	0.1578	0.1423	0.1483	I654M	1746	0.1878	0.1849	0.1915	A665A	1746	0.1223	0.1289	0.1232	A660A	1746	0.1251	0.114	0.124
E670K	1747	0.1303	0.1211	0.1185	D655N	1747	0.1217	0.1183	0.1321	L666M	1747	0.1391	0.1238	0.1388	L661M	1747	0.12	0.1151	0.1161
E670*	1748	0.1654	0.1622	0.1525	D655Y	1748	0.1335	0.1256	0.1365	L666L	1748	0.177	0.1745	0.1827	L661L	1748	0.1302	0.15	0.132
E670Q	1749	0.1338	0.1516	0.1497	D655H	1749	0.1388	0.137	0.134	L666V	1749	0.1684	0.177	0.1738	L661V	1749	0.1372	0.143	0.146
E670V	1750	0.1485	0.14	0.1431	D655V	1750	0.1548	0.1452	0.1355	L666*	1750	0.1357	0.1233	0.122	L661*	1750	0.1065	0.1054	0.1192
E670A	1751	0.1427	0.1238	0.1374	D655A	1751	0.143	0.1421	0.1374	L666S	1751	0.14	0.1395	0.137	L661S	1751	0.1497	0.1505	0.1372
E670G	1752	0.1427	0.1516	0.1379	D655G	1752	0.146	0.1544	0.1536	L666W	1752	0.1473	0.1537	0.1434	L661W	1752	0.1163	0.1091	0.121
E670E	1753	0.1414	0.1141	0.119	D655E	1753	0.1247	0.131	0.1267	L666L	1753	0.1426	0.1436	0.1502	L661L	1753	0.113	0.1129	0.0985
E670D	1754	0.2179	0.231	0.3523	D655D	1754	0.1643	0.1602	0.1641	L666F	1754	0.1365	0.1268	0.1483	L661F	1754	0.166	0.1747	0.1742
E670D	1755	0.1747	0.1788	0.161	D655E	1755	0.1019	0.104	0.111	L666F	1755	0.1374	0.1583	0.1502	L661F	1755	0.1511	0.1565	0.1579
A671T	1756	0.1374	0.158	0.1691	Y656N	1756	0.1197	0.1256	0.1193	F667I	1756	0.1365	0.1415	0.1352	F662I	1756	0.1237	0.1258	0.1298
A671S	1757	0.1276	0.1423	0.1492	Y656H	1757	0.1439	0.157	0.148	F667L	1757	0.1654	0.1613	0.1729	F662L	1757	0.1511	0.1269	0.1421
A671P	1758	0.1334	0.1488	0.1436	Y656D	1758	0.1026	0.1066	0.1028	F667V	1758	0.1783	0.1907	0.1683	F662V	1758	0.1623	0.1592	0.1522
A671E	1759	0.1316	0.1377	0.1417	Y656F	1759	0.1805	0.1662	0.1718	F667Y	1759	0.1249	0.1167	0.122	F662Y	1759	0.1274	0.1307	0.1218
A671V	1760	0.1552	0.1566	0.1587	Y656S	1760	0.1638	0.1662	0.1598	F667S	1760	0.1283	0.1258	0.1373	F662S	1760	0.1456	0.1376	0.1302
A671G	1761	0.205	0.1687	0.1582	Y656C	1761	0.1452	0.1494	0.1492	F667C	1761	0.1529	0.1568	0.1422	F662C	1761	0.1567	0.1414	0.1482
A671A	1762	0.1241	0.1303	0.1294	Y656*	1762	0.1225	0.1196	0.1223	F667L	1762	0.121	0.1202	0.1183	F662L	1762	0.0977	0.1113	0.1196
A671A	1763	0.1538	0.1673	0.1785	Y656Y	1763	0.1469	0.1503	0.1624	F667F	1763	0.1576	0.1502	0.1579	F662F	1763	0.1521	0.1559	0.1588
A671A	1764	0.1592	0.1465	0.3084	Y656*	1764	0.1072	0.1097	0.1144	F667L	1764	0.1318	0.1187	0.1425	F662L	1764	0.1949	0.2204	0.2415
L672I	1765	0.1512	0.146	0.1266	Y657N	1765	0.1072	0.1018	0.0997	D668N	1765	0.14	0.14	0.1456	D663N	1765	0.1349	0.1446	0.1535
L672L	1766	0.1285	0.146	0.1284	Y657H	1766	0.125	0.1221	0.1211	D668Y	1766	0.1951	0.1963	0.1943	D663Y	1766	0.1423	0.1559	0.1469
L672V	1767	0.1654	0.1668	0.2389	Y657D	1767	0.1289	0.1243	0.1321	D668H	1767	0.1374	0.1243	0.1137	D663H	1767	0.0963	0.1086	0.1311
L672*	1768	0.1276	0.1054	0.1232	Y657F	1768	0.1177	0.0999	0.104	D668V	1768	0.1352	0.1283	0.149	D663V	1768	0.1437	0.1226	0.1267
L672S	1769	0.165	0.1354	0.1832	Y657S	1769	0.1276	0.1139	0.1245	D668A	1769	0.1404	0.1253	0.1358	D663A	1769	0.139	0.1441	0.135
L672*	1770	0.1427	0.1391	0.1237	Y657C	1770	0.1454	0.1544	0.1458	D668G	1770	0.1477	0.1329	0.1502	D663G	1770	0.1107	0.1194	0.132
L672F	1771	0.1823	0.171	0.1629	Y657*	1771	0.1649	0.1646	0.1535	D668E	1771	0.1486	0.1355	0.1505	D663E	1771	0.1135	0.1032	0.1262
L672F	1772	0.1356	0.1308	0.1336	Y657Y	1772	0.1184	0.1224	0.1259	D668D	1772	0.1542	0.1329	0.1474	D663D	1772	0.1646	0.1764	0.1667
L672L	1773	0.161	0.1613	0.3022	Y657*	1773	0.1138	0.1062	0.1099	D668E	1773	0.1115	0.1268	0.1232	D663E	1773	0.1302	0.1446	0.1386
F673I	1774	0.1312	0.1174	0.1459	K658*	1774	0.1649	0.1646	0.1566	R669R	1774	0.1339	0.1395	0.1263	R664R	1774	0.1437	0.1355	0.121
F673L	1775	0.1169	0.1238	0.0996	K658Q	1775	0.1421	0.143	0.1441	R669*	1775	0.1434	0.1395	0.133	R664W	1775	0.1567	0.1785	0.1685
F673V	1776	0.1414	0.1566	0.1582	K658E	1776	0.1814	0.1792	0.1773	R669G	1776	0.1585	0.1598	0.1643	R664G	1776	0.1725	0.1597	0.1694
F673Y	1777	0.1636	0.1492	0.1492	K658I	1777	0.1599	0.1602	0.1599	R669Q	1777	0.1482	0.1613	0.1572	R664Q	1777	0.1437	0.136	0.1447
F673S	1778	0.1672	0.159	0.1568	K658T	1778	0.1597	0.1681	0.1582	R669L	1778	0.1662	0.1679	0.16	R664L	1778	0.18	0.1796	0.1869
F673C	1779	0.1365	0.1335	0.1251	K658R	1779	0.1674	0.1709	0.1812	R669P	1779	0.1378	0.1441	0.1496	R664P	1779	0.126	0.1317	0.1192
F673L	1780	0.1467	0.1432	0.1374	K658N	1780	0.1491	0.163	0.1566	R669R	1780	0.1378	0.1547	0.1459	R664R	1780	0.1409	0.135	0.1372
F673F	1781	0.1645	0.1506	0.1483	K658N	1781	0.1362	0.137	0.1365	R669R	1781	0.0887	0.0893	0.1061	R664R	1781	0.1446	0.1543	0.168
F673L	1782	0.1494	0.1747	0.1336	K658K	1782	0.1368	0.1234	0.1337	R669R	1782	0.1559	0.1486	0.1695	R664R	1782	0.1167	0.1161	0.1161
D674N	1783	0.1561	0.1474	0.2375	K659*	1783	0.145	0.1414	0.1497	V670I	1783	0.1865	0.1654	0.1618	V665M	1783	0.1265	0.1258	0.1302
D674Y	1784	0.149	0.1571	0.2224	K659Q	1784	0.1439	0.1437	0.1493	V670F	1784	0.1443	0.1451	0.1367	V665L	1784	0.1786	0.1441	0.179
D674H	1785	0.1	0.122	0.0382	K659E	1785	0.2552	0.242	0.2443	V670L	1785	0.1546	0.1451	0.149	V665L	1785	0.1614	0.1581	0.1575
D674V	1786	0.1574	0.1409	0.2073	K659M	1786	0.152	0.1459	0.1477	V670D	1786	0.1184	0.1187	0.1254	V665E	1786	0.1465	0.135	0.1434
D674A	1787	0.1667	0.1797	0.4552	K659T	1787	0.1261	0.1348	0.1336	V670A	1787	0.1305	0.1278	0.1263	V665A	1787	0.1497	0.1452	0.1315
D674G	1788	0.149	0.1423	0.178	K659R	1788	0.1775	0.1776	0.1722	V670G	1788	0.1516	0.1568	0.1493	V665G	1788	0.1256	0.1178	0.1179
D674E	1789	0.1441	0.1414	0.247	K659K	1789	0.1456	0.1525	0.1452	V670V	1789	0.155	0.1537	0.1339	V665V	1789	0.1414	0.1398	0.1421
D674D	1790	0.1498	0.1326	0.2219	K659N	1790	0.1627	0.177	0.159	V670V	1790	0.1529	0.1436	0.1477	V665V	1790	0.1581	0.1871	0.1804
D674E	1791	0.1418	0.1354	0.1983	K659N	1791	0.1509	0.1649	0.155	V670V	1791	0.1361	0.1405	0.1398	V665V	1791	0.1767	0.1656	0.1839
R675R	1792	0.1712	0.159	0.2947	T660S	1792	0.1419	0.144	0.1486	Y671N	1792	0.1723	0.171	0.1704	Y666N	1792	0.1669	0.1785	0.154
R675W	1793	0.1427	0.1456	0.2791	T660P	1793	0.1915	0.2096	0.2001	Y671H	1793	0.1705	0.1654	0.1689	Y666H	1793	0.1432	0.1151	0.1399
R675G	1794	0.1863	0.1617	0.6139	T660A	1794	0.1423	0.156	0.1554	Y671D	1794	0.1352	0.1253	0.1254	Y666D	1794	0.1056	0.1151	0.1113
R675Q	1795	0.2019	0.1742	0.6857	T660N	1795	0.1272	0.1253	0.1329	Y671F	1795	0.1736	0.1446	0.1434	Y666F	1795	0.1353	0.1253	0.1333
R675L	1796	0.1699	0.1728	0.2928	T660I	1796	0.1735	0.1763	0.1723	Y671S	1796	0.1413	0.1816	0.1523	Y666S	1796	0.1576	0.1409	0.146
R675P	1797	0.1414	0.1275	0.2219	T660S	1797	0.1458	0.1475	0.1398	Y671C	1797	0.1443	0.1329	0.1336	Y666C	1797	0.1442	0.1624	0.1628
R675R	1798	0.1396	0.1414	0.2205	T660T	1798	0.1265	0.131	0.124	Y671*	1798	0.1288	0.1441	0.1392	Y666*	1798	0.1223	0.1296	0.1412
R675R	1799	0.1552	0.1622	0.2805	T660T	1799	0.1348	0.1405	0.136	Y671Y	1799	0.1684	0.1608	0.1695	Y666Y	1799	0.1832	0.1495	0.1795
R675R	1800	0.1779	0.1756	0.2696	T660T	1800	0.1474	0.1535	0.1486	Y671*	1800	0.1516	0.1471	0.1563	Y666*	1800	0.1711	0.1731	0.176
I676F	1801	0.1801	0.1858	0.3499	T661S	1801	0.1478	0.1462	0.1399	T672S	1801	0.1077	0.1111	0.1061	T667S	1801	0.1851	0.1769	0.2037
I676L	1802	0.1565	0.1682	0.221	T661P	1802	0.1599	0.1608	0.168	T672P	1802	0.1516	0.1395	0.1575	T667P	1802	0.1246	0.128	0.1306
I676V	1803	0.153	0.1322	0.2186	T661A	1803	0.1735	0.1808	0.1809	T672A	1803	0.1727	0.172	0.1716	T667A	1803	0.1535	0.1468	0.1562
I676N	1804	0.1232	0.1294	0.2352	T661N	1804	0.132	0.1357	0.1312	T672N	1804	0.1426	0.1431	0.1422	T667K	1804	0.1628	0.1516	0.1636
I676T	1805	0.1659	0.1645	0.2399	T661I	1805	0.1381	0.1367	0.1452	T672I	1805	0.1856	0.1816	0.1756	T667I	1805	0.1251	0.1371	0.1157
I676S	1806	0.1343	0.1326	0.2163	T661S	1806	0.1337	0.1465	0.1329	T672S	1806	0.1477	0.1654	0.1548	T667R	1806	0.127	0.1344	0.1416
I676I	1807	0.1574	0.1488	0.2777	T661T	1807	0.1649	0.1703	0.1672	T672T	1807	0.1339	0.1294	0.1324	T667T	1807	0.2018	0.185	0.1861
I676I	1808	0.1423	0.1529	0.2659	T661T	1808	0.1212	0.1161	0.1165	T672T	1808	0.1615	0.1563	0.1456	T667T	1808	0.1442	0.1586	0.15
I676M	1809	0.1721	0.1488	0.2956	T661T	1809	0.1208	0.1094	0.1103	T672T	1809	0.1486	0.1385	0.1533	T667T	1809	0.153	0.1731	0.1606
Y677N	1810	0.1547	0.1497	0.2399	N662Y	1810	0.1274	0.1215	0.1288	H673N	1810	0.1464	0.14	0.1563	H668N	1810	0.1353	0.1274	0.1289
Y677H	1811	0.1747	0.1622	0.2876	N662H	1811	0.2086	0.1906	0.2113	H673Y	1811	0.1387	0.1268	0.145	H668Y	1811	0.1349	0.1323	0.1324
Y677D	1812	0.1952	0.1853	0.3197	N662D	1812	0.1616	0.157	0.1613	H673D	1812	0.1391	0.1304	0.1275	H668D	1812	0.1414	0.1538	0.1452
Y677F	1813	0.1427	0.122	0.2087	N662I	1813	0.1313	0.1392	0.1431	H673L	1813	0.1555	0.1319	0.1459	H668L	1813	0.1888	0.1592	0.1685
Y677S	1814	0.1663	0.1779	0.2918	N662T	1814	0.1408	0.1459	0.1452	H673P	1814	0.1602	0.1537	0.1508	H668P	1814	0.1093	0.1462	0.1302
Y677C	1815	0.181	0.1779	0.3282	N662S	1815	0.1682	0.1484	0.1587	H673R	1815	0.1606	0.1542	0.1548	H668R	1815	0.1344	0.1237	0.1337
Y677*	1816	0.1418	0.1414	0.2182	N662K	1816	0.1217	0.1113	0.111	H673Q	1816	0.1391	0.1218	0.1388	H668Q	1816	0.1293	0.15	0.1412
Y677Y	1817	0.1699	0.164	0.2871	N662N	1817	0.1247	0.1237	0.1191	H673H	1817	0.149	0.1522	0.1499	H668H	1817	0.1442	0.1317	0.1412
Y677*	1818	0.1965	0.1774	0.3282	N662K	1818	0.1289	0.1205	0.1296	H673Q	1818	0.1322	0.1456	0.1431	H668Q	1818	0.1125	0.1178	0.1122
T678S	1819	0.1565	0.1585	0.289	G663R	1819	0.1471	0.1345	0.1418	Q674K	1819	0.1482	0.1507	0.1557	Q669K	1819	0.1539	0.1344	0.1575
T678P	1820	0.1463	0.1525	0.2432	G663W	1820	0.141	0.1668	0.1571	Q674*	1820	0.1404	0.141	0.133	Q669*	1820	0.1525	0.1505	0.1372
T678A	1821	0.157	0.1631	0.2748	G663R	1821	0.1632	0.1557	0.1594	Q674E	1821	0.1326	0.1228	0.1303	Q669E	1821	0.0953	0.0984	0.1038
T678N	1822	0.1458	0.1271	0.2139	G663E	1822	0.1225	0.1221	0.1262	Q674L	1822	0.1615	0.1365	0.1579	Q669L	1822	0.1739	0.1651	0.1698
T678I	1823	0.1445	0.1123	0.2257	G663V	1823	0.2027	0.2106	0.2013	Q674P	1823	0.1443	0.1253	0.1428	Q669P	1823	0.1767	0.1785	0.172
T678S	1824	0.1641	0.1663	0.2725	G663A	1824	0.1546	0.1583	0.1523	Q674R	1824	0.1981	0.1902	0.1842	Q669R	1824	0.1488	0.1543	0.1614
T678T	1825	0.1703	0.1548	0.2559	G663G	1825	0.2128	0.2242	0.1934	Q674Q	1825	0.1529	0.1552	0.1434	Q669Q	1825	0.1428	0.1446	0.1434
T678T	1826	0.1623	0.1516	0.1818	G663G	1826	0.2398	0.2372	0.2502	Q674H	1826	0.143	0.1588	0.1416	Q669H	1826	0.1832	0.1764	0.1782
T678T	1827	0.1401	0.1326	0.1294	G663G	1827	0.1766	0.1931	0.1774	Q674H	1827	0.1438	0.1294	0.1189	Q669H	1827	0.1669	0.1651	0.168
H679N	1828	0.1374	0.1428	0.0496	R664R	1828	0.1531	0.157	0.1599	S675C	1828	0.1344	0.1426	0.1339	S670C	1828	0.1381	0.1204	0.1135
H679Y	1829	0.1525	0.1585	0.0661	R664W	1829	0.195	0.1751	0.1879	S675R	1829	0.1352	0.1405	0.1499	S670R	1829	0.1418	0.1403	0.1544
H679D	1830	0.1338	0.1303	0.0987	R664G	1830	0.1469	0.1468	0.1633	S675G	1830	0.1499	0.1395	0.1398	S670G	1830	0.1456	0.1425	0.1685
H679L	1831	0.1254	0.1363	0.1195	R664Q	1831	0.1603	0.1557	0.1636	S675N	1831	0.1288	0.1491	0.1413	S670N	1831	0.1339	0.1398	0.1438
H679P	1832	0.1401	0.1506	0.1672	R664L	1832	0.1994	0.1928	0.2008	S675I	1832	0.1585	0.1476	0.1548	S670I	1832	0.1442	0.1635	0.1562
H679R	1833	0.1365	0.1395	0.161	R664P	1833	0.1322	0.1303	0.1321	S675T	1833	0.1774	0.1679	0.1716	S670T	1833	0.1214	0.1161	0.1113
H679Q	1834	0.1152	0.1137	0.0524	R664R	1834	0.195	0.2093	0.2063	S675R	1834	0.1103	0.1136	0.1054	S670R	1834	0.1116	0.1091	0.1249
H679H	1835	0.1712	0.1626	0.2696	R664R	1835	0.2023	0.2036	0.2025	S675S	1835	0.1352	0.1304	0.1401	S670S	1835	0.1358	0.1274	0.1201
H679Q	1836	0.1365	0.1382	0.0689	R664R	1836	0.1329	0.1158	0.1305	S675R	1836	0.1572	0.1507	0.1468	S670R	1836	0.1274	0.1221	0.1174
Q680K	1837	0.1467	0.1553	0.1374	L665I	1837	0.1794	0.1773	0.18	D676N	1837	0.171	0.1649	0.1597	D671N	1837	0.1177	0.1059	0.1087
Q680*	1838	0.1343	0.164	0.1426	L665F	1838	0.1854	0.1668	0.1882	D676Y	1838	0.174	0.1852	0.1634	D671Y	1838	0.16	0.1645	0.1575
Q680E	1839	0.1756	0.1511	0.128	L665V	1839	0.1731	0.1744	0.1692	D676H	1839	0.124	0.1283	0.1318	D671H	1839	0.1814	0.1575	0.1663
Q680L	1840	0.1307	0.1201	0.1171	L665H	1840	0.1522	0.1373	0.1423	D676V	1840	0.1538	0.1395	0.1431	D671V	1840	0.1232	0.128	0.1174
Q680P	1841	0.1445	0.1335	0.1261	L665P	1841	0.1489	0.1605	0.1476	D676A	1841	0.1602	0.1471	0.1551	D671A	1841	0.1353	0.1237	0.1311
Q680R	1842	0.1694	0.1553	0.1384	L665R	1842	0.1373	0.1551	0.1477	D676G	1842	0.1852	0.1689	0.1667	D671G	1842	0.1274	0.1269	0.1183
Q680Q	1843	0.1294	0.1354	0.1266	L665L	1843	0.163	0.1513	0.1527	D676E	1843	0.1512	0.1603	0.1517	D671E	1843	0.1409	0.1253	0.1315
Q680H	1844	0.1512	0.1566	0.1506	L665L	1844	0.1511	0.1532	0.1425	D676D	1844	0.1538	0.1618	0.1499	D671D	1844	0.1511	0.1661	0.1377
Q680H	1845	0.1281	0.1271	0.136	L665L	1845	0.1283	0.1262	0.1337	D676E	1845	0.118	0.1481	0.1358	D671E	1845	0.1679	0.1495	0.15
S681C	1846	0.1169	0.1021	0.1091	P666T	1846	0.1201	0.1208	0.1349	V677I	1846	0.127	0.1283	0.1336	V672M	1846	0.1223	0.1269	0.1236
S681R	1847	0.1156	0.0956	0.1077	P666S	1847	0.1252	0.1196	0.1395	V677F	1847	0.1628	0.1776	0.1594	V672L	1847	0.1609	0.1613	0.1438
S681G	1848	0.1521	0.1428	0.213	P666A	1848	0.1671	0.1687	0.1759	V677L	1848	0.1146	0.1218	0.1051	V672L	1848	0.1753	0.164	0.1597
S681N	1849	0.157	0.1529	0.0959	P666Q	1849	0.1575	0.1481	0.1509	V677D	1849	0.1193	0.1324	0.1309	V672E	1849	0.1386	0.1592	0.1504
S681I	1850	0.1263	0.1178	0.0699	P666L	1850	0.1588	0.1494	0.1519	V677A	1850	0.1253	0.1304	0.1315	V672A	1850	0.1776	0.1839	0.1808
S681T	1851	0.1507	0.152	0.1048	P666R	1851	0.1197	0.1081	0.1134	V677G	1851	0.1482	0.1375	0.1459	V672G	1851	0.1502	0.1522	0.132
S681R	1852	0.112	0.1322	0.0751	P666P	1852	0.1999	0.2026	0.2079	V677V	1852	0.1649	0.1563	0.1526	V672V	1852	0.0981	0.1108	0.1078
S681S	1853	0.1405	0.1252	0.0685	P666P	1853	0.1182	0.1148	0.1281	V677V	1853	0.1438	0.1532	0.1428	V672V	1853	0.1804	0.1581	0.1825
S681R	1854	0.1232	0.1072	0.1001	P666P	1854	0.1717	0.1671	0.1625	V677V	1854	0.1154	0.1258	0.1241	V672V	1854	0.1432	0.1457	0.124
D682N	1855	0.1414	0.159	0.0586	V667I	1855	0.1103	0.1215	0.1091	W678R	1855	0.1404	0.1299	0.1453	W673R	1855	0.1446	0.1554	0.1482
D682Y	1856	0.1094	0.1123	0.0543	V667F	1856	0.1887	0.2068	0.1938	W678R	1856	0.1184	0.1187	0.1312	W673R	1856	0.1618	0.1764	0.172
D682H	1857	0.1316	0.1525	0.0581	V667L	1857	0.1531	0.1519	0.1446	W678G	1857	0.1133	0.1177	0.1174	W673G	1857	0.1251	0.1204	0.1139
D682V	1858	0.1596	0.1437	0.1473	V667D	1858	0.1566	0.1418	0.1536	W678*	1858	0.1167	0.1096	0.1103	W673*	1858	0.1502	0.1608	0.1456
D682A	1859	0.1187	0.1294	0.1223	V667A	1859	0.1807	0.1804	0.1775	W678L	1859	0.1292	0.1253	0.1241	W673L	1859	0.1595	0.1333	0.1368
D682G	1860	0.1392	0.1234	0.1983	V667G	1860	0.1689	0.1732	0.1638	W678S	1860	0.1059	0.0994	0.1297	W673S	1860	0.1032	0.0957	0.0972
D682E	1861	0.1258	0.1372	0.1247	V667V	1861	0.1357	0.1421	0.1547	W678*	1861	0.1202	0.1289	0.1205	W673*	1861	0.1149	0.1226	0.1214
D682D	1862	0.1263	0.1442	0.1048	V667V	1862	0.1463	0.1472	0.147	W678C	1862	0.1115	0.1136	0.1263	W673C	1862	0.1432	0.1484	0.139
D682E	1863	0.1779	0.1659	0.196	V667V	1863	0.1619	0.1732	0.1652	W678C	1863	0.14	0.1623	0.1428	W673C	1863	0.1195	0.1264	0.121
V683M	1864	0.1289	0.1414	0.0524	K668*	1864	0.1302	0.1269	0.1286	S679T	1864	0.1637	0.1568	0.167	S674T	1864	0.146	0.1565	0.1478
V683L	1865	0.1334	0.1109	0.042	K668Q	1865	0.1318	0.1389	0.1359	S679P	1865	0.1253	0.1385	0.1223	S674P	1865	0.1135	0.1011	0.1095
V683L	1866	0.1516	0.1765	0.1048	K668E	1866	0.1452	0.1751	0.1418	S679A	1866	0.1128	0.1202	0.118	S674A	1866	0.1209	0.1253	0.1298
V683E	1867	0.1236	0.1428	0.0614	K668M	1867	0.1577	0.164	0.1762	S679Y	1867	0.1382	0.1273	0.1392	S674Y	1867	0.113	0.1221	0.117
V683A	1868	0.1196	0.1164	0.0718	K668T	1868	0.1425	0.1392	0.1399	S679F	1868	0.1443	0.1405	0.145	S674F	1868	0.1474	0.1495	0.1315
V683G	1869	0.1396	0.1349	0.2191	K668R	1869	0.1579	0.1617	0.1589	S679C	1869	0.1572	0.1725	0.1634	S674C	1869	0.1223	0.1172	0.124
V683V	1870	0.0965	0.0989	0.0501	K668K	1870	0.1124	0.1151	0.1133	S679S	1870	0.1426	0.1187	0.1318	S674S	1870	0.1274	0.1247	0.1386
V683V	1871	0.1538	0.1224	0.0628	K668N	1871	0.17	0.1674	0.1628	S679S	1871	0.1494	0.1512	0.1431	S674S	1871	0.1223	0.1097	0.1249
V683V	1872	0.1276	0.1155	0.0652	K668N	1872	0.1511	0.1459	0.1601	S679S	1872	0.1404	0.1329	0.1456	S674S	1872	0.1544	0.1468	0.1438
W684R	1873	0.1338	0.1395	0.0883	W669R	1873	0.1278	0.124	0.1226	F680I	1873	0.1249	0.1152	0.1275	F675I	1873	0.133	0.1274	0.1258
W684R	1874	0.1441	0.14	0.0793	W669R	1874	0.1344	0.1443	0.1355	F680L	1874	0.1103	0.107	0.1143	F675L	1874	0.1228	0.1253	0.132
W684G	1875	0.1272	0.1382	0.0892	W669G	1875	0.1632	0.1592	0.163	F680V	1875	0.1507	0.138	0.1401	F675V	1875	0.1349	0.1323	0.1324
W684*	1876	0.1303	0.1192	0.1719	W669*	1876	0.1535	0.1446	0.156	F680Y	1876	0.1339	0.1294	0.1376	F675Y	1876	0.1186	0.1097	0.1188
W684L	1877	0.1276	0.152	0.1289	W669L	1877	0.1379	0.1497	0.1543	F680S	1877	0.1305	0.1243	0.1198	F675S	1877	0.1209	0.121	0.1254
W684S	1878	0.1458	0.1331	0.1289	W669S	1878	0.1625	0.1681	0.1615	F680C	1878	0.152	0.1669	0.1444	F675C	1878	0.1349	0.143	0.1491
W684*	1879	0.1512	0.1469	0.2252	W669*	1879	0.1392	0.1427	0.1374	F680L	1879	0.1322	0.1238	0.1192	F675L	1879	0.1358	0.1382	0.1262
W684C	1880	0.1512	0.1645	0.1912	W669C	1880	0.1652	0.164	0.161	F680F	1880	0.1322	0.1466	0.1361	F675F	1880	0.1674	0.1543	0.1601
W684C	1881	0.1352	0.1446	0.1577	W669C	1881	0.1599	0.1586	0.1548	F680L	1881	0.1516	0.1634	0.168	F675L	1881	0.1511	0.1376	0.1504
S685T	1882	0.153	0.1529	0.1303	M670L	1882	0.1234	0.1142	0.129	G681R	1882	0.1447	0.1278	0.149	G676R	1882	0.1265	0.1215	0.1276
S685P	1883	0.1241	0.1206	0.1232	M670L	1883	0.1337	0.1538	0.1388	G681W	1883	0.1378	0.1324	0.1388	G676W	1883	0.1404	0.1355	0.1447
S685A	1884	0.1267	0.1409	0.128	M670V	1884	0.163	0.1744	0.1668	G681R	1884	0.1124	0.1101	0.1229	G676R	1884	0.1214	0.1097	0.1262
S685Y	1885	0.1272	0.1414	0.11	M670K	1885	0.1597	0.1544	0.1597	G681E	1885	0.1167	0.1228	0.1376	G676E	1885	0.1321	0.1371	0.1381
S685F	1886	0.1565	0.158	0.1341	M670T	1886	0.1184	0.1319	0.1163	G681V	1886	0.1538	0.1507	0.1618	G676V	1886	0.1316	0.1376	0.1262
S685C	1887	0.1156	0.1021	0.1044	M670R	1887	0.1403	0.1484	0.1398	G681A	1887	0.137	0.1431	0.1416	G676A	1887	0.106	0.1156	0.1113
S685S	1888	0.1432	0.128	0.1317	M670I	1888	0.0988	0.0932	0.0997	G681G	1888	0.1163	0.0984	0.1159	G676G	1888	0.1158	0.1102	0.1214
S685S	1889	0.153	0.1345	0.153	M670I	1889	0.1612	0.1649	0.165	G681G	1889	0.1215	0.1375	0.1235	G676G	1889	0.1679	0.157	0.1509
S685S	1890	0.1423	0.1326	0.1058	M670I	1890	0.087	0.0897	0.0825	G681G	1890	0.1262	0.1278	0.1385	G676G	1890	0.1409	0.114	0.1306
F686I	1891	0.1307	0.1585	0.1299	A671T	1891	0.1632	0.1395	0.1473	V682I	1891	0.1322	0.1334	0.126	I677F	1891	0.1902	0.1893	0.1614
F686L	1892	0.1507	0.1483	0.1964	A671S	1892	0.1788	0.1817	0.1911	V682F	1892	0.1645	0.1578	0.1511	I677L	1892	0.1483	0.1479	0.1412
F686V	1893	0.1387	0.1215	0.1237	A671P	1893	0.1658	0.1652	0.1626	V682L	1893	0.1533	0.142	0.1897	I677V	1893	0.1632	0.1505	0.1443
F686Y	1894	0.1272	0.1234	0.1096	A671D	1894	0.1397	0.1538	0.1548	V682D	1894	0.1365	0.1436	0.1404	I677N	1894	0.1404	0.1505	0.135
F686S	1895	0.1427	0.1608	0.1709	A671V	1895	0.1443	0.1437	0.1344	V682A	1895	0.1503	0.1456	0.1554	I677T	1895	0.1088	0.1199	0.1284
F686C	1896	0.1258	0.1409	0.1228	A671G	1896	0.1381	0.1494	0.1406	V682G	1896	0.1413	0.1451	0.1281	I677S	1896	0.1502	0.1409	0.1465
F686L	1897	0.141	0.1428	0.1129	A671A	1897	0.1386	0.1491	0.134	V682V	1897	0.1408	0.1436	0.13	I677I	1897	0.1274	0.1081	0.1082
F686F	1898	0.1659	0.1511	0.1195	A671A	1898	0.2161	0.2071	0.2181	V682V	1898	0.1348	0.1618	0.164	I677I	1898	0.126	0.1108	0.1196
F686L	1899	0.1214	0.1456	0.1081	A671A	1899	0.1704	0.1684	0.1562	V682V	1899	0.1339	0.1349	0.1447	I677M	1899	0.1288	0.1215	0.1346
G687R	1900	0.1285	0.3752	0.0902	P672T	1900	0.1331	0.1253	0.1195	L683M	1900	0.1542	0.1598	0.1628	L678M	1900	0.166	0.1635	0.1707
G687W	1901	0.1827	0.1506	0.1653	P672S	1901	0.1544	0.1713	0.1632	L683L	1901	0.1486	0.1497	0.1563	L678L	1901	0.1744	0.1635	0.1575
G687R	1902	0.1312	0.1178	0.145	P672A	1902	0.1652	0.1719	0.1644	L683V	1902	0.1283	0.1355	0.1226	L678V	1902	0.1135	0.1221	0.1271
G687E	1903	0.173	0.1719	0.1346	P672Q	1903	0.1447	0.1361	0.1481	L683Q	1903	0.1309	0.1304	0.1263	L678Q	1903	0.1535	0.1715	0.1645
G687V	1904	0.169	0.1474	0.1624	P672L	1904	0.1197	0.1227	0.1232	L683P	1904	0.1417	0.141	0.1373	L678P	1904	0.1093	0.1145	0.1003
G687A	1905	0.1578	0.1696	0.1454	P672R	1905	0.1351	0.137	0.1305	L683R	1905	0.1757	0.1781	0.1618	L678R	1905	0.1688	0.1479	0.161
G687G	1906	0.1245	0.1275	0.1044	P672P	1906	0.1535	0.1522	0.1505	L683L	1906	0.1602	0.1578	0.1759	L678L	1906	0.1535	0.1511	0.143
G687G	1907	0.2085	0.2162	0.2309	P672P	1907	0.1388	0.15	0.1521	L683L	1907	0.1417	0.1608	0.1526	L678L	1907	0.1804	0.1984	0.2116
G687G	1908	0.1414	0.1622	0.1327	P672P	1908	0.1546	0.1636	0.1574	L683L	1908	0.1714	0.1593	0.1716	L678L	1908	0.1274	0.1328	0.1166
V688M	1909	0.1561	0.1585	0.1351	E673K	1909	0.1542	0.1728	0.1505	L684I	1909	0.1447	0.1385	0.1251	L679I	1909	0.133	0.1317	0.1526
V688L	1910	0.181	0.189	0.1289	E673*	1910	0.1327	0.1462	0.143	L684F	1910	0.1326	0.1314	0.1303	L679L	1910	0.1688	0.1844	0.1751
V688L	1911	0.1614	0.1543	0.1568	E673Q	1911	0.1518	0.1497	0.1336	L684V	1911	0.1374	0.1253	0.1229	L679V	1911	0.1762	0.1753	0.1628
V688E	1912	0.0898	0.103	0.0864	E673V	1912	0.1344	0.1341	0.1267	L684H	1912	0.118	0.1157	0.1189	L679Q	1912	0.1423	0.1479	0.1408
V688A	1913	0.1054	0.1141	0.0926	E673A	1913	0.1212	0.117	0.1161	L684P	1913	0.1951	0.1867	0.1998	L679P	1913	0.1321	0.1323	0.1262
V688G	1914	0.1445	0.1294	0.1308	E673G	1914	0.1434	0.1392	0.1411	L684R	1914	0.1473	0.1405	0.1557	L679R	1914	0.1139	0.1151	0.113
V688V	1915	0.1281	0.1326	0.1147	E673D	1915	0.1854	0.1836	0.1822	L684L	1915	0.152	0.1618	0.1548	L679L	1915	0.1135	0.1328	0.1117
V688V	1916	0.1676	0.1682	0.1572	E673D	1916	0.1313	0.1367	0.1351	L684L	1916	0.1826	0.2009	0.1799	L679L	1916	0.1349	0.1371	0.121
V688V	1917	0.1681	0.1756	0.1624	E673E	1917	0.1753	0.1839	0.177	L684L	1917	0.1318	0.1238	0.1376	L679L	1917	0.1567	0.1419	0.135
L689I	1918	0.1201	0.1252	0.1001	A674T	1918	0.1223	0.1272	0.1249	W685R	1918	0.1167	0.1162	0.1097	W680R	1918	0.1409	0.1339	0.1223
L689F	1919	0.1467	0.1409	0.1185	A674S	1919	0.1599	0.1475	0.1585	W685R	1919	0.1245	0.1106	0.1183	W680R	1919	0.1581	0.1484	0.1386
L689V	1920	0.1325	0.1409	0.119	A674P	1920	0.1197	0.118	0.1169	W685G	1920	0.1421	0.1476	0.1278	W680G	1920	0.1251	0.1301	0.1469
L689H	1921	0.1356	0.1377	0.1303	A674D	1921	0.1487	0.1402	0.1497	W685*	1921	0.1305	0.1202	0.129	W680*	1921	0.1237	0.1247	0.1166
L689P	1922	0.1418	0.1497	0.1346	A674V	1922	0.1496	0.1456	0.1585	W685L	1922	0.1482	0.1699	0.1453	W680L	1922	0.1851	0.1957	0.183
L689R	1923	0.1485	0.1626	0.1686	A674G	1923	0.1316	0.1316	0.1254	W685S	1923	0.1322	0.1278	0.1269	W680S	1923	0.1042	0.1118	0.1025
L689L	1924	0.1481	0.1617	0.1317	A674A	1924	0.1408	0.1361	0.1333	W685*	1924	0.1206	0.1187	0.1113	W680*	1924	0.0958	0.1	0.1104
L689L	1925	0.1196	0.1123	0.1062	A674A	1925	0.1059	0.1091	0.1023	W685C	1925	0.1309	0.1441	0.1582	W680C	1925	0.1251	0.1194	0.1412
L689L	1926	0.1276	0.1358	0.1129	A674A	1926	0.1353	0.1408	0.1192	W685C	1926	0.152	0.1365	0.1588	W680C	1926	0.1209	0.1323	0.1029
L690M	1927	0.1507	0.1326	0.1242	L675M	1927	0.0988	0.1094	0.1023	E686K	1927	0.1128	0.1091	0.1094	E681K	1927	0.1093	0.1032	0.0994
L690L	1928	0.1739	0.1825	0.179	L675L	1928	0.1296	0.1335	0.1316	E686*	1928	0.1296	0.137	0.149	E681*	1928	0.1177	0.1188	0.1364
L690V	1929	0.1316	0.1409	0.1317	L675V	1929	0.1177	0.123	0.1191	E686Q	1929	0.1615	0.1476	0.1741	E681Q	1929	0.1488	0.1511	0.1526
L690Q	1930	0.1205	0.1164	0.1114	L675Q	1930	0.1687	0.1687	0.1657	E686V	1930	0.1632	0.1532	0.1477	E681V	1930	0.1721	0.1844	0.1685
L690P	1931	0.1312	0.1345	0.1124	L675P	1931	0.1509	0.1491	0.141	E686A	1931	0.1184	0.1101	0.1309	E681A	1931	0.1237	0.1194	0.1214
L690R	1932	0.1427	0.1539	0.1478	L675R	1932	0.1263	0.1326	0.1379	E686G	1932	0.109	0.1101	0.1198	E681G	1932	0.1372	0.1441	0.1069
L690L	1933	0.1036	0.098	0.0907	L675L	1933	0.1186	0.1326	0.1165	E686E	1933	0.1426	0.1314	0.1339	E681E	1933	0.1418	0.1237	0.1218
L690L	1934	0.1476	0.1502	0.1303	L675L	1934	0.1513	0.1427	0.1564	E686D	1934	0.1882	0.1639	0.1661	E681D	1934	0.1614	0.1538	0.15
L690L	1935	0.1418	0.1354	0.1232	L675L	1935	0.1298	0.1278	0.1279	E686D	1935	0.1352	0.1426	0.1401	E681D	1935	0.1404	0.1301	0.1328
W691R	1936	0.1512	0.1511	0.1275	F676I	1936	0.1245	0.1253	0.1273	I687F	1936	0.1662	0.1522	0.1686	I682F	1936	0.159	0.1468	0.157
W691R	1937	0.1329	0.1345	0.1133	F676L	1937	0.1713	0.1751	0.1775	I687L	1937	0.118	0.1157	0.1453	I682L	1937	0.1669	0.1355	0.1465
W691G	1938	0.0965	0.098	0.0996	F676V	1938	0.1236	0.1259	0.1232	I687V	1938	0.1352	0.1486	0.1422	I682V	1938	0.14	0.1452	0.1452
W691*	1939	0.149	0.1322	0.1247	F676Y	1939	0.1294	0.1332	0.1335	I687N	1939	0.1064	0.1111	0.1045	I682N	1939	0.1158	0.1178	0.1108
W691L	1940	0.1716	0.1525	0.1483	F676S	1940	0.137	0.1411	0.1415	I687T	1940	0.1335	0.14	0.1293	I682T	1940	0.1051	0.1005	0.095
W691S	1941	0.1338	0.1298	0.0954	F676C	1941	0.1289	0.1345	0.1473	I687S	1941	0.1322	0.1202	0.1364	I682S	1941	0.1153	0.1129	0.1262
W691*	1942	0.1156	0.128	0.1133	F676L	1942	0.1337	0.1357	0.141	I687I	1942	0.1322	0.1593	0.1416	I682I	1942	0.1479	0.1575	0.1509
W691C	1943	0.1338	0.1294	0.1336	F676F	1943	0.1337	0.1322	0.1402	I687I	1943	0.1602	0.1644	0.1591	I682I	1943	0.1409	0.1382	0.1377
W691C	1944	0.1352	0.1174	0.0996	F676L	1944	0.1206	0.13	0.1144	I687M	1944	0.1499	0.1309	0.133	I682M	1944	0.0981	0.1129	0.1104
E692K	1945	0.1258	0.1192	0.1081	D677N	1945	0.1359	0.1269	0.1355	F688I	1945	0.1447	0.1344	0.1465	F683I	1945	0.1363	0.1226	0.1245
E692*	1946	0.1601	0.152	0.1407	D677Y	1946	0.1353	0.1224	0.1202	F688L	1946	0.1245	0.1431	0.1306	F683L	1946	0.1325	0.1274	0.1152
E692Q	1947	0.1161	0.1137	0.1119	D677H	1947	0.1432	0.1376	0.1357	F688V	1947	0.1499	0.1441	0.1563	F683V	1947	0.1372	0.1242	0.1372
E692V	1948	0.1725	0.158	0.1624	D677V	1948	0.1447	0.1519	0.1396	F688Y	1948	0.1107	0.1218	0.1146	F683Y	1948	0.1251	0.1199	0.1196
E692A	1949	0.1538	0.1405	0.1388	D677A	1949	0.107	0.1139	0.1138	F688S	1949	0.1309	0.1309	0.1192	F683S	1949	0.1358	0.1258	0.1368
E692G	1950	0.1094	0.1146	0.1001	D677G	1950	0.1373	0.1313	0.1328	F688C	1950	0.1378	0.1426	0.1388	F683C	1950	0.1679	0.1812	0.1597
E692E	1951	0.1201	0.1317	0.1124	D677E	1951	0.1298	0.1313	0.1313	F688L	1951	0.1292	0.1304	0.1241	F683L	1951	0.1037	0.1054	0.1043
E692D	1952	0.1432	0.1525	0.1374	D677D	1952	0.1333	0.1414	0.1392	F688F	1952	0.1473	0.1476	0.1361	F683F	1952	0.1311	0.1296	0.1399
E692D	1953	0.1187	0.1224	0.1218	D677E	1953	0.1215	0.1357	0.1284	F688L	1953	0.1628	0.1436	0.1358	F683L	1953	0.1265	0.1403	0.1298
I693F	1954	0.1694	0.1705	0.1535	R678*	1954	0.1318	0.1259	0.1305	T689S	1954	0.1529	0.1426	0.1416	T684S	1954	0.1381	0.1269	0.1122
I693L	1955	0.1334	0.1511	0.1044	R678R	1955	0.1333	0.1411	0.1414	T689P	1955	0.1451	0.138	0.1343	T684P	1955	0.1335	0.1376	0.1421
I693V	1956	0.1583	0.1844	0.1639	R678G	1956	0.1623	0.17	0.1642	T689A	1956	0.1473	0.1385	0.1293	T684A	1956	0.1177	0.1328	0.1346
I693N	1957	0.1178	0.1266	0.0831	R678K	1957	0.1397	0.1389	0.1313	T689K	1957	0.1167	0.1238	0.1214	T684N	1957	0.1251	0.1274	0.1324
I693T	1958	0.1374	0.1354	0.1044	R678I	1958	0.1467	0.1652	0.156	T689M	1958	0.155	0.4556	0.1468	T684I	1958	0.1493	0.4689	0.1588
I693S	1959	0.1463	0.396	0.1379	R678T	1959	0.1348	0.1544	0.1434	T689R	1959	0.1344	0.1451	0.1358	T684S	1959	0.0963	0.0903	0.0977
I693I	1960	0.1561	0.1446	0.1421	R678S	1960	0.1439	0.15	0.1332	T689T	1960	0.1275	0.1299	0.1272	T684T	1960	0.1302	0.1473	0.132
I693I	1961	0.1374	0.1432	0.1365	R678S	1961	0.0984	0.0904	0.1005	T689T	1961	0.1675	0.1644	0.1618	T684T	1961	0.1404	0.1323	0.1469
I693M	1962	0.1739	0.1747	0.1582	R678R	1962	0.1225	0.1012	0.1095	T689T	1962	0.1507	0.1436	0.1416	T684T	1962	0.1381	0.1097	0.1082
F694I	1963	0.1178	0.1017	0.1473	V679I	1963	0.1177	0.1116	0.1075	L690M	1963	0.1602	0.1426	0.1517	L685I	1963	0.1386	0.1398	0.1368
F694L	1964	0.1298	0.1631	0.1336	V679L	1964	0.1542	0.1583	0.1606	L690L	1964	0.1697	0.1699	0.1876	L685F	1964	0.1451	0.1339	0.1654
F694V	1965	0.1258	0.1354	0.119	V679L	1965	0.0846	0.0796	0.0801	L690V	1965	0.1378	0.1476	0.1339	L685V	1965	0.12	0.1237	0.1166
F694Y	1966	0.1401	0.1252	0.0288	V679E	1966	0.1498	0.1491	0.1571	L690Q	1966	0.1421	0.1415	0.1339	L685H	1966	0.1474	0.136	0.1315
F694S	1967	0.1623	0.146	0.1346	V679A	1967	0.1232	0.1265	0.1154	L690P	1967	0.1525	0.1486	0.145	L685P	1967	0.1218	0.0995	0.1056
F694C	1968	0.1423	0.1409	0.1294	V679G	1968	0.1441	0.1449	0.1439	L690R	1968	0.09	0.1065	0.0978	L685R	1968	0.1372	0.1366	0.1306
F694L	1969	0.1178	0.116	0.1209	V679V	1969	0.146	0.1535	0.1456	L690L	1969	0.1374	0.1309	0.1318	L685L	1969	0.1493	0.1393	0.1412
F694F	1970	0.104	0.122	0.1039	V679V	1970	0.1439	0.137	0.149	L690L	1970	0.1839	0.1796	0.1796	L685L	1970	0.1623	0.1651	0.1808
F694L	1971	0.0969	0.0906	0.0944	V679V	1971	0.1269	0.1259	0.1306	L690L	1971	0.1331	0.1349	0.1511	L685L	1971	0.0953	0.1059	0.1012
T695S	1972	0.0978	0.1104	0.1034	Y680N	1972	0.157	0.1433	0.1465	G691R	1972	0.1331	0.1355	0.1529	G686R	1972	0.1721	0.1549	0.1456
T695P	1973	0.1521	0.1377	0.1214	Y680H	1973	0.1274	0.11	0.1224	G691W	1973	0.177	0.1847	0.1793	G686W	1973	0.1865	0.1839	0.1869
T695A	1974	0.1538	0.1553	0.1478	Y680D	1974	0.1482	0.1218	0.1391	G691R	1974	0.1413	0.1263	0.1493	G686R	1974	0.1367	0.1221	0.128
T695N	1975	0.1285	0.1395	0.1308	Y680F	1975	0.1559	0.143	0.1525	G691E	1975	0.1331	0.1512	0.1392	G686E	1975	0.14	0.1247	0.1254
T695I	1976	0.1552	0.1488	0.1535	Y680S	1976	0.1245	0.1303	0.1258	G691V	1976	0.1344	0.1283	0.137	G686V	1976	0.1758	0.1575	0.1584
T695S	1977	0.1605	0.1668	0.1761	Y680C	1977	0.1643	0.1557	0.1572	G691A	1977	0.1361	0.1436	0.1542	G686A	1977	0.1781	0.1704	0.1482
T695T	1978	0.1165	0.1229	0.085	Y680*	1978	0.1204	0.1237	0.1232	G691G	1978	0.1512	0.1334	0.1664	G686G	1978	0.153	0.1355	0.1504
T695T	1979	0.1547	0.1511	0.1464	Y680Y	1979	0.1456	0.1446	0.1495	G691G	1979	0.1796	0.1679	0.1769	G686G	1979	0.1823	0.1581	0.1716
T695T	1980	0.1378	0.1183	0.1067	Y680*	1980	0.1212	0.1186	0.1242	G691G	1980	0.1339	0.1278	0.1349	G686G	1980	0.1232	0.1199	0.1192
L696M	1981	0.1427	0.1446	0.1247	T681S	1981	0.0973	0.0939	0.0974	G692S	1981	0.1447	0.1603	0.1582	G687S	1981	0.1795	0.1678	0.1579
L696L	1982	0.1329	0.134	0.1223	T681P	1982	0.141	0.1243	0.1281	G692C	1982	0.1848	0.1613	0.1805	G687C	1982	0.1693	0.1597	0.157
L696V	1983	0.1218	0.1289	0.1247	T681A	1983	0.0999	0.098	0.0868	G692R	1983	0.1357	0.1289	0.1382	G687R	1983	0.1456	0.1376	0.1482
L696Q	1984	0.1289	0.128	0.1053	T681N	1984	0.0854	0.1012	0.1031	G692D	1984	0.1835	0.1715	0.1634	G687D	1984	0.1488	0.1398	0.1381
L696P	1985	0.145	0.1419	0.1044	T681I	1985	0.1562	0.1563	0.152	G692V	1985	0.1693	0.1684	0.1646	G687V	1985	0.2093	0.2264	0.2182
L696R	1986	0.1667	0.1557	0.1473	T681S	1986	0.09	0.0897	0.0851	G692A	1986	0.1482	0.1578	0.137	G687A	1986	0.1395	0.129	0.1386
L696L	1987	0.1316	0.1285	0.1067	T681T	1987	0.1401	0.1313	0.1357	G692G	1987	0.146	0.1375	0.1428	G687G	1987	0.1335	0.1403	0.135
L696L	1988	0.1507	0.1456	0.1454	T681T	1988	0.1179	0.1142	0.1223	G692G	1988	0.1796	0.1765	0.1765	G687G	1988	0.1307	0.1436	0.1364
L696L	1989	0.1578	0.1469	0.1402	T681T	1989	0.1373	0.1256	0.1304	G692G	1989	0.14	0.137	0.126	G687G	1989	0.1423	0.1559	0.1298
G697S	1990	0.1467	0.1585	0.1379	H682N	1990	0.1331	0.13	0.1411	S693T	1990	0.1744	0.1628	0.1652	S688T	1990	0.1088	0.1215	0.1144
G697C	1991	0.157	0.1585	0.1402	H682Y	1991	0.1529	0.151	0.1598	S693P	1991	0.1249	0.1309	0.1407	S688P	1991	0.1418	0.135	0.1403
G697R	1992	0.1138	0.1183	0.0968	H682D	1992	0.0826	0.0939	0.0769	S693A	1992	0.1305	0.1212	0.1303	S688A	1992	0.1172	0.1097	0.1148
G697D	1993	0.1476	0.1506	0.1379	H682L	1993	0.1157	0.1202	0.1156	S693Y	1993	0.1236	0.1466	0.1214	S688Y	1993	0.1172	0.1	0.1056
G697V	1994	0.1552	0.1534	0.1502	H682P	1994	0.1186	0.1386	0.1226	S693F	1994	0.1701	0.1375	0.1404	S688F	1994	0.1511	0.1393	0.1447
G697A	1995	0.1267	0.1456	0.1261	H682R	1995	0.125	0.1202	0.1236	S693C	1995	0.137	0.1299	0.1339	S688C	1995	0.1409	0.135	0.1117
G697G	1996	0.1774	0.1622	0.1379	H682Q	1996	0.1204	0.1066	0.1154	S693S	1996	0.1339	0.1355	0.1388	S688S	1996	0.1293	0.128	0.1113
G697G	1997	0.1401	0.1617	0.1615	H682H	1997	0.1342	0.1329	0.1325	S693S	1997	0.137	0.1517	0.145	S688S	1997	0.1144	0.1339	0.1364
G697G	1998	0.173	0.1566	0.1195	H682Q	1998	0.1316	0.1402	0.1363	S693S	1998	0.1361	0.1294	0.1312	S688S	1998	0.1135	0.1344	0.1372
G698S	1999	0.1441	0.134	0.1346	Q683K	1999	0.1193	0.1167	0.1164	P694T	1999	0.1249	0.1253	0.13	P689T	1999	0.1158	0.1204	0.113
[truncated: 881 more rows]

## Sheet: Figure E2a
FGFR2	PemR_BR1	PemR_BR2	PemR_BR3	FutR_BR1	FutR_BR2	FutR_BR3	Activation_BR1	Activation_BR2	Activation_BR3	Activation_BR4		FGFR3	PemR_BR1	PemR_BR2	PemR_BR3	FutR_BR1	FutR_BR2	FutR_BR3	Activation_BR1	Activation_BR2	Activation_BR3	Activation_BR4		FGFR4	PemR_BR1	PemR_BR2	PemR_BR3	FutR_BR1	FutR_BR2	FutR_BR3	Activation_BR1	Activation_BR2	Activation_BR3	Activation_BR4
1	0.84	1.19	0.88	1.11	1.22	0.9	2.12	0.66	25.51	0.66		1	0.46	0.71	0.72	0.99	0.56	0.89	0.43	0.48	0.51	0.53		1	0.59	0.69	0.57	0.82	1.1	0.79	0.85	0.83	6.63	0.67
2	0.99	0.93	1	0.98	1.01	0.97	0.66	0.66	0.84	0.79		2	0.69	0.78	0.73	0.94	1.17	1.69	1.07	0.72	1.1	0.93		2	0.86	0.97	0.93	1.24	0.82	0.99	1.12	1.04	0.87	0.89
3	1.54	0.81	1.05	0.76	0.84	1.03	0.4	1.88	0.76	0.35		3	0.75	0.63	0.76	0.93	0.96	0.91	0.84	0.64	0.86	0.65		3	0.67	0.65	0.33	0.8	0.81	0.64	0.79	0.59	0.8	0.47
4	1.15	0.82	1.06	1.04	1	1.07	0.2	0.18	0.88	0.72		4	0.23	0.34	0.18	0.52	0.33	0.37	0.16	0.19	0.53	0.18		4	0.28	0.35	0.18	0.48	0.59	0.73	0.45	0.32	0.78	0.52
5	1.14	1.09	1.07	0.98	1.02	1.3	2.21	1.36	1.09	2.1		5	0.41	0.38	0.32	0.31	0.44	0.47	0.14	0.22	0.33	0.32		5	0.24	0.76	0.25	0.38	0.59	0.52	0.52	0.18	0.92	0.55
6	0.98	0.77	0.77	0.9	0.82	0.94	0.36	0.15	0.72	0.73		6	0.2	0.2	0.16	0.45	0.4	0.39	0.14	0.12	0.61	0.16		6	0.32	0.32	0.23	0.71	0.73	0.46	0.73	0.36	0.73	0.39
7	1.16	1.39	0.9	1.18	0.95	1.25	0.61	2.84	0.92	1.39		7	0.92	0.83	0.82	0.74	1.28	0.86	0.85	1.08	0.92	0.88		7	1.12	0.84	1.01	1	1.16	0.89	1.05	1.14	0.97	1.07
8	0.99	1.08	1.09	1.01	1.01	0.9	1.99	0.43	0.87	2.62		8	0.79	0.94	0.94	1.05	0.98	0.92	0.73	0.65	0.73	0.92		8	0.98	1	0.84	1.09	1.08	1.02	1.04	1.28	0.75	0.97
9	1.08	0.85	0.8	0.85	1.16	0.91	0.86	8.25	1.05	0.75		9	0.66	0.94	0.79	0.79	0.96	0.95	1.1	0.75	1.04	0.85		9	1.08	1.1	0.79	0.98	0.94	1.05	1.05	0.94	0.82	1.07
10	1.01	0.97	0.88	0.92	0.93	0.88	2.97	1.06	0.75	0.55		10	1.14	0.99	0.9	1.27	0.94	0.96	0.79	0.87	0.77	1.05		10	0.55	0.78	0.75	0.81	1.1	1.07	0.92	1.11	1.23	1.23
11	1.19	1.7	1.35	0.98	0.99	1.09	5.81	4.47	1.36	1.81		11	0.43	0.42	0.33	0.41	0.53	0.33	0.04	0.15	0.28	0.12		11	0.94	0.95	0.71	0.85	0.98	0.79	1.05	0.99	1.07	0.95
12	1.23	0.98	0.93	0.93	0.83	1.03	2.07	3.22	0.82	0.41		12	0.95	1.07	0.83	0.99	0.86	1.13	0.92	1.18	0.96	1.08		12	0.92	0.72	0.79	0.72	0.93	0.79	0.75	1.05	1.13	0.85
13	1.08	0.87	0.99	0.89	1.14	1.02	6.92	0.85	9.14	0.98		13	0.93	0.65	0.93	0.79	0.85	0.71	0.84	0.69	0.9	0.9		13	0.78	0.78	0.97	1.07	1	0.82	1.04	0.87	0.84	1.16
14	1.12	1.12	0.83	0.97	1.04	1.23	2.33	5.88	6.41	10.62		14	0.89	1.26	0.84	0.79	0.96	1.15	0.85	0.78	0.73	0.59		14	1.09	1.1	0.77	0.89	0.94	1.01	0.87	0.85	1.08	1.17
15	1.05	1.16	1.03	1.06	1.14	0.86	5.2	1.35	2.03	4.16		15	0.81	0.81	0.89	0.92	0.8	0.94	0.73	0.95	0.67	0.95		15	0.91	1.16	0.81	0.89	0.75	0.64	0.76	0.75	55.26	1.15
16	0.88	1.23	1.28	1.21	1.29	1.12	11.87	1.07	1.16	1.45		16	0.75	1.31	0.68	0.83	0.73	1.01	0.9	0.88	0.91	1.07		16	0.75	1.16	0.92	1.03	0.87	1.2	1.08	0.98	0.78	1.02
17	1.08	1.21	1.07	1.09	1.2	1.39	1.62	0.44	0.87	1.12		17	1.12	1.04	0.88	1.2	0.9	0.92	0.86	1.1	1.11	2.04		17	0.94	0.89	1	1.11	0.84	0.84	1.02	0.68	1	1.07
18	0.91	1.13	1.15	0.98	1.25	0.89	6.3	0.34	2.03	0.72		18	0.97	1.03	1.35	0.62	0.91	0.93	0.92	0.78	1.03	0.96		18	1.23	0.95	0.79	1.08	1.32	0.91	1.18	0.91	1.08	1.16
19	1.22	1.04	0.98	0.93	0.72	1.14	9.4	1.05	1.97	0.9		19	1.15	1.1	1.19	0.98	1.11	1.45	0.95	1.07	0.83	0.94		19	0.64	0.59	0.62	0.65	0.74	0.75	0.68	0.64	0.7	0.95
20	1.06	1.17	1.22	1.36	1	1.12	2.4	0.5	1.01	1.79		20	1.1	1.06	1.03	0.76	1	1.07	1	0.89	0.9	1.94		20	1	0.98	0.98	1.66	2.13	1.76	1.46	1.08	0.92	1.2
21	1.02	0.77	1.26	0.83	1.05	0.97	3.27	0.31	0.77	96.2		21	0.72	0.51	0.5	0.79	0.76	0.82	0.52	0.39	0.79	0.55		21	0.52	0.47	0.57	0.62	0.5	0.68	0.63	0.74	0.96	0.88
22	1.09	0.89	0.79	1.21	0.97	1.24	3.11	0.31	0.54	0.54		22	0.34	0.34	0.27	0.7	0.37	0.42	0.15	0.21	0.57	0.18		22	0.36	0.48	0.38	0.61	0.72	0.89	0.7	0.82	0.83	0.78
23	0.94	1.01	0.9	1.02	0.82	0.93	11.92	0.46	0.77	1.2		23	0.45	0.53	0.36	1.21	0.42	0.59	0.22	0.22	0.67			23	0.48	0.44	0.45	0.67	0.65	0.94	0.6	0.59	0.99	0.75
24	1.09	0.99	0.99	0.99	1.15	1	0.33	1.23	0.58	1.33		24	0.46	0.33	0.38	0.58	0.6	0.59	0.2	0.26	0.39	0.18		24	0.64	0.55	0.66	0.64	1	0.92	0.64	0.92	0.96	0.76
25	0.97	0.96	1.19	0.97	1.02	0.94	1.37	0.83	1.04	1.4		25	0.84	0.87	1.27	0.97	1.03	0.99	0.96	0.86	1.28	1.01		25	1.1	1.13	0.87	0.87	0.87	0.95	0.81	0.97	2.83	0.78
26	1.07	1.07	1.19	1.07	1.06	0.94	3.3	0.82	3.52	2.87		26	1.08	1.19	1	1.31	0.93	1.08	1.06	1.25	1.17	1.07		26	0.84	0.89	1	0.92	1.12	0.87	0.95	0.95	1.05	0.99
27	0.92	0.92	1.02	0.88	1.11	0.85	0.76	0.86	0.94	3.26		27	1.17	1.05	0.85	0.99	1.17	1.21	1.06	1.27	0.81	0.9		27	0.99	1.29	0.77	1.25	0.71	0.75	1.15	0.9	1.17	1
28	1.01	1.1	1.39	1.02	1.08	1.49	1.4	1.94	0.81	0.65		28	1.02	1.1	0.74	1.14	0.92	1.11	0.71	0.93	0.93	0.88		28	0.63	0.55	0.47	0.88	1.02	0.88	0.93	0.76	5.07	0.73
29	0.94	1.07	0.95	1.1	0.93	0.91	0.77	0.83	1.05	1.3		29	0.9	0.77	1.04	1.28	0.92	1	0.7	0.7	0.86	0.77		29	0.43	0.63	0.35	0.65	0.7	0.98	0.73	0.61	1.26	0.82
30	1.18	1.32	1.36	1.13	1.12	0.84	60.58	11.97	1.64	1.63		30	0.84	0.84	1.14	1.01	1.35	1.04	0.78	0.47	0.84	0.76		30	0.65	0.56	0.56	0.88	0.82	0.63	0.88	0.65	1.36	0.7
31	1.5	1.71	1.6	1	1.1	1.13	5.29	14.38	3.83	11.54		31	0.54	0.58	0.48	0.61	0.74	0.78	0.39	0.51	0.67	0.55		31	1.12	0.84	0.87	1.07	0.97	1.1	1.09	1.01	1.33	0.92
32	1.09	1.24	1.1	1.08	1.2	1.05	4.87	7.28	1.51	4.54		32	1.01	1.23	0.98	1.46	1.55	1.44	0.83	1.04	0.78	0.71		32	0.58	0.6	0.5	0.8	0.72	0.81	0.81	0.82	1.04	0.73
33	1.28	1.33	1.57	1.13	1.34	1.13	14.19	2.83	4.02	2.49		33	0.61	0.88	0.77	0.74	0.9	0.71	0.47	0.59	0.79	0.39		33	0.39	0.56	0.52	0.68	0.59	0.56	0.71	0.96	1.1	0.92
34	1.34	1.04	1.14	0.95	1.09	1.24	3.93	0.53	1.71	1.2		34	0.89	0.91	0.76	0.85	0.92	0.93	0.66	0.74	0.75	0.81		34	1.24	1.13	1.19	1	1.01	1.04	0.9	1.01	1.43	0.93
35	1.12	1	1.07	1	0.93	1.03	0.79	0.96	1	0.39		35	0.96	0.96	0.89	1.13	1.09	1.03	1.06	0.83	0.85	0.95		35	1.02	1.05	0.9	1.13	0.97	1.25	0.95	1.37	0.88	0.93
36	1.01	1.14	1.28	1.05	1.06	0.97	2.38	0.48	1	1.62		36	0.97	1.14	0.91	0.88	0.99	0.61	0.78	1.17	0.88	0.97		36	0.9	0.76	1.03	1.12	0.98	0.86	1.04	0.86	1.15	0.93
37	0.9	0.91	0.88	0.86	1.06	1.03	0.58	1.03	1.09	0.56		37	0.12	0.14	0.28	0.21	0.11	0.2	0.16	0.24	0.07	0.26		37	0.43	0.36	0.26	0.36	0.4	0.36	0.3	0.17	0.26	0.25
38	0.43	0.37	0.27	0.45	0.62	0.54	0.27	0.96	0.3	1.41		38	0.96	0.95	1.25	0.67	1.19	1.03	0.82	1.03	1.22	0.9		38	1.05	1.01	1.78	1.12	1.22	1.02	1.15	1.43	1.15	1.28
39	0.96	0.88	1.02	1.01	0.97	1.02	0.24	0.21	0.99	0.76		39	1.08	0.93	1.25	0.71	1.04	0.7	0.92	0.85	1.15	0.93		39	1.32	1.4	1.1	1.03	1.07	1.01	1.15	1.34	0.78	1.39
40	0.95	0.96	0.84	1.01	1.15	1.07	0.85	0.81	0.74	5.36		40	0.8	0.61	1.01	0.86	0.78	1	0.9	0.89	0.77	1		40	1.17	1.14	1.2	1.17	1.16	1.36	1.17	1.07	1.2	1.01
41	1.22	1.09	0.95	0.93	0.89	1.49	1.25	2.36	1.48	0.94		41	1.11	0.68	0.68	1.91	1.9	1.07	0.8	0.85	0.97	1.15		41	1.19	0.96	1.01	1.29	0.98	1.24	1.17	1.49	0.93	1.2
42	0.82	0.98	0.88	1.07	0.87	1.12	2.39	0.51	0.76	0.79		42	1.04	0.88	0.78	1.4	1.32	1.3	1.26	1.06	1.32	0.98		42	1.13	1.34	0.96	1.13	1.04	0.93	1.13	1.07	0.84	1.02
43	0.9	0.98	1.08	1.06	1.21	1.01	2.24	4.23	2.19	0.95		43	1.01	1.04	0.86			0.79	1	1.05	1.01	1.15		43	1.34	1.08	1.04	0.99	0.86	0.98	0.88	1.04	1.4	0.56
44	0.76	0.86	1.06	0.87	1.04	1.06	0.25	0.57	0.75	0.33		44	0.68	1.02	1	1.14	1.11	0.69	0.87	0.63	0.97	0.97		44	1.07	0.94	1.04	0.71	1.69	0.85	0.95	1.03	1.45	1.02
45	1.19	1.16	0.88	0.95	1.15	1.03	0.3	0.49	0.73	0.41		45	0.75	0.75	0.81	1	0.91	1	0.89	0.98	0.97	0.72		45	1.08	0.97	1.11	1.07	0.94	0.87	1.13	1.72	0.77	1.29
46	0.87	0.65	1.02	0.97	1.13	0.85	0.18	4.23	0.59	1.83		46	0.82	0.84	0.67	1.34	1.45	1.8	0.76	0.74	0.93	0.8		46	0.59	0.6	0.67	0.82	1.02	0.99	0.87	0.59	1.12	0.64
47	0.83	0.82	1.03	1.06	1.02	1.01	0.77	0.34	0.71	1.12		47	0.91	0.7	0.78	1.2	0.94	1.28	0.77	0.91	0.92	0.77		47	0.6	0.68	0.73	1.04	1.21	1.32	1.01	0.97	0.85	1.1
48	0.84	0.66	0.85	0.82	0.89	0.89	0.2	0.14	0.39	0.22		48	0.91	0.92	0.78	0.86	0.81	0.83	0.8	1	0.81	0.84		48	1.21	0.98	0.91	1.1	1.15	1.17	1.06	0.93	0.89	0.92
49	1.05	0.95	0.89	1.01	1.1	1.12	0.42	0.68	1.17	0.36		49	1.06	1.29	1.19	2.75	2.93	4.14	0.89	0.88	0.96	1.02		49	2.57	2.32	2.04	3.19	3.88	2.76	2.93	1.93	1.22	1.64
50	0.9	0.96	0.88	0.95	0.75	1.01	0.28	2.64	0.57	0.51		50	1.08	0.81	0.76	3.28	2.88	4.94	0.75	0.69	0.99	0.78		50	1.2	0.99	1.2	2.3	2.59	2.19	2	1.03	0.87	0.85
51	0.95	0.81	0.75	1.02	0.98	0.79	2.33	0.28	0.7	0.65		51	1.33	1.22	1.17	1.86	1.61	2.23	0.7	0.92	0.74	0.86		51	2.59	3.06	2.21	2.89	3.1	3.67	2.58	1.32	1.14	1.49
52	0.34	0.33	0.48	0.53	0.54	0.53	0.12	0.29	0.39	0.33		52	0.91	0.8	1.01	0.77	0.89	0.98	1.07	0.89	0.9	1.03		52	0.99	1.03	1.19	1.16	0.98	1.02	1.1	0.93	0.96	1.12
53	0.87	0.97	1.23	1.03	0.98	1.53	1.56	0.71	0.78	0.78		53	0.9	0.86	0.78	0.87	1.15	0.87	0.82	1.15	0.75	0.82		53	1.09	0.94	1.09	1.01	1.29	0.89	0.98	3.32	1.03	0.97
54	0.36	0.57	0.36	0.47	0.48	0.46	0.08	0.23	0.13	0.24		54	0.97	1.02	0.82	1.07	0.81	0.87	1.09	1.01	0.97	0.97		54	1	1.06	0.86	1.1	0.8	0.91	1.1	0.76	0.88	1.14
55	1.16	1.41	1.08	1.2	1.14	1.42	0.62	2.06	0.83	0.9		55	0.69	0.73	0.59	1.14	1.23	1.32	0.67	0.43	1.05	0.84		55	0.36	0.6	0.33	0.64	0.8	0.61	0.56	0.55	1.06	0.46
56	0.37	0.33	0.34	0.56	0.56	0.43	0.2	0.45	0.23	0.24		56	0.37	0.36	0.4	0.54	0.3	0.66	0.1	0.11	0.62	0.22		56	0.91	0.99	0.87	0.96	0.99	0.89	0.83	1.04	0.69	0.63
57	1.07	0.82	0.98	1.03	0.96	1.1	9.59	3.51	0.81	0.95		57	0.65	0.66	0.66	0.76	0.65	0.71	0.43	0.45	0.77	0.59		57	0.32	0.36	0.25	0.51	0.73	0.55	0.44	0.39	0.9	0.71
58	1.05	0.94	0.94	1.04	1.08	1.18	0.46	2.86	2.06	1.1		58	0.42	0.32	0.29	0.47	0.35	0.51	0.17	0.12	0.45	0.16		58	0.24	0.29	0.2	0.41	0.37	0.48	0.42	0.36	0.61	0.29
59	1.06	1.12	1.13	1.21	1.15	1.27	25.44	0.58	1.3	1.59		59	0.45	0.41	0.35	0.4	0.36	0.47	1.02	1.18	0.56	0.21		59	0.24	0.74	0.24	0.59	0.42	0.48	0.51	0.36	0.88	0.39
60	1.02	0.89	0.95	0.81	1.04	0.99	0.5	0.52	0.57	0.54		60	0.41	0.37	0.29	0.55	0.32	0.43	0.15	0.11	0.63	0.14		60	0.28	0.4	0.33	0.56	0.8	0.56	0.55	0.4	0.92	0.49
61	0.81	1.09	1.11	0.94	0.91	1	0.39	0.3	1.14	0.79		61	0.98	0.94	0.93	0.98	0.87	0.76	1.13	1.02	1	0.98		61	1.09	1.17	1	0.74	0.84	2.09	0.91	0.96	1.17	1.38
62	1.14	0.98	0.81	1.27	1.03	1.29	0.59	0.29	0.77	0.81		62	1.16	0.91	0.95	0.72	1.41	1.05			0.83	1.16		62	1	1.54	0.91	1.17	1.08	0.92	1.14	0.97	1.19	0.9
63	1.07	1.08	0.91	1.09	1.01	1.04	0.53	1.08	0.92	1.61		63	1.03	1.03	0.9	0.98	0.82	0.89	1.11	0.95	1	1		63	0.95	0.97	0.9	0.97	1.22	1.34	1.1	1.02	0.9	1.11
64	0.95	1.08	0.88	1.07	1.13	1.14	0.86	1.63	1.18	0.86		64	0.35	0.26	0.28	0.36	0.26	0.45	0.1	0.16	0.59	0.18		64	0.27	0.31	0.25	0.35	0.43		0.38	0.31	1.34	0.25
65	0.96	0.87	0.83	1.09	1.14	1.13	0.74	1.97	0.71	0.22		65	0.27	0.48	0.42	0.38	0.3	0.42	0.17	0.14	0.5	0.36		65	0.27	0.44	0.32	0.46	0.54	0.48	0.47	0.45	0.96	0.24
66	1.01	0.94	0.98	0.98	0.86	1.14	0.28	0.81	0.9	2.03		66	0.38	0.25	0.42	0.43	0.34	0.61	0.1	0.07	0.54	0.21		66	0.33	0.21	0.27	0.41	0.52	0.6	0.39	0.37	0.82	0.32
67	0.9	0.69	0.83	0.99	1.2	0.98	0.15	0.38	0.71	0.37		67	0.33	0.34	0.35	0.36	0.32	0.48	0.16	0.05	0.55	0.15		67	0.33	0.38	0.27	0.33	0.35		0.34	0.31	0.65	0.31
68	0.75	0.92	0.7	0.87	0.92	1.08	0.26	0.21	0.5	0.38		68	0.37	0.31	0.35	0.4	0.38	0.42	0.12	0.14	0.43	0.26		68	0.24	0.6	0.27	0.41	0.36	0.52	0.36	0.31	0.92	0.42
69	0.84	0.86	0.8	1.02	1.07	0.92	0.3	0.3	0.59	17.59		69	0.45	0.39	0.36	0.44	0.43	0.46	0.16	0.12	0.76	0.26		69	0.37	0.22	0.32	0.53	0.35	0.41	0.46	0.34	0.96	0.35
70	1.09	1.04	0.87	0.95	1.14	0.98	0.53	2.22	0.88	0.44		70	0.92	0.99	1.32	1.08	0.81	1.19	0.82	0.96	0.95	1.02		70	0.89	0.67	1.01	0.69	0.93	0.88	0.73	0.68	0.89	0.55
71	1.03	0.91	1	0.92	1	0.89	2.3	0.95	1.14	0.55		71	1.05	1.06	1.07	1.23	0.89	1	0.92	1.01	0.98	1.12		71	0.79	0.82	0.97	0.84	1.2		0.9	1.05	1.07	0.96
72	0.69	1.07	1	0.94	1.05	1.01	0.77	1.7	1.07	0.26		72	0.97	0.94	1	0.78	0.91	0.78	0.94	0.86	0.93	1.02		72	1.26	0.94	0.98	1	0.93	1.04	0.87	0.97	0.98	0.82
73	1.09	0.76	1.15	1.02	1	1.22	0.69	0.49	1.05	0.53		73	0.86	0.97	0.98	0.72	0.87	0.87	0.66	0.52	0.78	0.53		73	0.71	0.42	0.4	0.58	0.45	0.51	0.6	0.47	0.57	0.4
74	0.98	1.11	1.14	1.11	1.16	0.98	0.49	1.11	0.91	0.93		74	0.21	0.23	0.2	0.18	0.24	0.49	0.17	0.15	0.15	0.29		74	0.27	0.24	0.3	0.45	0.31	0.43	0.42	0.18	0.19	0.11
75	1.05	1.15	0.98	1.17	1.06	1.01	0.47	0.25	0.75	0.93		75	1.18	0.9	1.33	1.28	1.17	1.13	0.66	0.78	1.07	0.89		75	1.13	0.8	0.93	0.85	0.84	1.02	0.86	0.96	0.92	0.8
76	1.06	1.01	1.1	0.74	1.02	1.39	42.94	0.5	0.75	0.41		76	0.69	0.87	1.23	1.63	1.71	2.01	0.63	0.77	0.9	0.64		76	0.5	0.57	0.46	0.58	0.82	0.71	0.71	0.61	0.89	0.55
77	0.9	1.08	1	1.21	0.97	0.98	1.09	0.32	0.64	2.19		77	1.01	1	1.4	0.73	0.74	0.9	0.82	0.86	0.95	0.92		77	1.25	1.19	1.56	0.81	0.83	1	0.86	1.11	0.89	1.07
78	1.03	0.97	1.02	1.14	1.09	0.87	0.64	0.34	1.08	0.22		78	0.65	0.43	0.55	0.69	0.63	0.71	0.21	0.23	0.64	0.3		78	0.41	0.28	0.21	0.5	0.42	0.41	0.42	0.29	0.54	0.39
79	1.11	0.94	1.27	0.96	1.1	0.88	1.86	0.82	3.41	1.34		79	1.09	1.03	1.05	1.07	0.95	0.76	0.93	0.9	1.04	0.79		79	1.14	1.15	0.84	1.04	0.94	1.04	1.1	1.25	1.56	1.03
80	1.07	1.04	1.35	1.05	0.95	1.27	4.84	0.81	1.52	1.16		80	0.65	0.46	0.6	0.98	0.61	0.63	0.42	0.37	0.71	0.43		80	0.47	0.29	0.33	0.51	0.6	0.63	0.49	0.52	0.87	0.59
81	1.01	0.94	1.03	0.92	0.92	1.03	0.76	1.44	2	0.57		81	0.4	0.47	0.51	0.6	0.52	0.85	0.26	0.22	0.77	0.35		81	0.61	0.35	0.31	0.4	0.66	0.51	0.4	0.52	0.74	0.56
82	0.84	1.08	0.86	1.02	1.09	1.09	0.59	1.05	1.51	1.1		82	0.39	0.23	0.26	0.51	0.39	0.37	0.07	0.12	0.53	0.16		82	0.22	0.33	0.24	0.51	0.42	0.58	0.45	0.39	0.98	0.42
83	0.33	0.38	0.44	0.55	0.63	0.42	15.85	0.16	0.44	0.27		83	0.43	0.32	0.59	0.49	0.39	0.6	0.19	0.26	0.5	0.2		83	0.28	0.27	0.3	0.43	0.3	0.53	0.44	0.36	1.04	0.32
84	1.07	0.87	0.88	1.03	0.96	1.03	1.02	0.5	0.82	0.64		84	0.51	0.35	0.26	0.3	0.38	0.39	0.07	0.08	0.59	0.16		84	0.2	0.42	0.25	0.36	0.34	0.45	0.33	0.28	0.97	0.14
85	1.02	1.06	1.02	1.16	1	1.08	0.86	8.26	1.4	1.47		85	0.43	0.49	0.25	0.45	0.71	0.39	0.11	0.09	0.49	0.22		85	0.25	0.26	0.21	0.42	0.54	0.31	0.41	0.26	0.82	0.35
86	1.22	1.3	1.14	1.13	1.31	1.04	0.44	1.73	1.18	3.37		86	0.4	0.31	0.32	0.46	0.3	0.47	0.08	0.08	0.47	0.16		86	0.29	0.38	0.4	0.52	0.35	0.51	0.54	0.33	0.61	0.3
87	0.96	0.85	1.06	1.12	0.96	1.16	0.35	1	1.18	1.19		87	0.38	0.36	0.51	0.32	0.31	0.4	0.13	0.07	0.52	0.14		87	0.48	0.22	0.36	0.44	0.32	0.52	0.46	0.39	0.97	0.55
88	1.02	1.03	1.22	1.07	0.93	0.94	1.79	3.17	12.86	0.5		88	0.96	0.81	0.83	0.74	0.85	0.82	0.81	1	0.9	0.96		88	0.9	0.88	1	0.83	1.14	0.75	0.9	0.84	0.85	0.88
89	0.87	0.9	0.83	1	0.96	0.89	0.28	0.58	0.66	0.64		89	0.98	0.99	0.88	0.99	0.95	1	0.8	0.92	0.98	0.85		89	0.95	1.19	1	1.26	1.14	1.26	1.12	0.98	1.36	1.04
90	0.96	0.83	0.84	1.1	1.1	0.79	0.49	0.19	2.03	2.56		90	1.06	1.08	0.91	0.75	0.77	1.04	1.09	0.91	0.95	1.11		90	1.01	0.96	0.84	0.97	1.18	0.6	0.88	1.01	0.91	0.89
91	0.79	0.76	1.09	1.06	1.11	1.18	0.29	0.36	0.51	0.69		91	0.53	0.46	0.54	2.18	1.93	3.04	0.16	0.21	0.72	0.28		91	0.24	0.38	0.25	0.71	0.52	0.54	0.63	0.29	0.94	0.56
92	0.85	0.67	0.94	0.88	0.98	1.08	0.25	1.36	0.64	0.54		92	0.33	0.38	0.39	0.58	0.38	0.82	0.09	0.2	0.65	0.19		92	0.31	0.29	0.39			0.46	0.47	0.34	0.58	0.32
93	0.95	0.86	0.8	1	1.04	0.99	0.33	0.22	0.62	10.44		93	0.44	0.43	0.37	0.46	1.02	0.7	0.16	0.2	0.72	0.2		93	0.32	0.34	0.37	0.43	0.42	0.36	0.42	0.4	0.72	0.4
94	0.99	0.82	0.94	0.91	0.81	1.11	0.28	0.23	0.6	0.3		94	0.5	0.57	0.55	2.02	1.35	2.68	0.29	0.14	0.62			94	0.35	0.43	0.33	0.45	0.68	0.57	0.4	0.51	0.6	0.4
95	0.82	1.02	0.97	0.86	0.94	1.02	0.27	0.75	0.53	0.37		95	0.48	0.54	0.67	6.28	5.55	9.26	0.37	0.35	0.77	0.48		95	0.6	0.4	0.5	0.8	0.96	0.78	0.78	0.62	0.82	0.84
96	0.84	0.9	0.78	0.89	1.17	1.11	0.25	0.62	0.61	0.7		96	0.44	0.49	0.47	1.73	2.49	3.32	0.16	0.11	0.69	0.28		96	0.3	0.41	0.3	0.56	0.59	0.69	0.63	0.43	0.62	0.5
97	0.86	0.72	0.87	1.02	1.28	0.89	0.48	0.19	0.72	0.21		97	0.18	0.17	0.17	0.23	0.2	0.33	0.15	0.14	0.14	0.14		97	0.32	0.23	0.32	0.47	0.42	0.47	0.46	0.13	0.08	0.24
98	1.02	1.08	0.95	1	1.14	1.07	0.75	1.73	3.67	1.05		98	1.01	0.97	1.14	1.02	0.85	0.96			0.96	0.89		98	1.11	1.02	1.18			0.97	0.83	0.88	0.98	0.72
99	0.63	0.81	0.76	0.69	0.79	1.2	0.34	1.67	0.57	0.23		99	0.47	0.54	0.43	0.45	0.76	0.86	0.07	0.13	0.75	0.22		99	0.28	0.31	0.2	0.33	0.44	0.58	0.4	0.33	0.74	0.58
100	1.24	0.74	1.06	0.97	1.11	1.02	0.85	0.45	0.86	0.79		100	0.36	0.31	0.35	0.48	0.53	0.44	0.09	0.15	0.46	0.08		100	0.17	0.28	0.35	0.44	0.37	0.57	0.46	0.43	0.69	0.53
101	1.15	1.07		0.88	2.53	0.83	0.99	0.68	0.94	0.58		101	0.44	0.41	0.48	0.62	0.5	0.47	1.15	1.29	0.61	0.26		101	0.54	0.38	0.42			0.6	0.49	0.39	0.62	0.33
102	1.18	1.06	1.12	1.17	0.94	1.01	0.42	1.55	0.71	0.43		102	0.36	0.47	0.33	0.7	0.48	0.56	0.12	0.21	0.57	0.2		102	0.49	0.3	0.2	0.57	0.51	0.46	0.51	0.42	0.96	0.36
103	1.1	0.94	1.02	1.05	0.9	1	0.79	0.31	1.44	2.05		103	0.51	0.47	0.51	0.66	0.72	0.84	0.3	0.26	0.66	0.33		103	0.41	0.51	0.24	0.67	0.56	0.46	0.6	0.28	0.82	0.43
104	0.83	0.79	1.82	1.02	2.17	1.22	0.59	0.69	0.63	0.86		104	0.45	0.47	0.45	1.28	1.64	2.67			0.62	0.34		104	0.41	0.32	0.27	0.46	0.66	0.53	0.42	0.38	0.78	0.21
105	0.89	0.81	0.86	1.2	0.78	0.91	0.32	1.36	0.67	0.89		105	0.63	0.64	0.43	1.4	1.49	2.62	0.28	0.15	0.85	0.3		105	0.41	0.31	0.43	0.75	0.75	0.61	0.64	0.46	0.91	0.4
106	0.98	1.26	1.72	1.01	1.81	1.03	0.51	0.96	0.84	3.92		106	0.33	0.36	0.43	0.47	0.67	0.69	0.16	0.18	0.6	0.29		106	0.45	0.32	0.19	0.73	0.43	0.43	0.65	0.33	0.63	0.42
107	1	1.04	0.64	0.9	1	0.97	1.32	0.45	0.92	0.35		107	0.93	1.08	1.34	1	1.06	1.12	1.03	0.74	1.07	0.91		107	0.75	0.75	0.94	1	1.12	0.89	1.04	0.98	1.18	0.85
108	0.99	1.23	0.91	1.07	1.65	0.98	0.88	0.92	1.14	7.1		108	0.39	0.5	0.44	0.63	0.32	0.52	0.16	0.12	0.53	0.14		108	0.32	0.33	0.21	0.57	0.41	0.61	0.54	0.37	0.94	0.31
109	0.39	0.4	1.34	0.45	1.41	0.37	2.77	0.18	0.33	0.26		109	0.35	0.56	0.37	0.58	0.42	0.55	0.13	0.12	0.53	0.26		109	0.25	0.19	0.27	0.61	0.35	0.47	0.5	0.56	0.66
110	0.84	0.85	0.79	0.88	0.87	0.98	2.53	0.16	0.88	0.45		110	0.51	0.45	0.53	2.58	2.2	3.65	0.32	0.19	0.98	0.53		110	0.27	0.45	0.38	0.58	0.57	0.63	0.59	0.38	0.91	0.6
111	0.9	1.23	1.01	0.97	0.89	0.86	0.54	0.62	0.71	4.51		111	0.35	0.27	0.24	0.34	0.39	0.44	0.14	0.15	0.54	0.19		111	0.35	0.43	0.2	0.37	0.47	0.31	0.38	0.3	1.14	0.48
112	1.01	0.9	0.99	1.05	0.92	1.41	1.46	0.83	1	1.29		112	0.39	0.34	0.32	0.43	0.37	0.5	0.15	0.12	0.52	0.17		112	0.42	0.25	0.28	0.43	0.5	0.44	0.44	0.37	0.69
113	0.97	0.9	0.92	0.92	1.12	1.07	0.37	0.92	0.7	4.7		113	0.32	0.27	0.32	0.23	0.34	0.28	0.09	0.11	0.57	0.14		113	0.24	0.26	0.27	0.35	0.5	0.38	0.35	0.29	0.88	0.3
114	0.85	1.19	0.95	1.08	0.88	1.06	6.62	1.46	0.78	0.91		114	0.73	0.64	0.54	6.94	6.78	11.68	0.39	0.53	0.75	0.51		114	0.35	0.36	0.3	0.59	0.53	0.6	0.56	0.46	0.89	0.41
115	0.92	1.13	1.11	0.98	0.95	1.05	3.4	1.34	0.84	0.91		115	1.04	1.22	0.92	1.49	0.98	0.9	0.97	1.17	1.09	0.83		115	1.15	0.86	0.97	1.03	1.04	1.21	1.06	0.8	1.23	0.9
116	0.96	1.12	1.02	1.16	1.15	1.19	1.4	0.78	1.12	0.54		116	1	0.85	1.03	0.86	1.07	1.36	0.84	0.98	0.92	0.79		116	0.78	0.85	0.97	0.86	1.32	0.91	0.93	1.03	1.11	0.86
117	1.02	1.04	1.12	0.89	1.05	1.09	1.95	1.05	0.9	0.41		117	0.95	0.85	1.12	0.8	1.04	1.1	0.89	0.94	1.11	0.93		117	0.95	1.04	0.99	0.95	1.04	0.88	0.84	1.03	0.98	1
118	0.8	0.71	0.91	0.91	0.84	0.95	0.49	0.38	0.49	0.28		118	1.69	1.57	1.42	0.98	1.32	1.21	0.87	1.21	0.9	1.02		118	3.11	2.9	2.58	1.68	1.45	1.59	4.29	1.82	1.24	15.66
119	0.89	0.8	0.92	0.97	0.83	0.89			0.69	0.63		119	0.21	0.19	0.24	0.27	0.22	0.18	0.26	0.16	0.17	0.17		119	0.69	0.43	0.44	0.39	0.47	0.5	0.36	0.19	0.12	0.19
120	0.73	0.76	0.71	0.9	0.96	0.69	0.24	0.42	0.43	0.46		120	0.54	0.47	0.4	0.55	0.48	0.56	0.22	0.4	0.78	0.55		120	0.41	0.29	0.73	0.42	0.52	0.72	0.46	0.5	0.83	0.58
121	0.4	0.33	0.28	0.41	0.46	0.37	0.18	2.51	0.26	0.1		121	0.72	0.67	0.75	0.98	0.81	0.74	0.87	0.75	0.7	0.99		121	0.53	0.72	0.63	0.75	0.77	0.68	0.78	0.78	0.95	0.38
122	1.08	1.11	0.87	1	1.12	0.89	0.25	0.62	0.66	0.49		122	0.29	0.27	0.32	0.46	0.41	0.4	0.7	0.83	0.44	0.15		122	0.21	0.24	0.29	0.43	0.37	0.35	0.4	0.42	0.81	0.44
123	0.94	0.71	0.93	0.8	0.99	0.87	1.43	0.36	0.52	0.27		123	1.82	1.86	2.04	1.7	1.26	1.22	1.31	1.55	1.02	1.14		123	2.81	2.8	2.55	2	1.87	1.92	1.93	1.52	1.35	1.26
124	0.5	0.44	0.37	0.58	0.55	0.43	0.15	0.18	0.3	0.33		124	1.18	0.76	1.06	1.31	1.12	0.66			0.91	1.1		124	1	0.9	0.87	1.08	1.03	0.96	2.01	0.93	1.02	5.61
125	0.99	0.88	0.91	0.91	0.88	1.02	0.34	0.53	1.34	0.5		125	0.72	0.79	0.68	0.55	0.69	0.61	0.75	0.91	0.98	0.91		125	0.73	0.7	0.74	0.67	0.89	0.66	0.7	0.84	1.03	0.64
126	0.93	0.84	0.95	0.98	1	0.98	0.34	0.26	0.58	1.37		126	0.69	0.7	0.72	0.94	0.71	0.7	0.71	1.02	0.96	0.77		126	0.52	0.76	0.71	0.51	0.8	0.51	0.68	0.89	0.99	1.29
127	0.95	0.79	0.93	1.23	1.19	0.97	0.48	0.51	0.95	0.25		127	0.43	0.27	0.33	0.36	0.46	0.44	1.07	1.14	0.66	0.09		127	0.19	0.62	0.23	0.49	0.53	0.49	0.45	0.39	1.1	0.4
128	0.34	0.56	0.45	0.55	0.45	0.44	0.98	0.36	0.28	0.35		128	0.44	0.42	0.28	0.46	0.29	0.34	0.14	0.05	0.61	0.2		128	0.33	0.32	0.28	0.36	0.52	0.6	0.35	0.37	0.81	0.34
129	0.76	0.97	0.83	0.96	0.98	0.83	0.39	0.2	2.11	3.28		129	0.31	0.32	0.32	0.55	0.37	0.37	0.14	0.11	0.41	0.16		129	0.16	0.27	0.18	0.48	0.48	0.36	0.5	0.3	1.12	0.36
130	0.85	1.01	1.13	1.06	1.26	1.07	2.24	0.76	0.81	0.61		130	0.36	0.42	0.38	0.32	0.26	0.31	0.11	0.09	0.61	0.16		130	0.28	0.3	0.24	0.52	0.43	0.74	0.39	0.27	1.02	0.2
131	1.16	1.2	1	1.22	1.33	1.34	0.55	0.85	0.85	0.73		131	0.5	0.57	0.52	0.81	0.6	0.92	0.16	0.14	0.69	0.23		131	0.38	0.43	0.39	0.69	0.59	0.49	0.65	0.55	0.66	0.68
132	0.95	0.97	1.03	0.97	1.11	0.97	0.51	2.72	1.44	0.74		132	0.33	0.5	0.4	0.73	0.51	0.39	0.06	0.12	0.61	0.2		132	0.16	0.64	0.26	0.51	0.54	0.46	0.39	0.49	0.82	0.25
133	0.55	0.39	0.47	0.47	0.43	0.49	0.99	0.58	0.63	0.18		133	0.83	0.81	0.94	1.04	1.44	0.95	1.16	1.13	1.14	0.83		133	1.02	0.88	0.86	1	1.14	1.16	1.15	0.94	1.04	1.42
134	0.96	1.26	0.98	1.13	1.33	0.75	2.18	0.59	2.41	2.08		134	1.08	1.16	1.09	1.08	1.12	1.11	1.07	1.13	0.95	1.11		134	1.23	1.02	1.93	1	0.95	1.06	1	0.84	11.23	1.02
135	1.23	1.01	0.91	1.03	1.01	1.02	0.95	3.52	1.16	0.42		135	0.9	1.06	1.02	1.11	0.89	1.08	0.74	0.95	1.02	1.15		135	0.84	1	0.89	1.03	0.84	1.13	1.02	0.95	1.02	0.91
136	0.97	1.21	0.89	0.92	1.02	0.94	3.48	1.85	0.76	1.24		136	1.33	1.51	1.26	1.11	1.12	1.53	1.15	1.09	0.89	1.07		136	1.2	1.32	1.26	1.28	1.34	1.41	1.33	1.09	1.09	1.23
137	1.2	1.19	1.26	1.06	1.24	0.94	1.7	1.72	13.6	0.58		137	1.39	1.12	1.31	1.38	1.21	1.19	1.32	1.22	1.03	1.44		137	0.97	0.85	1	1.33	1.08	1.7	1.22	1.12	0.99	1.05
138	0.91	1.08	1.31	0.82	1.08	1	1.31	0.86	1.87	1.1		138	1.1	1.32	0.98	1.37	0.95	0.89	1.09	1.1	1.17	1.04		138	1.05	0.97	0.93	1.23	1.17	1.29	1.11	1.08	0.92	1
139	1.15	0.95	1.04	1.07	0.92	0.93	0.45	0.98	44.33	1.04		139	0.5	0.37	0.34	0.54	0.49	0.6	0.07	0.09	0.66	0.14		139	0.23	0.29	0.33	0.5	0.69	0.43	0.47	2.34	0.75	0.42
140	0.83	0.67	0.87	1	0.98	1.01	0.38	0.46	0.85	0.6		140	0.51	0.55	0.57	0.63	0.58	1	0.31	0.48	0.77	0.42		140	0.99	0.77	0.93	0.8	0.99	0.79	0.79	0.91	1.68	0.93
141	0.94	0.95	1.2	1.05	1.03	0.97	2.3	1.06	1.13	0.48		141	0.44	0.23	0.55	0.47	0.53	0.55	0.17	0.07	0.72	0.13		141	0.29	0.26	0.29	0.61	0.42	0.37	0.55	0.48	0.6	0.47
142	1.28	1.06	1.22	1.03	1.25	0.91	1.71	0.84	0.77	0.86		142	1.18	1.01	1.16	0.75	0.96	0.96	0.93	0.81	0.89	1.04		142	0.89	1.16	0.92	1.31	1.01	1.19	1.31	1.12	1.01	1.37
143	0.96	1.06	1.15	0.98	0.96	1.19	0.56	1.22	1.89	2.02		143	1.08	1.08	1.09	1.03	0.95	0.97	0.85	0.95	0.9	1		143	0.86	1.13	0.92	1.09	0.82	1.08	1.13	1.11	1.28	1.25
144	1.18	1.54	1.14	0.95	1.24	0.91	1	1.52	0.81	2.85		144	0.78	0.8	0.88	1.16	0.81	1.15	0.9	1	1.11	1.12		144	0.88	0.82	1.09	0.97	0.95	0.86	0.9	1.01	1.03	1.08
145	0.96	0.99	0.95	1.01	1.06	1	1.22	8.98	2.04	1.2		145	0.98	0.89	0.84	0.98	0.96	1.18	0.71	0.88	0.98	0.87		145	1.17	1.27	1.31	0.91	0.87	0.87	1.02	1.3	1.17	1.11
146	1	1.07	1.02	1.04	1.05	1.24	1.86	1.37	0.96	1.13		146	1.01	0.83	0.85	0.87	0.88	1.06	0.81	0.8	0.87	0.88		146	1.07	0.71	0.91	1.07	0.81	1	1.07	0.83	0.83	1.17
147	0.91	1.12	1.16	1.09	0.99	1.08	24.71	0.5	0.82	0.92		147	0.51	0.57	0.67	0.58	0.56	0.76	0.4	0.47	0.86	0.6		147	0.78	0.68	0.74	0.54	0.46	0.63	0.69	0.72	1.02	0.83
148	1.16	1.01	1.14	1.02	1.02	0.98	0.54	0.94	1	1.39		148	1.26	1.06	0.95	0.97	1.13	0.93	0.71	0.79	1.04	1.02		148	0.89	0.55	0.64	0.73	0.8	0.63	0.82	0.89	0.71	1.23
149	0.91	0.85	1.02	0.75	1.18	0.98	3.98	0.92	0.75	1.81		149	0.54	0.7	0.62	0.78	0.71	0.66	0.45	0.32	0.98	0.39		149	0.6	0.53	0.63	0.87	0.79	0.97	0.78	0.87	0.91	0.68
150	1.02	1.08	0.73	1.15	1.08	0.91	2.99	0.85	0.91	6.94		150	0.88	0.87	0.94	1.07	0.91	1.23	0.79	0.92	1.23	0.87		150	0.37	0.43	0.45	0.45	0.4	0.49	0.41	0.48	0.85	0.28
151	1.23	0.97	1.04	0.85	0.74	0.93	0.73	0.55	0.75	0.71		151	0.88	0.64	0.65	1	0.72		0.76	0.85	0.86	0.44		151	1.23	0.99	1.02	1.08	0.94	1.27	1.19	0.81	1.07	1.2
152	0.91	1.15	1.04	0.86	1.15	1.79	1.05	0.6	1.03			152	1.03	1.07	0.72	0.73	0.66	0.6	0.75	0.65	0.98	0.73		152	1.06	0.95	0.99	0.74	0.96	0.9	0.8	0.93	1.21	0.98
153	1.03	0.96	0.88	1.13	1.26	1.58	0.89	1.57	4.28			153	0.75	0.68	0.83	0.59	0.88	0.77	0.65	0.73	1.04	0.65		153	0.82	1.13	0.81	1.07	0.96	0.72	1.09	0.84	0.96	0.81
154	0.36	0.35	0.39	0.42	0.6	0.54	0.17	0.37	0.28	0.64		154	0.35	0.32	0.46	0.49	0.35	1.55	0.1	0.12	0.55	0.25		154	0.46	0.5	0.42	0.69	0.83	0.78	0.61	0.87	0.71	0.63
155	1.03	0.97	1.09	1	1.33	1.59	0.66	1.25	3.58	4.26		155	0.49	0.48	0.51	0.81	0.53	0.7	0.17	0.31	0.53	0.3		155	0.65	0.71	0.59	0.85	0.77	0.68	1.15	0.65	0.89	2.18
156	0.79	0.69	0.9	1.01	1.09	1.84	7.78	0.25	1.05			156	0.32	0.36	0.3	0.42	0.43	0.46	0.16	0.12	0.45	0.18		156	0.44	0.25	0.47	0.39	0.56	0.5	0.43	0.28	0.76	0.48
157	1.24	0.98	1.01	0.99	1.25	2.27	0.63	0.52	0.52			157	0.31	0.34	0.26	0.48	0.34	0.34	0.08	0.09	0.54	0.16		157	0.34	0.24	0.15	0.51	0.45	0.55	0.49	0.3	1.07	0.53
158	1.07	0.91	0.96	1.06	0.87	1.21	4.02	1.21	1.08	1.84		158	0.42	0.4	0.3	0.38	0.45	0.52	0.16	0.14	0.7	0.36		158	0.38	0.27	0.37	0.55	0.54	0.52	0.51	0.48	0.9	0.48
159	1.05	0.94	1	0.87	1.03	0.79	13.42	0.78	0.75	0.47		159	1.07	0.82	1.19	0.94	0.83	0.78	0.97	1.1	1.02	0.92		159	0.95	0.99	0.74	1.01	0.81	0.7	0.85	0.93	0.81	0.88
160	0.96	1.01	1.01	1.03	1.05	1.01	0.47	0.45	1.03	1.2		160	0.96	0.97	0.94	0.94	1.29	0.84	0.98	0.86	0.99	0.85		160	1.07	0.9	0.84	0.87	0.87	1	0.96	0.82	1.23	0.88
161	1.07	1.17	1.12	1.04	0.9	1.14	0.44	2.27	1.43	0.66		161	0.94	1.05	0.96	1.09	0.84	0.92	0.89	0.97	0.84	0.91		161	0.98	1.13	1.06	0.88	0.88	1.13	0.88	0.96	0.95	1.1
162	0.87	1.07	0.98	0.94	0.85	0.96	0.45	0.55	0.89	0.45		162	0.89	0.91	1.01	0.93	0.68	0.91	1.12	1	1	1.33		162	0.86	0.91	1.04	1.28	1.14	1.32	1.25	1.01	0.68	1.58
163	1.05	1.1	1.16	1.21	1.44	1.13	1.9	3.93	3.47	0.72		163	0.98	0.81	0.97	1.43	1.81	0.79	0.87	0.99	0.9	1.08		163	0.93	0.99	1.01	0.92	0.97	1.05	0.85	1.02	1.06	0.85
164	1.09	0.88	1.1	0.98	0.99	1.08	0.55	0.68	0.71	1.13		164	0.18	0.22	0.19	0.25	0.28	0.28	0.18	0.12	0.16	0.25		164	0.26	0.3	0.21	0.58	0.42	0.49	0.47	0.31	0.3	0.18
165	1.09	0.87	1.01	1	0.98	1.14	1.06	5.99	0.83	1.06		165	1.16	0.92	1.02	1.16	0.85	1.15	0.99	1.14	1	0.94		165	0.78	1.06	1.11	1.09	1.05	0.99	1.07	0.99	0.73	1.03
166	1.1	1.07	0.89	1.15	1	1.02	1.42	1.14	1.57	0.94		166	1.06	0.91	0.9	0.94	0.9	0.6	0.8	0.97	0.83	0.97		166	0.79	0.66	0.86	0.97	1.16	1.67	0.97	0.95	1.04	0.86
167	0.91	1.08	0.83	0.9	0.91	1.1	1.75	0.65	1	0.79		167	0.58	0.53	0.55	0.85	0.77	0.98	0.34	0.27	0.83	0.39		167	0.77	1.05	0.88	1.07	1.12	1.15	1.04	1.03	1.15	0.83
168	0.71	0.58	0.72	0.75	1.01	0.78	4.23	0.52	0.75	0.74		168	0.37	0.67	0.35	0.45	0.81	0.38	0.18	0.06	0.71	0.16		168	0.73	0.71	0.79	0.77	0.83	0.67	0.75	0.83	1.05	0.53
169	1.04	0.86	1.21	0.95	1.02	0.88	0.33	1.36	0.73	0.59		169	1.19	1.04	1.23			1.2	1.24	1.12	0.87	1.14		169	0.99	1	1.06	1.09	0.94	0.91	1.23	0.84	1.02	1.96
170	0.89	0.88	0.66	0.89	0.88	0.79	1.12	0.91	0.89	0.56		170	0.96	0.8	0.95	1.08	1.07	0.86	0.93	0.73	0.85	0.98		170	1.38	1.43	1.19	1.03	1.15	1.24	1.21	1.36	1.01	1.39
171	0.9	0.86	0.85	1.11	1.12	0.95	0.47	0.35	0.92	0.38		171	0.73	0.77	1.04	0.64	1.03	0.97	0.72	0.9	0.94	0.83		171	1.51	1.36	1.25	1.24	1.06	1.07	1.25	1.25	1.35	1.49
172	0.38	0.42	0.25	0.56	0.48	0.33	0.21	0.27	0.12	0.12		172	0.71	0.75	0.88			0.78	0.62	0.64	1	0.67		172	0.58	0.89	0.66	1.04	0.97	0.91	0.97	0.74	1.11	0.95
173	0.97	1.09	1.2	0.94	1.06	1.13	2.49	0.82	0.76	0.37		173	0.7	0.69	0.66	0.83	0.87	0.9	0.6	0.49	0.56	0.55		173	0.55	0.6	0.8	0.87	0.74	1.06	0.89	0.7	0.96	1.06
174	1.21	1.03	1.17	0.91	1.01	1.15	1.13	0.58	1.2	1.11		174	0.29	0.24	0.51	0.39	0.28	0.42	0.14	0.1	0.47	0.15		174	0.26	0.32	0.23	0.52	0.4	0.4	0.46	0.4	0.74	0.5
175	0.93	1.21	1	0.94	1.07	0.91	0.76	0.46	0.86	1.05		175	0.64	0.7	0.56	0.69	0.93	0.79	0.33	0.45	0.73	0.41		175	0.3	0.3	0.34	0.38	0.57	0.62	0.42	0.43	0.88	0.58
176	1.08	1.02	1.21	0.88	1.12	1.14	0.65	0.48	0.68	8.12		176	1.05	0.92	0.82	1.06	1.24	0.89	1.03	0.97	0.91	0.98		176	0.67	0.97	0.72	0.91	0.84	0.87	0.83	0.74	1.17	0.8
177	1.01	1.04	0.99	1.06	1.15	0.98	0.96	1.02	2.37	1.45		177	0.83	0.7	0.81	0.82	1.32	0.88	0.57	0.41	0.79	0.6		177	0.59	0.69	0.86	0.91	0.9	0.79	0.92	0.95	1.04	1.03
178	1.12	1.03	0.93	1.05	1.05	0.83	1.44	0.83	0.93	0.8		178	0.98	1.07	1.02	0.83	0.97	1.11	0.78	0.91	0.97	0.91		178	1.2	1.02	0.86	0.91	1.28	0.92	0.99	1.01	1.52	0.95
179	1.18	1.02	1.08	1.05	1.03	0.97	0.46	3.21	1.35	0.61		179	1.23	1.02	1.06	0.92	0.95	1.24	1	1.02	0.94	0.99		179	1	0.95	0.76	0.85	0.82	1	0.96	1.09	2.5	0.69
180	0.98	1.01	0.9	1.11	1.07	0.98	0.96	1.78	7.64	0.76		180	0.82	1.09	1.05	1.17	1.19	0.95	1	1.21	0.85	1.18		180	0.96	1.01	1.2	1.08	1.12	0.76	1.09	1.04	1.16	1.36
181	0.79	0.94	0.88	0.93	0.86	1.1	0.56	0.82	0.88	0.48		181	0.82	0.96	1.07	1.36	1.16	0.88	0.71	0.95	0.98	0.85		181	1.07	1.27	1.28	1.1	1.12	1.16	1.01	1.08	0.93	1.12
182	0.89	0.91	0.83	1.03	1.04	0.97	0.63	2.33	0.71	2.65		182	0.91	0.97	1.31	1.18	1.13	1.19	0.93	0.89	0.9	0.87		182	0.77	1.03	0.86	0.82	0.96	1	1.02	1	4.74	0.99
183	0.81	0.93	0.73	0.98	0.91	0.91	0.3	1.06	0.51	0.32		183	1.02	1.05	0.75	0.94	0.73	0.79	0.96	1.1	0.89	0.89		183	1.25	0.99	0.94	0.74	1.16	0.79	0.78	0.97	1.33	0.87
184	0.46	0.47	0.55	0.57	0.58	0.62	2.03	5.85	0.32	0.61		184	0.72	0.88	1.16	1.3	0.68	1.26	0.88	1	0.92	0.9		184	1.15	1.31	0.86	1.12	0.66	1.07	1.25	0.71	0.74	1.26
185	0.73	0.46	0.64	0.84	0.82	0.83	0.2	10.13	0.52	0.28		185	0.94	0.82	0.94	0.98	0.81	0.95	0.85	0.83	1.1	1.06		185	0.87	0.85	1.01	0.86	0.84	1.15	0.89	1.02	1.28	1.16
186	0.55	0.43	0.52	0.59	0.73	0.62	0.18	1.1	0.44	1.23		186	0.71	0.91	0.92	0.84	0.7	0.9	0.87	0.88	1.02	0.96		186	0.86	0.94	0.72	1.06	0.8	1.08	0.94	1.17	1.06	0.96
187	1.02	1.1	1.27	0.99	0.94	1.05	0.38	2.43	0.83	1.56		187	0.84	0.94	1.08	1.06	1.05	0.94	0.78	0.98	1.14	0.88		187	1.11	1.18	0.86	0.91	0.93	0.96	0.98	1.2	1.01	0.89
188	0.92	0.95	1.08	0.84	0.88	0.99	0.96	1.38	1.34	1.63		188	0.95	1.16	1.12	1.02	1.07	1.06	0.9	1.24	1.05	1.14		188	0.95	0.95	1.1	0.93	0.9	1	0.9	0.93	1.15	0.85
189	0.84	0.84	0.92	1.02	0.89	0.92	0.97	1.05	1.01	0.54		189	0.93	1.04	1	1.03	0.96	0.96	0.81	1.01	1.01	0.91		189	1.06	1.01	1.17	0.81	0.87	1.2	0.82	0.99	1.05	0.71
190	1.06	1.3	1.11	0.92	0.97	1.17	2.21	1.91	13.97	0.83		190	1.21	0.95	0.67	0.97	1.08	0.89	0.76	0.74	0.94	0.96		190	0.73	0.87	0.94	0.96	0.78	1.05	0.88	0.8	0.96	1
191	1.01	1.07	1.06	1.02	0.98	1.06	2.76	4.2	1.03	0.97		191	0.61	0.86	0.7	0.72	0.9	0.97	0.51	0.37	0.83	0.49		191	0.49	0.66	0.61	0.99	0.83	0.97	1.09	0.92	4.09	0.97
192	1.02	1.02	0.99	0.99	1.01	0.94	1.34	0.53	1.43	0.49		192	0.56	0.61	0.79	0.61	0.59	0.73	0.43	0.35	0.73	0.52		192	0.69	0.43	0.46	0.65	0.86	0.83	0.71	0.99	1.02	0.95
193	0.92	1.11	1.04	0.9	0.82	0.96	0.33	1.66	3.65	1.25		193	0.78	0.97	0.78	0.82	0.8	0.78	0.71	0.69	0.73	0.75		193	1.05	0.62	0.87	0.9	0.98	1.13	0.89	0.96	1.22	0.94
194	1.06	0.63	0.94	1.02	1.01	1.15	0.92	0.58	0.86	1.29		194	0.67	0.44	0.76	0.94	0.95	1.03	0.26	0.29	0.88	0.27		194	0.51	0.41	0.39	0.64	0.42	0.66	0.56	0.4	0.93	0.44
195	1.04	0.96	1.14	1.07	0.99	0.93	2.87	3.91	0.73	0.81		195	0.75	0.84	0.79	0.81	1.07	0.93	0.5	0.5	0.81	0.73		195	1.01	0.87	0.68	1.07	0.96	0.82	1.34	0.93	1.24	2.74
196	0.88	0.9	0.99	1.04	0.86	1.02	1.01	0.83	5.71	3.84		196	1.19	0.85	0.75	0.92	1.29	0.96	0.98	1.14	0.92	0.85		196	0.86	1.02	0.99	0.91	1.02	0.89	0.87	0.93	0.62	0.96
197	1.09	1.24	1.04	0.88	0.97	1.06	6.65	4.01	0.97	0.91		197	0.89	1.17	1.08	0.89	1.2	1.16	0.99	1.11	0.93	0.89		197	1.09	0.85	1.13	1.14	0.99	1.13	1.11	2.53	1.18	0.88
198	1.11	1.11	0.9	1.02	1.11	0.98	0.83	1.1	1.18	0.61		198	0.77	0.96	1.16	1.25	0.95	0.88	0.97	0.9	0.8	0.89		198	0.94	0.92	1.05	1.16	0.93	0.97	1.04	1.12	0.69	1.04
199	1	1.06	0.82	1.2	1.13	0.92	0.63	2.58	0.7	1.08		199	0.83	0.73	0.81	0.93	0.88	1.08	0.9	1	0.81	0.89		199	0.82	0.89	1.1	0.84	0.78	0.76	0.94	0.91	0.83	1.01
200	1.21	1.12	0.83	0.76	0.95	1.06	0.37	0.38	3.03	0.42		200	0.88	0.98	0.89	0.93	0.97	1.43	1.19	0.99	0.95	0.9		200	0.97	0.63	0.86	0.95	0.77	0.99	0.92	0.88	0.92	0.83
201	0.84	0.79	0.86	1.15	0.84	0.83	0.37	1.01	0.97	0.66		201	0.94	0.83	0.84	1.06	0.9	0.85	0.79	0.93	0.71	0.78		201	0.7	0.79	0.73	0.99	0.86	1.07	3.36	0.85	0.8	12.31
202	0.77	1.08	0.94	1.11	1.19	1.1	8.71	1.84	2.71	0.32		202	0.6	0.9	0.79	0.82	1.01	0.91	0.64	0.5	0.88	0.51		202	0.63	0.78	0.77	0.94	1.05	1.12	0.99	0.96	1.1	1.02
203	0.91	0.86	0.81	1.14	1.05	1.04	0.39	0.93	0.64	0.44		203	0.95	1	0.83	0.97	0.93	1	0.57	0.83	0.91	0.6		203	0.83	0.78	0.84	1.06	0.9	0.84	1.02	0.78	1	0.96
204	0.89	1.2	1.06	1.11	0.97	1.05	0.47	1.37	0.7	5.13		204	0.98	0.75	0.73	0.76	1.04	0.65	0.5	0.56	0.86	0.5		204	1.27	1.19	1.51	1.01	1.21	1.17	1.1	1.15	1.11	1.55
205	1.04	1.02	0.98	1.09	0.85	0.92	0.6	0.46	1.18	1.15		205	0.89	1.01	1.09	0.8	0.72	1.09	1.13	1.17	0.67	0.86		205	0.97	1.01	1.03	0.92	0.84	1.35	1.07	1.17	1.18	1.16
206	1.02	0.98	1.01	1	0.95	0.98	0.68	3.18	1.04	0.69		206	0.96	1.04	1.01	1.25	0.99	1.26	0.81	1.03	1.05	1.02		206	0.76	0.8	0.83	0.94	1.06	0.97	0.96	2.86	0.69	0.87
207	1.06	1.06	1	0.96	1.4	0.95	0.35	3.29	1.15	0.46		207	0.82	1.05	0.98	0.87	1.16	1.14	0.96	0.96	0.97	0.82		207	0.73	0.86	0.85	0.98	0.83	0.71	1	0.83	1	1.1
208	1.23	1.25	1.35	1.02	0.94	1.01	1.96	1.78	0.95	0.7		208	1.06	1.06	1.02	0.93	1.03	0.99	1.24	0.97	0.88	1.09		208	1.25	0.98	0.79	1.25	0.93	0.94	1.15	1.02	1.26	0.92
209	1.09	1.27	0.99	1.25	1.12	1.21	0.83	1.17	0.96	0.44		209	0.88	0.82	0.84	1.06	1.02	0.86	0.62	0.74	0.85	1.01		209	0.71	0.58	0.72	0.89	0.69	0.85	0.9	0.85	0.76	0.81
210	1.38	1.17	1.07	1.04	1.06	1.02	0.67	0.89	1.07	0.79		210	0.99	0.71	0.86	1.12	0.78	1.01	0.83	0.88	0.8	0.76		210	0.7	0.83	0.75	1.05	0.88	1.07	1.08	0.97	1.01	1.26
211	1.04	1.03	1.17	1.2	1.07	1	1.03	0.69	0.81	0.74		211	1.04	1.04	0.95	0.89	1.04	0.93	0.79	0.98	0.89	0.97		211	0.9	0.93	0.78	0.87	0.94	0.81	0.88	0.99	1.1	1.26
212	1.01	1.18	0.92	1.28	1.32	1.12	2.89	0.93	0.95	0.43		212	1.01	0.84	0.97	1.02	1.05	1.33	1	0.72	1.07	0.96		212	0.98	0.76	0.69	0.81	0.72	0.9	0.71	0.92	0.95	0.63
213	1	0.94	0.98	0.86	1.01	1.12	0.66	0.54	0.62	0.31		213	1.28	1.01	0.88	0.81	0.9	1.05	1.1	0.97	0.73	0.88		213	0.83	0.61	0.88	0.79	0.69	0.89	0.9	0.94	0.6	0.73
214	0.97	0.89	1.09	1.11	1.01	1.08	0.43	0.68	1.27	1.8		214	0.93	0.97	1	0.86	0.84	0.84	0.81	1.02	0.87	1.03		214	0.68	0.78	0.9	0.82	0.92	0.84	0.89	1.16	1.02	0.84
215	1.12	1.28	0.83	0.79	0.95	0.92	1.48	0.56	0.46	1.55		215	0.96	1.64	0.8	1.22	0.88	1.07	0.72	1.2	1.14	1.21		215	0.95	0.86	1.02	0.86	1.06	0.99	0.91	1.04	1.94	1
216	0.96	0.94	0.86	0.88	1.01	1	1.01	2.46	1.37	0.59		216	0.9	0.96	0.83	0.7	0.98	0.79	0.82	0.72	0.93	0.79		216	0.95	0.7	0.78	0.95	0.96	0.86	0.92	0.77	1.16	1
217	0.3	0.43	0.3	0.44	0.46	0.51	0.28	0.77	0.43	0.16		217	0.23	0.26	0.16	0.25	0.23	0.14	0.17	0.08	0.16	0.24		217	0.9	1.1	1.29	0.84	0.95	1.05	0.91	1.07	1.02	1.1
218	1.04	1.1	1.03	0.98	1.07	0.8	1.63	0.75	0.74	1.18		218	1.03	0.9	0.91	1.02	0.87	0.94	0.82	1.02	0.9	0.91		218	0.96	0.94	1.02	0.92	1.18	0.98	0.94	1.07	0.85	1
219	1.06	1	0.92	0.93	1.13	1.12	0.92	3.18	1.03	0.38		219	1	0.91	1.11	0.68	0.85	1.01	0.9	0.99	0.91	1.01		219	1.01	1.03	1.34	1.04	0.89	1.08	1	1.01	1.01	0.88
220	0.97	0.83	0.8	1.05	1.1	0.93	2.6	0.63	0.83	1.34		220	0.97	0.86	1.04	1.21	0.99	1.18	0.83	0.88	0.99	0.73		220	0.79	1.04	0.94	1.07	0.85	0.77	1.06	0.98	0.89	0.97
221	0.88	1.13	0.9	1.05	1.08	1.27	0.95	4.49	0.62	0.75		221	0.95	0.79	0.8	1.16	0.99	1.47	1.04	1.11	0.95	0.96		221	0.8	1.05	0.98	1	1.12	1.02	0.97	1.02	0.92	0.96
222	0.99	1	0.92	0.8	1.01	0.93	0.61	0.48	0.89	0.72		222	0.93	0.97	0.98	1.11	0.87	1.08	0.99	0.91	1.08	0.84		222	1.19	1.18	0.92	1.26	1.1	0.91	1.11	0.91	0.92	1.02
223	1.14	0.8	0.83	0.91	1.02	1.1	1.21	1.66	1.06	2.21		223	1.12	1	1.27	1.28	0.97	0.94	0.98	1.29	1.17	1.26		223	0.83	0.87	1.03	0.93	0.96	1.02	0.88	1.27	0.81	0.7
224	0.91	0.79	0.78	0.82	1.26	1.07	1.09	1.29	1.01	4.81		224	1	0.85	0.83	1.33	1.15	1.08	0.98	1.11	1.11	1.11		224	1.19	0.99	1.17	0.94	0.99	1.25	0.95	0.95	1.91	0.92
225	0.93	0.91	0.74	0.99	0.89	0.82	0.44	0.47	0.71	0.55		225	1.14	1.09	0.82	0.72	0.96	0.88	0.72	0.79	0.84	0.99		225	0.99	1.06	1.17	0.99	1.02	0.94	1.02	0.84	1.03	1.01
226	0.8	0.89	0.77	1.29	1.29	0.88	4.34	0.62	0.65	0.45		226	0.88	0.93	1.05	1.14	0.88	0.92	0.97	0.7	0.88	0.85		226	0.81	1.1	0.84	0.96	1.02	0.84	1.04	1.09	1.14	0.99
227	0.82	0.79	0.85	1.05	0.95	1.08	0.68	0.35	1.19	0.29		227	0.96	1.02	0.83	1.06	1.18	0.9	0.92	0.99	0.98	0.87		227	0.98	0.91	0.93	0.92	0.91	0.76	1.04	0.96	1.19	0.96
228	0.88	0.85	0.79	1.19	0.98	0.84	0.75	1.01	0.78	1.02		228	0.87	0.86	1.09	1.4	0.84	0.94	0.89	1.03	0.93	0.81		228	0.73	0.65	0.59	0.97	0.81	0.6	0.94	0.8	1.23	0.88
229	1.12	1.12	1.04	1.36	1.46	1.29	6.67	1.29	1.01	0.84		229	0.93	0.91	0.87	0.83	1.23	0.94	0.97	1.07	1.03	0.86		229	0.89	0.91	0.8	1.07	0.81	1.12	1.05	0.81	0.96	0.92
230	0.94	0.9	1.02	2.23	2.07	1.73	0.72	0.32	0.76	3.55		230	0.93	1.06	0.91	1.09	0.93	0.98	1.04	0.96	0.95	1.03		230	1.02	0.75	0.92	1.19	0.91	0.82	1.1	1.02	0.58	0.94
231	1.24	1.2	1.25	1.43	1.21	1.31	0.71	1.45	5.84	0.92		231	0.98	0.86	0.88	0.77	0.86	0.85	1.14	1	0.89	0.99		231	0.76	1.01	0.72	1.08	0.75	0.88	1.16	0.78	0.87	1.12
232	1.18	1.07	0.86	1.18	0.89	0.95	0.44	2.01	9.04	0.63		232	1.06	1.03	1.01	0.97	1.05	0.98	0.88	0.74	0.92	1		232	0.8	1.05	0.95	0.97	0.89	1.08	1.08	0.79	1.67	1.15
233	1.09	0.86	1.11	0.96	1	1.07	0.56	1.21	1.34	0.86		233	1.04	1.01	0.91	1.04	0.93	0.89	0.66	0.98	1.21	0.87		233	0.95	1.05	1.07	1.04	1.12	1.06	1.04	0.98	11.3	1.04
234	0.98	1.11	1.07	1.06	0.87	1	2.74	1.09	0.82	0.47		234	0.98	0.93	0.91	0.91	0.92	0.98	0.87	0.84	1.15	1.06		234	0.92	0.82	1.01	0.96	0.78	0.95	1.04	1.07	4.36	0.93
235	0.61	0.57	0.54	0.8	0.68	0.71	0.16	0.21	0.41	0.59		235	1.01	0.86	0.87	1.12	0.88	0.94	0.76	0.93	0.93	0.81		235	0.75	0.92	0.97	0.73	0.86	0.77	0.82	0.83	0.72	0.65
236	0.88	0.94	1.17	1.01	1.06	1.02	0.7	0.7	0.82	0.45		236	1.01	0.91	1.32	0.85	0.89	1.06	0.83	0.85	0.88	0.96		236	0.93	0.9	0.81	1.13	0.9	0.76	1.08	0.99	1.03	0.7
237	0.85	0.82	0.71	0.93	0.93	0.95	0.38	0.51	0.4	0.38		237	0.95	1	1.05	0.77	1.23	1.15	0.9	0.98	0.95	1.12		237	0.71	0.68	0.82	0.76	0.87	1.05	0.74	0.96	0.56	0.92
238	0.62	0.56	0.59	0.78	0.63	0.7	0.11	0.19	0.38	0.22		238	0.85	0.92	0.89	0.97	0.76	0.93	0.85	0.98	0.84	0.99		238	1	1	0.86	0.82	1.1	1.11	0.96	0.98	0.95	0.96
239	0.48	0.46	0.51	0.7	0.58	0.55	0.2	0.41	0.41	0.5		239	0.88	0.81	0.84	1.02	0.83	1.01	0.87	0.93	0.86	0.84		239	1.02	0.91	0.73	1.16	1.03	0.97	1.02	0.99	1.21	0.85
240	0.7	0.6	0.69	1.03	0.78	0.57	0.17	1.1	0.35	0.61		240	1.1	1.06	1.12	1	0.77	1.01	1.03	0.87	0.86	1.05		240	0.84	0.88	0.79	0.82	0.72	0.93	0.88	1.13	1.14	1.25
241	1.31	1.1	1.2	0.82	1.19	0.81	1.02	1.75	1.28	1.43		241	0.93	0.78	0.89	0.92	0.82	0.89	0.83	0.91	1.07	1.03		241	0.98	1.19	1.16	0.85	0.97	0.71	0.86	0.98	1.03	0.88
242	1.16	1.05	0.88	0.94	0.99	0.94	3.9	2.39	3.04	2.66		242	1.15	1.02	1.01	0.78	1.08	0.98	1.02	0.98	0.92	0.86		242	1.05	0.91	0.91	0.84	1.07	0.85	0.8	0.74	0.97	0.86
243	1.07	1.12	1.15	1.06	0.9	1.11	1.71	0.3	0.93	3.62		243	1.18	0.99	0.88	1.03	0.97	0.91	0.93	0.75	0.81	0.86		243	1	1.13	1.16	0.93	0.95	0.83	1.02	1.08	0.58	1.24
244	0.46	0.54	0.56	0.53	0.68	0.5	0.41	0.26	0.35	0.36		244	0.88	0.91	0.91	1.09	1.11	1.37	0.93	0.77	0.91	0.87		244	0.78	0.77	1.05	0.71	0.83	1	0.74	0.83	1.04	0.88
245	0.4	0.46	0.34	0.61	0.49	0.49	0.1	0.25	0.58	0.2		245	0.9	1.23	0.78	1.03	1	0.92	0.89	0.78	1.01	0.83		245	0.73	0.85	0.82	0.9	0.99	0.82	0.8	1.01	0.87	0.86
246	0.55	0.37	0.45	0.69	0.79	0.68	0.23	0.53	1.03	0.21		246	0.94	1.06	0.89	1.21	1.01	1.15	0.98	0.99	0.88	0.84		246	1.21	0.87	0.76	0.8	0.85	0.89	0.85	1.13	0.6	1.05
247	0.6	0.51	0.36	0.72	0.7	0.6	0.18	1.87	0.56	0.25		247	0.83	0.86	0.85	1.06	0.65	1.32	0.8	0.86	0.84	0.89		247	0.78	0.71	0.93	0.77	0.67	0.82	0.86	0.86	0.83	0.71
248	0.62	0.52	0.48	0.62	0.66	0.48	2.21	0.35	0.55	0.38		248	0.8	0.82	0.75	0.58	0.73	0.86	0.66	0.85	0.88	0.62		248	0.93	0.75	0.86	1.47	1.44	0.77	0.86	0.97	0.82	0.64
249	0.57	0.32	0.59	0.83	0.59	0.79	0.11	0.31	0.83	0.24		249	0.82	0.7	0.79	1.21	0.81	1.16	0.81	0.98	0.85	0.83		249	0.8	0.8	0.73	0.87	0.98	0.73	0.9	0.96	0.83	0.92
250	1.2	1.03	0.85	0.96	0.91	0.98	1.42	1.15	0.7	2.52		250	0.81	0.89	0.94	0.92	0.77	0.89	0.81	0.86	0.82	0.96		250	0.83	1.05	1.1	1.01	0.86	1.06	0.98	0.78	0.85	1.3
251	0.8	0.83	0.97	1.05	1.03	1.04	0.48	0.62	1.2	2.49		251	0.83	0.74	0.77	0.72	0.73	0.78	0.77	0.79	0.91	0.8		251	1.09	1.01	0.85	1.27	0.93	0.9	1.15	1	0.91	1.06
252	0.91	0.95	0.79	1.05	0.88	0.91	1.43	0.64	0.98	1.81		252	0.92	0.82	0.73	0.7	0.94	0.82	0.65	0.75	0.78	0.83		252	1.2	1.04	1	1.04	1.04	1.27	1.05	1.12	0.87	1.04
253	1.21	0.99	1.25	0.89	1.29	0.97	7.62	0.56	0.67	0.29		253	0.72	0.89	0.88	0.73	0.87	1.11	0.95	1.09	0.91	1		253	0.55	0.69	0.55	0.76	0.7	0.82	0.75	0.88	0.69	0.89
254	0.31	0.35	0.23	0.45	0.5	0.48	0.99	27.68	0.92	0.23		254	0.92	0.9	0.76	0.98	0.78	0.78	0.92	0.76	0.66	0.92		254	0.53	0.56	0.54	0.78	0.85	0.77	0.75	0.7	1.18	0.64
255	1.17	1.01	1.07	0.86	1.02	0.87	1.34	2.14	0.63	0.66		255	0.83	0.78	0.78	0.74	0.87	0.83	0.86	0.67	0.76	0.73		255	0.84	0.62	0.76	0.67	0.82	0.75	0.77	0.91	1.1	0.89
256	0.96	0.99	0.96	1.43	1.34	1.17	1.05	1.82	0.78	0.46		256	1.16	1.11	1.07	1.02	0.62	1.13	1.09	0.98	0.75	1.02		256	0.78	0.66	0.73	0.86	0.81	1.15	0.89	1.25	0.87	0.98
257	1.37	1.45	1.37	0.97	1.14	0.98	1.92	1.96	0.74	8.58		257	1.44	0.74	0.7	1.13	0.6	0.89	0.9	0.81	0.76	0.77		257	0.68	0.85	0.64	0.74	0.74	0.85	0.83	0.85	1.38	0.8
258	0.76	0.75	0.71	0.96	0.72	0.83	0.12	0.3	0.39	0.39		258	0.89	0.8	0.88	1	0.75	1.12	0.81	0.81	0.85	0.97		258	0.59	0.61	0.68	0.85	0.84	0.78	0.72	0.96	0.97	0.54
259	0.67	0.78	0.81	0.6	0.85	0.81	2.67	0.43	0.44	0.46		259	1.29	1.15	0.93	1.21	1.22	1.07	0.91	1	0.97	0.84		259	0.74	0.88	0.96	0.81	0.9	0.93	0.82	1.02	0.61	0.97
260	0.77	0.51	0.68	0.73	0.97	0.85	0.39	1.05	0.53	0.31		260	0.84	0.88	0.74	0.86	0.86	0.89	1.11	0.82	1.06	0.92		260	1.09	1.03	1.03	0.82	1.37	0.9	0.84	0.95	0.79	0.72
261	0.96	1.03	1.17	0.98	0.78	1.08	0.7	0.52	1.74	2.77		261	0.84	1.42	0.94	1.19	0.95	1.19	0.9	0.97	1.04	1.08		261	0.86	1.11	1.09	1.13	0.88	1.05	0.96	1.08	1	0.88
262	0.55	0.41	0.56	0.64	0.57	0.55	0.1	1.25	0.4	0.19		262	0.1	0.16	0.17	0.29	0.31	0.19	0.19	0.18	0.15	0.22		262	0.88	0.74	0.97	0.98	0.93	0.93	1.01	1.24	1.06	1.04
263	0.75	0.62	0.36	0.57	0.59	0.51	0.14	0.68	0.5	0.23		263	0.98	1.16	1.13	1.23	1.18	0.91	1.08	1.14	0.96	1.05		263	0.52	0.31	0.21	0.25	0.43	0.48	0.26	0.14	0.17	0.23
264	0.47	0.42	0.43	0.62	0.61	0.53	0.07	0.12	0.38	0.4		264	0.96	0.98	1.39	0.68	1.04	0.91	1.13	0.97	1.1	1.11		264	1.23	1.09	0.99	1.3	1.15	0.9	1.16	0.87	1.12	1.16
265	0.5	0.46	0.38	0.77	0.58	0.5	0.12	0.13	0.38	0.24		265	1.16	1.24	1.17	0.91	1.03	1.3	0.97	1.05	1.02	0.83		265	0.78	0.91	0.9	0.85	0.99	0.87	0.91	0.89	0.89	0.81
266	0.51	0.51	0.47	0.59	0.44	0.52	0.21	0.28	0.42	2.51		266	1.14	0.87	1.06	0.92	1.08	0.82	1.02	1.24	0.93	0.94		266	0.4	0.58	0.49	0.76	0.64	0.83	0.78	0.7	1.55	0.99
267	0.54	0.35	0.66	0.52	0.67	0.49	0.12	0.1	0.5	0.69		267	0.95	0.88	0.78	0.89	1.12	1.08	0.94	0.81	0.97	1.03		267	0.92	0.89	1.03	0.9	1	0.91	0.85	0.94	0.81	0.95
268	0.89	0.88	1.06	0.88	0.81	0.94	0.45	0.23	0.85	1.73		268	1.01	0.93	0.95	0.92	0.86	1.68			1.03	1.17		268	0.94	0.91	1.13	1.06	1	1.16	1.09	1.18	1.31	1.16
269	0.94	0.91	0.98	0.86	0.95	0.97	4.87	0.6	1.43	0.97		269	1.13	0.98	0.99	0.76	1.02	0.95	0.98	0.95	0.98	0.96		269	1.05	1.04	1.19	1.02	1.12	1.31	1.06	1.36	0.97	1.01
270	0.98	0.78	0.8	0.93	1.04	1.16	0.82	1.23	2	0.55		270	1.4	1.08	0.98	1.32	0.98	1.01	0.91	0.97	0.87	1.09		270	0.88	1.16	0.81	1.23	0.98	1.33	1.09	1.03	1.23	1.12
271	0.73	0.7	0.66	4.53	6.59	6.95	0.16	0.31	0.4	0.95		271	0.81	1.07	0.92	0.99	1.05	0.63	1.05	1.09	0.97	0.99		271	0.89	0.79	1.02	0.98	0.87	1.06	1.01	1.06	0.96	1.04
272	0.54	0.59	0.56	0.8	0.74	0.6	0.17	0.17	0.5	0.32		272	0.9	1.01	0.95	1.01	0.76	1.1	0.79	0.99	1.07	1.14		272	1.25	1.1	0.98	1.53	1.24	1.39	3.29	1.08	34.39	11.15
273	0.54	0.37	0.53	1.45	1.34	1.28	0.13	0.21	0.35	0.53		273	0.94	0.93	0.8	0.93	1.12	0.97	0.97	0.97	1	0.95		273	0.86	0.85	0.78	0.93	1.12	0.89	0.99	1.04	0.66	1.12
274	0.71	0.88	0.64	5.4	5.37	5.67	0.36	0.25	0.53	0.33		274	0.79	1.1	0.65	0.8	1.02	0.72	0.74	0.89	0.89	0.6		274	0.72	0.77	0.91	0.96	0.82	0.77	0.91	1.02	1.27	0.81
275	0.9	0.64	0.93	14.15	17.47	22.35	0.75	0.41	0.59	1.02		275	0.59	0.76	0.68	1.05	0.94	1.06	0.68	0.81	0.71	0.83		275	0.93	0.98	1.12	1.26	1.03	1.14	1.25	0.92	0.98	1.49
276	0.68	0.55	0.48	5.39	5.59	6.52	0.25	4.05	0.61	0.44		276	0.85	1.19	0.77	1.06	1.04	0.86	1.06	1.14	0.99	0.87		276	0.9	0.88	1.09	1	1.02	1.01	1.07	0.9	1.17	0.83
277	0.28	0.29	0.33	0.58	0.44	0.44	0.16	0.74	0.22	0.16		277	0.85	1.04	1.22	1.24	0.97	0.98	1.11	1.05	1.1	0.95		277	1.13	1.03	0.98	1.25	1.06	1.17	1.06	1.04	1	1.06
278	1.43	1.38	1.11	0.87	1.07	0.98	0.8	4.32	0.78	0.84		278	1.1	0.94	1	0.94	1.48	0.94	1.07	1.27	1.04	1.07		278	0.87	1.11	1.07	1.02	1.11	0.91	1.04	1.04	0.76	0.94
279	0.5	0.51	0.52	0.97	1.22	0.85	0.14	0.13	0.35	0.26		279	1.15	1.01	1.13	1.03	1.14	0.81	0.86	0.99	1.08	1.15		279	1.19	1.01	1.01	1.29	1.06	1.18	1.23	1.15	0.91	1.15
280	0.49	0.45	0.55	0.82	0.69	0.68	0.12	1.55	0.54	0.16		280	1.09	0.81	1.04	1.03	0.95	1.02	0.69	1.05	0.91	1		280	0.88	0.95	1.06	1.17	1.01	0.92	1.13	1.07	1.17	0.94
281	0.67	0.63	0.52	0.8	0.79	0.51	0.16	0.21	0.42	0.42		281	0.98	1.04	0.73	0.55	1.01	0.87	0.89	0.82	0.79	0.96		281	1.2	1.63	1.59	1.17	1.3	1.26	1.16	1.62	1.06	1.08
282	0.64	0.43	0.68	1.06	1.03	0.98	0.11	0.41	0.39	0.26		282	1.01	0.89	1.03	0.9	1.1	0.85	0.89	0.84	0.91	0.89		282	1.49	1.26	1.25	1.12	0.98	1.09	1.05	0.97	1.04	1.15
283	0.69	0.7	0.63	1.09	0.95	1.03	0.35	0.28	0.33	0.47		283	0.7	0.61	0.69	0.86	0.78	0.59	0.37	0.35	0.58	0.58		283	1.26	1.16	1.29	0.97	1.04	0.96	1.01	0.88	1.05	0.86
284	0.68	0.67	0.65	4.02	4.5	4.4	0.15	0.43	0.49	0.29		284	0.86	0.9	0.74	1.16	0.75	0.72	0.73	0.79	0.86	0.98		284	0.85	0.98	0.86	1.1	0.76	1.05	0.95	0.81	0.91	0.73
285	0.65	0.49	0.69	2.87	3.04	3.31	0.65	1.15	0.52	0.25		285	0.48	0.48	0.58	0.8	0.83	0.94	0.38	0.33	0.7	0.38		285	0.94	0.83	0.97	0.76	0.69	1.06	0.73	1	1.12	0.83
286	0.55	0.5	0.43	0.73	0.81	0.82	0.14	0.09	0.35	0.15		286	1.02	1	1.18	1.04	1.18	1.07	1.16	1.11	1.1	1.24		286	1.21	1.2	1.57	1.04	1.11	1.18	1.12	1.05	0.79	1.27
287	1.03	0.86	1.1	1.06	1.03	0.93	1.55	0.82	0.79	0.78		287	0.97	0.96	0.9	0.89	1.03	0.81	0.91	0.87	0.81	1.02		287	1.02	1.07	0.92	1.05	1	1.17	1.07	0.94	0.98	1.07
288	0.54	0.54	0.6	0.78	0.62	0.57	0.26	0.24	0.35	0.52		288	0.92	0.87	0.93	0.85	0.79	1.01	1.11	0.88	0.85	0.91		288	1.19	1.37	1.38	1.17	1	1.26	1.14	1.24	0.97	1.07
289	0.49	0.3	0.36	0.47	0.66	0.47	0.13	0.17	0.36	0.24		289	0.89	0.75	0.63	0.92	0.98	0.9	0.68	0.63	0.79	0.77		289	0.53	0.63	0.63	0.89	0.69	0.87	0.84	0.8	0.84	0.74
290	0.65	0.58	0.42	0.6	0.49	0.45	0.1	0.13	0.47	0.31		290	0.89	0.78	0.8	0.79	0.89	1.17	0.84	0.93	0.98	0.83		290	0.65	0.52	0.58	0.89	0.55	0.69	0.85	0.99	0.97	0.45
291	0.56	0.4	0.42	0.71	0.58	0.49	0.09	0.31	0.44	0.24		291	0.72	0.87	0.71	0.69	0.51	0.75	0.62	0.79	0.73	0.76		291	0.8	0.6	0.66	0.75	0.66	0.74	0.7	0.87	0.84	0.73
292			0.49	0.57	0.62	0.53	0.45	0.37	1.36	0.36		292	0.79	0.94	0.95	0.98	0.95	1.21	0.91	0.98	0.95	0.77		292	0.79	0.62	0.69	0.8	1.08	1.11	0.79	0.89	0.96	0.78
293	0.64	0.55	0.44	0.59	0.61	0.48	0.11	0.22	0.76	0.55		293	1.06	1.38	1.31	1.08	0.94	1.03	1.25	1.17	0.73	1.14		293	1.02	1.17	1.23	1.15	1.07	0.92	1.11	3.11	0.81	1.19
294	0.8	0.68	0.61	3.81	4.13	4.65	0.24	0.33	1.53	1.17		294	0.67	0.74	0.72	1.23	1.01	0.94	0.64	0.72	0.69	0.75		294	0.57	0.82	0.67	0.67	0.79	0.71	0.64	0.81	1.09	0.94
295	0.7	0.95	0.9	0.92	0.97	0.89	1.75	0.47	0.78	0.42		295	1.14	0.99	1.04	1.27	1.23	1.12	1.12	0.87	0.96	1.03		295	0.89	0.81	0.85	0.86	0.98	1	0.87	0.93	0.81	0.83
296	0.75	0.92	0.91	0.9	0.87	1	3	1.21	0.77	0.43		296	0.88	1.02	0.87	1.03	0.73	1.08	1.09	1.13	1.19	1.07		296	0.76	0.94	1.22	1.04	0.97	0.82	1.1	0.94	1.25	1.01
297	0.87	0.98	0.97	0.83	0.81	1.13	1.39	2.46	0.94	0.5		297	1.11	1.49	1.14	1.13	1.09	1.01	1.21	0.94	1.05	1.13		297	1.14	0.98	1.03	0.79	0.77	1.07	0.86	1.04	1.1	1.17
298	1.07	1.31	1.17	0.91	0.86	1.15	6.36	0.47	1.07	0.81		298	1.13	1.37	1.48	1.05	1.2	1.15	1.35	1.54	1.27	1.38		298	0.45	0.45	0.41	0.63	0.53	0.49	0.61	0.39	1.17	0.79
299	0.32	0.27	0.45	0.54	0.48	0.4	0.22	0.5	0.14	0.34		299	0.91	0.82	0.93	1.1	1.37	1.17	0.9	0.67	0.68	0.72		299	0.43	0.48	0.48	0.56	0.66	0.67	0.56	0.66	1.01	0.63
300	0.64	0.68	0.6	0.71	0.76	0.74	0.17	0.15	0.45	0.15		300	0.74	1	0.88	1.29	1.14	1.15	0.9	0.92	0.67	0.77		300	0.35	0.33	0.31	0.56	0.7	0.71	0.56	0.51	0.83	0.72
301	0.84	0.78	0.7	1.05	0.95	0.96	0.33	2.57	0.63	0.45		301	0.59	0.3	0.4	0.34	0.32	0.49	0.08	0.22	0.46	0.21		301	0.19	0.21	0.31	0.46	0.83	0.7	0.45	0.49	0.71	0.41
302	0.37	0.49	0.56	0.54	0.61	0.49	0.13	0.13	0.58	0.17		302	0.54	0.72	0.39	0.74	0.64	0.56	0.23	0.27	0.53	0.45		302	0.57	0.58	0.49	0.98	0.66	0.71	0.92	0.83	1.09	0.77
303	1.3	1.54	1.84	1.14	1.26	1.12	2.4	1.02	0.99	1.92		303	0.36	0.4	0.4	0.41	0.39	0.43	0.13	0.1	0.39	0.07		303	0.55	0.43	0.29	0.49	0.52	0.5	0.52	0.33	1.04	0.6
304	0.85	1.09	0.87	0.97	1.22	0.72	1.1	0.26	0.78	0.7		304	0.89	0.94	0.87	0.85	0.91	0.84	1.07	0.83	0.95	0.93		304	0.89	1.27	1.28	1.11	1.12	1.3	1.11	1.98	0.92	1
305	0.94	1	1.06	0.88	0.93	1.15	0.55	0.65	0.81	1.87		305	0.97	0.86	0.97	0.68	0.96	0.71	1.14	0.93	1.12	1.05		305	0.9	1.06	0.77	1.11	0.92	0.76	1.1	1.07	1.27	0.88
306	0.9	0.99	1.02	1.12	0.98	0.88	0.53	1.73	0.82	1.32		306	1.02	0.85	0.83	0.86	1.05	0.79	1.24	0.91	0.98	0.88		306	1.13	0.97	0.89	0.95	1.2	1.13	1.04	1.16	1.09	1.34
307	0.35	0.37	0.32	0.49	0.52	0.57	0.13	0.23	0.45	0.28		307	0.36	0.27	0.44	0.71	0.64	0.31	0.18	0.1	0.57	0.24		307	0.33	0.21	0.25	0.34	0.38	0.66	0.37	0.28	0.89	0.28
308	0.44	0.44	0.44	0.57	0.59	0.61	0.12	0.18	0.58	0.12		308	0.49	0.38	0.45	0.47	0.63	0.57	0.18	0.2	0.74	0.29		308	0.21	0.33	0.29	0.55	0.42	0.31	0.56	0.33	0.75	0.4
309	0.5	0.41	0.37	0.48	0.49	0.58	0.17	0.18	0.28	0.3		309	0.3	0.35	0.34	0.26	0.32	0.33	0.2	0.1	0.44	0.25		309	0.25	0.3	0.3	0.42	0.42	0.55	0.45	0.32	0.91	0.52
310	0.35	0.45	0.37	0.49	0.64	0.46	0.24	0.27	0.55	0.92		310	0.43	0.28	0.32	0.56	0.37	0.41	0.14	0.15	0.53	0.27		310	0.22	0.46	0.26	0.35	0.39	0.33	0.32	0.27	0.82	0.18
311	1.16	1	1	2.71	3.27	3.36	0.68	0.44	0.59	0.42		311	0.41	0.63	0.45	0.41	0.51	0.36	0.12	0.07	0.64	0.19		311	0.2	0.27	0.29	0.54	0.73	0.53	0.49	0.29	0.83	0.46
312	0.58	0.37	0.48	0.51	0.6	0.41	0.09	0.23	0.4	0.24		312	0.66	0.6	0.5	0.76	0.8	0.83	0.28	0.23	0.71	0.41		312	0.51	0.62	0.44	0.67	0.99	0.66	0.66	0.64	0.87	0.61
313	1.02	1.11	1.01	0.94	0.96	0.98	3.66	0.91	1.28	0.47		313	0.88	0.84	1.07	0.94	0.75	0.89	1.27	1.12	1.17	1.24		313	0.84	1.01	0.88	1	1.27	1.11	1.03	1.21	1.05	1.19
314	1.15	1.18	1.16	1.06	0.98	1.17	26.27	0.84	1.21	0.92		314	1.14	1	1.1	0.63	1.38	1.05	0.89	1.16	1.03	1.14		314	1.03	0.94	0.86	0.91	0.93	0.89	0.96	1.27	0.91	1.12
315	1.21	0.88	1.17	0.96	1	1.15	0.97	0.45	1.06	1.52		315	0.85	0.92	0.86	1.42	1.05	0.89	0.86	1.03	0.9	0.96		315	1.16	0.87	0.83	0.74	1.32	0.82	0.8	0.89	0.74	0.81
316	1.01	1.22	0.99	1.07	1.3	1.04	2.49	0.67	0.76	0.54		316	0.54	0.43	0.51	0.4	0.48	0.45	0.22	0.2	0.46	0.2		316	0.71	0.9	0.7	1	0.88	1	0.93	0.92	1	0.87
317	1.08	1.31	1.08	1.05	1.41	1.09	0.74	1.08	1.72	1.52		317	0.51	0.5	0.53	0.81	0.68	0.88	0.47	0.41	0.69	0.64		317	0.33	0.42	0.24	0.41	0.45	0.54	0.48	0.32	0.95	0.44
318	1.13	1.21	1.15	0.94	1.09	0.95	1.43	3.4	1.14	2.8		318	0.83	0.54	0.64	0.51	0.61	0.69	0.39	0.5	0.78	0.43		318	0.85	0.61	0.7	0.57	0.87	0.94	0.75	0.81	0.66	1.2
319	1.07	1.05	1.02	0.89	1.08	1.01	1.68	2.89	9.51	1.95		319	0.35	0.57	0.36	0.66	0.5	0.26	0.11	0.15	0.57	0.16		319	0.33	0.42	0.35	0.5	0.47	0.45	0.46	0.4	0.91	0.61
320	1.05	0.99	1.04	0.96	1.14	1.05	1.43	0.33	25.06	0.45		320	1.23	0.72	0.71	0.82	0.77	0.67	0.55	0.46	0.61	0.59		320	0.56	0.48	0.45	0.6	0.79	0.68	0.66	0.78	1.39	0.83
321	0.67	0.74	0.76	0.83	1.11	1.06	2.23	0.15	0.82	0.52		321	0.35	0.29	0.37	0.32	0.34	0.49	0.07	0.17	0.5	0.23		321	0.32	0.2	0.53	0.47	0.42	0.38	0.44	0.37	0.89	0.56
322	0.8	0.94	0.9	0.95	1.02	1.18	0.43	1.16	1.63	2.17		322	1.25	1.08	0.98	2.23	1.21	1.09	0.94	1.07	1.23	1.08		322	1.03	1.13	0.96	1.16	1.03	0.94	1.14	0.91	1.73	1.22
323	0.79	0.98	1.03	0.93	0.91	0.97	0.55	1.57	0.5	1.33		323	1.07	0.95	0.98	1.06	1	1.24	0.92	0.96	1	1.42		323	1.01	0.94	0.98	0.92	0.92	0.87	0.91	0.84	0.77	1.06
324	0.83	0.83	1.03	1.19	0.93	1.05	7.2	0.31	1.62	1.93		324	1.05	0.99	0.9	1.08	0.86	0.96	1.02	1.23	1.08	0.97		324	0.78	0.98	0.78	0.79	1.48	0.99	0.83	0.97	0.78	0.82
325	0.99	0.97	0.95	0.98	1.07	1.23	0.69	0.73	0.8	0.56		325	0.15	0.14	0.18	0.17	0.26	0.23	0.09	0.16	0.21	0.17		325	0.2	0.25	0.18	0.23	0.26	0.31	0.24	0.13	0.17	0.23
326	0.93	0.83	1.01	1.02	1.07	0.97	0.37	4.73	0.55	1.04		326	0.31	0.4	0.32	0.39	0.46	0.38	0.14	0.14	0.48	0.19		326	0.6	0.66	0.23	0.76	0.46	0.5	0.68	0.24	0.64	0.31
327	0.98	0.9	0.92	1.03	0.79	0.79	0.5	1.57	0.52	0.36		327	0.56	0.32	0.39	0.35	0.5	0.6	0.14	0.17	0.72	0.25		327	0.49	0.66	0.38	0.44	0.46	0.67	0.4	0.4	0.96	0.59
328	1.2	1.33	0.87	1.11	1.23	0.95	0.54	0.55	1.79	0.45		328	0.31	0.3	0.34	0.54	0.36	0.37	0.13	0.15	0.42	0.19		328	0.37	0.19	0.21	0.45	0.51	0.58	0.36	0.33	0.67	0.35
329	0.77	0.81	0.78	0.78	0.92	0.96	0.71	2.35	0.66	0.7		329	0.32	0.38	0.35	0.31	0.28	0.32	0.21	0.1	0.54	0.19		329	0.21	0.35	0.5	0.35	0.42	0.41	0.38	0.43	1.17	0.4
330	0.93	0.75	0.99	0.85	0.93	0.92	0.59	0.27	5	0.64		330	0.32	0.44	0.3	0.36	0.22	0.2	0.08	0.14	0.5	0.18		330	0.3	0.4	0.24	0.39	0.39	0.65	0.39	0.4	0.6	0.34
331	1.02	1.15	1.23	1.15	0.91	1.02	0.46	0.94	1.35	0.32		331	1.04	1.16	1.23	1.42	1.1	1.07	1.17	1.15	0.95	1.02		331	1.08	0.97	0.93	1.1	0.97	1.08	1.17	1.26	1.06	1.12
332	1.07	0.96	0.95	0.88	0.96	1.01	2.52	0.47	0.73	0.51		332	0.4	0.49	0.34	0.44	0.62	0.48	0.19	0.24	0.49	0.28		332	0.36	0.32	0.3	0.58	0.6	0.47	0.56	0.39	0.99	0.58
333	1.47	1.14	0.9	0.92	0.92	1.23	1.85	0.42	1.18	0.52		333	0.29	0.29	0.29	0.33	0.52	0.4	0.16	0.13	0.59	0.16		333	0.32	0.41	0.19	0.36	0.56	0.4	0.4	0.36	0.94	0.52
334	0.97	1.03	0.99	0.99	0.92	1	0.49	5.3	0.76	0.5		334	0.58	0.62	0.65	0.85	0.56	0.62	0.3	0.43	0.86	0.42		334	0.45	0.46	0.4	0.64	0.64	0.63	0.6	0.47	0.94	0.43
335	1.07	0.99	1.02	1.07	0.95	1.05	2.52	0.41	0.62	0.93		335	0.49	0.53	0.44	0.73	0.47	0.62	0.28	0.27	0.78	0.34		335	0.36	0.28	0.2	0.47	0.59	0.36	0.57	0.68	0.45	1.28
336	0.6	0.45	0.46	0.58	0.7	0.59	0.34	0.28	0.68	0.27		336	0.46	0.45	0.41	0.49	0.69	0.47	0.16	0.21	0.54	0.22		336	0.37	0.34	0.54	0.39	0.47	0.72	0.47	0.42	0.84	0.55
337	0.43	0.57	0.52	0.68	0.54	0.55	0.22	0.24	0.74	0.26		337	0.76	0.51	0.75	1.12	1.11	0.99	0.68	0.65	0.91	0.66		337	0.83	0.86	0.92	0.97	0.92	1.1	1.02	0.82	0.83	1.26
338	0.96	0.83	0.67	1.01	0.94	0.94	0.91	3.17	0.57	1.36		338	0.65	0.45	0.5	0.93	0.6	0.78	0.38	0.2	0.83	0.45		338	0.43	0.39	0.44	0.57	0.72	0.7	0.65	0.61	0.78	0.74
339	0.77	1.05	1.06	0.81	0.98	1.16	0.84	0.87	1.13	0.42		339	0.81	0.79	0.75	1.39	1.13	1.17	0.6	0.52	0.88	0.68		339	1.08	1.25	0.96	1.44	1.14	0.98	1.23	0.97	1.06	0.83
340	1.09	1.14	1.05	0.95	0.88	1	12.6	0.86	0.9	0.73		340	0.42	0.36	0.42	0.56	0.59	0.65	0.12	0.23	0.6	0.22		340	0.35	0.34	0.33	0.51	0.85	0.71	0.47	0.42	1.08	0.33
341	0.9	1.03	1.1	1.3	1.01	0.98	0.86	1.02	3.39	0.87		341	0.43	0.41	0.44	0.48	0.44	0.63	0.15	0.24	0.5	0.28		341	0.28	0.37	0.34	0.49	0.54	0.68	0.4	0.39	0.74	0.42
342	1.02	0.99	1.32	1.14	1	0.96	2.69	0.56	0.77	2.58		342	0.44	0.47	0.57	0.73	0.38	0.53	0.16	0.17	0.65	0.37		342	0.28	0.23	0.18	0.35	0.45	0.41	0.43	0.34	0.68	0.6
343	1.07	1.1	1.13	1.26	1.13	1.26	0.98	1.05	0.97	0.97		343	0.79	0.58	0.59	0.86	0.73	0.88	0.67	0.49	0.69	0.6		343	2.33	1.65	2.37	1.15	1.37	1.3	1.28	1.2	1.15	1.27
344	0.35	0.29	0.29	0.56	0.47	0.46	0.15	2.73	0.3	0.17		344	1.01	0.96	1.02	0.77	1.03	0.95	1.09	0.96	1.15	0.92		344	0.39	0.44	0.36	0.45	0.65	0.52	0.43	0.18	0.49	0.35
345	0.86	1.36	1.09	1.07	1.01	0.94	2.88	1.16	0.97	0.67		345	0.96	0.79	0.83	0.99	0.74	0.89	0.83	0.77	1	0.74		345	2.22	2.42	2.16	1.1	0.94	1.04	1.08	1.22	0.9	1.41
346	1	1.02	0.95	0.7	0.84	0.89	1.7	1.06	0.76	0.38		346	0.61	0.56	0.51	0.63	0.52	0.58	0.23	0.23	0.75	0.28		346	0.53	0.6	0.5	0.47	0.4	0.71	0.57	0.66	1.12	0.77
347	1.18	1.04	1.14	0.87	1.08	1.1	2.48	1.03	1.09	1.18		347	0.67	0.79	0.54	0.69	0.56	0.77	0.48	0.51	0.72	0.5		347	0.56	0.47	0.37	0.64	0.59	0.7	0.64	0.41	1.23	0.63
348	1.04	1.1	1.03	0.75	0.9	0.87	0.84	0.46	0.83	2.88		348	0.49	0.43	0.38	0.7	0.54	0.75	0.17	0.21	0.54	0.23		348	0.59	0.74	0.62	0.62	0.68	0.89	0.59	0.85	1.26	0.79
349	0.74	1.07	1.06	0.97	0.91	1.12	0.91	1.75	15.08	1.19		349	1.2	1.13	1.01	1.17	1.01	1.03	1.03	1.19	0.91	1.12		349	0.92	1.16	0.83	0.89	0.83	1.21	0.98	0.91	0.97	1.03
350	1.04	0.82	1.12	0.73	0.99	1.12	7.04	0.97	0.78	0.73		350	1.41	1.09	1.01	1	0.73	1.18	0.94	1.1	1.09	1.2		350	0.97	1.15	0.96	0.96	0.95	0.87	1.04	1.13	0.88	0.98
351	0.88	0.97	0.87	0.97	1.03	1.01	1	1.31	0.85	0.5		351	1.07	1.02	0.97	1.12	0.8	1.08	0.99	0.78	1.07	0.87		351	0.79	1.01	1.2	1.2	1.01	0.89	0.97	1.05	1.14	1.08
352	0.82	0.8	1.12	1.07	1.07	1.03	0.46	1.11	0.68	0.44		352	1.99	0.13	0.21	0.27	0.17	0.15	0.12	0.13	0.11	0.14		352	0.19	0.22	0.17	0.42	0.44	0.25	0.32	0.17	0.1	0.17
353	0.82	0.92	0.76	1.03	0.88	0.94	0.43	0.44	1.12	1.67		353	0.49	0.41	0.48	0.53	0.43	0.39	0.25	0.24	0.68	0.38		353	0.32	0.38	0.26	0.44	0.64	0.44	0.51	0.41	0.82	0.56
354	0.81	0.72	0.84	0.8	0.94	0.85	1.33	0.31	4.16	0.27		354	0.35	0.43	0.28	0.33	0.31	0.41	0.14	0.13	0.51	0.25		354	0.44	0.33	0.43	0.41	0.42	0.43	0.42	0.33	0.79	0.32
355	0.62	0.53	0.42	0.54	0.72	0.68	5.22	0.27	0.39	0.42		355	0.38	0.38	0.37	0.63	0.41	0.47	0.24	0.09	0.48	0.19		355	0.37	0.34	0.32	0.4	0.62	0.59	0.47	0.38	0.97	0.42
356	0.89	1	0.81	1.04	1.16	1.58	3.48	0.31	0.78	1.68		356	0.34	0.3	0.5	0.64	0.5	0.49	0.2	0.13	0.5	0.24		356	0.4	0.25	0.17	0.46	0.46	0.47	0.39	0.36	0.9	0.33
357	1.15	0.86	1.01	1.14	0.99	0.84	1.08	1.69	1	0.5		357	0.69	0.76	0.73	1.1	0.88	0.82	0.79	0.76	0.84	0.77		357	0.56	0.81	0.44	0.78	0.64	0.69	0.7	0.91	0.8	0.81
358	0.79	1.04	0.84	1.03	1.07	0.96	1.47	1.01	0.81	0.31		358	0.41	0.41	0.32	0.38	0.28	0.48	0.12	0.19	0.63	0.18		358	0.41	0.42	0.26	0.46	0.54	0.5	0.47	0.33	0.7	0.53
359	1.05	0.89	1.02	0.96	1.18	1.31	0.91	0.84	0.72	0.83		359	0.39	0.36	0.29	0.45	0.32	0.44	0.22	0.05	0.59	0.15		359	0.2	0.36	0.33	0.33	0.37	0.49	0.35	0.47	0.81	0.49
360	1.05	1.17	1.01	0.87	0.95	0.86	1.77	0.87	1.13	0.7		360	1.18	1	0.97	1.11	0.9	1.03	1.03	1.23	1.1	1.13		360	0.93	0.86	0.91	1.07	1.16	1.06	1	0.99	1	1
361	1.03	0.88	0.83	0.98	1.13	0.87	3.53	0.3	1.23	0.39		361	1.47	1.27	1.45	1.33	1.07	1.23	1.07	1.03	1.01	1.15		361	2	2.13	1.5	1.4	1.5	2.09	1.27	1.69	1.26	1.12
362	1.01	1.12	1.01	1.02	0.98	0.97	1.22	3.99	0.75	0.65		362	1.32	1.25	1.29	1.16	1.25	1.24	0.95	0.88	1.18	1		362	1.41	1.45	1.72	1.26	1.79	1.52	1.27	1.59	1.09	1.15
363	0.91	1.02	0.88	1.03	0.84	1.11	1.46	1.35	0.64	1.04		363	1.43	1.54	1.19	1.4	1.16	1.23	1.1	1.1	0.93	1.01		363	1.64	1.93	1.87	1.33	1.17	1.69	1.42	1.38	2.67	1.29
364	1.04	0.98	1.09	1.06	0.91	0.99	2.72	1.08	1.11	1.03		364	1.13	1.19	1.15	1.26	1.1	1.29	0.94	1.17	0.93	1.14		364	1.34	1.66	1.61	1.42	1.44	1.55	1.41	1.14	4.95	1.41
365	1	0.96	0.92	1.08	1.06	0.88	0.81	2.49	1.72	7.41		365	1.38	1.79	1.59	1.51	1.45	1.96	1.12	1.45	1.01	1.33		365	1.95	2.01	1.96	1.94	1.85	1.49	1.74	1.13	1.23	1.28
366	0.83	1	0.91	0.98	1.01	0.81	0.38	0.51	3.44	0.68		366	1.46	1.11	1.35	1.36	1.21	1.51	1.11	0.69	1.05	1.1		366	0.97	0.86	1.14	1.21	1.38	1.12	1.25	1.11	1.05	0.85
367	0.98	1.08	1.09	1.27	0.98	1.23	0.57	0.85	1.23	1.25		367	0.83	0.95	0.9	0.83	1.33	1.1	0.85	0.87	0.93	0.86		367	0.95	0.95	1.25	0.81	1.04	0.73	1.41	0.94	0.89	3.5
368	1	0.98	0.84	0.92	1.04	1.04	0.46	1.48	0.87	0.57		368	1.27	1.02	1.04	1.24	0.78	1.07	1.04	1.09	0.83	1.15		368	1.2	0.86	1.22	1.07	0.85	0.95	1.03	0.96	0.94	0.86
369	1.15	0.98	1.13	1.06	1.13	0.92	5.73	2.4	0.67	0.45		369	0.86	0.98	0.96	1.01	1.05	0.82	0.99	0.96	0.99	1.03		369	0.91	0.82	1.02	0.87	0.96	0.81	1.04	1.03	0.99	1.68
370	0.93	0.89	0.88	0.94	0.84	0.9	0.45	3.44	0.66	0.39		370	0.97	1.07	1.13	1.14	1.35	1.41	0.79	0.76	0.89	0.96		370	4.23	4.16	3.77	2.12	2.32	2.04	2.18	1.72	1.34	2.38
371	0.31	0.29	0.37	0.51	0.54	0.38	0.15	0.32	0.3	0.28		371	1.95	2	2.06	1.74	2.12	2.18	0.88	1.04	0.95	0.99		371	3.91	3.47	3	1.94	2.19	1.58	2.04	2.03	1.15	1.96
372	1.01	0.88	0.88	1.08	1.13	0.99	1.5	1.26	4.24	1.7		372	2.09	1.6	1.47	1.93	2.12	1.89	1.25	1.22	0.87	1.01		372	0.96	0.9	1.16	1	0.91	1.03	1.23	1.33	1.39	1.23
373	1.1	1.05	1	1.12	1.11	1.03	2.47	0.69	0.99	2.74		373	0.8	0.91	0.79	1.6	1.69	1.27	0.72	0.81	0.87	0.76		373	1.69	2.05	1.42	1.39	1.66	1.8	1.5	1.71	0.95	1.35
374	0.99	0.81	0.82	1	0.86	0.93	0.2	0.72	0.39	0.34		374	1.38	1.11	0.8	1.39	1.45	1.29	0.94	0.89	0.82	0.9		374	0.79	1.03	0.97	0.86	1.12	1.26	0.87	0.89	0.91	0.84
375	0.94	0.86	0.88	0.81	1.04	0.98	0.28	1.08	0.85	0.26		375	0.8	0.97	0.99	1.1	1.33	1.4	0.75	0.84	0.65	0.85		375	1.16	1.27	1.27	1.06	0.92	1.31	1.09	1.08	0.73	1.04
376	1.06	1.04	1.07	1.15	1.12	1.18	2.09	0.89	0.99	0.85		376	0.89	0.77	0.65	0.76	1.09	0.84	0.78	0.67	0.78	0.74		376	1.87	2.34	1.72	1.41	1.47	1.26	1.45	1.34	1.21	1.36
377	1.07	0.94	1.17	1.08	1.17	1.32	0.89	2.58	0.78	2.14		377	0.97	0.93	1.08	1.11	0.89	0.94	1.03	1.07	1.02	0.95		377	0.89	1.01	0.93	1.07	0.85	0.95	1.12	0.89	0.94	1.02
378	0.9	1.01	0.99	1.16	0.99	0.98	0.49	3.6	0.93	0.47		378	0.89	0.86	0.75	0.8	1.01	0.88	0.84	0.75	0.91	0.84		378	1.81	2.03	1.98	1.47	1.64	1.53	1.27	1.76	1.14	1.26
379	1.01	1.03	0.87	1.16	0.98	0.95	54.13	4.26	1.19	2.79		379	0.8	0.62	0.48	0.74	0.9	0.8	0.43	0.28	0.72	0.51		379	1.49	1.58	2.05	1.12	1.33	1.06	1.07	1.3	0.78	0.95
380	1.03	1.08	0.99	0.8	0.85	1	4.88	0.41	5.34	2.34		380	0.89	0.68	0.66	0.86	0.93	0.98	0.76	0.82	1	0.91		380	0.83	0.77	0.9	0.88	0.88	0.85	0.81	1.06	0.89	1
381	0.93	0.84	0.77	1.01	1.03	1.16	43.94	0.44	0.92	0.66		381	0.58	0.67	0.64	0.64	0.68	0.85	0.59	0.43	0.91	0.61		381	0.91	0.85	1	0.76	0.96	0.97	0.78	1.36	1.17	1.36
382	0.97	0.96	0.93	1.08	1.06	0.71	0.68	6.79	0.57	0.55		382	0.42	0.35	0.44	0.6	0.59	0.59	0.16	0.19	0.45	0.31		382	0.43	0.6	0.49	0.43	0.49	0.5	0.48	0.78	0.73	0.52
383	1.13	0.93	1.09	0.99	0.97	1.15	1.17	0.45	0.9	0.48		383	0.52	0.61	0.53	0.52	0.66	0.66	0.27	0.26	0.57	0.25		383	0.81	0.91	0.64	0.83	1.22	0.52	0.67	0.59	0.73	0.51
384	0.89	1.04	0.85	0.97	1.05	0.86	0.39	0.82	1.84	0.35		384	0.92	1.05	0.91	1.2	1.37	1.45	0.99	1.04	1.08	1.04		384	2.03	1.78	1.95	1.41	1.26	1.36	1.45	1.64	1.12	1.26
385	1	0.84	0.98	1.03	1.06	0.85	0.4	0.62	0.92	0.39		385	1.05	0.78	1.04	0.94	0.95	0.86	0.99	1.13	1.11	1.26		385	0.69	1.01	0.89	0.95	0.99	1.24	0.99	0.8	1.06	0.87
386	0.9	0.71	0.95	0.91	0.97	0.9	0.84	1.63	0.91	0.78		386	1.09	1.21	1.13	1.24	0.98	1.04	1.12	1	0.85	1.16		386	1.01	0.88	0.99	1.01	1.18	0.82	0.92	0.92	0.71	1.17
387	1.17	1.07	1.11	1.02	0.95	0.98	0.56	0.59	0.72	0.5		387	1.11	1.22	0.95	0.82	0.93	0.94	1.2	0.95	0.94	1.14		387	1.44	1.27	1.2	0.88	1.22	1.18	1.09	1.07	1	1.55
388	1.2	1.15	1.08	1.28	0.89	1.01	5.74	0.59	1.89	1.28		388	0.97	0.98	1.17	0.67	0.84	0.73	0.92	1.09	0.95	0.85		388	1.23	1.07	1.15	0.92	1.08	0.8	1.29	1.25	1.07	2.43
389	1	1.12	1.1	0.77	0.95	0.94	0.49	0.55	1.11	1.11		389	0.53	0.62	0.67	0.61	0.9	0.82	0.24	0.32	0.73	0.38		389	0.62	0.57	0.53	0.58	0.77	0.66	0.69	0.77	1.21	0.8
390	1.16	0.88	0.86	1.08	1.1	0.83	2.04	1.31	1.4	1.09		390	0.9	0.84	0.79	0.78	0.89	0.91	0.67	0.9	0.83	0.76		390	0.93	0.88	1.02	1.05	0.99	1.31	1	1.15	0.96	0.88
391	1.12	1.11	1.09	1.07	0.96	0.89	2.44	0.77	1.31	5.37		391	1.18	0.98	1.16	0.92	1.02	1.21	0.91	1.03	1.08	1		391	2.67	2.72	2.2	2.08	1.95	1.73	1.97	1.97	0.83	1.83
392	1.22	1.14	1.17	1.22	0.93	1.1	3.96	4.22	1	1.12		392	0.92	0.85	0.8	0.91	0.92	0.88	0.65	0.64	0.89	0.85		392	1.88	1.72	1.39	1.39	1.58	1.58	1.66	1.78	1.05	2.59
393	1.04	0.91	0.95	1.03	1.07	0.98	0.89	1.25	1.26	0.47		393	0.85	1.26	1.08	1.15	1.1	0.91	0.72	0.93	0.94	1.02		393	2.17	1.66	2.26	1.3	1.54	1.64	1.45	1.52	0.82	1.46
394	1.04	0.84	0.94	0.88	0.86	1.13	57.95	0.36	2.68	4.26		394	0.97	1.15	0.99	1.04	0.94	0.85	0.84	1.1	1.03	1.2		394	0.94	0.83	0.99	0.93	0.9	1.07	0.98	1.17	0.96	0.87
395	1.06	0.91	0.95	0.81	0.75	1.21	0.98	0.6	0.79	1.61		395	1	1.1	1.1	1	1.06	1.41	1.05	1.07	0.92	1.14		395	0.92	0.97	1.1	1.02	0.81	0.79	1.01	1.27	0.96	1.03
396	0.89	0.9	0.8	0.86	0.78	1.03	1.31	0.8	0.67	0.67		396	1.33	0.99	1	1.44	1.13	1.14	0.89	0.93	1.02	1.01		396	1.05	0.93	1.03	1.13	1.42	1.18	1.18	1.23	1.22	1.24
397	0.42	0.29	0.28	0.53	0.43	0.43	1.11	0.42	0.26	0.24		397	1	0.92	0.87	0.77	0.99	1.72	0.68	0.51	0.68	0.59		397	1.67	1.41	1.73	1.1	1.34	1.44	1.22	1.49	0.92	1.25
398	0.82	0.94	0.83	0.82	1	1.16	0.36	0.39	0.89	0.98		398	1.34	1.24	1.05	1.16	1.27	1.45	0.65	0.4	0.59	0.83		398	2.56	1.98	2.11	1.48	1.31	1.39	1.63	1.79	2.09	1.52
399	0.97	0.97	0.92	0.97	0.84	1.03	1.93	0.38	1.25	0.51		399	1.23	1.4	1.38	0.9	1.18	0.9	0.76	0.74	0.75	0.72		399	2.17	1.94	1.55	1.19	1.25	1.1	1.24	1.45	0.95	1.31
400	0.84	0.96	1.06	1.11	1.17	1.14	6.13	0.81	0.97	0.88		400	1.32	1.39	1.7	1.13	1.3	0.98	0.57	0.61	0.8	0.7		400	1.39	1.04	1.09	1.17	1.02	1.34	1.08	1.44	1.11	0.62
401	1.11	0.78	0.81	0.94	0.84	1.06	3.04	1.46	0.85	0.93		401	1.16	0.96	1.2	1.17	1.23	0.98	0.51	0.47	0.7	0.8		401	1.47	1.54	1.54	1.23	1.1	1.33	1.34	1.41	1.37	1.28
402	1.03	1.06	1.01	1.11	0.92	1.05	0.58	4.43	1.44	0.67		402	1.28	0.98	1.21	0.88	0.92	1.04	0.58	0.53	0.6	0.53		402	1.39	1.3	2.01	1.32	1.09	1.33	1.31	1.44	1.19	1.53
403	1	0.86	0.77	1.21	1.11	1.11	0.69	0.48	0.71	1.4		403	1.12	0.96	0.83	0.66	1.3	0.95	0.82	0.83	1.09	0.98		403	0.71	0.9	0.8	0.77	1.12	0.89	0.81	0.9	1.2	1.03
404	0.97	0.88	0.88	0.91	0.96	0.96	1.43	0.4	0.83	2.51		404	0.91	1.34	1.03	0.88	1.05	0.85	0.92	0.77	1.09	1.1		404	1.01	0.88	1.16	0.84	0.74	0.87	0.8	1.05	0.95	0.88
405	0.91	0.93	0.88	0.99	0.93	0.97	12.71	0.59	3.15	14.35		405	0.88	0.67	0.9	0.85	1.12	0.72	0.84	0.71	0.96	0.78		405	1.04	0.74	0.77	0.67	0.63	0.74	0.67	0.87	0.57	0.83
406	0.94	1.02	0.87	1.14	1.03	1.18	22.24	0.9	10.8	0.44		406	0.15	0.13	0.15	0.42	0.38	0.25	0.31	0.79	0.13	0.23		406	0.33	0.29	0.39	0.36	0.52	0.22	0.31	0.11	0.14	0.17
407	0.83	0.88	1.03	0.96	1.03	1.13	3.72	0.84	1.29	1.02		407	1.42	1.49	1.88	1.32	1.16	1.05	1.12	1.21	0.95	1.24		407	7.78	6.66	4.9	2.82	2.68	2.45	2.8	2.05	1.56	2.13
408	1.12	1.02	0.99	1.09	1.01	0.89	0.9	4.93	4.52	0.97		408	2.09	1.81	2.04	1.19	1.3	1.3	1.09	1.37	0.89	1.25		408	14.97	13	10.58	6.05	5.6	5.38	6.59	2.65	2.25	4.04
409	1.15	1.09	0.8	0.95	1.09	0.9	0.73	1.54	0.68	6.62		409	1.35	1.49	1.61	1.07	0.99	1.02	0.97	0.95	1.16	0.94		409	5.27	4.69	4.11	2.79	2.35	2.52	2.59	1.42	1.14	1.71
410	1.28	1.15	1.17	1.07	1.03	1.05	2.25	2.93	0.91	0.99		410	2.09	2.01	1.98	1.02	1.41	1	1.47	1.7	1.09	1.48		410	12.33	11.41	7.4	6.14	5.53	5.05	5.7	4.66	2.52	4.39
411	0.94	0.96	1.11	1.1	1.05	0.99	2.58	0.72	4.9	0.37		411	1.02	1.06	1.04	0.95	1.03	0.91	0.86	1.13	0.98	0.89		411	2.1	2.41	2.37	1.76	1.47	1.84	1.77	1.67	0.96	1.83
412	0.9	1.04	1.07	0.89	1.19	1.09	1.02	1.34	1.29	0.7		412	1.5	1.12	0.98	1.5	0.97	1.37	1.17	1.02	1.19	1.33		412	1.06	1.28	1.15	1.32	0.82	1.36	1.16	1.04	0.69	0.97
413	0.65	0.81	0.8	1.03	0.93	0.77	2.76	1.32	0.69	0.52		413	1.19	1.16	1.27	2.1	1.18	1.34	1	1.45	0.84	1.22		413	5.82	5.95	5.2	3.37	3.2	2.92	3.28	2.15	1.64	2.41
414	0.99	0.92	0.91	1.05	0.94	1.07	6.01	0.77	0.83	1.21		414	1.17	1.45	1.28	1.18	1.22	1.06	0.87	0.96	0.97	1.06		414	6.04	6.1	4.97	3.26	3.4	2.77	3.29	2.27	1.9	2.51
415	0.28	0.31	0.21	0.44	0.51	0.45	0.81	0.13	0.3	0.12		415	0.53	0.54	0.52	0.88	0.7	0.75	0.18	0.36	0.83	0.39		415	0.29	0.52	0.31	0.37	0.51	0.38	0.47	0.31	1.12	0.43
416	0.7	0.86	1.01	1.05	0.76	0.85	0.68	0.49	0.67	1.27		416	1	0.65	0.68	0.91	1.36	1.56	0.3	0.4	0.83	0.43		416	1.09	0.57	0.52	0.65	0.71	0.68	0.63	0.59	0.96	0.49
417	0.97	1.05	1.01	1.02	0.91	1.03	1.25	1.61	0.71	0.96		417	0.4	0.37	0.43	0.32	0.8	0.77	0.13	0.18	0.68	0.24		417	0.34	0.21	0.32	0.54	0.52	0.41	0.46	0.28	0.93	0.35
418	0.94	0.93	0.93	1.01	1.08	0.78	0.49	2.34	0.68	0.37		418	0.96	0.38	0.44	0.59	0.56	1.06	0.17	0.19	0.69	0.23		418	0.43	0.4	0.23	0.56	0.53	0.66	0.49	0.4	0.64	0.44
419	0.98	0.96	0.89	0.91	0.98	0.87	0.57	1.44	0.68	1.64		419	0.63	0.51	0.49	1.11	0.64	1.24	0.3	0.16	0.72	0.39		419	0.26	0.28	0.18	0.39	0.63	0.53	0.4	1.55	0.62	0.2
420	0.78	0.87	0.94	0.98	1.04	0.87	2.97	1.18	2.08	0.8		420	0.49	0.55	0.49	0.91	0.78	1	0.3	0.24	0.65	0.39		420	0.36	0.35	0.31	0.33	0.57	0.63	0.32	0.33	0.73	0.4
421	0.95	0.96	0.84	1.01	0.94	1.03	4.56	0.41	0.64	2.13		421	0.71	0.68	0.78	0.91	0.68	0.96	0.69	0.87	0.82	0.92		421	0.4	0.34	0.34	0.48	0.49	0.43	0.46	0.63	0.81	0.28
422	0.99	0.9	0.92	0.93	0.84	0.85	0.56	0.55	0.82	0.4		422	1.01	0.93	1.02	0.98	1.15	0.89	1.11	1.2	1.11	1.08		422	0.87	0.92	1.07	1.19	1.03	1.32	1.12	1	1.02	1.05
423	0.85	1.03	0.94	0.89	1.03	0.87	0.79	0.43	0.65	0.69		423	0.8	0.62	0.61	1.03	0.98	1.07	1.01	0.87	0.83	0.74		423	0.47	0.31	0.37	0.57	0.6	0.48	0.53	0.56	0.76	0.68
424	0.9	0.94	0.89	0.96	0.95	1	0.83	2.2	1.6	5.01		424	0.67	0.83	0.7	0.95	0.88	0.88	0.76	0.8	0.87	0.77		424	0.78	0.71	1.18	0.82	0.98	0.97	0.92	0.89	0.85	0.95
425	0.92	0.79	0.89	1.01	0.99	0.98	0.94	0.89	0.9	0.61		425	1.92	1.07	0.98	1.07	1.02	1.3	0.99	1.17	1.16	1.08		425	1.03	0.91	0.91	0.82	1.22	0.88	0.77	0.88	1.15	0.76
426	0.85	0.84	0.93	0.94	1.01	0.91	7.97	8.27	0.78	0.57		426	0.74	0.78	0.59	1	0.76	1.1	0.59	0.61	0.81	0.66		426	0.39	0.45	0.4	0.56	0.59	0.67	0.7	0.49	0.76	1.31
427	1.07	0.91	0.86	0.92	0.91	1.03	0.5	9.54	1.1	0.87		427	0.8	0.93	1.08	1.09	1.07	1	0.75	0.86	0.58	0.81		427	1.31	1.18	1.51	1.05	1.08	1	1.13	1.17	0.81	1.07
428	0.97	0.93	0.91	0.94	1.3	1.08	0.45	1.21	1.03	0.91		428	0.48	0.73	0.58	0.99	0.85	1.65	0.31	0.22	0.74	0.25		428	1.04	1	0.96	1.16	1.49	1.27	1.2	1.22	1.09	1.14
429	0.94	0.75	1.17	1.03	1.02	0.89	0.65	1.63	0.84	0.93		429	0.77	0.81	0.79	0.67	1.06	1.06	0.61	0.7	0.82	0.64		429	0.67	0.61	0.9	0.63	0.78	0.75	0.74	0.91	1.08	0.71
430	1	1.05	1.09	0.88	0.83	0.89	0.48	3.02	0.86	3.86		430	1.03	0.81	0.86	0.98	0.96	1.19	1.03	0.97	1.36	0.99		430	1.17	1.11	0.93	1.01	0.98	1.07	1.05	1.21	0.99	1.18
431	1.03	0.98	0.85	0.85	1.09	0.8	1.42	2.45	0.75	0.58		431	1.12	1.05	0.93	0.82	1.2	0.91	1.11	1.07	0.84	0.99		431	1.23	0.98	1.03	1.16	0.89	1.11	1.16	1.21	1.05	1.16
432	1	0.96	0.77	0.84	0.91	0.79	0.57	0.95	0.94	1.34		432	1.04	1.05	0.83	0.77	1.11	0.97	0.97	1.07	0.9	1.04		432	0.74	0.79	1.06	0.93	0.89	1.13	0.98	0.84	1.13	0.88
433	0.25	0.29	0.25	0.47	0.46	0.41	0.25	0.22	0.15	0.97		433	0.77	0.77	1.08	0.98	0.96	1.16	0.91	0.73	1.07	0.84		433	0.82	0.8	0.63	0.96	0.82	0.94	0.96	0.9	0.83	0.98
434	1.13	0.99	0.92	1.03	1.14	1.04	4.35	0.51	3.36	0.59		434	0.64	0.62	0.68	1.2	1.52	1.69	0.49	0.47	0.76	0.52		434	0.83	0.86	0.95	0.94	0.98	1.21	0.94	0.79	1.29	0.93
435	0.95	1.13	1.06	0.95	0.93	0.96	0.93	0.75	0.8	3.7		435	1.06	1.22	1.28	1.1	0.99	0.99	0.96	1	1.12	1.02		435	2.23	2.61	2.14	2.52	2.35	2.45	2.34	2.42	2.04	1.93
436	1.02	1.06	1.04	1.05	0.97	1	2.52	2.77	0.7	1.13		436	0.19	0.19	0.27	0.37	0.28	0.24	0.12	0.17	0.14	0.25		436	0.81	0.9	0.93	0.84	1.14	0.97	0.8	0.77	0.91	0.62
437	1.09	0.93	0.85	1.04	0.93	1.12	2	0.67	0.81	2.19		437	0.74	0.94	1.05	0.97	1.07	1.21	0.47	0.78	0.96	0.56		437	0.86	0.83	0.79	0.83	0.66	0.9	0.94	1.07	0.76	0.88
438	1.02	0.9	0.97	1.01	0.87	0.94	1.04	0.45	0.82	0.44		438	0.84	0.85	0.98	0.83	0.98	1.07	0.79	0.77	0.96	0.74		438	0.95	1.23	1.01	0.91	0.69	1.13	0.93	1.04	1.15	1.09
439	1.05	1.15	1.01	1.11	0.99	0.96	0.61	1.37	1.02	1.01		439	1.33	1.17	1.04	1.04	1.15	1.19	0.95	0.97	0.99	0.97		439	1.06	0.91	0.9	1.2	0.99	1.11	1.21	0.85	0.96	1
440	0.96	1.08	0.96	1.08	1.04	1.11	1.81	3.43	1.09	0.28		440	1.1	1.03	1.1	0.81	1.21	1	1.06	1.03	0.99	1.21		440	1.04	1.12	1.19	0.98	0.99	0.99	0.97	0.89	1.16	1.01
441	0.87	1.13	0.68	0.86	0.91	1.08	1	0.95	1.26	1.67		441	0.98	0.99	0.81	0.84	0.76	1.04	1.13	1.11	1.05	0.98		441	1.07	1.06	1.13	1.05	1.34	1.11	1	1.01	0.74	0.85
442	1.28	1.17	1.16	1.27	0.88	1.15	0.78	2.18	1.77	1.6		442	0.87	0.51	0.71	1.16	1.77	1.4	0.67	0.57	1.02	0.58		442	0.78	1.07	1.01	1.06	1.27	1.06	0.98	0.88	0.98	0.66
443	0.39	0.32	0.4	0.45	0.48	0.61	0.11	0.32	0.3	0.22		443	0.78	0.91	1.19	5.12	4.77	8.39	0.51	0.57	0.92	0.61		443	1.18	1.36	1.31	2.32	2.43	2.3	2.04	0.99	0.88	0.97
444	1.28	0.84	1.1	0.72	1.07	1.11	3.7	0.66	0.98	0.94		444	0.8	0.92	1.01	5.46	6.53	6.82	0.76	0.77	0.94	0.8		444	8.65	6.9	6.28	9.82	12.77	10.53	8.75	2.1	1.96	2.4
445	0.86	0.99	0.97	1.02	0.88	1.07	0.63	3.68	0.99	5.09		445	1.31	1.64	1.41	6.11	7.52	11.31	0.78	0.79	1.01	1.22		445	14.69	14.09	9.58	17.73	20.39	18.58	15.04	3.75	2.47	3.94
446	1.25	0.95	1.07	1.16	0.92	0.77	0.83	0.65	0.82	5.08		446	1.04	1.07	1.02	2.76	3.56	3.52	0.74	0.65	0.86	0.79		446	4.75	3.97	3.67	4.75	6.2	5.44	4.31	1.99	1.45	2.12
447	0.8	0.86	0.93	1.02	1	0.8	0.56	0.68	0.75	0.88		447	0.46	0.34	0.47	1.14	1.28	1.5	0.28	0.17	0.67	0.35		447	0.38	0.43	0.26	0.51	0.49	0.6	0.54	0.25	0.97	0.42
448	0.82	0.9	0.77	0.93	1.08	1.11	1.69	0.91	0.68	1.9		448	0.67	0.56	0.73	0.68	0.74	0.66	0.65	0.5	0.88	0.46		448	0.59	0.44	0.27	0.37	0.58	0.62	0.43	0.41	0.75	0.5
449	1.13	1.1	1.14	0.98	1.18	1.02	0.65	2.24	1.11	2.11		449	0.97	0.84	0.85	1.2	1.1	1.4	0.96	1	1.09	1		449	1.01	0.92	0.86	0.99	1.03	1.07	1.05	0.92	0.87	0.93
450	0.81	1.13	0.92	0.94	0.94	0.87	2.22	2.45	0.82	1.09		450	0.71	0.65	0.67	0.78	0.82	0.75	0.5	0.5	0.8	0.48		450	0.38	0.37	0.27	0.44	0.67	0.8	0.46	0.32	0.82	0.48
451	1.01	0.98	1.07	0.94	1.06	1.12	1.44	2.31	0.83	0.78		451	0.51	0.6	0.56	0.64	0.67	0.76	0.29	0.35	0.81	0.52		451	0.39	0.34	0.39	0.56	0.66	0.5	0.46	0.68	0.88	0.39
452	0.89	0.88	0.74	0.92	0.96	0.82	0.85	2.44	0.69	0.71		452	1.19	0.89	1.12	1.11	1.06	1.03	1.24	1.05	0.85	0.87		452	1.02	1.24	0.92	0.97	1.02	1.15	0.99	1.04	1.04	1.04
453	0.92	0.92	0.89	0.81	0.91	0.93	4.72	1.46	1.03	1.61		453	0.33	0.31	0.37	0.55	0.39	0.41	0.09	0.2	0.65	0.17		453	0.32	0.22	0.33	0.44	0.68	0.45	0.48	0.32	0.81	0.48
454	0.8	0.72	0.84	0.98	0.92	0.99	0.51	1.31	4.19	0.38		454	0.45	0.3	0.63	0.63	0.63	0.6	0.15	0.24	0.37	0.2		454	0.47	0.26	0.25	0.48	0.4	0.49	0.48	0.32	0.63	0.27
455	0.87	0.8	0.73	0.93	0.89	0.96	0.37	0.54	3.88	4.22		455	0.33	0.39	0.3	0.42	0.61	0.51	0.19	0.13	0.48	0.29		455	0.42	0.31	0.2	0.56	0.47	0.49	0.51	0.34	0.87	0.36
456	1.09	0.93	0.82	1	0.99	0.81	0.98	0.86	0.81	0.63		456	0.39	0.31	0.39	0.49	0.49	0.36	0.16	0.15	0.55	0.18		456	0.26	0.21	0.27	0.56	0.36	0.51	0.52	0.38	1.29	0.52
457	0.81	1	1.14	1.11	0.97	1.13	3.23	1.04	0.62	5.92		457	0.97	0.87	1.07	0.99	1.12	1.36	1.12	0.83	0.74	1.18		457	1.01	0.89	1.18	1.08	0.99	1.41	1.03	1.16	0.83	1.09
458	0.98	1.12	0.92	1.05	1.08	0.92	1	2.85	0.73	2.87		458	1.25	1.07	1.03	0.72	1.06	1.27	0.85	0.97	1.22	1.17		458	1.07	1.15	1.16	1.01	1.07	0.99	1.01	0.96	0.95	0.97
459	1	1.15	1.19	1.03	1.01	0.89	1.42	1.5	1.85	2.33		459	1.23	0.97	1.15	0.84	1.24	1.2	0.94	1.25	0.87	1.24		459	1.07	1.32	1.09	1.12	1.16	1.4	1.21	1.32	1.52	1.36
460	1.03	0.98	1.17	0.89	1.06	1.12	1	0.69	0.9	1.38		460	0.97	1.04	0.83	0.88	0.87	1.07	1.06	0.8	0.81	0.94		460	0.9	1.06	1.19	0.84	1.1	1.09	0.93	1.06	0.97	1.08
461	0.82	0.98	0.91	0.9	1	1.12	0.32	0.58	0.7	3.4		461	0.95	0.74	0.65	1.16	1.06	0.87	0.82	0.82	0.85	0.88		461	0.74	0.73	0.71	0.92	0.8	0.84	1.01	0.87	0.96	0.9
462	0.93	0.98	0.88	0.76	0.95	0.85	0.85	0.87	1.1	0.35		462	0.78	0.83	1.04	1.12	0.81	0.9	0.75	0.67	0.79	0.94		462	0.5	0.58	0.48	0.62	0.77	0.54	0.66	0.61	1.37	1.16
463	0.83	1.03	0.96	1.05	0.97	1.01	0.72	0.71	0.67	0.53		463	0.81	0.73	0.8	0.97	0.92	0.85	0.62	0.6	0.66	0.61		463	0.36	0.32	0.33	0.55	0.48	0.66	0.5	0.45	0.57	0.66
464	0.73	0.85	0.9	0.81	0.87	0.74	1.25	0.76	2.2	1.04		464	1.4	1.28	1.4	1.22	1.18	1.02	0.82	1	0.96	1.2		464	1.15	1.06	1.13	1.33	1.09	1.13	1.21	1.87	0.79	1.09
465	1.04	0.77	0.95	0.76	0.99	0.69	0.72	1.03	13.66	3.39		465	0.57	0.78	0.76	0.98	0.82	0.64	0.26	0.27	0.64	0.31		465	0.85	0.67	0.55	0.84	0.78	0.98	0.83	0.63	0.93	0.9
466	1.07	0.85	0.95	0.93	0.8	0.98	6	1.21	4.05	0.99		466	0.85	1	0.97	1.05	0.91	0.98	0.92	0.97	1.05	1.11		466	1.09	0.91	0.99	1.07	1	0.9	0.99	0.9	0.97	1.05
467	0.83	0.78	0.83	0.94	0.87	0.85	0.7	0.78	1.04	1.04		467	0.96	1.29	1.07	0.98	1	0.95	1.12	0.84	0.87	0.94		467	0.99	0.81	1.05	1	0.97	1.13	0.96	1.08	0.85	0.78
468	0.82	0.93	1	0.86	0.85	0.85	0.61	0.7	0.61	0.74		468	1.06	0.93	1.14	1.02	1.06	1.1	1	1.2	0.89	1.16		468	1.04	0.97	0.75	0.88	0.9	0.85	0.93	0.9	0.73	0.68
469	0.75	0.57	0.78	0.9	0.9	0.85	0.5	1.34	0.71	0.76		469	0.79	0.71	0.82	0.88	0.71	0.86	0.51	0.82	0.9	0.66		469	0.49	0.56	0.39	0.52	0.75	0.94	0.5	0.79	1.06	0.5
470	0.97	0.9	0.74	0.99	0.81	0.73	0.65	0.69	4.57	24.84		470	0.31	0.39	0.34	0.45	0.39	0.35	0.15	0.15	0.3	0.2		470	0.44	0.31	0.43	0.55	0.46	0.85	0.52	0.28	0.99	0.57
471	0.79	0.65	0.63	0.78	0.91	0.76	1.05	0.67	0.64	1.65		471	0.84	0.89	0.93	0.81	0.95	0.88	1.08	0.9	0.9	1.02		471	0.44	0.46	0.37	0.52	0.66	0.93	0.51	0.64	1.09	0.49
472	0.92	0.78	0.88	0.96	0.79	0.88	0.61	0.53	1.77	1.16		472	0.53	0.35	0.44	0.91	0.73	0.48	0.22	0.24	0.77	0.44		472	0.21	0.28	0.18	0.42	0.22	0.31	0.35	0.19	0.2	0.11
473	0.77	1.07	0.85	1.01	1.03	0.93	0.86	0.66	1.07	1.48		473	0.56	0.6	0.51	0.7	0.78	0.86	0.34	0.31	0.91	0.46		473	0.33	0.24	0.41	0.5	0.5	0.38	0.45	0.5	0.8	0.46
474	0.68	0.86	0.82	0.94	0.94	0.99	2.72	0.73	0.52	0.36		474	0.87	0.85	0.78	0.76	1	0.89	0.77	0.96	1.1	0.87		474	0.4	0.31	0.33	0.65	0.62	0.48	0.56	0.45	0.81	0.49
475	1.11	0.99	0.93	1.19	1.29	1.01	1.77	0.86	0.93	1.04		475	1.03	1.08	0.87	1.68	1.33	1.08	1.31	0.84	1	1.06		475	1.31	1.21	1.13	1.13	1.25	1.31	1.17	1.13	1.25	1.45
476	0.84	0.92	0.87	0.95	1.02	1.09	1.07	1.55	1.23	1.74		476	0.9	0.99	0.8	1.03	1	0.94	1.12	1.21	0.87	0.98		476	0.94	1.02	1.07	1.04	1.08	1.13	1.17	1.06	0.95	1.13
477	0.97	0.93	0.87	1.09	1.17	0.93	1.4	1.04	1.53	0.59		477	0.91	1.18	1.33	1.03	0.9	0.86	1	0.98	0.93	0.96		477	1.13	1.18	1.09	0.89	1.06	1.37	0.93	1.23	0.98	1.28
478	0.85	0.77	0.91	0.8	0.83	0.82	1.35	0.57	3.23	1.23		478	0.52	0.47	0.3	0.55	0.32	0.47	0.12	0.12	0.89	0.23		478	0.35	0.41	0.27	0.57	0.58	0.38	0.51	0.27	0.94	0.4
479	0.9	0.91	0.85	1.07	0.98	1.03	1.51	1.12	6.73	0.89		479	0.23	0.23	0.18	0.33	0.37	0.27	0.16	0.22	0.12	0.2		479	0.29	0.4	0.27	0.62	0.54	0.63	0.55	0.23	0.12	0.19
480	0.93	0.93	1.04	0.98	1	0.95	2.12	1.03	0.89	1.38		480	0.31	0.32	0.27	0.41	0.43	0.3	0.14	0.13	0.57	0.17		480	0.32	0.2	0.32	0.39	0.39	0.43	0.4	0.37	0.68	0.35
481	0.49	0.45	0.55	0.66	0.52	0.58	0.17	0.66	0.35	4.42		481	0.31	0.28	0.31	0.4	0.24	0.39	0.16	0.11	0.47	0.14		481	0.29	0.3	0.17	0.3	0.5	0.39	0.35	0.32	0.61	0.39
482	1.03	1.13	1.11	1.09	0.97	1.25	1.42	0.69	1.27	2.46		482	0.37	0.26	0.32	0.46	0.29	0.38	0.11	0.13	0.63	0.24		482	0.17	0.37	0.29	0.28	0.37	0.37	0.36	0.36	0.97	0.3
483	0.6	0.58	0.7	0.76	0.75	0.61	0.49	0.52	0.45	0.49		483	0.35	0.37	0.35	0.41	0.45	0.33	0.18	0.15	0.51	0.2		483	0.38	0.46	0.38	0.44	0.44	0.37	0.34	0.37	0.83	0.18
484	1	0.96	1	0.98	0.75	0.89	0.6	0.86	0.81	0.49		484	1.31	1.35	1.56			1.83	1.23	1.26	1.27	1.97		484	1.62	1.15	1.38	1.17	1.28	1.34	1.53	1.22	1.2	3.02
485	0.92	1	0.83	0.95	1.12	0.97	0.64	0.57	0.68	1.27		485	0.34	0.41	0.39	0.55	0.32	0.47	0.2	0.27	0.67	0.21		485	0.26	0.32	0.26	0.46	0.68	0.44	0.39	0.38	0.52	0.36
486	0.93	1.02	0.98	0.81	0.94	1	0.77	0.74	0.79	0.9		486	0.37	0.31	0.33	0.33	0.37	0.53	0.12	0.08	0.43	0.24		486	0.16	0.27	0.25	0.4	0.35	0.43	0.4	0.31	0.69	0.22
487	0.5	0.39	0.47	0.52	0.51	0.56	0.13	0.13	0.29	0.42		487	1.16	1.34	1.3	1.76	1.16	0.76	1.25	1.1	0.86	1.12		487	0.42	0.35	0.47	0.59	0.67	0.56	0.53	0.63	0.77	0.69
488	0.63	0.55	0.59	0.76	0.72	0.66	0.23	0.93	0.51	0.31		488	1.51	1.32	1.09	1.35	0.99	1.27	1.07	1.11	1.03	1.08		488	0.53	0.6	0.39	0.48	0.51	0.77	0.48	0.54	0.73	0.5
489	0.61	0.41	0.48	0.49	0.51	0.73	0.13	2.34	0.44	0.35		489	1.53	2.12	1.74	1.07	0.91	1.07	0.76	1.01	1.07	1.14		489	0.64	0.64	0.8	0.6	0.63	0.76	0.68	0.78	0.99	0.8
490	0.47	0.49	0.48	0.68	0.47	0.51	0.28	0.16	1.12	0.48		490	0.39	0.47	0.47	0.67	0.52	0.55	0.21	0.13	0.62	0.26		490	0.82	0.86	1.1	1.45	1.4	1.27	1.26	1.18	1.1	1.27
491	0.54	0.43	0.71	0.72	0.52	0.43	0.25	0.16	0.42	18.25		491	0.48	0.52	0.56	0.48	0.5	0.63	0.22	0.25	0.6	0.28		491	0.64	0.6	0.66	0.75	0.65	0.61	0.71	0.77	1.17	0.48
492	1.23	1.26	1.42	0.89	0.83	0.64	0.68	0.55	0.64	1.04		492	0.34	0.25	0.46	0.37	0.34	0.55	0.12	0.14	0.35	0.2		492	0.32	0.5	0.32	0.46	0.47	0.36	0.45	0.43	0.79	0.67
493	1.08	1.03	1.03	0.99	0.81	1.06	1.11	0.8	1.12	0.41		493	3.94	4.88	4.41	2.38	2.18	2.05	1.58	1.33	1.46	1.54		493	2	2.06	1.73	1.11	1.17	0.89	1.19	1	0.99	1.17
494	0.86	1.11	0.79	1.06	1.31	1.02	0.44	0.82	4.34	0.58		494	1.96	2.49	2.11	1.12	1.2	1.42	1.08	1.02	1.09	1.28		494	1.63	1.8	1.62	1.02	0.99	1.13	1.05	1.38	1.3	1.33
495	0.79	1.07	1.14	1.05	1.21	0.89	0.43	0.81	0.67	0.88		495	1.79	2.44	2.7	1.14	1.29	0.97	1.16	0.93	0.7	1.07		495	1.85	1.6	1.77	1.1	1.13	1.02	1.21	1.19	1.08	1.02
496	0.79	0.66	0.93	0.89	0.93	0.99	0.65	1.31	0.64	0.47		496	1.26	1.4	1.37	1.02	1.74	1.52	0.71	1.25	0.86	0.7		496	1.43	1.5	1.47	1.15	1.12	0.9	1.16	1.04	0.71	0.96
497	0.84	0.8	0.82	1.05	0.92	0.9	3.38	0.4	0.71	0.4		497	0.27	0.26	0.22	0.22	0.28	0.2	0.22	0.18	0.2	0.25		497	0.22	0.26	0.37	0.44	0.55	0.29	0.4	0.19	0.22	0.21
498	0.85	0.77	0.78	1.05	0.77	1.04	3.26	0.92	1.08	0.33		498	1.12	1.15	1.16	1.05	1.15	1.04	0.73	1.07	0.81	0.85		498	1.24	1.28	1.25	1.33	1	1.03	1.25	1.31	1.03	1.11
499	0.51	0.37	0.48	0.68	0.81	0.65	0.5	2	0.48	0.27		499	0.87	0.69	1	0.98	1.09	1.19	0.59	0.62	0.61	0.82		499	0.5	0.56	0.42	0.72	0.52	0.76	0.75	0.63	0.93	1.1
500	1.15	0.88	1.11	0.85	0.83	1.05	12.85	0.57	1.46	0.67		500	1.02	0.9	1.06	1.12	0.9	0.86	0.77	0.85	1.05	0.86		500	1.16	1.14	1.06	1.01	0.95	0.88	0.99	0.95	1.27	1.19
501	0.49	0.41	0.54	0.57	0.71	0.53	0.53	0.23	0.63	0.37		501	0.83	0.94	0.72	0.82	1.09	0.68	0.54	0.66	0.67	0.53		501	1.87	1.65	1.86	1.32	1.54	2.01	1.28	1.03	0.84	0.97
502	1.6	0.99	1.37	1.14	1.34	1.21	4.04	1.24	1.18	0.89		502	1.63	1.7	1.65	1.43	1.23	1.41	1.06	1.36	1.24	1.34		502	1.1	1.22	1.05	1.33	1.27	1.24	1.21	0.95	1.25	1.27
503	0.8	0.83	0.77	0.93	1.06	1.07	1.54	1.48	0.86	1.62		503	1.03	1.01	1.04	0.99	0.83	1.01	0.81	0.86	1.13	0.98		503	0.69	0.81	0.93	0.84	1.03	0.88	0.84	1.01	0.91	0.79
504	0.95	1	0.91	1.08	0.86	0.98	0.55	1.66	1.06	0.58		504	0.77	0.85	0.79	1.22	0.77	0.82	0.95	0.86	0.89	1		504	0.7	1.11	1.04	0.88	1.18	1.02	0.82	1.09	1.17	0.85
505	0.31	0.3	0.31	0.36	0.44	0.48	0.17	0.31	0.41	0.99		505	1.72	1.85	2.32	1.04	1.56	1.21	1.12	0.88	1.05	0.97		505	0.54	0.54	0.78	0.95	0.87	1.13			1.41	1.04
506	0.53	0.46	0.47	0.62	0.6	0.6	1.96	0.13	0.62	0.25		506	1.79	1.7	1.82	1.11	1.82	1.35	1.1	1.1	1.09	1.13		506	0.72	0.78	0.78	1.05	0.93	0.86	0.94	1.07	1.22	1.05
507	0.52	0.45	0.39	0.59	0.54	0.52	2.46	0.18	0.55	0.16		507	1.28	1.33	1.29	0.89	0.99	1.15	0.94	0.79	1.08	1.23		507	0.6	0.59	0.67	0.61	0.97	0.86	0.74	0.71	0.91	0.71
508	0.49	0.53	0.41	0.62	0.54	0.55	0.24	0.18	0.31	1.01		508	0.35	0.41	0.42	0.58	0.52	0.43	0.12	0.06	0.56	0.15		508	0.24	0.41	0.31	0.46	0.45	0.5	0.56	0.35	0.72	0.53
509	0.72	0.42	0.45	0.5	0.56	0.59	1.16	0.31	0.36	0.32		509	0.62	0.49	0.46	0.68	0.58	0.8	0.35	0.38	0.79	0.46		509	0.3	0.41	0.45	0.37	0.55	0.7	0.39	0.43	0.85	0.38
510	0.5	0.4	0.53	0.57	0.53	0.39	0.27	0.29	0.4	0.58		510	0.45	0.73	0.42	0.66	0.66	0.66	0.25	0.09	0.68	0.24		510	0.27	0.29	0.27	0.41	0.32	0.41	0.42	0.27	0.71	0.37
511	1.33	1.32	1.74	1.42	2.32	1.09	0.61	0.43	1.57	1.25		511	8.49	8.74	7.76	2.08	3.37	2.58	2.3	2.34	1.32	2.2		511	1.13	1.08	1.45	1.24	1.09		1.17	1	1.03	1.08
512	0.46	0.41	0.54	0.48	0.6	0.47	0.15	0.72	0.36	0.39		512	6.95	7.61	6.08	1.41	1.9	1.89	1.62	2.13	1.19	1.71		512	0.99	0.81	1.08	0.85	0.95	1.01	0.8	0.75	1.07	0.62
513	0.45	0.4	0.42	0.57	0.47	0.53	0.43	0.17	0.32	0.57		513	6.29	7.05	7.12	1.52	1.97	1.59	1.66	1.51	0.8	1.84		513	1.02	1.39	1.08	1.01	1.01	1.1	0.93	1.04	1.09	0.85
514	0.81	0.69	0.76	1.01	0.89	0.97	0.32	0.25	0.5	0.66		514	2.6	2.49	2.62	1.5	1.98	1.61	1	1.02	1.03	0.99		514	10.58	9.37	6.6	4.75	5.14	4.34	4.4	2.21	2.13	2.82
515	0.81	0.82	0.77	0.92	0.89	0.91	0.32	0.53	0.71	3.74		515	2.13	2.45	2.49	1.62	2.35	1.99	1.03	1.42	0.91	1.11		515	10.08	9.77	7.33	4.98	5.37	5.49	4.81	2.65	1.39	3.52
516	0.44	0.65	0.59	0.46	0.73	0.53	0.18	0.64	0.52	0.33		516	0.47	0.4	0.27	0.45	0.38	0.49	0.17	0.18	0.51	0.13		516	0.42	0.34	0.44	0.59	0.49	0.57	0.52	0.4	0.87	0.38
517	0.82	0.77	0.76	0.9	0.81	0.84	0.78	0.23	0.73	0.45		517	0.35	0.36	0.42	0.52	0.59	0.51	0.3	0.32	0.78	0.31		517	0.39	0.34	0.33	0.36	0.83	0.5	0.43	0.39	0.56	0.62
518	0.74	0.83	0.94	0.82	0.93	1	0.31	0.73	0.61	0.54		518	0.28	0.28	0.23	0.46	0.38	0.27	0.19	0.13	0.68	0.19		518	0.34	0.55	0.19	0.41	0.39	0.59	0.37	0.41	1.21	0.24
519	0.8	1.03	0.92	0.92	1.13	1	0.34	0.35	0.76	0.59		519	0.38	0.34	0.35	0.37	0.5	0.36	0.13	0.12	0.5	0.22		519	0.25	0.25	0.3	0.73	0.43	0.38	0.63	0.27	0.78	0.49
520	0.77	0.58	0.56	0.74	0.7	0.59	0.8	0.19	0.52	0.32		520	1.01	1.58	1.47	1.77	1.79	1.49	0.49	0.74	0.95	0.8		520	1.53	1.33	1.21	1.63	1.45	1.64	1.48	1.33	1.34	1.16
521	0.77	0.58	0.62	0.75	0.8	0.92	0.23	0.21	0.42	0.23		521	0.83	0.86	1.14	1.23	1.59	1.57	0.53	0.6	0.47	0.54		521	1.08	1.11	1.1	1.02	1.52	1.26	1.01	1.03	1.19	0.63
522	0.7	0.66	0.58	0.69	0.71	0.9	0.1	0.2	0.34	0.25		522	0.8	1	1.02	1.1	1.31	1.06	0.46	0.41	0.78	0.52		522	0.82	0.98	1.06	1.17	1.15	1.12	1.18	1.04	1.1	1.12
523	0.81	0.81	0.98	0.91	0.97	1.16	0.25	0.4	1.21	0.94		523	0.19	0.21	0.12	0.38	0.3	0.51	0.15	0.15	0.14	0.24		523	0.43	0.41	0.15	0.39	0.27	0.35	0.35	0.2	0.17	0.43
524	1	1.18	1.17	1.05	1.02	0.89	0.49	0.43	0.82	0.6		524	0.51	0.52	0.55	0.86	0.54	0.47	0.3	0.42	0.64	0.41		524	0.58	0.69	0.6	0.86	0.61	0.96	0.79	0.78	0.85	0.56
525	1.09	0.9	1.08	0.99	0.87	0.84	0.67	1.55	0.7	1.81		525	0.4	0.35	0.49	0.44	0.48	0.48	0.15	0.12	0.42	0.27		525	0.49	0.37	0.35	0.54	0.69	0.75	0.63	0.41	1.01	0.67
526	0.4	0.28	0.22	0.44	0.47	0.41	0.51	0.27	0.24	0.1		526	0.62	0.97	0.66	0.71	0.82	0.88	0.51	0.59	0.82	0.59		526	0.56	0.39	0.39	0.84	0.71	0.69	0.76	0.59	1.05	0.41
527	0.98	0.72	0.69	0.73	1	0.99	0.34	0.19	1.1	0.27		527	0.49	0.54	0.45	0.61	0.75	0.51	0.2	0.23	0.71	0.3		527	0.54	0.6	0.4	1.09	0.87	0.83	1	0.8	1.08	0.74
528	0.67	0.54	0.77	0.86	0.7	0.8	0.3	0.24	0.4	0.2		528	0.53	0.48	0.45	0.9	0.56	0.6	0.31	0.26	0.51	0.41		528	0.46	0.42	0.4	0.6	0.56	0.8	0.54	0.42	0.81	0.51
529	2.1	1.39	1.28	1.42	1.41	1.3	8.68	1.38	1.55	4.21		529	1.5	1.39	1.21	1.1	1.28	0.98	0.87	1.16	1.07	1.42		529	1.14	1.02	1.24	1.11	1.09	0.94	1.11	1.11	1.03	1.1
530	0.55	0.66	0.56	0.82	0.7	0.82	0.3	0.14	0.34	2.76		530	0.51	0.48	0.51	0.7	0.54	0.71	0.27	0.17	0.6	0.37		530	0.49	0.34	0.28	0.51	0.52	0.45	0.56	0.57	0.81	0.48
531	0.66	0.59	0.62	0.71	0.66	0.8	0.3	0.21	0.39	0.32		531	0.48	0.76	0.57	0.62	0.36	0.41	0.23	0.18	0.49	0.25		531	0.48	0.36	0.34	0.44	0.46	0.64	0.43	0.54	0.93	0.47
532	0.31	0.33	0.38	0.62	0.48	0.24	0.19	1.23	0.26	0.2		532	0.89	0.84	0.79	1.03	1.02	0.83	0.8	0.85	1.1	0.9		532	1.7	1.53	1.48	1.23	1.28	1.01	1.22	1.16	0.85	0.93
533	0.66	0.61	0.72	0.74	0.97	0.68	0.38	0.58	0.84	0.77		533	0.77	0.83	0.7	0.85	0.67	0.93	0.76	0.73	1.03	0.97		533	0.96	1	1.39	0.86	0.94	1.01	0.87	1.21	0.97	0.86
534	0.44	0.46	0.52	0.56	0.48	0.48	0.17	0.22	0.53	0.35		534	0.77	0.78	0.89	0.82	0.95	0.88	0.81	0.95	0.9	0.84		534	1.38	1.45	1.34	1.13	1.16	1.2	1.04	1.29	0.87	0.88
535	0.6	0.61	0.41	0.67	0.92	0.64	0.25	0.14	0.41	0.19		535	1.36	1.77	1.48	1.72	1.42	1.41	1.06	1.16	0.88	1.21		535	0.68	0.58	0.87	0.79	0.74	0.97	0.88	0.8	0.79	1
536	0.65	0.48	0.54	0.54	0.63	0.66	0.12	0.35	0.51	0.95		536	0.75	0.71	0.72	0.88	0.9	0.79	0.85	0.76	1.14	0.95		536	0.44	0.62	0.27	0.56	0.52	0.49	0.43	0.56	5.95	0.43
537	0.87	0.67	0.84	0.88	1.01	1.07	0.52	7.14	0.68	2.3		537	1.7	1.43	1.53	1.46	1.13	1.19	1.11	1.12	1.08	0.95		537	0.81	0.69	0.8	0.95	0.72	0.95	1.02	0.71	1.04	1.33
538	0.62	0.51	0.64	0.67	0.77	0.65	0.08	0.15	0.91	0.74		538	1.07	1.1	1.13	1.14	1.19	0.94			1.04	0.94		538	0.95	1.29	1.06	1.13	0.8	0.99	1.11	0.97	1.26	0.89
539	0.69	0.53	0.68	0.74	0.63	0.78	0.14	0.29	0.42	0.41		539	1.12	1.2	1.03	0.94	1	0.87	0.87	1.21	0.88	1.05		539	0.86	0.79	0.81	0.84	1.11	0.82	0.89	1.24	0.69	0.87
540	0.9	0.98	0.81	0.81	0.88	0.94	0.47	1.09	1.51	0.66		540	1.26	0.83	0.82	0.91	1.18	0.9	1.18	0.87	1.05	1.01		540	0.95	0.86	0.96	0.97	0.94	1	0.94	0.84	1.09	0.89
541	1.06	1.02	1.13	1.16	1.05	1.29	3.88	1.99	1.26	0.78		541	0.95	1.05	1.04	1.15	1	1.02	0.72	0.82	0.74	0.81		541	0.89	0.82	0.83	0.9	0.89	0.91	0.94	0.95	1.24	0.88
542	1.22	1.2	1.09	0.99	1.02	1.2	3.55	0.85	1.08	1.19		542	2.29	2.17	1.88	1	1.15	1.26	1.33	1.2	0.72	1.39		542	9.9	10.03	7.69	4.5	3.93	3.84	4	2.63	1.62	2.81
543	0.96	1.29	1.09	1.16	1.07	1.06	2.47	0.79	2.95	1.1		543	0.83	0.7	0.82	0.98	0.8	1.01	0.65	0.65	0.82	0.71		543	0.43	0.36	0.29	0.58	0.64	0.45	0.53	0.45	0.75	0.63
544	0.91	1.03	1.13	1	1.05	0.96	2.12	1.32	0.75	0.41		544	0.54	0.46	0.55	0.61	0.5	0.51			0.54	0.21		544	0.88	0.76	0.91	1	1.28	1.15	0.86	0.82	0.93	0.62
545	1.14	0.94	0.99	1.01	1.19	1.1	2.91	3.89	1.53	1.1		545	0.47	0.51	0.44	0.69	0.71	0.56	0.31	0.16	0.57	0.19		545	0.33	0.38	0.52	0.63	0.57	0.55	0.59	0.39	0.74	0.39
546	1.06	1.04	0.97	1.03	1.1	0.91	4.95	0.52	1.09	0.92		546	0.31	0.44	0.35	0.48	0.58	0.44	0.13	0.14	0.41	0.21		546	0.6	0.39	0.4	0.57	0.83	0.6	0.48	0.5	0.88	0.45
547	1	0.99	0.92	0.93	1.07	1.16	0.5	0.43	0.97	0.71		547	1	1.08	1	1.13	1.33	1.05	1.16	1.17	1.18	1.12		547	1.1	0.95	1.11	0.79	1.12	0.94	0.84	0.92	0.81	0.88
548	0.93	1.16	1.05	1.13	1.22	1.25	1.08	1.14	0.87	2.74		548	1	0.96	1.09	1.05	1.23	1.08	0.98	1.28	1	0.96		548	1.03	1.16	0.94	0.91	0.94	1.05	1	2.83	0.77	0.88
549	0.83	0.81	0.86	0.84	1.09	1	0.5	0.55	2.35	0.39		549	0.75	0.92	0.83	1.22	0.88	0.94	0.82	0.72	0.78	0.89		549	0.55	0.5	0.49	0.7	0.67	0.79	0.71	0.76	0.7	0.69
550	0.93	1.09	0.96	1.08	1.23	0.95	0.8	0.86	0.91	3.72		550	0.68	0.59	0.64	0.6	0.82	0.65	0.24	0.32	0.51	0.28		550	1.09	1.07	1	1	1.33	1.05	1.03	1.24	1.18	0.8
551	1.35	1.42	1.17	1.11	0.94	1.24	7.16	3.59	14.13	7.11		551	0.44	0.47	0.54	0.51	0.32	0.62	0.19	0.16	0.62	0.33		551	9.95	9.19	7.31	4.64	4.74	5.04	8.12	3.52	2.22	19.99
552	1.06	1.07	1.27	1.02	1.1	0.78	4.76	1.55	0.98	4.74		552	0.76	0.62	0.73	1.01	0.68	0.75	0.3	0.31	0.61	0.46		552	0.79	0.76	0.67	0.92	0.91	1.07	1.04	1.26	1.29	1.03
553	1.07	1.24	1.17	1.18	1.19	1.21	2.28	5.48	0.77	0.8		553	0.62	0.5	0.41	0.7	0.59	0.63	0.14	0.21	0.61	0.25		553	0.7	0.79	0.96	0.74	0.81	1.05	0.92	0.98	1.3	1.07
554	0.8	1	1.01	1.13	1.26	1.18	1.31	1.03	0.9	0.63		554	0.65	0.51	0.41	0.48	0.42	0.6	0.25	0.27	0.38	0.3		554	0.56	0.6	0.51	1.01	0.76	1.07	0.86	0.76	1.35	0.8
555	0.92	0.98	0.84	0.93	0.97	0.92	0.53	1.8	0.74	3.11		555	0.53	0.59	0.54	0.71	1.14	0.79	0.32	0.29	0.8	0.41		555	1.06	0.75	0.55	0.96	1.4	1.08	0.94	1.16	0.73	0.95
556	0.85	0.91	0.76	0.9	0.93	0.97	0.34	0.64	0.57	0.63		556	1.17	1.13	1.2	1.26	1.39	1.22	0.91	1.25	1.31	1.16		556	0.82	0.66	1.09	1.16	1.1	1	1.03	0.83	0.74	0.99
557	1.1	1.18	1.13	1.16	1.08	0.89	1.13	4.4	1.52	1.01		557	1.06	1	1.13	1.07	1.38	1.03	1.07	1.24	0.99	1.22		557	0.94	0.78	1.06	0.9	1.12	0.99	0.98	0.98	0.9	0.93
558	0.96	0.9	0.89	0.89	1.06	0.96	0.8	0.72	0.48	0.19		558	1.02	1.01	1.13	0.9	1.07	1	1.09	1.07	1.14	0.9		558	0.94	0.92	1.12	0.93	1.27	0.86	0.96	0.87	1.37	1.28
559	0.76	0.91	0.72	0.89	0.84	0.76	0.33	0.32	0.52	0.36		559	0.16	0.24	0.17	0.14	0.28	0.29	0.14	0.18	0.26	0.15		559	0.76	0.79	0.95	0.86	0.81	0.97	0.91	2.17	1.15	0.88
560	0.68	0.8	0.62	0.88	0.81	1.1	0.34	1.13	0.61	0.38		560	0.88	0.71	0.77	0.99	1.05	1.04	0.76	0.82	0.97	0.87		560	0.27	0.21	0.24	0.5	0.36	0.41	0.38	0.27	0.29	0.17
561	0.68	0.8	0.86	0.86	0.93	0.93	0.25	0.32	0.46	0.31		561	0.99	0.58	0.71	0.79	0.83	0.84	0.93	0.64	0.73	0.93		561	2.01	2.28	2.27	1.04	1.45	1.59	1.13	1.25	0.91	0.93
562	0.43	0.57	0.54	0.65	0.65	0.61	0.51	0.39	0.65	14.46		562	0.84	0.91	0.73	0.87	0.82	0.77	0.7	0.97	1.12	0.92		562	1.01	0.6	0.61	1.04	1.15	1.21	0.91	0.75	1.17	0.89
563	0.7	0.58	0.87	0.92	0.98	0.86	0.2	0.36	0.26	0.41		563	0.87	0.83	0.93	1.2	0.92	0.97	0.96	1.24	1.21	1		563	0.81	0.92	0.84	0.94	1.05	1.04	0.99	1.77	0.95	0.9
564	0.95	0.8	0.78	0.91	1.02	1.09	0.55	0.42	0.91	0.6		564	0.81	0.94	0.91	1.14	1.12	1.04	1.02	0.85	1.11	1.06		564	0.66	0.49	0.67	0.85	0.53	0.65	0.7	0.83	0.69	0.51
565	0.86	1.36	0.94	0.91	0.8	1.08	1.61	3.01	1.24	0.64		565	0.66	0.66	0.61	0.65	0.81	0.95	0.52	0.5	0.96	0.7		565	0.91	0.95	1.24	0.93	1.05	1.17	0.99	0.86	1.01	1.28
566	1.1	1.03	0.86	0.96	1.07	1.07	0.59	1.06	0.74	0.81		566	0.76	0.71	0.66	0.83	0.79	0.68	0.44	0.7	1.08	0.59		566	0.94	1.26	1.15	1.01	0.9	1.05	1.01	0.86	0.87	0.94
567	1.22	0.99	1.07	0.91	1	1.03	1.06	1.68	5.11	0.91		567	1.24	1.06	1.01	0.94	0.91	1	1.01	0.83	1.15	0.9		567	0.93	0.72	1.03	1.06	0.91	0.99	0.95	1.09	0.79	1.03
568	0.86	0.86	0.87	0.95	1.09	0.87	0.72	0.77	0.61	0.36		568	0.62	0.77	0.88	0.82	0.81	0.98	0.61	0.79	0.95	0.59		568	0.82	0.77	1.06	0.82	0.89	1.02	0.86	0.92	1.78	0.78
569	0.64	0.83	0.46	0.88	0.93	1.01	0.17	0.39	0.52	0.21		569	0.41	0.69	0.45	0.37	0.52	0.39	0.21	0.24	0.63	0.23		569	0.49	0.5	0.36	0.6	0.63		0.68	0.72	0.7	0.77
570	0.98	0.98	1.01	1.02	1.28	1.06	0.58	0.49	1.63	0.36		570	0.46	0.39	0.48	0.73	0.37	0.47	0.35	0.22	0.57	0.27		570	0.74	0.39	0.51	0.67	0.54	0.47	0.65	0.57	0.94	0.48
571	0.67	0.85	0.79	0.92	0.88	0.94	1.06	0.67	0.71	0.59		571	0.46	0.35	0.34	0.43	0.31	0.4	0.14	0.09	0.48	0.2		571	0.26	0.27	0.38	0.46	0.56	0.31	0.4	0.47	0.87	0.48
572	1.03	1.1	0.89	1.06	0.97	1	0.88	1.94	5.15	0.4		572	0.31	0.32	0.34	0.3	0.31	0.53	0.12	0.21	0.4	0.17		572	0.33	0.32	0.34	0.56	0.54	0.51	0.54	0.52	0.74	0.49
573	0.87	0.85	0.77	0.98	0.8	0.9	4.38	0.48	0.64	0.34		573	0.46	0.3	0.44	0.57	0.44	0.34	0.1	0.28	0.46	0.14		573	0.38	0.38	0.22	0.46	0.64	0.54	0.51	0.51	0.95	0.5
574	0.84	1.02	0.9	0.91	1.15	0.87	1.02	0.67	4.71	4.88		574	0.43	0.68	0.44	0.87	0.58	0.62	0.21	0.19	0.57	0.31		574	1.21	1.61	1.6	1.73	1.19	1.64	1.52	1.29	1.02	1.73
575	0.9	1.01	0.99	1.01	0.99	1.06	0.78	0.67	0.67	1.44		575	0.92	1.08	1.19	1.28	1.26	1.12	1.03	1.3	0.84	1.03		575	0.92	0.9	0.82	1.1	1.05	0.88	1	1.09	1.21	1.04
576	0.97	0.82	0.84	0.87	0.93	1.07	0.93	2.16	0.9	0.77		576	0.58	0.54	0.62	0.75	0.8	0.65	0.25	0.33	0.5	0.32		576	2.11	2.01	1.45	1.49	1.95	1.47	1.41	1.46	1.24	1.24
577	1.18	0.92	1.57	0.93	1.27	1.09	1.3	3.13	1.1	0.52		577	0.12	0.18	0.22	0.19	0.21	0.18	0.14	0.2	0.17	0.21		577	0.35	0.28	0.19	0.28	0.38	0.4	0.28	0.17	0.21	0.05
578	0.3	0.36	0.28	0.45	0.44	0.44	0.32	0.48	0.26	0.17		578	1.1	1.15	0.92	0.92	0.62	1.13	1.15	1.18	0.95	1.31		578	0.7	1	0.79	0.8	0.76	0.86	0.9	0.91	0.92	1.08
579	1.16	0.98	1.16	0.95	0.9	1.05	0.39	0.28	0.82	1.16		579	0.8	0.69	0.87	0.94	0.89	1.07	1.39	1.22	1.04	1.05		579	0.87	0.59	0.63	0.72	0.91	0.81	0.82	0.95	0.79	0.58
580	1.08	1.09	1.35	1.09	1.06	1.16	0.5	0.96	0.56	0.54		580	0.91	1.01	0.81	1.13	0.77	1.01	0.91	0.9	0.98	0.89		580	0.66	0.81	0.69	1.05	0.76	0.81	0.85	0.8	0.75	0.56
581	0.91	1.05	0.84	0.92	1.01	1.69	0.5	1.31	0.79			581	1.02	1.26	1.06	1.3	1.05	1.63	1.06	1.14	0.92	1.07		581	1.05	1.25	1.2	1.23	1.47	1.03	1.11	1.01	0.97	1.58
582	0.92	0.77	0.78	1.09	0.99	1.18	0.31	0.55	2.36	0.72		582	0.96	0.95	0.74			0.97	0.87	0.87	0.93	0.79		582	0.79	0.91	0.74	1.04	1.16	1.1	1	0.93	0.69	0.96
583	1.08	1.25	1.22	1.3	0.93	1.19	3.7	0.93	2.12	1.48		583	1.41	1.29	1.18	1.23	1.54	1.02	1.16	1.22	1	1.26		583	1.09	1.17	1.05	1.26	1.12	1.21	2.1	0.98	1.03	5.66
584	0.78	0.75	0.91	1.05	0.83	1.15	0.82	3.55	0.82	0.49		584	1.2	1.07	1.13	1.06	1.12	1.11	1.09	1.08	0.85	1.1		584	1.01	1.09	1.01	1.14	0.98	0.82	1.21	1.03	1.36	0.95
585	1.08	0.86	0.83	0.87	1.09	1.23	1.48	0.4	0.95	1.17		585	0.93	1.01	1.08	0.93	1.04	1.07	0.97	0.94	0.93	0.86		585	1.21	0.96	0.97	0.92	1.29	1.11	0.97	1.07	0.85	1.14
586	0.3	0.37	0.39	0.39	0.52	0.44	0.17	0.18	0.14	0.17		586	1.65	1.53	1.77	0.86	0.85	1	0.99	0.98	1.01	0.95		586	2.38	2.58	2.59	2.05	2.5	2.11	2.05	1.59	1.15	1.56
587	1.06	1.44	1.04	1.1	1	1.16	0.67	1.73	0.64	0.36		587	2.21	2.45	2.3	1.34	2.07	1.45	1.49	1.34	0.85	1.49		587	1.86	1.78	1.56	1.86	2.12	1.65	1.62	1.12	1.02	1.24
588	1.94	1.93	2	0.85	0.95	0.98	14.03	1.96	2.94	5.02		588	0.43	0.31	0.34	0.48	0.48	0.35	0.2	0.26	0.56	0.32		588	0.53	0.48	0.3	0.57	0.6	0.55	0.55	0.47	0.86	0.62
589	1.03	1.26	1.47	1.06	1.08	1.21	0.5	0.5	0.67	0.41		589	0.32	0.23	0.34	0.52	0.47	0.38	0.11	0.12	0.7	0.18		589	0.22	0.4	0.3	0.5	0.58	0.43	0.53	0.43	0.65	0.64
590	1.36	1.54	1.38	0.97	0.85	0.88	1.49	1.06	1.68	5.6		590	0.42	0.35	0.46	0.4	0.41	0.27	0.24	0.27	0.44	0.43		590	0.25	0.35	0.53	0.64	0.35	0.73	0.61	0.59	0.84	0.55
591	1.16	1.02	0.9	0.99	0.95	1.03	1.27	1.22	3.01	1.05		591	0.57	0.49	0.35	0.62	0.54	0.58	0.21	0.17	0.38	0.38		591	0.58	0.58	0.52	0.83	0.72	0.75	0.74	0.84	1.15	0.69
592	1.65	1.48	1.45	1.07	1.14	1.04	0.82	7.89	1.22	0.62		592	0.26	0.32	0.27	0.59	0.32	0.53	0.17	0.1	0.48	0.16		592	0.27	0.37	0.31	0.38	0.56	0.39	0.42	0.46	0.79	0.43
593	1.24	1.85	1.58	1.07	0.93	1.16	0.63	0.43	0.99	1.01		593	0.97	0.97	1.01	0.95	0.87	0.95	1.05	1.15	1.07	1.06		593	1.07	1.16	0.94	1.05	0.86	1.3	1.08	0.78	0.9	1.28
594	1.03	0.93	1.09	0.9	0.82	4.49	0.62	0.72	1.06			594	0.3	0.37	0.29	0.43	0.51	0.29	0.22	0.14	0.49	0.2		594	0.36	0.45	0.42	0.42	0.61	0.48	0.42	0.48	1.04	0.33
595	0.69	0.68	0.74	1.18	1.08	0.99	2.37	0.32	0.37	0.66		595	0.41	0.43	0.46	0.39	0.39	0.5	0.19	0.31	0.48	0.26		595	0.29	0.37	0.23	0.49	0.58	0.48	0.54	0.56	1.18	0.76
596	0.7	0.61	0.67	2.69	2.35	2.28	1.61	0.47	0.45	1.06		596	0.5	0.42	0.5	0.59	0.45	0.58	0.21	0.33	0.67	0.31		596	0.32	0.4	0.3	0.57	0.64	0.51	0.46	0.37	0.75	0.44
597	0.65	0.66	0.64	0.94	1.25	0.89	0.29	0.26	1	0.33		597	6.47	6.23	6.5	1.56	2.31	2.32	126.94	1.89	0.88	1.56		597	16.21	15.37	11.17	12.98	11.74	12.43	11.25	4.14	3.35	5.89
598	0.72	0.7	0.73	1.24	1.06	1.08	0.21	0.7	0.63	0.34		598	0.45	0.32	0.27	0.35	0.33	0.28	0.09	0.14	0.46	0.19		598	0.4	0.43	0.31	0.59	0.68	0.4	0.64	0.38	1.21	0.58
599	0.71	0.54	0.51	0.79	1.14	0.78	0.19	2.15	0.49	0.22		599	0.43	0.4	0.48	0.59	0.52	0.56	0.22	0.13	0.41	0.25		599	0.47	0.53	0.46	0.87	0.91	0.66	0.78	0.77	1.03	0.78
600	0.63	0.58	0.45	0.6	0.77	0.72	0.44	0.33	0.43	0.81		600	0.46	0.29	0.46	0.65	0.38	0.36	0.16	0.22	0.49	0.17		600	0.36	0.5	0.39	0.53	0.55	0.73	0.5	0.46	0.8	0.37
601	0.97	0.85	0.79	1.01	1.03	1.38	0.57	0.52	0.99	1.54		601	1.23	1.1	1.07	0.92	1.04	1.02	1.07	1.16	1.14	1.29		601	0.81	0.96	1.24	0.94	0.96	1.01	1.05	1	1.09	0.97
602	1.11	1.08	1.06	0.92	1.21	1.2	1.02	1.07	0.7	0.9		602	1.08	1	1.04	1.2	1.23	1.24	1.12	1.1	1.41	1.19		602	0.88	1.02	0.9	0.88	1.06	0.91	1.07	0.95	1.03	1.42
603	0.89	0.85	0.95	0.99	1.09	1.02	2.51	0.53	2.16	0.72		603	0.5	0.41	0.44	0.89	0.61	0.76	0.26	0.23	0.45	0.29		603	0.54	0.7	0.54	0.86	0.59	0.48	0.81	0.75	0.91	0.55
604	0.79	0.87	0.97	0.9	0.99	1.03	0.49	1.16	0.55	0.56		604	0.41	0.33	0.26	0.49	0.35	0.47	0.19	0.18	0.53	0.18		604	0.53	0.46	0.21	0.32	0.6	0.52	0.39	0.36	0.7	0.62
605	0.82	0.94	1.1	0.88	0.84	1	0.31	0.24	0.47	0.25		605	1.61	2.19	2.34	1.01	1.02	1.09	0.86	0.81	0.92	0.95		605	0.47	0.42	0.53	0.71	0.49	0.63	0.66	0.42	0.96	0.55
606	0.78	0.74	0.72	0.83	1.04	1.14	6.55	0.22	0.49	0.54		606	0.78	0.68	0.54			0.77	0.29	0.4	0.85	0.51		606	0.42	0.56	0.5	0.91	0.46	0.59	0.89	0.62	0.79	0.81
607	0.82	0.75	0.84	0.89	0.9	0.88	0.43	0.19	0.48	0.32		607	1.73	2.54	1.77	3.22	3.6	4.65	0.25	0.41	0.61	0.47		607	5.04	3.4	3.73	4.57	6.17	5.32	4.01	1.52	1.42	1.7
608	0.91	0.65	0.8	0.95	1.27	1.01	0.2	0.26	0.7	0.31		608	1.17	1.68	1.17	0.92	0.93	1.29	0.32	0.53	0.74	0.51		608	0.56	0.38	0.52	0.72	0.78	0.82	0.72	0.52	0.84	0.53
609	0.77	0.88	0.99	1.24	0.89	1.2	0.38	0.72	1.06	0.27		609	0.76	0.77	0.72	1.02	0.86	0.71	0.25	0.19	0.51	0.26		609	1.4	1.84	1.7	1.67	2.41	1.65	1.59	1.15	1.34	1.2
610	1.33	0.99	0.92	0.98	0.93	1.19	0.29	1.62	1.78	2.01		610	1.2	1.24	1.41	1.31	1.24	1.48	1.09	1.17	0.97	1.14		610	1.08	1.26	1.14	0.94	1.13	0.82	0.89	1.11	0.68	0.81
611	0.85	0.83	1.06	1.05	0.82	0.95	0.42	0.49	4	4.15		611	1.05	1.12	0.99	1.2	1.52	1.19	1.08	1.47	1.03	1.17		611	0.97	1.13	1.21	0.94	1.25	1.04	0.93	1.27	1.39	1.14
612	0.84	0.97	0.94	1.15	1.15	1.18	1.3	1.66	2.62	0.47		612	0.52	0.55	0.44	0.66	0.94	0.66	0.28	0.21	0.63	0.24		612	0.49	0.36	0.25	0.55	0.61	1.01	0.54	0.45	0.99	0.53
613	1.19	0.85	0.83	1.18	0.95	0.88	0.77	0.9	1.3	0.57		613	0.61	0.67	0.48	0.89	0.8	0.83	0.14	0.3	0.51	0.18		613	1.06	1.01	1.01	1.31	1.45	1.19	1.27	1.32	1.22	1.33
614	1.3	0.91	0.81	1.02	0.91	1.22	0.66	0.57	7.75	0.28		614	9.48	9.32	11.47	6.01	5.87	6.65	0.98	1.09	1.11	1		614	24.59	26.68	17.61	36.26	46.71	37.58	32.02	10.31	6.58	16.12
615	1.27	0.88	0.92	1.21	1.22	1	1.24	3.51	1.17	1.05		615	2.19	2.47	2.28	2.08	2.07	2.52	0.38	0.39	0.62	0.53		615	30.99	28.71	23.92	49.13	62.09	53.23	74.42	66.75	78.34	174.17
616	1.05	0.86	0.99	1.03	0.99	0.9	0.79	2.05	0.95	0.95		616	0.69	0.6	0.53	1.08	0.55	0.66	0.14	0.24	0.53	0.27		616	0.44	0.6	0.46	0.72	0.73	0.47	0.75	0.75	0.87	0.63
617	1.03	0.95	1.26	1	1.24	0.91	0.91	1.28	1.49	1.27		617	11.21	11.59	13.81	3.39	4.99	3.42	1.64	2.11	0.96	1.35		617	21.78	22.22	16.53	33.57	40.31	37.15	34.91	20.05	38.22	39.65
618	1.05	1.09	1.11	0.99	1.02	0.89	21.2	25.15	5.06	7.15		618	2.66	3.08	3.4	2.35	2.93	3	1.67	1.72	1.34	1.68		618	5.02	4.89	3.9	4.77	3.93	4.52	4.54	2.45	1.75	3.05
619	1.03	1.27	0.94	1.15	1.15	1.05	1.11	0.99	0.98	0.54		619	34.7	32.02	33.64	20.74	20.6	26.28	2.33	1.92	1.23	2.12		619	22.58	23.7	16.42	46.41	60.64	47.67	177.96	788.15	752.92	676.16
620	0.98	0.99	0.87	1.17	0.96	0.87	1.61	0.89	0.83	4.91		620	1.14	0.96	1.2	1.09	1.04	1.24	0.84	0.95	1.08	0.94		620	0.89	1.4	1.17	1.03	1.26	1.08	1.05	1.23	0.96	1.15
621	0.97	1	1.06	1.31	1.15	0.95	0.77	0.82	2.16	0.73		621	29.14	31.82	32.44	22.15	23.67	22.88	1.86	2.4	1.9	1.82		621	24.55	23.51	18.7	47.41	63.2	49.59	157.21	472.22	779.11	567.57
622	1.04	0.91	1.12	1.36	1.32	1.06	0.32	0.45	0.99	0.36		622	0.95	1.27	1.09	0.83	1.12	1.17	0.77	1.05	0.71	0.9		622	3.25	3.46	3.2	1.69	1.54	1.64	1.72	1.63	8.25	1.33
623	0.89	1.07	0.97	3.49	3.33	3.5	1.93	0.56	1.19	1.59		623	1.03	0.9	1	0.98	1.04	1.07	1.07	1.19	1.03	0.87		623	1.07	0.85	0.84	1.2	1	0.68	1.2	0.99	0.96	1.33
624	1.27	1.12	1.28	2.42	2.3	2.32	3.66	0.93	0.87	0.59		624	1	0.84	0.74	1.12	1	1.23	0.54	0.54	0.78	0.51		624	0.71	0.46	0.55	0.67	0.74	0.84	0.64	0.75	1.42	0.66
625	1.65	2.22	2.03	3.52	3.63	3.87	4.39	1.29	2.26			625	0.25	0.31	0.35	0.3	0.57	1.39	0.07	0.12	0.51	0.19		625	0.6	0.4	0.41	0.5	0.64	0.5	0.57	0.48	1.05
626	1.25	1.26	1.12	2.35	1.77	2.42	1.03	2.63	1.12			626	0.41	0.39	0.51	0.62	0.49	0.92	0.27	0.24	0.5	0.17		626	0.41	0.43	0.38	0.66	0.72	0.49	0.6	0.66	0.89	0.77
627	0.58	0.7	0.63	0.88	1.04	1.32	0.24	0.2	0.43	1.49		627	0.52	0.33	0.4	0.46	0.5	1.44	0.1	0.18	0.57	0.19		627	0.49	0.34	0.33	0.4	0.38	0.76	0.51	0.45	0.81
628	0.73	0.76	0.63	0.8	0.76	1.01	0.28	0.45	0.67	0.23		628	1.04	1.04	1.11	0.95	0.89	0.85	1.06	0.94	1.06	1.12		628	0.9	1.14	0.96	0.97	1.22	1.2	1.28	1.11	1.15	1.84
629	0.95	1.05	1.22	1.07	0.95	1.09	4.62	0.7	7.52	7.72		629	1.19	1.04	1.07	1.02	1.14	1.02	1.02	1.05	1.04	1.1		629	1	0.81	1.02	1	1.06	0.89	0.92	1.07	0.95	1.11
630	0.78	0.89	0.74	0.82	0.73	1.08	0.53	0.53	1.6	0.37		630	0.84	1.04	1.07	0.89	0.92	1.15	1.03	1.02	0.9	1.2		630	1.44	0.97	0.96	1	0.71	0.94	1	1.11	0.64	0.88
631	0.7	0.79	0.76	0.88	0.67	0.88	0.97	0.56	1.24	0.28		631	2.15	2.58	2.28	1.35	1.56	1.39	1.17	1.33	1.2	1.24		631	1.51	1.62	1.8	1.2	1.29	0.93	1.2	2.59	1.11	1.17
632	1.14	1.07	1.03	1.02	1.06	1.37	1.96	0.8	0.87	0.68		632	1.2	0.83	0.97	0.98	1.1	1.2	1.18	0.83	1.12	0.87		632	4.48	4.25	4.6	3.24	4.03	3.48	2.96	1.7	1.1	1.55
633	0.49	0.5	0.64	0.73	0.43	0.72	2.79	0.13	0.36	0.47		633	1.3	1.09	0.99	1.42	1.26	1.29	1.18	0.87	0.99	1.25		633	1.38	1.08	1.19	1.21	0.99	0.95	1.18	1.18	0.88	0.93
634	0.53	0.52	0.44	0.53	0.59	0.61	0.25	2.97	0.34	0.25		634			1	1.21	1.19	1.04	0.47	0.59	0.65	0.6		634	3.39	3.04	2.96	2	2.59	1.75	1.87	1.63	1.32	1.82
635	0.65	0.68	0.61	0.74	0.6	0.84	0.13	0.51	2.97	0.38		635	0.37	0.37	0.37	0.47	0.56	0.26	0.19	0.07	0.53	0.2		635	0.33	0.4	0.28	0.49	0.42	0.69	0.52	0.35	0.85	0.63
636	0.65	0.52	0.65	0.78	0.96	0.82	0.21	0.31	1.48	0.26		636	1.11	1.43	1.09	1.58	1.29	1.29	0.6	0.66	0.67	0.7		636	2.91	3.3	2.11	2.27	2.21	2.09	2.09	1.89	0.95	1.49
637	1.04	1.13	0.96	0.99	0.89	0.98	0.62	1.07	0.97	1.34		637	0.93	0.96	1.44	0.98	1	1.03	0.96	0.96	0.79	0.97		637	0.98	1.12	1.07	1	1.04	1.15	0.98	0.96	1.26	0.87
638	0.99	1.13	0.93	1.03	0.8	0.94	0.81	2.12	1.14	0.69		638	1.04	1.17	0.71	0.98	0.99	0.86	0.62	0.96	1.16	0.97		638	1.14	1.04	0.93	1.01	1.08	0.98	1.17	2.21	1.01	1.74
639	1.31	0.89	1.31	1.02	1.02	1.35	0.88	1.3	1.04	1.03		639	1.48	1.06	1.12	0.85	0.92	0.98	1.05	0.78	0.87	0.92		639	1.05	1.13	1.06	1.11	0.84	1.16	0.97	0.92	1.15	0.88
640	1.05	1.05	1.04	1.31	1.01	1.51	0.63	0.81	0.75	0.46		640	0.44	0.36	0.47	0.46	0.47	0.42	0.22	0.14	0.43	0.22		640	0.8	0.63	0.52	0.71	0.62	0.67	0.76	0.76	1.3	0.73
641	1.13	0.97	0.88	1.07	1.04	1.11	0.47	2.52	0.8	0.85		641	0.41	0.28	0.46	0.39	0.36	0.48	0.21	0.16	0.49	0.3		641	0.35	0.48	0.31	0.73	0.7	0.6	0.68	0.7	1.08	0.61
642	0.96	0.96	0.74	1.03	0.94	0.99	0.27	0.58	0.7	0.62		642	0.37	0.42	0.61	0.56	0.38	0.47	0.16	0.14	0.59	0.29		642	0.55	0.74	0.47	0.77	1.09	0.8	0.76	0.66	1.12	0.91
643	0.73	0.77	0.71	0.83	1.07	1.05	0.77	0.65	0.53	0.35		643	0.36	0.29	0.44	0.38	0.25	0.4	0.07	0.15	0.37	0.18		643	0.59	0.44	0.32	0.45	0.39	0.43	0.47	0.37	0.69	0.5
644	0.89	1.05	1.1	1.28	0.96	0.81	0.54	0.9	0.69	0.64		644	0.39	0.24	0.36	0.34	0.35	0.34	0.13	0.2	0.43	0.15		644	0.4	0.35	0.22	0.55	0.52	0.54	0.59	0.49	1.06	0.37
645	1.04	1.07	1	0.9	1.12	0.98	0.57	2.53	0.34	0.42		645	0.53	0.57	0.59	0.63	0.54	0.78	0.65	0.59	0.89	0.55		645	0.84	0.96	0.82	1.03	0.93	0.75	1.13	0.92	0.94	1.38
646	1.26	1.05	1.27	0.92	0.98	1.09	1.15	0.73	0.86	3.19		646	1.22	1.29	0.91	0.91	0.92	0.91	1	1.18	0.92	1.04		646	0.82	0.9	1.1	1.1	1.03	0.94	0.99	1.02	1.15	0.72
647	1.04	0.99	0.85	0.93	1.03	1.02	15.41	1.06	0.79	0.67		647	0.9	0.99	0.96	1.09	1.17	1.04	1.09	0.85	0.86	0.88		647	1.08	1	1.06	1.18	0.91	1.17	0.92	1.31	0.94	1.03
648	1.04	1	0.91	1.03	1	0.86	1.2	1.03	0.76	0.49		648	0.89	0.96	0.82	0.82	0.9	1.1	1.07	0.84	0.88	0.96		648	1.01	1.04	1.13	0.96	0.97	0.97	0.88	1.13	0.82	1.01
649	1	0.83	0.97	1.01	1.05	1.31	1.68	1.28	1.51	0.34		649	0.82	0.73	0.57	0.78	0.85	1.04	0.79	0.71	0.91	0.64		649	0.76	0.61	0.46	0.71	0.78	0.67	0.92	0.81	0.71	1.65
650	1.16	1	1.13	1.16	1.09	1.18	29.63	0.91	2.37	0.33		650	0.64	0.71	0.75	0.86	0.8	0.72	0.68	0.67	0.78	0.68		650	7.08	8.39	6.75	3.08	3.7	3.07	3.17	2.64	2.2	3.42
651	1.02	0.85	0.87	0.99	1.14	0.93	0.2	0.59	0.56	1.51		651	0.31	0.23	0.3	0.41	0.39	0.33	0.13	0.22	0.37	0.18		651	0.57	0.69	0.67	0.83	0.62	0.7	0.78	0.68	0.85	0.65
652	0.33	0.38	0.34	0.45	0.51	0.49	3.43	0.4	0.25	0.52		652	0.97	0.49	0.42	0.55	0.36	0.43	0.17	0.14	0.39	0.15		652	0.45	0.28	0.33	0.52	0.89	0.58	0.55	0.29	1.28	0.5
653	0.97	0.78	1.02	1.02	0.84	0.88	0.46	0.25	0.67	0.98		653	0.51	0.72	0.57	0.89	0.68	0.76	0.61	0.61	1.09	0.69		653	0.55	0.62	0.69	0.67	0.93	0.97	0.77	0.78	1	0.74
654	0.4	0.32	0.32	0.44	0.49	0.35	2.1	0.48	0.22	0.3		654	0.79	0.67	0.8	1.1	0.97	0.77	0.53	0.38	0.41	0.48		654	0.89	0.56	0.79	1.17	0.87	0.74	1.01	0.97	1.23	0.88
655	1	0.97	1.01	0.98	1.13	1.22	0.78	1.14	0.89	0.7		655	0.97	1.05	1.05	1.19	1.18	1.19	1.31	1.06	1.05	0.87		655	0.73	0.86	0.99	1	0.82	0.98	0.96	0.89	1.08	0.78
656	0.93	0.95	0.9	1.04	0.8	1.03	0.58	0.75	2.44	1.43		656	0.84	1.02	0.71	1	1.18	0.96	0.75	0.89	1.1	1.05		656	1.06	1.03	0.94	0.91	1.06	0.91	0.96	0.88	0.93	0.98
657	1.04	0.86	0.93	1.13	0.99	1.06	1.12	0.6	0.9	1.03		657	0.92	1	1.34	0.66	1	0.99	1.19	1.08	0.79	0.79		657	1	1.19	0.79	0.84	1.04	0.91	0.94	0.97	0.77	1.13
658	0.62	0.54	0.28	0.63	0.73	0.54	0.13	0.64	0.61	0.2		658	0.79	0.55	0.82	0.91	0.6	0.9	0.32	0.62	0.54	0.52		658	0.9	1.08	0.65	1.01	1.22	0.99	1.06	1.12	1	0.76
659	0.28	0.44	0.41	0.5	0.46	0.33	0.14	2.22	0.36	0.18		659	0.33	0.25	0.26	0.44	0.38	0.6	0.18	0.22	0.63	0.22		659	0.34	0.33	0.27	0.58	0.36	0.81	0.47	1.14	1.2	0.49
660	0.54	0.49	0.47	0.52	0.45	0.52	0.13	0.09	0.35	0.24		660	0.48	0.32	0.48	0.26	0.37	0.62	0.13	0.11	0.39	0.16		660	0.44	0.61	0.27	0.43	0.59	0.4	0.41	0.37	0.83	0.57
661	0.52	0.55	0.44	0.81	0.7	0.65	0.23	0.16	0.68	0.56		661	0.54	0.43	0.45	0.49	0.48	0.6	0.28	0.31	0.6	0.24		661	0.31	0.42	0.16	0.46	0.64	0.54	0.5	0.36	0.81	0.51
662	0.65	0.57	0.72	0.79	0.58	0.6	0.23	0.28	0.37	0.17		662	0.44	0.3	0.41	0.46	0.45	0.64	0.2	0.26	0.36	0.25		662	0.36	0.25	0.29	0.55	0.43	0.55	0.53	0.25	0.9	0.37
663	0.47	0.57	0.4	0.46	0.6	0.56	0.79	0.48	0.34	0.63		663	0.47	0.65	0.54	1.14	0.8	0.77	0.43	0.42	0.66	0.57		663	0.93	0.91	0.82	0.93	1.04	0.83	1.92	1.01	1.03	4.95
664	1.56	1.08	0.99	1.39	1.11	1.57	0.92	0.56	1.18	0.71		664	0.23	0.19	0.25	0.18	0.2	0.32	0.13	0.18	0.14	0.2		664	0.49	0.28	0.24	0.58	0.53	0.65	0.48	0.25	0.26	0.09
665	0.56	0.63	0.55	0.61	0.66	0.56	0.34	0.83	0.45	0.3		665	1.04	0.88	1.16	1.08	1.37	1.07	0.97	0.86	1	0.97		665	0.91	0.99	0.96	0.93	0.87	1	0.99	1.08	0.77	0.98
666	0.45	0.51	0.62	0.58	0.68	0.64	0.33	0.27	0.5	0.71		666	0.38	0.52	0.48	0.67	0.51	0.42	0.25	0.27	0.48	0.25		666	0.4	0.35	0.52	0.44	0.52	0.51	0.43	0.33	1.01	0.38
667	1.34	1.35	1.23	1.03	1.12	0.98	1.43	0.81	2.56	1.06		667	0.76	0.9	0.83	0.95	0.85	0.81	0.68	0.76	0.66	0.9		667	0.48	0.36	0.4	0.69	0.67	0.54	0.64	0.44	0.83	0.53
668	1.03	1.22	1.29	1.24	1.05	1.2	0.96	0.98	0.99	2.54		668	0.37	0.28	0.31	0.33	0.45	0.69	0.13	0.07	0.33	0.18		668	0.27	0.4	0.24	0.5	0.52	0.57	0.54	0.39	0.88	0.51
669	1.58	1.92	1.91	1.01	0.97	1	14.65	2.06	8.94	3.42		669	0.52	0.47	0.57	0.57	0.71	0.61	0.38	0.44	0.48	0.39		669	0.76	0.56	0.52	0.71	0.69	0.85	0.76	0.77	0.8	0.74
670	1.66	1.5	1.61	0.92	0.98	1.06	1	0.87	7.54	0.99		670	0.52	0.7	0.54	1.29	0.68	0.92	0.24	0.41	0.55	0.44		670	0.53	0.45	0.3	0.63	0.62	0.5	0.54	0.55	0.76	0.39
671	1.38	1.34	1.39	1.2	0.99	1.03	2.06	4.04	0.78	1.88		671	0.61	0.62	0.68	0.64	0.75	0.87	0.42	0.55	0.48	0.48		671	0.55	0.5	0.47	0.71	0.96	0.5	0.74	0.46	0.9	0.79
672	0.98	0.69	0.98	1.06	0.72	0.69	10.47	4.47	0.73	0.16		672	0.61	0.58	0.54	0.57	0.58	0.69	0.3	0.33	0.64	0.43		672	0.43	0.42	0.47	0.57	0.52	0.62	0.55	0.5	0.89	0.54
673	5.38	5.8	5.77	2.12	2.23	2.42	28.33	34.35	32.67	14.88		673	1.05	0.83	0.96	0.94	0.93	0.98	0.83	1.04	0.65	0.91		673	1.08	1.37	1.14	1.15	1.03	1.22	1.21	1.18	1.16	1.09
674	2.64	2.55	2.03	0.98	1.16	1.02	9.26	2.21	4.42	6.26		674	0.76	0.77	0.9	0.69	1.04	0.84	0.82	0.93	1.11	0.85		674	1.08	1.2	0.92	1.06	0.92	1.16	1.02	0.96	1.19	0.88
675	2.11	2.85	2.21	1.08	1.13	1	5.07	15.18	4.16	7.37		675	0.93	1	0.87	1	0.86	1	0.89	0.81	1.36	0.85		675	0.93	0.95	1.16	1.05	1.2	0.91	1.06	1.32	1.03	1.26
676	1.93	2.71	2.31	1.78	1.55	2.08	12.48	0.62	1.01	0.79		676	0.99	0.86	0.96	0.89	1.27	1.01	0.72	0.71	0.88	0.96		676	0.8	0.84	0.79	0.87	1.01	1.16	0.83	3.49	0.95	0.98
677	0.37	0.36	0.28	0.42	0.52	0.35	0.11	0.16	0.27	0.4		677	0.15	0.24	0.29	0.3	0.36	0.36	0.16	0.15	0.14	0.25		677	0.26	0.42	0.21	0.46	0.51	0.46	0.45	0.25	0.09	0.17
678	1.14	1.18	1.14	1.1	1.1	1.12	0.79	2.57	0.85	0.49		678	0.68	0.78	1.17	0.91	0.83	0.84	0.82	0.7	0.77	0.83		678	0.46	0.43	0.4	0.61	0.53	0.61	0.52	0.55	0.78	0.53
679	0.91	1.14	1.04	0.99	1	1.17	0.85	0.98	0.99	3.78		679	0.79	0.85	0.89	1.07	0.87	0.73	0.68	0.61	0.8	0.76		679	0.64	0.59	0.54	0.69	0.75	0.74	0.75	0.64	0.83	0.76
680	1.35	1.59	1.36	1.02	1.18	1.21	8.52	1.79	0.9	3.84		680	0.28	0.29	0.3	0.57	0.42	0.3	0.12	0.17	0.4	0.2		680	0.35	0.2	0.36	0.57	0.63	0.77	0.56	0.47	0.66	0.56
681	1.04	1.21	1.05	0.94	1.08	1.01	1.35	0.95	0.74	0.46		681	0.9	0.84	0.75	1.11	1.07	0.8	1.17	0.96	0.85	0.92		681	0.99	0.81	1.15	1.19	0.82	1.08	1.14	1.17	1.08	1.29
682	1.98	1.82	2.03	6.75	1.64	1.87	4.55	7.48	1.54	1.3		682	0.99	0.97		1.09	1.08	0.75	1.14	0.94	1.1	0.79		682	0.87	1.31		0.75	1.1	0.86	0.81	0.99	0.75	1.3
683	0.98	1	0.93	1.09	0.83	0.97	1.91	0.86	0.69	0.32		683	0.9	0.9	0.72	0.89	0.94	1.13	0.78	0.75	0.79	0.9		683	0.81	0.72	0.77	0.93	0.81	0.97	0.87	0.97	1.23	0.75
684	0.95	0.92	0.91	1.18	0.95	0.94	0.22	0.27	0.6	0.27		684	0.97	0.71	0.9	0.74	0.84	1.06	0.66	0.95	0.68	0.92		684	0.76	0.68	1.07	1.12	0.88	0.91	0.9	0.91	0.92	0.84
685	1.31	1.29	1.19	1.13	0.91	1.11	0.69	4.15	0.96	0.43		685	1.11	0.89	0.88	0.82	0.88	1.03	0.87	0.77	0.86	0.87		685	1.42	1.55	1.14	1.15	1.46	1.13	1.21	1.39	1.59	1.49
686	1.3	1.24	1.35	1.02	1.06	1.13	4.35	0.63	0.98	1.43		686	0.69	0.92	0.82	0.66	0.87	0.84	0.67	0.85	0.79	1.01		686	0.45	0.33	0.22	0.59	0.35	0.61	0.47	0.37	0.21	0.31
687	1.4	1.52	1.36	1.1	0.99	1.16	0.58	0.29	0.94	2.41		687	0.69	0.87	0.91	1.08	0.8	1.01	1.06	1	1.18	0.83		687	0.87	1.06	1.33	1.08	0.99	0.95	1.16	1.07	0.98	1.2
688	0.62	0.81	0.56	0.75	0.64	0.67	0.2	0.12	0.38	0.78		688	0.89	0.71	0.92	0.87	0.77	0.88	0.92	0.91	0.89	0.77		688	1.18	0.94	1.02	1.22	1.03	1.08	1.11	1.15	0.77	1.06
689	0.87	0.92	0.48	1.09	1.19	0.89	0.37	0.43	0.5	0.6		689	0.43	0.52	0.43	0.64	0.76	0.56	0.35	0.28	0.53	0.36		689	1.08	1.04	1.31	1.07	0.98	1.07	1.19	1.03	1.21	1.35
690	0.9	0.47	0.53	0.83	0.69	0.7	0.38	0.65	0.49	0.29		690	0.99	0.77	0.76	0.72	0.79	0.75	0.98	0.6	0.81	1.09		690			0.94	1.06	0.69	1.13	1.06	1.02	0.92	1.01
691	10.14	10.26	5.4	1.7	1.73	1.38	56.32	27.5	52.3	13.27		691	0.76	1.29	0.86	1.23	1.11	1.06	0.79	0.77	0.68	0.95		691	1.01	0.92	1.06	0.91	0.64	0.77	0.94	0.89	0.86	0.87
692	4.75	5.29	4.59	1.08	1.17	1.26	47.81	18.07	20.23	42.32		692	1.03	0.78	0.85	1.42	1.12	0.9	0.86	1.03	1.07	0.95		692	0.88	1.06	0.79	1.28	0.77	1.24	1.06	1.27	1.27	0.72
693	5.52	5.71	5.42	1.34	1.24	1.3	49.69	23.74	15.96	30.26		693	0.83	0.83	0.88	0.85	0.91	0.99	0.88	0.98	0.98	0.73		693	1	0.94	1	1.13	1.15	0.9	1.06	1.04	0.89	1.05
694	3.57	4.32	3.73	1.49	1.25	1.34	28.86	14.27	5.11	5.74		694	0.81	0.73	0.93	0.92	0.93	1.08	0.46	0.45	0.68	0.59		694	3.2	3.56	2.69	2.15	2.14	1.98	2.09	1.77	1.22	1.67
695	4.17	4.17	4.01	1.36	1.69	1.14	14.76	27.67	3.96	5.02		695	0.99	0.81	0.7	0.58	0.67	1.02	0.48	0.59	0.7	0.55		695	4.09	3.74	3.96	1.94	1.6	1.86	2.08	1.85	1.21	2.58
696	2.38	2.05	2.45	1.7	1.42	1.35	0.21	0.53	0.58	2		696	0.6	0.79	0.83	1.25	0.64	1	0.58	0.64	0.73	0.51		696	2.65	2.38	3.21	1.78	1.69	1.64	1.69	1.67	1.09	1.76
697	0.47	0.46	0.39	0.57	0.49	0.71	0.16	0.19	0.47	2.76		697	0.6	0.67	0.63	0.74	0.47	0.67	0.29	0.33	0.51	0.45		697	1.84	1.7	1.6	1.13	1.43	1.22	1.06	0.83	1.22	0.75
698	1.14	0.92	0.61	0.87	1.09	1.21	0.23	0.33	0.46	0.31		698	0.52	0.46	0.57	0.54	0.81	0.87	0.27	0.24	0.94	0.36		698	3.33	2.83	3.32	2.07	2.68	2.01	2.23	11.66	1.43	2.26
699	0.52	0.43	0.46	0.57	0.72	0.6	0.17	0.16	0.37	0.23		699	0.47	0.62	0.62	0.75	0.58	0.8	0.41	0.42	0.6	0.38		699	3.08	2.45	3.08	2.73	1.89	1.78	2.43	1.83	1.14	2.38
700	3.66	4.13	3.94	1.48	2.05	1.8	19.87	13.17	4.14	40.96		700	0.84	0.96	0.76	0.88	0.89	1.1	0.78	1.09	1.05	0.98		700	1.08	1.19	0.96	0.85	0.83	0.79	0.78	1.28	0.63	0.81
701	2.37	2.47	2.32	1.3	1.19	1.31	9.81	3.68	4.19	3.94		701	0.81	0.68	0.85	0.98	1.06	0.83	0.85	0.93	1.01	0.9		701	0.97	0.85	1.04	0.84	0.81	0.9	0.89	0.7	1	0.89
702	2.74	3.1	2.68	1.41	1.33	1.3	26.87	2	0.97	5.76		702	0.88	0.88	0.93	0.9	0.79	1.17	1.02	0.83	0.93	1.09		702	1.22	1.15	0.97	0.76	1.01	0.9	0.86	1.38	0.96	1.14
703	0.41	0.36	0.36	0.39	0.37	0.43	0.1	6.5	0.27	0.17		703	0.77	1.01	1.06	0.79	1.12	1.09	0.75	0.77	1.03	0.84		703	0.58	0.4	0.56	0.77	0.69	0.73	0.72	0.98	0.67	0.69
704	1.01	1.09	1.03	1.25	1.11	1.04	2.83	0.47	0.53	0.98		704	0.85	1.23	1.22	1.09	0.71	0.95	0.76	0.75	0.72	0.8		704	0.52	0.73	0.58	0.65	0.86	0.8	0.65	0.78	1.11	0.59
705	0.62	0.81	0.53	0.91	0.69	1.03	0.36	0.27	0.38	0.3		705	0.72	0.85	1.18	0.88	0.88	1.21	0.86	0.52	0.71	0.76		705	0.72	0.78	0.74	0.73	0.77	0.95	0.79	0.83	1.08	0.87
706	0.64	0.58	0.57	0.73	0.89	0.83	1.6	0.53	0.8	0.55		706	0.97	1.01	1.19	0.97	1.39	1.07	0.84	0.75	0.83	0.89		706	0.67	0.78	0.71	0.69	0.69	0.7	0.58	0.84	0.92	0.82
707	1	0.85	0.85	1.08	1.22	1.11	0.17	0.37	0.62	0.35		707	0.94	0.98	0.92	1.05	0.88	1.02	0.6	0.71	0.74	0.75		707	0.68	0.61	0.58	0.57	1.11	0.69	0.65	0.93	1.19	0.78
708			0.66	0.82	0.81	0.65	0.34	0.24	0.9	0.27		708	1.09	1.01	1.29	0.99	0.99	0.89	0.8	0.72	0.83	0.91		708	0.48	0.71	0.51	0.66	0.77	0.86	0.53	0.5	0.82	0.74
709	1.06	1.17	1.18	1.23	1.01	1.14	0.56	1.7	0.83	2.46		709	0.93	0.9	1.33	1.33	0.97	1.07	1.04	1.19	1.03	0.91		709	1.18	0.79	0.96	0.63	0.75	1	0.73	0.81	1.3	0.7
710	0.87	1.02	0.81	0.76	0.93	1.04	0.93	0.36	0.53	0.23		710	0.96	1.1	0.82	0.93	1.02	1.05	0.84	1.09	0.81	1.16		710	1.1	0.96	1.2	0.79	0.83	0.94	0.79	0.91	0.78	0.72
711	0.94	0.85	0.78	1.23	0.91	1.06	44.83	0.69	0.51	0.54		711	0.93	0.93	0.77	0.51	1.11	0.94	0.86	0.63	0.65	0.86		711	1.12	0.86	1.2	0.97	1.03	1.12	1.01	1.36	1.01	1.09
712	0.8	1.2	1.18	1.1	1.24	1.12	2.22	0.4	1.12	0.87		712	0.71	0.72	0.76	0.66	0.56	0.75	0.58	0.74	0.54	0.71		712	1.33	0.96	1.21	0.82	0.9	0.98	0.89	1.16	1.13	1.15
713	1.34	1.18	1.48	1.25	1.06	1.2	0.5	11.55	2.18	0.81		713	1.09	0.94	1.82	1.13	1.8	0.72	1.2	0.61	1.29	1.33		713	0.75	0.85	1	0.88	0.87	1	1	1.22	1.2	0.99
714	1.36	0.84	0.88	1.26	1.08	1.14	1.58	0.59	0.68	1.82		714	0.53	0.87	0.54	1.04	0.86	0.84	0.74	0.75	0.98	0.91		714	1.22	1.35	1.38	1.17	1.24	1.12	1.17	1.33	1.21	1.25
715	1.8	2.16	1.89	1.4	1.04	1.17	2.1	1.72	10.1	1.84		715	0.22	0.27	0.31	0.62	0.44	0.23	0.15	0.1	0.29	0.16		715	0.32	0.57	0.36	0.55	0.6	0.65	0.56	0.37	0.53	0.46
716	1.1	0.96	1.01	1.19	1.11	0.93	4.8	0.36	5.58	1.86		716	0.41	0.48	0.69	0.6	0.46	0.56	0.13	0.25	0.31	0.17		716	7.09	6.36	5.29	2.33	1.93	2.39	2.52	2.99	1.91	3.3
717	1.53	1.58	1.79	0.9	1.24	1.17	1.7	1.81	1.24	5.4		717	0.37	0.37	0.33	0.33	0.42	0.63	0.19	0.12	0.56	0.17		717	0.37	0.31	0.2	0.5	1.64	0.46	0.56	0.36	0.64	0.59
718	1.23	1.32	1.54	1.09	1.24	1.02	2.1	0.74	0.73	1.12		718	0.94	1.16	0.99	1.4	0.73	0.94	0.83	0.99	1.08	0.96		718	1.01	1.2	0.92	0.78	1.01	1.44	0.89	1.04	0.99	0.68
719	0.93	1.17	0.65	0.85	0.82	0.99	0.7	0.94	1.45	0.47		719	0.97	0.8	0.97	1.26	0.95	0.78	0.86	1.14	1	0.82		719	0.74	1.03	0.8	0.91	0.83	1.12	0.94	0.9	1.98	0.61
720	1.12	1.21	0.96	0.9	0.92	1.06	0.88	0.32	0.91	1.48		720	1.08	1.12	0.65	1.18	0.79	0.83	0.97	0.98	1.1	1.05		720	0.88	0.71	0.86	1.16	1.07	1.21	0.99	0.94	0.63	0.85
721	2.7	2.04	1.97	1.82	1.92	2.09	7.61	3.91	2.93	12.38		721	0.42	0.73	0.41	0.64	0.2	0.34	0.29	0.14	0.52	0.33		721	0.42	0.59	0.37	0.85	0.77	0.49	0.98	1.05	0.58	1.01
722	1.85	1.73	1.32	1.33	1.21	1.17	16.92	3.09	3	5.53		722	0.51	0.51	0.38	0.33	0.38	0.67	0.59	0.2	0.71	0.51		722	1.04	0.85	0.97	1.31	0.8	1.28	1.12	1.04	0.9	1.01
723	0.88	0.77	1.02	0.66	0.87	0.6	0.34	0.44	0.66	0.18		723	0.32	0.3	0.28	0.28	0.09	0.55	0.21	0.07	0.27	0.12		723	0.35	0.33	0.25	0.2	0.53	0.15	0.64	0.92	0.97	0.97
724	1.83	1.57	1.16	1.38	1.46	1.94	0.33	2.11	1.19	0.68		724	1.14	1.16	0.93	1.75	1.19	0.97	1.33	1.75	1.16	1.01		724	0.87	0.99	1.17	1.28	1.18	1.71	0.98	1.28	1.16	0.9
725	1.15	1.13	0.87	1.33	1.58	1.46	1.22	0.9	0.79	0.55		725	0.36	0.5	0.44	0.47	0.35	0.36	0.08	0.11	0.6	0.08		725	0.58	0.4	0.37	0.44	0.58	0.51	0.86	0.91	1.19	0.8
726	0.9	0.58	0.69	1.1	0.97	0.88	0.41	0.33	0.42	0.34		726	0.53	0.49	0.58	0.65	0.6	0.7	0.87	0.76	0.87	0.6		726	0.67	0.73	0.62	0.89	0.59	0.92	0.76	0.91	1.5	0.84
727	0.87	1.13	1.04	1.01	1.19	1.04	25.89	1.58	1.66	0.77		727	0.22	0.25	0.16	0.25	0.52	0.23	0.19	0.2	0.21	0.16		727	0.36	0.19	0.24	0.58	0.45	0	0.19	0.01	0.19	0.09
728	0.88	0.51	1.34	1.02	1.07	0.9	0.57	1	1.03	0.79		728	1.12	2.49	0.96	1.09	0.79	0.93	0.97	1.14	1.26	0.82		728	0.99	0.96	1.14	1.36	1.12	0.79	0.93	0.96	1	0.92
729	0.47	1.62	0.93	1.04	1.09	1.11	0.87	0.84	0.45	4		729	0.13	0.26	0.07	0.34	0.04	0.17	0.11	0.02	0.17	0.23		729	0.12	0.22	0.23	0.78	0.86	1.05	0.15	0	0.15	0.03
730	1.83	1.5	2.01	1.13	1.13	1.27	2.34	2.58	1.26	5.99		730	10.77	10.38	12.28	16.86	16.38	24.79	1.28	1.42	0.85	1.15		730	7.29	6.69	5.33	3.2	4.22	3.81	1.54	1.26	1.05	1.59
731	0.88	1.04	0.68	0.98	0.79	1.23	0.44	0.92	0.72	0.7		731	10.56	10.35	10.45	4.91	3.68	5.56	1.3	1.22	0.96	1.42		731	11.54	9.83	8.33	6.14	8.74	7.46	2.26	1.75	2.67	2.54
732	1.58	1.82	0.82	1.17	1.14	1.38	0.67	0.77	8.19	0.81		732	7.31	10.85	10.63	5.02	3.7	8.17	1.28	1.69	1.29	1.48		732	12.69	11.72	8.91	7.33	9.51	9.83	3	2.19	2.34	48.6
733	0.85	0.87	0.92	0.93	0.66	0.87	0.93	0.83	0.44	0.42		733	0.39	0.42	0.47	0.6	0.46	0.3	0.24	0.18	0.57	0.13		733	0.31	0.32	0.3	0.36	0.69	0.55	0.72	0.85	1.21	0.47
734	1.04	0.89	0.98	0.96	0.82	1.13	0.37	2.43	0.75	0.54		734	0.71	0.4	0.63	0.82	0.59	0.69	0.3	0.28	0.77	0.25		734	0.74	0.67	0.68	0.34	0.62	0.35	0.84	1.37	0.93	1.03
735	0.9	1.82	1.02	1.26	1.42	1.41	0.58	2.93	0.9	0.82		735	0.48	0.23	0.42	0.61	0.52	0.84	0.28	0.02	0.38	0.09		735	0.26	0.08	0.14	0.77	0.43	0.47	0.43	0.66	0.72	0.55
736	1.77	2.02	1.74	1.3	1.24	1.57	5.14	6.75	6.61	1.36		736	1.14	1.01	0.77	0.97	1.45	0.98	1.1	1.18	1.03	1.09		736			1.22	1.11	1.23	1.37	1.12	0.9	1.09	0.83
737	0.86	1.08	0.98	1.14	0.91	0.94	1.13	0.81	10.89	1.16		737	0.99	1	0.75	0.99	1.38	1.02	1.29	0.65	1.09	1		737	0.98	0.79	0.97	0.69	0.99	1.31	0.96	0.89	0.86	1.03
738	0.88	1.3	0.93	1.11	1.43	1.4	2	0.6	0.66	10.89		738	0.77	0.71	0.89	1.25	0.69	0.99	0.85	1.04	0.72	0.9		738	1.02	1.04	1.04	1.04	1.11	0.99	1	1	1	0.56
739	0.48	0.57	0.46	0.32	0.54	0.52	0.19	0.56	0.45	1.97		739	1.13	0.69	0.6	0.86	0.72	0.6	0.53	0.64	0.92	0.73		739	0.35	0.3	0.24	0.28	0.6	1.14	0.59	0.81	1.16	0.56
740	0.98	0.48	0.82	0.89	1.08	0.82	0.97	1.26	0.58	0.38		740	1.03	0.85	0.98	0.63	1.22	1.19	0.89	1.21	0.89			740			1.62	0.78	1.09	1.21	0.83	0.68	1.13	0.8
741	0.94	0.95	1.15	1.15	1.37	0.91	0.78	0.99	0.63	1.09		741	0.91	0.65	1.01	1.29	0.49	0.83	0.88	1.18	0.93	1.01		741	1.23	1.04	0.91	0.76	1.24	1.03	0.96	0.92	0.9	1.07
742	0.75	0.78	1.12	0.99	1.17	1.05	0.53	0.52	1.23	0.64		742	0.11	0.49	0.34	0.59	2.21	0.28	0.22	0.1	0.38	0.15		742	0.29	0.22	0.46	0.86	0.62	0.57	0.63	0.95	0.92	0.78
743	0.69	0.49	0.54	0.84	0.77	0.48			1.06	0.92		743	0.36	0.35	0.54	0.31	0.37	0.36	0.26	0.32	0.47			743	0.27	0.21	0.27	0.37	0.48	0.85			0.83	0.81
744	1.16	1.38	1.3	1.22	1.42	0.99	1.43	3.48	1.39	1.71		744	0.2	0.29	0.2	0.29	0.24	0.47	0.06	0.07	0.31	0.19		744	0.28	0.21	0.24	0.3	0.49	0.31	0.62	0.8	0.88	0.62
745	1.08	0.58	0.55	0.7	0.66	0.78	0.4	0.24	0.42	0.27		745	1.23	0.99	1.11	1.15	0.73	0.72	1.1	1.06	1.06	0.92		745	0.73	1.05	0.71	1.22	1.36	1	1.23	0.96	1.03	0.81
746	0.73	1.26	0.51	0.8	0.65	0.87			1.62	0.53		746	1.01	1.14	1.39	1.22	0.79	1.04	1.04	1.23	0.94	1.29		746	1.1	0.98	1.06	0.99	1.08	0.83			0.88	1.15
747	0.65	0.57	0.73	0.82	1.03	1.1	5.25	1.47	0.71	0.78		747	1.12	0.92	1.06	1.25	1.3	1.04	1.1	0.91	1.09	1		747	0.94	0.74	0.83	0.51	0.9	1.08	1.03	0.88	0.63	1.3
748	1.42	1.11	0.94	1.15	0.89	1.45	0.78	0.91	0.5	0.55		748	35.66	51.74	41.9	83.99	56.09	89.21	1.87	1.89	1.4	1.62		748	15.95	16.97	11.73	28.5	42.09	35.27	6.73	20.4	11.86	9.25
749	1.3	1.25	1.16	0.67	0.67	0.6	0.86	0.91	3.6	0.41		749	48.5	51.07	42.32	91.97	49.65	93.96	2.16	254.51	4.07	2.1		749	15.45	14.66	12.05	31.04	39.16	31.15	46.61	86.35	183.04	98.07
750	1.03	1.07	0.59	0.79	1.08	0.82	1.23	1.23	0.71	0.83		750	60.06	56.47	48.08	117.02	49.38	111.65	42.63	4.45	1.62	1.92		750	16.41	15.94	11.9	34.94	47.64	29.51	27.32	65.8	152.3	63.06
751	0.98	0.58	0.56	0.77	0.66	0.71	0.35	1.95	0.52	1.05		751	9.03	12.87	11.49	18.78	18.14	21.34	1.06	1.23	0.84	0.95		751	12.27	11.58	10.92	25.87	36.2	24.96	420.89	685.44	1138.89	724.39
752	1.26	1.14	1.34	0.96	0.77	0.84			0.52	0.88		752	0.63	0.56	0.62	1.17	1.14	0.98	0.43	0.29	0.59	0.6		752	10.15	8.93	6.83	9.41	10.62	7.97	2.37	10.27	14.87	4.03
753	2.12	2.07	1.46	0.94	1.25	1.15	9.81	2.73	1.5	1.73		753	0.26	0.28	0.49	0.28	0.42	0.29	0.09	0.25	0.32	0.2		753	0.6	0.79	0.78	1.36	0.99	1.18	0.86	1.01	4.57	1.24
754	1.46	1.17	1.81	1.32	0.86	1.16	7.46	1.96	2.45	8.27		754	1.12	1.14	1.16	1.4	0.64	1.34	1.32	0.98	0.85	1.25		754	0.97	1.15	1.06	1.21	1.19	1.52	1.26	7.32	1.29	1.07
755	0.91	1.31	0.97	0.86	0.7	0.98	0.49	2.84	0.68	1.38		755	1.16	0.99	1.21	1.01	1.26	1.09	0.96	1	1.04	1.51		755	0.9	1.23	0.93	1.1	0.87	1.7	1	0.93	1.23	1.07
756	1.36	1.57	1.31	0.94	1.14	1.13	2.82	14.39	2.82	6.76		756	0.95	1.36	0.92	0.42	0.55	1.21	1.01	1.2	1.11	1.27		756	1.22	0.91	0.94	0.75	0.87	0.51	1.02	1.2	1.13	1.47
757	0.37	0.18	0.56	0.55	0.57	0.49	13.6	0.26	0.23	0.35		757	0.44	0.24	0.44	0.28	0.51	0.36	0.04	0.22	0.62	0.16		757	0.36	0.38	0.35	1.14	0.89	0.81	0.87	1.56	1.46	0.96
758	1.52	2.03	1.03	1.48	1.64	1.19	9.5	0.72	1.04	0.94		758	0.37	0.31	0.36	0.49	1.02	0.31	0.27	0.31	0.23	0.62		758	0.24	0.17	0.33	0.66	0.65	0.88	0.36	0.14	0.18	0.23
759	0.9	0.94	0.99	0.94	1.05	0.83	16.26	0.83	0.85	0.91		759	1.01	0.99	0.84	1.31	1.09	1.04	0.32	0.3	0.48	0.22		759	4.74	5.15	4.58	2.89	3.01	3.28	1.55	1.58	10.58	1.87
760	1.27	1.5	1.58	1.3	1.31	1.51	0.53	0.39	0.71	0.97		760	0.29	0.48	0.43	0.27	0.13	0.33	0.12	0.19	0.46	0.22		760	0.33	0.42	0.32	0.51	1.12	0.59	0.89	1.03	0.88	0.82
761	1.46	0.83	1.42	1.29	1.43	1.57	8.85	0.99	0.95	2.66		761	0.53	0.92	0.55	1.59	1.83	1.6	0.19	0.18	0.37	0.23		761	2.62	3.43	2.52	3.69	4.52	3.98	2.27	2.41	2.8	2.74
762	1.13	1.59	1.06	1.09	0.96	1.07	0.59	2.57	21.61	0.69		762	0.56	0.47	0.55	1.03	0.98	0.27	0.2	0.27	0.58	0.33		762	1.57	1	0.95	2.33	1.98	1.44	1.09	2.14	1.22	1.05
763	2.06	1.87	1.58	1.63	1.2	1.39	1.68	2.48	3.17	0.87		763	1.1	1.04	1.39			0.92	0.83	0.98	0.88	0.99		763	0.87	0.96	0.8	1.23	0.82	0.95	1.34	1.36	1.25	2.11
764	1.14	1.2	0.8	1.14	1.06	0.91	0.95	1.75	0.93	0.97		764	0.61	0.44	0.6	0.45	0.25	0.48	0.2	0.22	0.53	0.22		764	0.21	0.3	0.27	0.82	0.47	0.38	0.39	0.57	0.56	0.37
765	1.19	1.04	1.25	1.31	1.4	1.34	5.01	0.5	1.9	1.51		765	1.19	0.34	0.51	0.48	0.46	0.56	0.13	0.18	0.58	0.27		765	0.24	0.27	0.36	0.71	0.44	0.54	0.46	0.62	0.58	0.52
766	5.2	4.29	3.38	1.44	1.44	1.75	2.8	3.77	7.57	4		766	0.18	0.36	0.4	0.26	0.47	0.41	0.2	0.11	0.51	0.27		766	0.54	0.45	0.37	0.97	0.81	0.12	0.63	0.95	0.89	0.64
767	2.48	2.49	1.6	1.32	1.4	1.76	2.02	1.5	2.02	2.98		767	0.33	0.7	0.75	0.84	0.76	1.64	0.3	0.16	0.75	0.4		767	9.21	7.68	6.09	3.71	4.07	4.27	2.29	2.14	2.09	2.74
768	1.51	1.34	1.31	1.06	0.86	0.74	4.01	7.11	0.77	3.39		768	0.3	0.33	0.47	0.58	0.33	0.4	0.15	0.1	0.59	0.19		768	0.19	0.25	0.33	0.46	0.7	0.12	0.42	0.65	0.52	0.43
769	1.55	1.49	1.46	1.18	1.3	0.9	3.33	1.27	7.13	0.46		769	0.98	0.82	0.72	1.06	1.09	0.87	0.92	0.7	1.11	0.86		769	0.38	0.31	0.42	0.77	0.83	0.76	0.94	0.88	0.79	0.81
770	2.48	2.34	1.79	1	1.23	1.1	5.19	4.11	2.09	14.93		770			0.4			0.31	0.33	0.71	0.55	0.19		770	0.38	0.44	0.52	0.59	0.54	0.5	0.97	0.81	0.84	0.88
771	1.16	1.55	2.26	0.98	1.18	1.14	4.03	3.04	3.02	1.63		771			0.58			0.51	0.14	0.25	0.48	0.44		771	0.26	0.43	0.26	0.63	0.66	0.36	0.65	0.6	0.8	0.59
772	3.96	3.85	2.44	1.08	1.13	1.25	0.78	0.79	2.18	0.58		772	0.29	0.21	0.13	0.22	0.28	0.45	0.3	0.25	0.22	0.1		772	0.15	0.14	0.28	0.47	0.3	0.24	0.16	0.07	0.15	0.14
773	1.01	1.08	0.89	1.04	1.33	1.21	0.58	0.66	1.68	2.13		773	0.72	0.81	0.98	1.15	0.85	0.95	0.85	0.73	0.93	0.9		773	0.8	0.7	0.92	0.74	1.05	0.61	0.89	0.87	1.09	0.98
774	3.79	3.29	2.52	1.21	1.16	1.32	0.43	0.85	0.73	0.57		774	0.24	0.11	0.15	0.18	0.29	0.18	0.23	0.19	0.08	0.18		774	0.42	0.28	0.2	0.42	0.47	0.32	0.69	0.89	0.45	0.73
775	0.58	1.01	0.86	1.15	0.79	0.97	0.37	0.23	0.63	0.53		775			1.2	0.41	1.15	0.48	0.26	0.25	0.66	0.31		775	0.32	0.46	0.37	0.93	0.7	0.83	0.8	0.98	1.09	0.69
776	1.13	1.4	1.16	1	0.8	0.89	1	0.56	0.63	0.66		776	0.4	0.46	0.3	0.89	0.68	0.42	0.24	0.22	0.58	0.28		776	0.35	0.35	0.29	0.81	0.58	0.29	0.63	0.94	0.83	0.74
777	5.16	3.84	3.14	1.08	1.64	1.31	7.21	8.48	1.93	13.42		777	0.43	0.34	0.32	0.61	1.09	0.46	0.14	0.24	0.35	0.18		777	0.18	0.22	0.18	0.31	0.43	0.12	0.39	0.45	0.88	0.74
778	1.02	0.48	0.78	0.71	0.89	0.97	0.37	0.83	0.43	0.66		778	0.41	0.32	0.25	0.36	1.02	0.48	0.23	0.07	0.44	0.18		778	0.24	0.37	0.2	0.52	0.65	0.53	0.42	0.79	0.78	0.52
779	0.69	0.9	0.72	0.84	0.99	0.83	16.62	0.31	0.45	0.74		779	0.98	1.14	0.94	0.85	0.57	0.66			0.62	0.4		779	14.86	13.61	9.18	3.7	3.66	5.6	5.03	5.63	71.37	8.63
780	0.96	1.06	2.51	0.95	0.99	0.86	0.75	1.25	0.5	0.39		780	0.23	0.36	0.49	0.85	0.22	0.45	0.22	0.24	0.6	0.15		780	0.22	0.35	0.21	0.6	0.64	0.35	0.45	0.59	1	0.32
781	1.89	1.11	1.24	1.43	0.88	1.62	0.66	0.78	1.11	24.5		781	1.01	1.02	0.87	0.76	1.38	1.06	0.97	0.92	0.95	0.98		781	0.9	0.96	0.84	1.25	0.74	0.79	1.03	0.83	0.85	0.91
782	1.73	1.72	2.43	1.14	1.02	1.12	4.35	3.13	1.06	1.52		782	1.08	0.9	0.96	0.66	0.9	1.22	0.96	1.11	0.92	1.06		782	1	0.92	0.97	0.65	0.93	1.4	0.86	1.15	0.74	0.95
783	0.96	0.98	1.28	1.09	0.99	1.42	0.48	0.66	6.59	0.48		783	0.86	1.11	0.87	1.13	0.61	1.49	1.01	0.97	0.86	0.91		783	1.06	0.83	1	0.65	1.09	0.7	0.8	1.01	1	1.04
784	4.32	3.61	3.25	1.02	0.99	0.97	0.92	1.24	0.79	3.5		784	1.72	1.96	1.88	1.31	1.24	2.95	1.29	1.02	1.19	0.79		784	0.39	0.45	0.37	0.7	0.86	1.07	0.91	0.95	1.08	0.68
785	5.55	3.75	2.6	1	1.46	0.91	0.18	0.33	0.49	5.46		785	1.01	0.92	0.87	1.42	0.67	0.99	0.94	0.62	1.05	1.07		785	0.44	0.52	0.5	0.76	0.67	0.68	0.7	0.72	0.8	0.76
786	0.88	0.6	1.46	1.26	0.94	1.55	0.22	0.49	1.08	0.32		786	2.91	1.76	2.65	1.42	1.6	2.83	1.11	1.76	0.89	1.15		786	0.36	0.69	0.55	1.09	0.77	0.22	1.03	1.02	1.17	0.62
787	0.65	1	0.5	0.67	0.56	0.57	0.4	0.23	0.49	1.68		787	0.8	0.96	0.76	0.73	1.34	1.18	0.93	1.06	1.08	0.94		787	0.52	0.68	0.52	0.76	0.87	0.68	0.71	0.86	0.92	0.77
788	29.14	27.8	18.23	1.9	2.05	1.77	4.33	0.51	0.95	2.28		788	1.65	1.7	1.57	2	0.78	2.51			0.89	0.82		788	0.44	0.35	0.31	0.88	0.85	0.94	0.74	0.68	0.72	0.61
789	12.17	11.44	5.82	7.6	10.13	9.04	0.24	1.24	0.41	0.35		789	0.74	0.69	0.44	0.7	0.8	0.65	0.76	0.7	0.91	0.59		789	0.5	0.53	0.62	0.91	0.67	0.96	0.94	0.74	0.86	0.96
790	1.08	1.04	1.36	1.44	1.7	1.47	0.98	1.41	1.76	0.82		790	0.57	0.82	0.87	1.07	0.16	0.91	0.92	1.27	1.18	1.16		790	0.91	0.97	0.99	1.19	1.04	1.23	0.97	0.94	1.28	0.93
791	0.55	0.66	1.14	0.99	0.77	1.08	1.41	0.39	0.83	0.61		791	0.97	1.02	0.73	0.98	1.47	0.95	0.9	0.98	0.91	0.69		791	1.04	1.18	0.9	0.91	0.93	1.13	0.95	1.07	0.86	1.1
792	0.66	0.59	0.86	0.9	1.14	0.76	0.25	0.21	0.74	1.8		792	0.74	0.78	0.93	0.95	3.11	0.96	0.74	1.06	0.87	0.57		792	1.07	1	1.11	1	1.23	0.94	1.02	1.13	1	1.36
793	6.13	6.62	4.74	1.29	1.19	0.93	9.35	9.41	3.8	12.71		793	0.25	0.22	0.14	0.97	0.34	0.34	0.28	0.13	0.16	0.18		793	0.25	0.23	0.13	0.31	0.6	0.48	0.18	0.05	0.19	0.27
794	49.95	40.46	49.65	1.81	2.58	1.8	176.73	13.84	8.54	29.93		794	1.19	0.71	0.86	1.53	0.79	0.99	0.94	0.61	1.08	0.79		794	0.83	0.99	1.05	0.93	0.96	0.9	1.03	0.96	1.09	1.07
795	28.54	31.4	42.44	2.89	3.61	2.55	63.96	40.91	21.82	65		795	0.53	0.76	0.68	1	0.94	0.63	0.66	0.44	0.95	0.57		795	0.79	0.81	0.73	1.16	1.03	1.29	0.8	0.88	0.78	1.01
796	16.86	15.35	10	1.66	2	1.55	7.34	7.14	2.21	2.98		796	0.64	0.81	0.65	0.95	1.52	0.8	0.5	0.74	0.75	0.87		796	0.87	0.72	0.93	1.1	0.85	0.8	0.85	1	0.83	0.78
797	20.32	17.19	14.07	1.5	1.83	1.71	57.82	21.51	24.02	113.63		797	0.38	0.33	0.45	0.45	0.11	0.27	0.08	0.11	0.48	0.22		797	0.3	0.34	0.31	0.69	0.61	0.57	0.9	0.93	1.01	0.68
798	2.66	1.76	1.5	1.42	1.81	1.26	14.09	8.54	15.63	19.68		798	0.76	0.84	1.92	1.36	0.4	0.99	0.88	0.73	1.28	0.74		798	0.82	0.97	0.78	0.98	1.04		1.05	1.08	0.77	0.94
799	33.24	44.99	53.54	12.35	15.22	14.15	209.36	96.29	93.74	226.61		799	1.29	1.16	1.06	1.04	0.9	1.55	1.26	1.31	0.89	0.96		799	0.9	1.21	1.05	1.02	1.11	1.46	1.24	1.03	1.28	3.96
800	1.24	1.02	0.61	0.79	1.15	1.13	0.57	1.24	13.61	0.4		800	1.02	1.9	1.3	1.53	0.73	1.21	1.54	1.3	1.27	2.15		800	1.8	1.77	1.89	1.01	1.19	1.24	1.27	1	1.05	1.13
801	44.14	52.84	61.76	15.88	21.68	15.22	280.82	129.83	151.63	248.05		801	1.07	1.02	1.31	1.36	0.95	1.64	1.28	1.2	0.93	1.05		801	2.36	2.27	2.05	1.43	1.25	1.23	1.26	1.64	1.22	1.14
802	1.31	1.25	0.89	1.13	0.82	0.89	0.53	0.68	0.63	3.31		802	0.53	0.55	0.53	1.02	0.82	0.65	0.22	0.24	0.84	0.36		802	0.23	0.47	0.51	1.41	0.66	0.62	0.88	1.25	1.05	0.58
803	7.02	5.74	4.09	1.86	1.8	1.63	5.38	3.85	4.66	4.47		803	0.48	0.35	0.42	0.5	0.99	0.31	0.37	0.24	0.73	0.91		803	0.22	0.24	0.38	0.44	0.38	0.4	0.37	0.1	0.21	0.29
804	1.1	0.91	1.22	1.07	1.15	1.09	0.47	7.44	0.51	1.63		804	0.78	0.45	0.69	0.8	0.42	0.53	0.24	0.31	0.65	0.19		804	0.55	0.45	0.3	0.64	0.55	0.99	0.74	1.14	0.91	0.46
805	4.06	3.38	2.54	1.53	1.77	1.13	6.94	2.63	3.13	0.63		805	0.66	0.69	0.67	1.56	1.02	0.83	0.44	0.41	0.85	0.55		805	0.67	0.38	0.33	1.34	0.73	1.03	0.62	1.19	1.24	0.59
806	3.07	2.2	2.09	1.42	1.42	1.19	2.76	2.33	2.09	3.23		806	0.39	0.41	0.41	0.54	1.06	0.45	0.22	0.27	0.53	0.2		806	0.24	0.26	0.27	0.55	0.38	0.57	0.41	0.67	0.71	0.54
807	1.03	1.06	0.64	0.68	0.78	0.97	0.29	2.33	0.51	0.23		807	0.39	0.5	0.36	0.71	1.03	0.36	0.16	0.37	0.67	0.3		807	0.2	0.29	0.31	0.73	0.55	0.84	0.59	0.92	1.1	0.8
808	1.23	0.84	0.69	0.98	0.8	0.68	1.09	7.55	1.34	1.79		808	1.27	1.12	1.09	1.35	1.25	1.2	0.98	1.32	1.01	1.12		808	1.16	0.96	1.02	1.13	0.93	0.54	0.85	0.98	1.29	0.95
809	1.04	1.41	1.2	0.79	1	1.08	8.18	1.57	0.97	2.33		809	0.76	0.97	0.89	1.04	0.33	1.14	0.98	1.05	1.09	0.89		809	1.22	0.87	1.09	1.19	1.34	1.18	1.06	0.99	1.03	1.09
810	1.42	2.02	1.62	1.01	0.95	1.08	6.1	1.67	1.12	1.48		810	1.13	0.74	1.32	1.23	0.63	0.85	1.09	1.04	1.09	0.82		810	0.98	1.28	1.39	0.92	1.19	1.77	0.93	0.96	1.17	1.38
811	1.79	1.99	0.64	1.05	0.9	1.21	1.41	0.68	0.7	1.4		811	0.15	0.28	0.37	0.8	0.05	0.24	0.12	0.04	0.53	0.1		811	0.39	0.21	0.19	0.46	0.45	0.14	0.42	0.66	0.93	0.61
812	4.24	4.65	3.39	1.36	1.35	1.3	3.35	2.85	2.16	7.49		812	0.51	0.41	0.34	0.7	0.92	0.47	0.18	0.07	0.53	0.76		812	0.29	0.24	0.2	0.25	0.71	0.38	0.84	1.23	0.63	0.57
813	0.92	0.76	0.91	0.93	0.81	0.99	0.79	1.2	1.12	1.71		813	1.63	1.6	1.15	0.81	0.96	0.78	1.15	1.55	0.78			813	5.64	4.5	4.28	0.75	0.93	1.16	3.18	5.33	1.75	2.3
814	1.64	1.62	1.66	0.95	1.15	1.05	0.5	2.64	0.89	1.07		814	0.29	0.43	0.26	0.59	1.95	0.36	0.2	0.13	0.52	0.16		814	0.41	0.25	0.33	0.31	0.37	0.36	0.49	0.74	0.75	0.51
815	0.75	1.06	0.55	0.8	0.7	0.78	4.61	11.06	0.68	0.47		815	0.44	0.57	0.28	0.53	0.21	0.51	0.23	0.2	0.76			815	0.23	0.19	0.3	0.53	0.66	0.31	0.94	1.29	1.02	0.59
816	2.72	2.14	2.56	1.47	1.61	1.29	8.78	4.85	2.52	4.49		816	0.87	0.66	0.83	0.65	0.91	0.91	0.87	1.04	0.85			816	0.97	0.91	0.78	0.86	0.67	0.89	1.44	1.55	1.08	1.11
817	1.25	0.81	1.42	1.05	0.96	0.97	0.63	1.14	1.5	0.79		817	0.35	0.36	0.43	0.21	0.85	0.26	0.17	0.09	0.26	0.24		817	0.37	0.28	0.23	0.99	0.62	0.38	0.44	0.6	0.75	0.8
818	1.29	0.7	0.63	0.9	0.93	0.9	3.74	0.47	1.36	0.41		818	0.71	1.06	0.9	1.05	0.69	0.92			0.75	0.76		818	1.4	1.16	1.11	0.93	1.27	1.15	1.06	1.01	1.16	1.06
819	0.89	1	1.1	1.12	1.11	1	0.23	0.5	0.68	1.04		819	0.16	0.37	0.26	0.33	0.56	0.32	0.12	0.06	0.52	0.14		819	0.15	0.3	0.11	0.62	0.46	0.54	0.41	0.98	0.86	0.5
820	0.77	1.01		0.96	2.25	1.08	0.92	1.88	0.76	10.88		820	0.61	0.54	0.55	0.63	0.78	0.5	0.53	0.55	0.87	0.57		820	0.39	0.5	0.42	1.38	0.6	0.28	0.67	0.98	0.84	0.57
821	0.61	0.39	0.49	0.63	0.45	0.6	0.36	0.19	0.27	0.65		821	1.3	0.98	0.82	1.51	1.18	0.75			0.83	0.79		821	1.08	1.13	1.17	0.53	1.07		0.98	1.12	1.27	1.02
822	0.81	1.2	1.14	1.05	0.97	1	3.61	0.88	0.93	2.03		822	0.64	0.61	0.59	1.42	1.31	0.62	0.28	0.28	0.57	0.44		822	0.69	0.74	0.72	0.98	1.09	1.37	1.11	1.49	1.2	1.24
823	0.93	1.3		0.71	2.19	0.74	0.12	0.33	1.29	1.33		823	0.36	0.44	0.28	0.43	0.51	0.42	0.11	0.11	0.5	0.2		823	0.53	0.3	0.28	0.55	0.6	1.21	0.45	1.2	1.01	0.72
824	0.52	0.49	0.33	0.74	0.75	0.59	0.49	0.27	1.44	0.26		824	0.44	0.46	0.52	0.48	0.99	0.5			0.63	0.2		824	0.24	0.42	0.39	0.53	0.57		0.63	0.77	1.24	0.68
825	0.82	1.05	0.63	0.91	0.84	0.8	0.44	0.84	0.77	0.46		825	0.26	0.36	0.32	0.37	1	0.26	0.19	0.06	0.63	0.2		825	0.36	0.34	0.19	0.48	0.52	0.37	0.69	0.99	1.21	0.72
826	1.06	0.83		1.02	2.67	1.03	0.75	0.97	0.82	2.05		826	0.86	1.09	1.05	0.75	0.87	1.26	0.9	0.72	1.26	1.03		826	0.84	1.33	1.04	0.78	1.19		0.9	0.92	1.11	0.91
827	0.64	0.57	1.08	1.18	0.89	1.03	1.58	0.18	1.05	4.63		827	1.49	0.91	0.75	0.89	0.44	0.89	0.99	0.88	0.65	0.85		827	0.83	0.97	1	0.27	1.05	0.64	0.81	0.68	0.8	0.84
828	0.59	0.83	0.75	0.7	0.73	0.99	0.37	0.8	0.68	0.85		828	1.21	0.7	0.85	1.21	1.33	2.48	0.98	1.19	0.81	0.94		828	0.94	0.86	0.87	0.41	0.83	1.01	1	1.08	0.7	1.06
829	0.96	1.58	1.66	0.95	2.38	0.99	0.47	0.36	0.64	0.6		829	0.8	1.13	0.71	0.59	0.51	0.87	1.09	1.2	1.2	0.6		829	0.88	0.81	0.95	0.73	0.83	1	1.01	0.67	0.9	0.99
830	0.86	0.85	1	1.02	0.78	0.85	0.88	0.68	0.71	0.5		830	0.33	0.32	0.29	0.61	0.43	0.34	0.13	0.21	0.59	0.26		830	0.25	0.21	0.26	0.07	0.55	1.23	0.4	0.58	0.73	0.6
831	0.49	0.82	0.57	0.43	0.61	0.44	1.24	0.71	1.03	0.63		831	0.58	0.38	0.63	0.75	1.21	0.51	0.22	0.23	0.73	0.16		831	0.55	0.3	0.33	0.24	0.71	0.49	0.55	0.61	0.6	0.55
832	0.75	0.64	1.07	0.74	0.87	1.05	1.3	1.91	0.64	0.66		832	0.49	0.43	0.47	1.09	0.17	0.53	0.36	0.39	0.7	0.34		832	0.46	0.25	0.18	0.38	0.72	0.29	0.82	0.77	0.84	0.54
833	0.6	0.93	0.84	1.03	0.71	0.84	2.66	0.36	0.99	0.71		833	0.85	0.54	0.53	0.76	0.43	0.88	0.31	0.24	0.91	0.88		833	0.5	0.51	0.51	0.82	0.61	0.29	0.87	0.96	0.98	1.1
834	1	0.9	1.25	0.86	1.08	0.77	1.32	2.17	5.55	2.68		834	0.5	0.28	0.46	0.48	0.49	0.32	0.16	0.28	0.53	0.19		834	0.22	0.31	0.26	0.46	0.38	0.36	0.42	0.82	0.62	0.61
835	0.72	0.59	0.75	0.87	0.83	0.85	0.45	1.1	3.85	0.92		835	1.11	1.14	0.94	0.98	1.05	1.17	0.92	0.86	0.99	1.17		835	1.28	1.21	0.99	0.97	0.98	1.22	1.14	1.24	1.21	0.81
836	0.69	0.68	1	0.85	0.79	1.19			0.44	1.38		836	1.03	0.98	1	1.33	1.02	1.01	0.95	0.92	1.07	1.36		836	1.23	1.01	1	1.36	0.88	0.99	1.03	0.88	0.95	0.87
837	0.71	0.7	0.96	0.86	0.72	0.82	1.23	2.71	1.8	1.15		837	1.11	1.3	0.7	1.14	1.36	0.83	1.11	1.05	1.57	1.05		837	0.99	0.81	1.04	0.96	0.95	0.3	0.94	1.01	1.27	0.76
838	0.88	0.53	0.56	0.7	0.7	0.62	0.31	7.04	0.84	1.22		838	0.54	0.79	0.63	0.54	0.59	0.54			0.8	0.53		838	0.26	0.32	0.24	0.73	0.7	0.5	0.56	0.66	0.75	0.66
839	0.71	0.49	0.63	0.54	0.56	0.96			4.37	0.51		839	0.34	0.22	0.25	0.47	0.04	0.27	0.26	0.22	0.25	0.62		839	0.2	0.2	0.29	0.48	0.6	0.87	0.3	0.13	0.12	0.17
840	0.71	0.86	0.84	0.69	0.73	0.84	0.36	1.19	0.58	0.33		840	0.92	1.48	0.69	0.97	1.13	0.8	0.77	0.46	1.03	0.78		840	0.52	0.36	0.57	0.41	0.69	0.47	0.75	0.88	1	1.06
841	0.6	0.6	0.37	0.73	0.59	0.63	0.43	0.44	0.74	0.39		841	0.72	0.96	0.78	0.87	0.65	1.02	0.75	0.72	1.1	0.49		841	0.69	0.4	0.41	0.77	0.62	0.76	0.56	0.95	0.95	0.65
842	0.57	0.41	0.31	0.55	0.54	0.91	0.17	0.26	0.42	2.34		842	0.88	0.85	0.73	1	0.47	0.79	0.95	0.67	0.79	0.53		842	0.42	0.48	0.26	0.43	0.98	0.79	0.73	0.8	0.91	0.96
843	1.04	0.44	0.89	0.81	0.89	0.67	2.69	2.23	0.64	0.55		843	0.87	0.75	0.75	0.78	1.31	0.75	0.77	0.73	0.81	0.7		843	0.39	0.55	0.45	0.61	0.78	0.81	0.64	0.6	0.72	0.64
844	0.37	0.43	0.34	0.58	0.55	0.45	0.53	1.17	0.39	0.22		844	0.99	0.98	1.01	1.28	0.76	0.88			1.03	1.13		844	1.33	1.04	0.89	1.23	1.11	0.59	1.01	0.85	0.91	0.94
845	0.53	1.1	0.6	0.76	0.77	0.96			1.32	1.09		845	0.73	0.8	0.58	0.93	1.24	0.79	0.76	0.6	1.21	0.92		845	0.62	0.69	0.74	0.79	0.8	0.61	0.88	0.95	0.82	0.92
846	0.6	0.55	0.3	0.69	0.63	0.68	11.05	0.22	0.98	0.36		846	0.78	0.62	0.62	1.3	0.69	1.13	0.81	0.61	1.18	0.71		846	0.58	0.53	0.62	0.49	0.72	0.76	0.65	1.02	1.05	0.76
847	0.49	0.8	0.54	0.78	0.64	0.8	0.3	0.91	0.67	0.64		847	1	0.3	0.34	0.38	0.47	0.33	0.78	0.66	0.61	0.16		847	0.25	0.37	0.18	0.54	0.8	0.7	0.6	0.86	0.72	0.75
848	1.01	0.89	0.48	0.87	0.98	0.93	4.95	3.78	2.25	1.35		848	0.62	0.52	0.74	1.1	0.6	0.66	0.29	0.24	0.75	0.49		848	0.3	0.32	0.31	0.47	0.77	0.14	0.67	0.94	0.73	0.44
849	0.81	0.86	0.81	0.95	1.16	0.98	0.92	1.11	1.06	2.11		849	0.76	0.4	0.44	0.47	0.3	0.49	0.51	0.23	0.92	0.36		849	0.45	0.28	0.33	0.33	0.77	0.63	0.54	0.7	0.99	1.02
850	0.6	0.73	0.77	0.95	0.75	0.93	0.36	0.3	0.57	0.35		850	0.82	0.78	0.71	0.85	0.61	0.93	0.76	0.88	0.97	0.62		850	0.88	0.9	0.81	1.12	1.04	0.97	1.05	0.99	1.01	0.84
851	0.79	0.95	0.89	0.82	1.05	0.86	0.15	0.42	0.65	0.19		851	0.46	0.43	0.63	0.84	0.58	0.4	0.22	0.21	0.58	0.22		851	0.45	0.4	0.31	1.8	1.52	0.99	0.69	0.75	0.96	0.7
852	0.88	0.46	0.66	0.75	0.79	0.78	4.28	0.52	0.45	0.23		852	0.49	0.68	0.62	0.66	0.52	0.85	0.28	0.25	0.79	0.56		852	0.34	0.32	0.4	0.72	0.68	0.7	0.69	0.84	1.21	0.7
853	0.97	0.92	1.29	0.94	0.84	1.06	1.66	0.6	0.77	2.2		853	0.47	0.42	0.48	0.69	0.79	0.55	0.25	0.11	0.8	0.39		853	0.43	0.36	0.34	0.73	0.62	0.56	0.69	0.96	0.65	0.63
854	0.76	0.85	0.95	1.07	0.82	0.83	0.42	0.93	2.11	0.88		854	1.15	0.96	1.14	0.87	0.73	1	0.79	0.84	1.15	0.7		854	1.06	1.13	1.01	3	2.5	1.38	0.92	1.29	0.81	1.11
855	1	0.84	1.02	1.06	1.08	1	0.72	2.38	1.03	1.96		855	0.56	0.44	0.57	0.63	0.74	0.47	0.56	0.18	0.77	0.33		855	0.17	0.27	0.36	1.05	0.6	0.16	0.61	0.84	0.65	0.58
856	0.59	1.12	1.18	0.91	0.82	1.19	0.87	1.54	0.65	0.58		856	1.29	1.02	0.59	0.69	1.84	0.84	0.75	0.71	0.94	0.99		856	1.41	1.39	1.84	0.57	1.28	1.01	1.1	0.82	0.97	1.05
857	0.93	0.37	0.76	0.55	0.5	0.79	0.2	0.5	0.16	0.18		857	1.24	0.75	1.19	0.87	1.45	0.85	0.74	1.24	1.32	1		857	0.92	0.99	0.93	2.74	2.31	1.41	0.98	0.82	1.04	1.19
858	0.85	0.79	0.55	0.67	0.89	0.9	0.19	0.41	0.72	0.6		858	0.46	0.97	0.63	0.88	0.59	0.64	0.55	0.44	0.71	0.66		858	0.53	0.64	0.46	0.95	0.78		0.81	0.95	1.06	14.4
859	0.74	0.62	0.78	1.03	0.78	0.84	0.32	1.59	0.92	1.67		859	0.28	0.43	0.29	1.56	0.87	0.89	0.18	0.03	0.39	0.32		859	0.39	0.39	0.25	0.8	0.48	0.19	1.11	0.65	0.9	0.6
860	1.36	0.59	1.35	1.32	0.91	0.97	0.18	0.39	0.82	1.49		860	0.45	0.55	1.57	0.47	0.54	0.39	0.38	0.3	0.59	0.35		860	0.38	0.34	0.33	2.66	2.37	0.95	0.56	0.91	0.65	0.7
861	1.43	1.49	1.7	1.27	1.71	1.44	0.46	1.98	0.78	1.17		861	0.31	0.31	0.41	0.55	0.39	0.32	0.16	0.16	0.57	0.12		861	0.29	0.18	0.3	0.53	0.56	0.81	0.49	0.83	1.15	0.71
862	1.44	0.66	1.07	0.85	0.91	1.12	0.69	0.7	1	0.75		862	0.82	1.09	0.78	1.15	0.33	0.73	1.14	0.62	1.09	0.69		862	1.01	1.06	1.3	1.14	0.88	0.33	1.13	0.83	0.86	0.96
863	0.84	1.17	1.26	1.03	0.92	0.91	0.72	1.8	0.6	0.48		863	0.99	0.86	1.13	0.74	0.71	0.9	0.94	1	1.01	0.96		863	0.97	1.01	0.91	0.79	0.96	0.85	0.94	0.86	0.9	0.89
864	1.02	0.81	0.93	1.04	0.89	0.84	1.67	1.05	0.76	1.58		864	0.83	0.77	1.05	0.7	2.09	0.96	0.81	0.93	0.8	1.03		864	0.8	0.96	0.95	0.81	0.78	0.38	0.93	0.91	0.8	1
865	1.02	0.69	1.23	1.02	0.73	0.84	0.79	0.62	0.73	2.21		865	0.58	1.1	0.8	0.77	0.4	1	0.92	0.76	0.91	0.87		865	0.93	0.91	0.92	1.06	0.91	1.45	0.85	0.89	0.93	0.85
866	0.96	0.81	0.86	1.02	1.05	0.94	1.89	0.91	1.03	0.62		866	0.6	0.65	0.41	0.82	0.55	0.9	0.38	0.31	0.74	0.45		866	0.47	0.55	0.72	0.74	0.84	0.73	0.82	0.69	0.97	0.86
867	0.85	0.89	0.71	0.76	0.76	0.68	20.13	2.32	0.64	0.46		867	0.3	0.33	0.32	0.58	0.16	0.49	0.18	0.09	0.42	0.29		867	0.36	0.36	0.25	0.98	0.47	0.3	0.62	0.8	0.64	0.68
868	0.91	1.22	0.99	0.94	1.09	1.24	1.17	1.96	0.56	2.18		868	0.66	0.61	0.79	0.66	0.94		0.33	0.37	0.84	0.64		868	0.96	0.82	1	1.2	0.86	0.74	0.86	1.19	0.78
869	0.74	0.63	1	0.71	0.79	1.43	0.29	8.35	1.31			869	0.66	0.54	0.47	0.47	0.57	0.51	0.39	0.33	0.92	1.18		869	0.74	0.67	0.65	1.17	0.92	0.57	0.89	0.9	1.25	0.78
870	0.92	1.13	0.8	0.98	0.83	1.02	0.3	4.35	0.97	0.85		870	0.2	0.37	0.32	0.38	0.33	0.27	0.24	0.24	0.33	0.25		870	0.36	0.27	0.31	0.56	0.54	0.61	0.59	1	0.99	0.72
871	0.64	0.68	0.53	0.83	0.93	0.83	0.5	0.55	0.88	1.14		871	0.68	0.8	0.89		1.48		0.9	0.98	0.93	0.8		871	0.79	0.97	1.03	0.65	0.87	1.12	1.11	0.93	1.2
872	1	2.26	0.84	1.06	1.22	1.19	0.36	2.66	0.9	0.98		872	1.1	0.8	0.85	0.8	0.64	1.4	1.15	0.87	0.89	1.29		872	1.28	1.03	1.11	1.02	1.2	1.38	1.03	0.96	0.93	1.01
873	0.94	0.64	0.83	0.87	0.85	0.99	4.58	4.99	1.32	5.05		873	1.04	1.02	1.14	0.81	1.75	1.04	1.09	0.75	0.89	0.74		873	0.95	1.23	1.04	0.75	0.83	0.77	1.02	0.98	0.68	1.15
874	0.92	0.96	0.94	1.04	0.94	2.46	0.43	0.61	0.74			874	0.85	0.79	0.61	0.89	0.64		0.84	0.79	1.14	0.73		874	0.65	0.73	0.62	0.9	0.61	0.81	1	0.6	0.86
875	0.91	0.84	0.99	0.85	0.84	0.82	1.54	1.56	1.47	2.14		875	0.89	0.9	0.64	0.65	0.55	0.78	0.79	0.45	0.9	0.8		875	0.82	0.69	0.84	0.6	0.83	0.42	0.92	0.99	0.99	0.91
876	0.78	0.5	0.79	0.86	0.9	0.71	0.24	0.44	1.26	0.39		876	0.43	0.27	0.3	0.72	0.47	0.31	0.28	0.22	0.5	0.21		876	0.31	0.38	0.34	0.9	0.71	0.46	0.61	0.84	0.77	0.61
877	0.81	0.81	0.87	0.83	0.79	1.64	0.59	0.26	8.32	6.52		877	0.87	0.74	0.59	0.61	0.95	0.9	0.74	0.71	0.88	0.59		877	0.67	0.95	0.89	0.88	0.99	1.01	0.81	0.68	0.62	0.97
878	0.79	0.5	0.63	0.83	0.8	0.93	0.3	0.42	0.69	0.94		878	0.56	0.68	0.7	0.7	0.32	0.93	0.7	0.85	0.67	0.83		878	0.64	0.57	0.79	0.77	0.73	1.11	0.77	0.98	0.77	0.79
879	0.82	0.65	0.79	0.76	1.18	1.18	0.21	0.45	0.8	0.46		879	0.67	0.58	0.68	0.64	1.38	0.8	0.61	0.81	0.8	0.73		879	0.62	0.66	0.59	0.87	0.65	0.95	0.76	0.97	0.94	0.69
880	1.03	1.01	0.89	0.68	0.8	0.87	1.26	0.34	0.54	17.56		880	0.83	1.05	0.84	1.17	0.96	1.42	0.9	0.72	0.86	0.82		880	1.07	0.84	0.86	1.69	1	1.18	1.03	1.11	1.25	1.34
881	0.67	0.6	0.7	0.73	0.67	0.55	1.4	1.47	0.46	21.48		881	0.82	0.87	0.72	0.86	1.08	0.59	0.86	0.95	0.73	1.06		881	0.92	0.84	0.74	0.65	0.74	1.25	0.94	0.7	1.14	0.97
882	0.64	1.29	0.63	0.92	0.91	0.76	3.19	0.75	0.76	0.31		882	0.64	0.59	0.78	0.69	0.26	0.84	0.7	1.05	0.9	0.66		882	1.21	1.23	0.91	1.08	1.1	0.39	1.02	1.1	0.93	0.91
883	0.56	0.79	0.77	0.72	0.58	0.71	0.72	0.46	0.59	1.01		883	0.86	0.95	1.07	1.28	1.75	0.95	0.79	0.61	0.87	0.83		883	0.8	0.79	0.71	0.9	0.9	1	0.85	0.68	1.02	0.82
884	1.42	1.04	0.49	0.64	0.6	0.59	0.34	0.89	0.54	0.59		884	0.72	0.38	0.43	0.63	0.71	0.53	0.35	0.32	0.7	0.43		884	0.5	0.44	0.36	0.78	0.68	0.42	0.55	0.76	0.56	0.6
885	0.96	0.49	1.65	0.95	0.96	0.8	0.49	2.33	5.1	0.77		885	0.51	0.61	0.52	0.86	0.88	0.58	0.89	0.91	0.76	1.09		885	0.82	0.72	0.91	0.88	1.16	0.25	1.13	0.77	0.94	1.46
886	0.95	0.68	0.85	0.91	0.81	0.83	0.96	1.93	0.53	1.94		886	0.57	0.55	0.44			0.48	0.45	0.33	0.83	0.47		886	0.75	0.52	0.48	0.35	0.79	0.54	0.72	0.69	0.82	1.04
887	0.78	0.56	0.6	0.93	0.74	0.84	1.23	0.88	1.55	1		887	0.65	0.51	0.8	0.68	0.56	0.59	0.45	0.44	0.83	0.55		887	0.39	0.5	0.49	0.58	0.66	0.41	0.82	0.82	1.06	0.92
888	1.07	1.04	0.72	0.97	0.98	0.97	0.35	0.4	1.27	0.68		888	0.33	0.36	0.4	0.34	0.48	0.41	0.23	0.1	0.44	0.16		888	0.43	0.5	0.49	0.44	0.64	1.37	0.66	0.87	3.07	0.79
889	0.96	1.25	1.02	0.82	0.86	0.65	0.66	0.78	0.57	0.62		889	0.75	0.92	0.79			0.89	1	0.79	0.95	1.02		889	1.31	1.51	1.15	1.38	1.07	1.07	1.05	1.01	1.18	4.59
890	0.67	0.62	0.67	0.82	0.85	0.88	4.05	1.11	0.46	3.3		890	0.85	0.89	0.83	0.8	1.16	0.83	0.82	0.64	0.85	0.8		890	0.93	0.93	0.97	0.82	0.95	0.79	1.04	0.94	0.89	0.87
891	1.92	1.06	1.31	1	1.08	1.2	0.72	1.51	1.44	0.56		891	0.86	0.79	0.77	1.23	0.62	1.04	0.55	0.64	0.87	0.56		891	1.14	1.44	1.28	0.74	1.13	1.15	1.21	1.02	0.85	1.33
892	1.01	0.93	0.73	0.89	0.97	0.68	3.21	0.71	1.63	1.38		892	0.89	0.83	0.73	0.84	1.47	0.71	0.68	0.49	0.71	0.79		892	0.23	0.22	0.26	0.56	0.49	0.71	0.36	0.65	0.61	0.68
893			0.75	1.03	0.93	1.13	1.18	1.8	1.02	2.8		893	0.29	0.27	0.33	0.46	0.3	0.46	0.2	0.09	0.44	0.16		893	0.21	0.26	0.25	0.37	0.46	0.43	0.49	0.71	0.47	0.56
894	1.16	0.91	0.87	1.11	1.17	1.11	0.28	0.55	1.78	0.47		894	0.35	0.28	0.27	0.35	0.8	0.74	0.19	0.12	0.43	0.16		894	0.27	0.21	0.24	0.3	0.57	0.18	0.35	0.57	0.56	0.4
895	0.52	1.28	0.67	1.01	1.34	0.92	0.39	1.96	2.75	1.53		895	0.28	0.35	0.41	0.47	0.56	0.33	0.16	0.12	0.6	0.24		895	0.21	0.28	0.33	0.18	0.49	0.55	0.46	0.63	0.54	0.61
896			0.69	0.93	0.81	0.84	0.36	1.95	0.53	0.43		896	0.47	0.38	0.47	0.41	0.18	0.39	0.19	0.23	0.56	0.4		896	0.3	0.26	0.3	0.47	0.49	0.59	0.42	0.61	0.51	0.45
897	0.76	0.74	0.86	0.71	0.86	0.87	0.46	0.26	0.77	2.47		897	0.56	0.32	0.29	2.08	0.55	0.45	0.15	0.1	0.45	0.21		897	0.22	0.42	0.3	0.73	0.58	0.5	0.61	0.74	1.21	0.64
898	1.14	0.94	0.91	0.99	0.98	1.16	0.53	0.86	0.77	0.62		898	0.7	0.93	1.24	0.86	1.91	0.73	0.95	0.8	0.87	0.93		898	0.86	0.89	0.93	0.53	0.84	0.41	0.7	0.93	0.76	0.9
899			0.84	1.14	0.98	1.12	0.63	1.59	0.69	0.55		899	0.89	0.89	0.82	0.77	0.61	0.82	1	0.96	0.88	0.93		899	0.84	0.86	0.86	0.96	1.05	0.98	0.76	0.97	0.87	0.74
900	1.04	2.32	0.94	1.31	1.3	1.1	0.82	0.71	0.86	0.81		900	0.61	1.03	0.54	0.82	1.29	0.77	0.86	0.8	0.92	0.61		900	0.72	0.97	0.7	0.98	1.04	0.92	0.66	0.61	0.77	0.75
901	1.14	0.79	0.86	1.04	1.2	1.06	0.98	0.46	0.84	0.54		901	0.65	0.63	0.6	0.87	1.41	1.43	0.54	0.55	0.73	0.87		901	0.52	0.39	0.48	0.76	0.64	0.64	0.68	0.6	0.71	0.77
902	2.01	2.05	1.14	1.03	1.29	1.07	1.3	0.63	1.74	3.08		902	0.54	0.67	0.74	0.74	0.58	0.83	0.65	0.72	1.14	0.57		902	0.64	0.35	0.6	1.14	0.88	1.32	0.53	0.81	0.92	0.73
903	0.51	0.45	0.75	0.76	0.62	0.68	0.94	0.75	0.68	0.81		903	0.9	0.69	0.74	0.75	0.56	1.12	0.86	0.71	0.92	0.8		903	0.4	0.44	0.33	0.61	0.68	0.52	0.65	0.83	0.52	0.6
904	1.12	1.31	1.23	1.13	1.25	1.37	1.38	1.99	2.91	1.08		904	0.77	0.77	0.69	0.71	0.57	0.76	0.76	0.93	0.75	0.63		904	0.5	0.31	0.47	0.83	0.74	0.59	0.65	0.58	0.76	0.68
905	0.87	0.86	0.98	0.89	1.01	1.07	1.9	0.68	1.1	1.34		905	0.9	0.93	0.85	0.6	1.19	0.91	1.06	0.83	0.91	0.89		905	0.54	0.5	0.45	0.93	0.62	0.51	0.6	0.61	0.8	0.5
906	0.81	0.93	0.81	1.22	1.22	0.95	2.6	14.09	0.7	1.12		906	0.82	0.5	0.59	0.68	0.72	1.06	0.67	0.55	0.84	0.76		906	0.28	0.32	0.33	0.68	0.57	0.4	0.56	0.79	0.75	0.55
907	0.39	0.5	0.33	0.52	0.49	0.39	0.5	0.52	0.19	0.19		907	0.98	1.01	0.88	0.77	0.4	0.69	1.04	0.98	0.88	1.11		907	0.85	0.81	0.85	0.61	0.8	0.68	0.94	0.86	0.86	0.68
908	1.18	1.12	0.66	0.81	0.98	0.94	1.08	2.15	0.94	1.77		908	0.85	0.97	1.07	0.96	0.66	0.65	0.79	0.9	0.81	0.98		908	0.96	0.96	0.93	0.79	0.86	0.71	0.85	1.09	1.1	0.85
909	0.57	1.01	0.53	0.57	0.49	0.86	0.96	7.17	0.18	0.2		909	1.18	1.49	0.75	0.78	1.19	0.96	1.08	0.65	0.79	0.78		909	0.85	1.04	1.01	0.5	0.96	0.77	0.89	1.34	1.08	0.87
910	4.13	3.79	3.42	2.65	1.63	2.27	2.09	4.49	4.61	3.18		910	0.83	0.64	0.94	0.92	1.18	0.8	0.79	0.68	0.81	0.96		910	0.86	0.73	0.72	0.89	1	1.48	0.81	0.95	0.74	1.02
911	1.84	2.02	1.62	1.93	2.05	1.85	6.51	0.58	0.43	0.33		911	0.6	0.8	0.6	0.84	0.62	0.75	0.79	0.58	0.83	0.57		911	0.98	0.9	0.78	1.17	0.82	0.8	0.91	0.73	0.81	1.07
912	7.65	5.57	6.23	1.55	1.45	1.54	12.45	10.61	5.47	3.38		912	0.72	0.66	0.89	0.79	0.34	0.71	0.55	0.8	0.98	0.88		912	0.84	0.96	0.88	0.84	0.87	0.8	0.78	0.8	0.88	0.87
913	0.54	0.67	0.67	0.5	0.73	0.68	0.34	12.88	0.52	0.42		913	0.63	0.72	1.78	1.16	0.69	0.65	0.94	0.77	0.9	1.33		913	0.79	0.64	0.67	0.84	1.01	0.79	1.03	1.12	1.03	0.74
914	0.94	0.62	1.01	0.79	0.87	0.82	1.37	0.99	1.44	1.04		914	0.74	0.79	0.73	0.76	0.95	0.9	0.86	0.79	0.76	0.93		914	1	0.8	0.87	0.56	0.86	0.43	1	1.02	1.12	0.64
915	0.53	0.62	0.85	0.91	0.98	1.12	0.9	2.08	0.49	1.15		915	1.12	0.93	0.62	0.64	1.14	1.21	0.82	0.96	1.19	0.97		915	0.57	0.41	0.5	0.7	0.88	1.3	0.73	0.61	0.92	0.73
916	0.79	1.19	0.9	1.04	0.82	1.18	0.6	0.47	1.41	0.89		916	1.23	0.96	0.88	1.32	0.8	0.87	1.3	0.92	0.94	1.06		916	1.05	0.91	0.86	0.89	1.03	1.37	0.97	1	1	0.92
917	1.7	1.13	0.9	1.4	1.59	1.63	1.38	1.3	1.15	3.27		917	0.71	1.01	0.92	1	0.65	0.7	0.95	1.04	0.88	1.11		917	1.06	1.19	1.2	1.07	1.53	1.06	0.92	1.23	0.96	1.09
918	0.94	0.88	0.97	0.9	0.99	0.73	0.8	0.81	0.96	0.72		918	1.02	1.28	1.24	0.8	0.71	1	1.28	0.97	1.21	0.92		918	0.84	0.85	0.9	0.94	0.9	0.91	1	0.61	0.79	0.9
[truncated: 1,962 more rows]

## Sheet: Figure E2b
FGFR2	PemR_Mut1	PemR_Mut2	FutR_Mut1	FutR_Mut2	Activation_Mut1	Activation_Mut2		FGFR3	PemR_Mut1	PemR_Mut2	FutR_Mut1	FutR_Mut2	Activation_Mut1	Activation_Mut2		FGFR4	PemR_Mut1	PemR_Mut2	FutR_Mut1	FutR_Mut2	Activation_Mut1	Activation_Mut2
[truncated: 273 more rows]

[truncated: 43 more sheets: Figure E2c, Figure E2e, Figure E2f, Figure E2g, Figure E3a, Figure E3b, Figure E3c, Figure E3d, Figure E3e, Figure E3f, Figure E3g, Figure E3h, Figure E5a, Figure E5b, Figure E5c, Figure E5d, Figure E5e, Figure E5f, Figure E5g, Figure E5h …]
